# Supplementary material for: DEMETER DNA demethylase reshapes the global DNA methylation landscape and controls cell identity transition during plant regeneration
Source: BMC Genomics. 2024 Dec 23;25:1234. doi: 10.1186/s12864-024-11144-x (PMC11665089; doi:10.1186/s12864-024-11144-x)
Supplement: Supplementary file 2 — Additional file 2. Supplementary Dataset S1. [file 12864_2024_11144_MOESM2_ESM.xlsx]

## Sheet: DEGs
Supplementary Dataset S1. RNA-seq analysis of each stage during plant regeneration.
Differentially expressed genes (DEGs) listed in the table were used to perform gene ontology (GO) enrichment analysis.
Sheet	Condition A and B	Down-regulated in B	Up-regulated in B
1,2	DAG7 and DAC7	5918	5302
3,4	DAC7 and DAS14	5250	5598

## Sheet: 1. DAG7 > DAC7
Locus	log2FoldChange	pvalue	padj	Homologs in Col	Names of homologs in Col
ATLER-1G10030	-3.38058	1.54147e-14	5.94011e-14	AT1G01030	NGA3
ATLER-1G10050	-2.13157	3.65774e-50	4.07546e-49	AT1G01050, AT2G46860, AT3G53620, AT4G01480	PPa1, PPa3, PPa4, PPa5
ATLER-1G10060	-5.68399	5.2536e-176	3.5318e-174	AT1G01060	LHY
ATLER-1G10070	-4.07385	4.5183e-18	2.03906e-17	AT1G01070	UMAMIT28
ATLER-1G10080	-2.59765	6.02612e-42	5.55734e-41	AT1G01080	AT1G01080
ATLER-1G10090	-1.51125	8.72489e-48	9.20937e-47	AT1G01090	PDH-E1 ALPHA
ATLER-1G10130	-2.43636	0.0332918	0.0499648	AT1G01130	AT1G01130
ATLER-1G10170	-6.36742	2.03359e-09	5.94862e-09	AT1G01170, AT4G00860	AT1G01170, ATOZI1
ATLER-1G10180	-2.67512	5.38742e-41	4.85859e-40	AT1G01180	AT1G01180
ATLER-1G10220	-1.65027	0.00830612	0.0136904	AT1G01210, AT4G07950	AT1G01210, AT4G07950
ATLER-1G10270	-3.30294	0.000747124	0.00140288	AT1G01250	AT1G01250
ATLER-1G10350	-1.81671	1.09981e-51	1.25979e-50	AT1G01320	REC1
ATLER-1G10430	-7.35401	5.86908e-09	1.66748e-08	AT1G01390	AT1G01390
ATLER-1G10460	-3.82696	1.95401e-23	1.07527e-22	AT1G01420	UGT72B3
ATLER-1G10470	-4.047	2.5638e-107	7.6188e-106	AT1G01430	TBL25
ATLER-1G10490	-10.3143	5.93002e-18	2.66307e-17	AT1G01450	MLKL3
ATLER-1G10570	-4.54595	1.25829e-11	4.18862e-11	AT1G01520	ASG4
ATLER-1G10590	-2.13975	3.97196e-71	6.62996e-70	AT1G01540, AT4G01330	AT1G01540, AT4G01330
ATLER-1G10640	-4.16183	0.0316073	0.0475825	AT1G01590	FRO1
ATLER-1G10670	-4.80009	4.7289e-95	1.19305e-93	AT1G01620, AT2G45960, AT3G61430, AT4G00430, AT4G23400	PIP1C, PIP1B, PIP1A, PIP1;4, PIP1;5
ATLER-1G10690	-1.13265	0.000443929	0.000854305	AT1G01640	AT1G01640
ATLER-1G10760	-3.26239	0.0069844	0.0116319	AT1G01700	ROPGEF2
ATLER-1G10830	-3.46618	0.0131842	0.0210478	AT1G01750, AT3G46000, AT3G46010, AT4G00680, AT4G25590, AT5G52360, AT5G59880, AT5G59890	ADF11, ADF2, ADF1, ADF8, ADF7, ADF10, ADF3, ADF4
ATLER-1G10870	-4.79638	1.9233e-208	1.9018e-206	AT1G01790	KEA1
ATLER-1G10920	-1.81949	1.05138e-16	4.47807e-16	AT1G01830	AT1G01830
ATLER-1G10940	-2.3629	2.53539e-07	6.46752e-07	AT1G01860	PFC1
ATLER-1G10960	-1.11413	0.00624786	0.0104788	AT1G01880	GEN1
ATLER-1G11050	-3.15065	2.85316e-35	2.21133e-34	AT1G01970	AT1G01970
ATLER-1G11090	-1.25421	7.47791e-06	1.69966e-05	AT1G02010	SEC1A
ATLER-1G11100	-1.26957	1.84073e-13	6.73213e-13	AT1G02020	AT1G02020
ATLER-1G11130	-2.03812	3.61642e-17	1.57251e-16	AT1G02050	LAP6
ATLER-1G11140	-2.56076	1.94956e-21	9.98324e-21	AT1G02060	AT1G02060
ATLER-1G11150	-8.08991	1.12365e-10	3.5354e-10	AT1G02065	SPL8
ATLER-1G11210	-1.15095	4.52858e-10	1.37598e-09	AT1G02110	AT1G02110
ATLER-1G11260	-3.51329	1.5184e-142	6.9609e-141	AT1G02150	CCR16
ATLER-1G11290	-1.92426	0.0234932	0.0361296	AT1G02180	AT1G02180
ATLER-1G11390	-3.14598	4.0619e-147	1.9859e-145	AT1G02280	TOC33
ATLER-1G11400	-1.45913	9.18326e-07	2.24193e-06	AT1G02290	NFRKB3
ATLER-1G11410	-1.21082	3.80525e-11	1.23101e-10	AT1G02300, AT1G02305	ATCATHB1, ATCATHB2
ATLER-1G11460	-3.55738	3.94442e-10	1.20213e-09	AT1G02335	GL22
ATLER-1G11470	-2.4878	2.1913e-41	1.99992e-40	AT1G02340	HFR1
ATLER-1G11510	-1.04084	0.00207795	0.00369954	AT1G02370	AT1G02370
ATLER-1G11630	-1.66742	1.38784e-17	6.13633e-17	AT1G02475	AT1G02475
ATLER-1G11720	-2.0095	8.54577e-60	1.14064e-58	AT1G02560	CLPP5
ATLER-1G11780	-1.10566	5.13136e-06	1.18107e-05	AT1G02610	AT1G02610
ATLER-1G11800	-6.53682	7.25941e-07	1.78889e-06	AT1G02630	AT1G02630
ATLER-1G11810	-5.90246	3.5406e-107	1.0493e-105	AT1G02640	BXL2
ATLER-1G11820	-1.49603	0.000101406	0.000208388	AT1G02650	AT1G02650
ATLER-1G11850	-1.06856	0.0138385	0.0220309	AT1G02680	TAF13
ATLER-1G11890	-4.6768	1.94265e-07	4.99597e-07	AT1G02705	AT1G02705
ATLER-1G11910	-1.2923	0.000534834	0.00101902	AT1G02720	GATL5
ATLER-1G11990	-3.84457	7.28395e-07	1.79474e-06	AT1G02800	CEL2
ATLER-1G12030	-1.46304	0.0372851	0.0554749	AT1G02820	LEA3
ATLER-1G12050	-1.81037	2.70435e-35	2.09894e-34	AT1G02840	SR34
ATLER-1G12120	-2.52988	4.92405e-64	7.24318e-63	AT1G02910	LPA1
ATLER-1G12160	-2.3039	0.000260469	0.000514083	AT1G02950	GSTF4
ATLER-1G12220	-1.45295	5.55906e-24	3.1111e-23	AT1G03000	PEX6
ATLER-1G12280	-7.29498	3.18962e-09	9.21047e-09	AT1G03055	D27
ATLER-1G12320	-3.16905	1.95288e-43	1.86008e-42	AT1G03090	MCCA
ATLER-1G12330	-1.71688	9.48567e-05	0.000195348	AT1G03100	AT1G03100
ATLER-1G12350	-4.06942	0.0081954	0.013521	AT1G03106	AT1G03106
ATLER-1G12370	-3.10835	0.0213955	0.0331137	AT1G03120	RAB28
ATLER-1G12380	-7.39241	0	0	AT1G03130, AT4G02770	PSAD-2, PSAD-1
ATLER-1G12410	-2.0574	1.91944e-27	1.19356e-26	AT1G03160	FZL
ATLER-1G12560	-4.92228	3.17155e-20	1.54787e-19	AT1G03300	ATDUF1
ATLER-1G12610	-3.29681	4.9522e-05	0.000105016	AT1G03340	AT1G03340
ATLER-1G12690	-3.09026	2.81408e-45	2.80517e-44	AT1G03400	AT1G03400
ATLER-1G12700	-5.14512	1.78895e-26	1.08161e-25	AT1G03410	2A6
ATLER-1G12720	-1.84371	3.83896e-08	1.03458e-07	AT1G03430	AHP5
ATLER-1G12730	-3.88128	4.29938e-63	6.20428e-62	AT1G03440, AT4G03010	AT1G03440, AT4G03010
ATLER-1G12760	-1.47394	4.79226e-13	1.71541e-12	AT1G03470	NET3A
ATLER-1G12770	-2.43534	1.9655e-86	4.24478e-85	AT1G03475	LIN2
ATLER-1G12790	-5.99781	4.8736e-21	2.45574e-20	AT1G03495, AT1G03940	AT1G03495, AT1G03940
ATLER-1G12860	-1.54604	1.505e-10	4.70846e-10	AT1G03520	AT1G03520
ATLER-1G12870	-1.23228	3.89245e-06	9.05364e-06	AT1G03530	NAF1
ATLER-1G12940	-6.23687	1.7135e-150	8.7866e-149	AT1G03600	PSB27
ATLER-1G12960	-1.13062	0.000300934	0.000589621	AT1G03620	ELMOD_F
ATLER-1G12970	-5.87442	7.67e-204	7.2898e-202	AT1G03630	POR C
ATLER-1G12990	-3.26813	9.05026e-06	2.04047e-05	AT1G03650	AT1G03650
ATLER-1G13020	-4.75842	3.9984e-197	3.4986e-195	AT1G03680	THM1
ATLER-1G13230	-2.18494	1.02532e-31	7.22307e-31	AT1G03870	FLA9
ATLER-1G13360	-4.52655	7.38217e-14	2.75473e-13	AT1G03495, AT1G03940	AT1G03495, AT1G03940
ATLER-1G13420	-6.01659	1.33602e-20	6.62452e-20	AT1G03990	AT1G03990
ATLER-1G13430	-1.46164	0.000377652	0.000732	AT1G04000	AT1G04000
ATLER-1G13520	-4.01561	0.0259123	0.0395902	AT1G04105	AT1G04105
ATLER-1G13540	-7.27116	2.33172e-08	6.37106e-08	AT1G04110	SDD1
ATLER-1G13610	-1.24605	0.0482048	0.0703964	AT1G04180, AT5G43890	YUC9, YUC5
ATLER-1G13670	-4.80791	4.96325e-38	4.14859e-37	AT1G04240	SHY2
ATLER-1G13710	-1.23454	2.56114e-12	8.84049e-12	AT1G04280	NADKC
ATLER-1G13780	-4.0504	5.8329e-131	2.3342e-129	AT1G04350	AT1G04350
ATLER-1G13790	-1.9653	0.00699878	0.0116541	AT1G04360	ATL1
ATLER-1G13850	-3.64465	8.098e-136	3.4077e-134	AT1G04420	AT1G04420
ATLER-1G13980	-1.06042	2.61755e-11	8.54181e-11	AT1G04530	TPR4
ATLER-1G14000	-2.06694	1.44605e-19	6.90161e-19	AT1G04550	IAA12
ATLER-1G14080	-2.88353	4.29156e-50	4.7696e-49	AT1G04620	HCAR
ATLER-1G14120	-5.37532	6.52157e-71	1.08202e-69	AT1G04640	LIP2
ATLER-1G14150	-2.4098	0.0174341	0.027357	AT1G04660	AT1G04660
ATLER-1G14280	-2.31317	2.70284e-23	1.47848e-22	AT1G04800	AT1G04800
ATLER-1G14410	-2.44954	0.0102479	0.0166299	AT1G04920	SPS3F
ATLER-1G14440	-3.76448	1.6536e-48	1.77949e-47	AT1G04940	Tic20-I
ATLER-1G14450	-1.60107	6.3255e-21	3.17571e-20	AT1G04950	TAFII59
ATLER-1G14540	-1.93209	1.15772e-06	2.80277e-06	AT1G05020	AP180
ATLER-1G14600	-1.98885	1.78115e-08	4.90807e-08	AT1G05070, AT2G32580	ELMO2, ELMO1
ATLER-1G14670	-3.29772	2.9541e-124	1.0966e-122	AT1G05140	AT1G05140
ATLER-1G14680	-1.04403	1.80734e-11	5.96317e-11	AT1G05150, AT2G32450	AT1G05150, AT2G32450
ATLER-1G14690	-1.95302	9.02492e-16	3.69544e-15	AT1G05160	CYP88A3
ATLER-1G14720	-5.89855	4.1371e-304	1.0607e-301	AT1G05190	emb2394
ATLER-1G14730	-4.45653	3.99823e-65	5.97957e-64	AT1G05200	GLR3.4
ATLER-1G14770	-1.22354	1.62252e-07	4.19865e-07	AT1G05230	HDG2
ATLER-1G14780	-3.2806	0.0143086	0.0227178	AT1G05240, AT1G05250	PR9, PRX2
ATLER-1G14790	-4.53691	1.12519e-06	2.72762e-06	AT1G05240, AT1G05250	PR9, PRX2
ATLER-1G14850	-4.80909	4.33536e-07	1.08458e-06	AT1G05300	ZIP5
ATLER-1G14860	-5.82089	1.08375e-07	2.83776e-07	AT1G05310	AT1G05310
ATLER-1G14950	-4.57797	2.71781e-54	3.27832e-53	AT1G05385	LPA19
ATLER-1G14980	-1.30411	1.7344e-10	5.40392e-10	AT1G05410	AT1G05410
ATLER-1G14990	-3.39964	0.0350384	0.0523865	AT1G05420	OFP12
ATLER-1G15030	-1.3565	1.19293e-05	2.66291e-05	AT1G05460	SDE3
ATLER-1G15040	-2.93535	1.74045e-18	7.97195e-18	AT1G05470	CVP2
ATLER-1G15120	-5.2816	1.47249e-15	5.95751e-15	AT1G05540	ATDOA1
ATLER-1G15130	-5.38948	0.000442421	0.000851626	AT1G05550	ATDOA2
ATLER-1G15150	-1.65433	1.71175e-26	1.0355e-25	AT1G05570, AT2G31960	CALS1, GSL03
ATLER-1G15190	-1.69365	3.75168e-10	1.14577e-09	AT1G05590	HEXO2
ATLER-1G15200	-3.13648	1.39165e-34	1.06142e-33	AT1G05600	EMB3101
ATLER-1G15240	-1.53133	6.49778e-05	0.000136065	AT1G05630	5PTASE13
ATLER-1G15270	-4.2144	0.0175446	0.0275246	AT1G05650, AT1G05660	AT1G05650, AT1G05660
ATLER-1G15300	-1.92437	1.46557e-30	1.0008e-29	AT1G05675, AT1G05680	AT1G05675, UGT74E2
ATLER-1G15310	-2.94181	1.45715e-17	6.43634e-17	AT1G05690	bt3
ATLER-1G15370	-1.55426	9.40496e-06	2.11633e-05	AT1G05750	PDE247
ATLER-1G15380	-1.90701	0.00347769	0.00603045	AT1G05760	RTM1
ATLER-1G15490	-1.70136	0.0173326	0.0272114	AT1G05835	AT1G05835
ATLER-1G15500	-1.33149	2.46979e-17	1.08161e-16	AT1G05840	AT1G05840
ATLER-1G15570	-1.58678	1.69236e-12	5.89146e-12	AT1G05900	NTH2
ATLER-1G15640	-1.15206	0.000459361	0.000882387	AT1G05970	AIPP1
ATLER-1G15710	-2.99349	2.1576e-137	9.292e-136	AT1G06040	STO
ATLER-1G15720	-6.16963	2.23732e-06	5.29722e-06	AT1G06045	AT1G06045
ATLER-1G15790	-1.85894	1.80856e-17	7.95349e-17	AT1G06110	SKIP16
ATLER-1G15850	-1.57195	9.05961e-08	2.38496e-07	AT1G06143	AT1G06143
ATLER-1G15910	-2.97142	7.99465e-76	1.4485e-74	AT1G06190	RHON1
ATLER-1G15970	-2.01557	1.02978e-21	5.32145e-21	AT1G06240	AT1G06240
ATLER-1G15980	-3.99725	1.31555e-06	3.17477e-06	AT1G06250	AT1G06250
ATLER-1G15990	-6.89323	1.33125e-07	3.46606e-07	AT1G06260	AT1G06260
ATLER-1G16080	-9.83998	2.15986e-16	9.08526e-16	AT1G06350, AT1G06360	ADS4, ADS4.2
ATLER-1G16090	-1.44634	9.46136e-05	0.000194865	AT1G06380	AT1G06380
ATLER-1G16100	-1.14914	2.45754e-19	1.16235e-18	AT1G06390, AT2G30980, AT4G18710	GSK1, SKdZeta, BIN2
ATLER-1G16170	-3.31544	1.0777e-104	3.0942e-103	AT1G06460	ACD32.1
ATLER-1G16230	-2.29917	3.87382e-30	2.61216e-29	AT1G06510	AT1G06510
ATLER-1G16240	-6.31738	1.66439e-16	7.03197e-16	AT1G06520	GPAT1
ATLER-1G16280	-1.096	9.38633e-05	0.00019341	AT1G06560	NOP2C
ATLER-1G16290	-1.70749	5.76034e-25	3.32154e-24	AT1G06570	PDS1
ATLER-1G16350	-5.98483	2.7158e-117	9.1985e-116	AT1G06640, AT1G06645, AT1G06650	AT1G06640, AT1G06645, AT1G06650
ATLER-1G16400	-6.4296	2.7715e-288	6.0507e-286	AT1G06680	PSBP-1
ATLER-1G16410	-4.03573	1.94911e-28	1.24791e-27	AT1G06690	AT1G06690
ATLER-1G16420	-1.22633	7.89526e-20	3.80193e-19	AT1G06700, AT2G30740	AT1G06700, AT2G30740
ATLER-1G16430	-1.06505	0.0132726	0.0211843	AT1G06710	MTSF1
ATLER-1G16450	-1.06218	7.94284e-08	2.09848e-07	AT1G06730	AT1G06730
ATLER-1G16500	-1.12528	2.9067e-07	7.37291e-07	AT1G06770	DRIP1
ATLER-1G16540	-1.34813	5.11848e-21	2.57736e-20	AT1G06820	CRTISO
ATLER-1G16550	-4.22672	0.000475064	0.000911043	AT1G06830, AT2G30540, AT2G47880, AT3G62960	CEPD1, ROXY7, CEPD2, ROXY8
ATLER-1G16680	-2.04293	8.92272e-46	8.99205e-45	AT1G06950	TIC110
ATLER-1G16710	-1.25545	0.0301106	0.0454628	AT1G06980	AT1G06980
ATLER-1G16740	-4.77777	6.4387e-131	2.5673e-129	AT1G07010	SLP1
ATLER-1G16790	-5.60358	8.36681e-05	0.000173375	AT1G07050	FITNESS
ATLER-1G16850	-2.17055	1.23408e-43	1.18106e-42	AT1G07110	F2KP
ATLER-1G16860	-4.19306	2.3603e-05	5.13868e-05	AT1G07120	IPGAL1
ATLER-1G16870	-1.41214	6.66742e-05	0.000139445	AT1G07130	STN1
ATLER-1G16940	-3.68077	1.40829e-81	2.83846e-80	AT1G07180	NDA1
ATLER-1G16960	-1.60481	2.97873e-27	1.84394e-26	AT1G07200	SMXL6
ATLER-1G17050	-1.96287	8.20498e-40	7.18506e-39	AT1G07280	AT1G07280
ATLER-1G17090	-5.64874	2.3575e-160	1.3432e-158	AT1G07320	RPL4
ATLER-1G17210	-7.58032	1.26729e-39	1.10493e-38	AT1G07440	AT1G07440
ATLER-1G17220	-6.4497	1.10383e-06	2.67819e-06	AT1G07450	AT1G07450
ATLER-1G17280	-3.89483	0.026254	0.0400624	AT1G07485	AT1G07485
ATLER-1G17290	-5.06628	0.000570521	0.00108429	AT1G07490	RTFL3
ATLER-1G17360	-3.01638	0.0020099	0.00358359	AT1G07560	AT1G07560
ATLER-1G17370	-1.16496	4.80638e-13	1.72019e-12	AT1G07570, AT2G28930	APK1A, PK1B
ATLER-1G17450	-4.08671	3.28541e-43	3.11317e-42	AT1G07640	OBP2
ATLER-1G17460	-2.52355	2.01926e-53	2.38227e-52	AT1G07650	LMK1
ATLER-1G17520	-2.82601	2.2951e-36	1.82895e-35	AT1G07700	AT1G07700
ATLER-1G17570	-6.12006	3.02987e-47	3.15582e-46	AT1G07725	EXO70H6
ATLER-1G17580	-1.64799	0.00140334	0.00255332	AT1G07730	AT1G07730
ATLER-1G17600	-1.64374	6.74996e-07	1.66633e-06	AT1G07745	RAD51D
ATLER-1G17650	-1.25024	7.50986e-07	1.8471e-06	AT1G07780, AT5G05590	PAI1, PAI2
ATLER-1G17710	-1.29569	0.00136841	0.0024947	AT1G07830	AT1G07830
ATLER-1G17880	-1.76309	3.00512e-13	1.08806e-12	AT1G07970	PNET1
ATLER-1G17920	-1.45353	5.27948e-10	1.5971e-09	AT1G08000	GATA10
ATLER-1G18060	-1.40841	1.48082e-26	8.97774e-26	AT1G08110	ATGLYI2
ATLER-1G18090	-1.06374	2.57867e-05	5.59973e-05	AT1G08125	AT1G08125
ATLER-1G18140	-3.00394	3.26721e-06	7.63479e-06	AT1G08160	AT1G08160
ATLER-1G18170	-1.58146	0.00177961	0.00319365	AT1G08180	SMR2
ATLER-1G18200	-1.90054	1.32325e-27	8.27029e-27	AT1G08210	AT1G08210
ATLER-1G18220	-2.38838	3.88327e-46	3.93502e-45	AT1G08230	AT1G08230
ATLER-1G18300	-5.62004	1.38577e-14	5.3504e-14	AT1G08300, AT1G08310	NVL, AT1G08310
ATLER-1G18370	-7.83119	0	0	AT1G08380	PSAO
ATLER-1G18380	-1.78826	0.00592702	0.0099665	AT1G08390	RMI2
ATLER-1G18490	-1.06578	5.18509e-13	1.85272e-12	AT1G08490	CPNIFS
ATLER-1G18520	-4.35649	1.0441e-237	1.4664e-235	AT1G08520	ALB1
ATLER-1G18540	-2.93383	8.14207e-88	1.80073e-86	AT1G08540	SIG2
ATLER-1G18550	-3.25032	1.42369e-88	3.20004e-87	AT1G08550	NPQ1
ATLER-1G18570	-1.15238	4.28808e-12	1.46162e-11	AT1G08570	ACHT4
ATLER-1G18590	-8.98535	6.41372e-14	2.39846e-13	AT1G08590	PXL1
ATLER-1G18610	-1.51122	3.59151e-06	8.37488e-06	AT1G08610	AT1G08610
ATLER-1G18630	-5.46389	4.7041e-161	2.6872e-159	AT1G08630	THA1
ATLER-1G18640	-2.70775	1.25395e-46	1.28543e-45	AT1G08640	CJD1
ATLER-1G18680	-4.66828	0.00479386	0.00816504	AT1G08670	AT1G08670
ATLER-1G18730	-1.77074	0.00987404	0.0160693	AT1G08730, AT1G54560	XIC, XIE
ATLER-1G18840	-1.90659	1.80987e-06	4.31668e-06	AT1G08845	HES
ATLER-1G18890	-4.56205	4.37492e-62	6.15615e-61	AT1G08900	AT1G08900
ATLER-1G18980	-3.55959	2.3608e-112	7.49e-111	AT1G08980	AMI1
ATLER-1G19020	-1.18942	9.18776e-20	4.41469e-19	AT1G09010	AT1G09010
ATLER-1G19130	-1.38256	1.90345e-28	1.21973e-27	AT1G09130	AT1G09130
ATLER-1G19230	-1.13766	0.0245084	0.0375912	AT1G09190	AT1G09190
ATLER-1G19290	-1.28898	0.0282016	0.0428121	AT1G09240	NAS3
ATLER-1G19340	-1.22245	8.70816e-19	4.03562e-18	AT1G09280	AT1G09280
ATLER-1G19350	-1.37867	2.82153e-09	8.16253e-09	AT1G09290	AT1G09290
ATLER-1G19400	-7.39487	0	0	AT1G09340	CRB
ATLER-1G19480	-1.66006	6.49497e-07	1.60536e-06	AT1G09415	NIMIN-3
ATLER-1G19490	-1.95135	1.55724e-55	1.93122e-54	AT1G09420	G6PD4
ATLER-1G19510	-4.36154	1.08661e-17	4.82865e-17	AT1G09440	AT1G09440
ATLER-1G19700	-4.28787	0.0031194	0.00543952	AT1G09610	GXM1
ATLER-1G19710	-1.74991	9.50139e-26	5.63187e-25	AT1G09620	AT1G09620
ATLER-1G19760	-1.77745	0.0155316	0.0245395	AT1G09650	AT1G09650
ATLER-1G19770	-2.87919	4.26144e-43	4.02764e-42	AT1G09660	ATKH1
ATLER-1G19810	-1.5919	1.04972e-10	3.30899e-10	AT1G09700	HYL1
ATLER-1G19820	-2.42528	4.43049e-41	4.012e-40	AT1G09710	DP1
ATLER-1G19860	-12.8288	3.6402e-27	2.24773e-26	AT1G09750	AT1G09750
ATLER-1G19870	-1.207	1.45104e-09	4.27976e-09	AT1G09760	U2A'
ATLER-1G19920	-1.36486	1.15345e-17	5.11639e-17	AT1G09795	ATP-PRT2
ATLER-1G19960	-2.89472	0.0341898	0.051222	AT1G09812	AT1G09812
ATLER-1G19980	-1.28411	8.79713e-08	2.31919e-07	AT1G09820	AT1G09820
ATLER-1G19990	-1.88726	2.34599e-25	1.36958e-24	AT1G09830	PUR2
ATLER-1G20050	-2.9265	1.37156e-06	3.30667e-06	AT1G09890	AT1G09890
ATLER-1G20060	-4.03938	2.99852e-41	2.72424e-40	AT1G09900	AT1G09900
ATLER-1G20230	-4.12592	1.23794e-47	1.30419e-46	AT1G10070	BCAT-2
ATLER-1G20270	-4.68113	1.44753e-05	3.20687e-05	AT1G10380	AT1G10380
ATLER-1G20340	-2.88383	1.57084e-18	7.21153e-18	AT1G10120	CIB4
ATLER-1G20450	-1.45381	7.10782e-09	2.00649e-08	AT1G10210, AT1G59580, AT2G18170, AT4G36450	MPK1, MPK2, MPK7, MPK14
ATLER-1G20520	-1.30811	6.54795e-07	1.61809e-06	AT1G10270	GRP23
ATLER-1G20580	-2.4383	7.88392e-06	1.78719e-05	AT1G10330	AT1G10330
ATLER-1G20590	-1.19945	4.49032e-07	1.12169e-06	AT1G10340	AT1G10340
ATLER-1G20610	-5.66162	1.90641e-95	4.84848e-94	AT1G10360, AT1G10370	GSTU18, ERD9
ATLER-1G20740	-1.11104	1.35818e-07	3.53367e-07	AT1G10470	ARR4
ATLER-1G20780	-2.26402	3.63914e-42	3.37155e-41	AT1G10510	emb2004
ATLER-1G20810	-3.43032	1.38553e-15	5.62013e-15	AT1G10522	PRIN2
ATLER-1G20920	-2.0531	4.50922e-22	2.3634e-21	AT1G10600	AMSH2
ATLER-1G20930	-2.01733	7.01673e-14	2.62013e-13	AT1G10610	AT1G10610
ATLER-1G20960	-1.58071	2.06207e-05	4.51257e-05	AT1G10640	AT1G10640
ATLER-1G20990	-2.17014	3.01158e-46	3.05593e-45	AT1G10660	AT1G10660
ATLER-1G21100	-1.18839	6.69293e-12	2.25622e-11	AT1G10740	AT1G10740
ATLER-1G21170	-4.08233	0.0367171	0.0546961	AT1G10790	AT1G10790
ATLER-1G21200	-1.81085	1.96694e-11	6.46943e-11	AT1G10820	AT1G10820
ATLER-1G21220	-1.04249	8.5163e-15	3.31833e-14	AT1G10840	TIF3H1
ATLER-1G21230	-1.60353	7.2479e-09	2.04473e-08	AT1G10850	AT1G10850
ATLER-1G21300	-3.34934	2.02524e-91	4.78633e-90	AT1G10910	EMB3103
ATLER-1G21310	-3.4339	1.3348e-48	1.43783e-47	AT1G10920	LOV1
ATLER-1G21350	-3.29992	1.18508e-74	2.11588e-73	AT1G10960, AT1G60950	FD1, FED A
ATLER-1G21360	-1.21227	0.00185618	0.0033224	AT1G10970	ZIP4
ATLER-1G21460	-5.64182	8.02271e-05	0.000166586	AT1G11070	AT1G11070
ATLER-1G21470	-11.1079	2.20079e-20	1.08103e-19	AT1G11080	scpl31
ATLER-1G21590	-2.00768	3.1541e-19	1.4867e-18	AT1G11180, AT1G61250	SCAMP2, SC3
ATLER-1G21670	-2.48709	6.69971e-44	6.45385e-43	AT1G11260	STP1
ATLER-1G21700	-2.5862	4.42255e-10	1.34469e-09	AT1G11290	CRR22
ATLER-1G21720	-2.5136	9.45449e-11	2.98627e-10	AT1G11300, AT1G11303	EGM1, AT1G11303
ATLER-1G21770	-2.94911	1.90733e-19	9.05807e-19	AT1G11340	AT1G11340
ATLER-1G21780	-4.00444	4.62699e-48	4.91924e-47	AT1G11350	SD1-13
ATLER-1G21790	-1.00431	2.10701e-08	5.77351e-08	AT1G11360	AT1G11360
ATLER-1G21810	-3.64396	1.93837e-34	1.47231e-33	AT1G11380	AT1G11380
ATLER-1G21840	-1.11101	1.61756e-09	4.7588e-09	AT1G11410	AT1G11410
ATLER-1G21860	-2.67724	2.6242e-70	4.31496e-69	AT1G11430	MORF9
ATLER-1G21870	-2.68707	8.47256e-19	3.92809e-18	AT1G11440	AT1G11440
ATLER-1G21880	-6.29066	5.29706e-06	1.21781e-05	AT1G11450, AT1G11460	UMAMIT27, UMAMIT26
ATLER-1G21910	-3.39965	0.00517602	0.00877528	AT1G11475, AT1G61700	NRPB10, AT1G61700
ATLER-1G21950	-4.0827	0.0231954	0.0357139	AT1G11500	DEAL3
ATLER-1G21980	-5.68672	1.6019e-34	1.21968e-33	AT1G11530	CXXS1
ATLER-1G22000	-1.96946	4.03518e-10	1.22895e-09	AT1G11545	XTH8
ATLER-1G22030	-4.37931	0.0136836	0.0217992	AT1G11570	NTL
ATLER-1G22080	-5.00172	0.00108015	0.00199542	AT1G11591	AT1G11591
ATLER-1G22250	-2.30608	1.79973e-34	1.36841e-33	AT1G11720	SS3
ATLER-1G22290	-2.15212	9.8527e-46	9.92018e-45	AT1G11750	CLPP6
ATLER-1G22310	-1.02729	0.0228692	0.0352363	AT1G11760	MED32
ATLER-1G22390	-4.05038	3.229e-137	1.3852e-135	AT1G11820	AT1G11820
ATLER-1G22410	-4.97184	0.00108036	0.00199564	AT1G11850	AT1G11850
ATLER-1G22420	-5.05598	0	0	AT1G11860	GLDT
ATLER-1G22430	-2.36985	5.17411e-37	4.20683e-36	AT1G11870	SRS
ATLER-1G22510	-2.83985	0.0274173	0.0417219	AT1G11915	AT1G11915
ATLER-1G22620	-3.4851	4.94606e-07	1.23191e-06	AT1G12010, AT1G62380	ACO3, ACO2
ATLER-1G22640	-2.38256	2.35372e-16	9.87433e-16	AT1G12020	AT1G12020
ATLER-1G22710	-2.17342	7.37366e-16	3.02717e-15	AT1G12080	AT1G12080
ATLER-1G22720	-1.96766	2.69186e-21	1.36953e-20	AT1G12090	ELP
ATLER-1G22790	-2.50593	0.00595396	0.0100088	AT1G12150	AT1G12150
ATLER-1G22850	-2.47778	1.3802e-114	4.4913e-113	AT1G12230	GSM2-LIKE
ATLER-1G22860	-2.14962	3.59112e-37	2.92949e-36	AT1G12240	ATBETAFRUCT4
ATLER-1G22870	-2.28479	7.43932e-20	3.58551e-19	AT1G12244	AT1G12244
ATLER-1G22880	-5.79358	3.7676e-122	1.3732e-120	AT1G12250	TL20.3
ATLER-1G22890	-2.1844	0.00015494	0.00031286	AT1G12260	NAC007
ATLER-1G22910	-1.86226	2.51917e-17	1.10279e-16	AT1G12280	SUMM2
ATLER-1G22930	-1.96186	1.13271e-06	2.74465e-06	AT1G12300, AT1G12620, AT1G12775	RFL2, RPF8, AT1G12775
ATLER-1G22960	-4.25291	8.9435e-112	2.8012e-110	AT1G12330	AT1G12330
ATLER-1G23040	-1.63657	3.51171e-35	2.71315e-34	AT1G12410	CLP2
ATLER-1G23070	-1.63526	5.37321e-24	3.00862e-23	AT1G12430	ARK3
ATLER-1G23080	-2.67384	1.32195e-54	1.6069e-53	AT1G12440	AT1G12440
ATLER-1G23100	-3.57555	5.31852e-48	5.65173e-47	AT1G12460	AT1G12460
ATLER-1G23130	-3.37989	1.99901e-62	2.83644e-61	AT1G12500	AT1G12500
ATLER-1G23150	-1.46014	2.13298e-14	8.17382e-14	AT1G12520	CCS
ATLER-1G23180	-3.41124	7.14242e-17	3.06342e-16	AT1G12550	HPR3
ATLER-1G23200	-5.73219	6.66283e-05	0.000139375	AT1G12570	AT1G12570
ATLER-1G23360	-2.20496	0.00448037	0.0076589
ATLER-1G23380	-1.704	2.3136e-06	5.47195e-06	AT1G12730	AT1G12730
ATLER-1G23420	-2.45717	4.91567e-68	7.76436e-67	AT1G12770	EMB1586
ATLER-1G23430	-1.83262	0.000991182	0.00183691	AT1G12300, AT1G12620, AT1G12775	RFL2, RPF8, AT1G12775
ATLER-1G23460	-3.15669	3.6422e-143	1.6943e-141	AT1G12800	SDP
ATLER-1G23520	-5.30327	0.00021633	0.00043098	AT1G12845	AT1G12845
ATLER-1G23550	-4.41595	1.17879e-56	1.48698e-55	AT1G12860	SCRM2
ATLER-1G23590	-7.97693	0	0	AT1G12900, AT3G26650	GAPA-2, GAPA
ATLER-1G23600	-1.99376	3.08378e-34	2.33028e-33	AT1G12910, AT3G26640	ATAN11, LWD2
ATLER-1G23620	-1.45417	6.89725e-17	2.95942e-16	AT1G12930	TNPO3
ATLER-1G23820	-5.4028	0.000289458	0.000568753	AT1G13140, AT1G13150	CYP86C3, CYP86C4
ATLER-1G23840	-6.88623	9.62549e-08	2.53e-07	AT1G13140, AT1G13150	CYP86C3, CYP86C4
ATLER-1G23920	-6.34725	2.43929e-06	5.75809e-06	AT1G13230	AT1G13230
ATLER-1G23940	-1.82576	2.50555e-08	6.82993e-08	AT1G13250	GATL3
ATLER-1G23960	-3.27958	1.44949e-54	1.75804e-53	AT1G13270	MAP1C
ATLER-1G23990	-2.6117	8.74311e-16	3.58205e-15	AT1G13300	HRS1
ATLER-1G24070	-2.52023	2.75723e-33	2.03402e-32	AT1G13380	AT1G13380
ATLER-1G24210	-3.86557	0.0483136	0.0705413	AT1G13510, AT1G13540	AT1G13510, AT1G13540
ATLER-1G24300	-6.97011	9.69759e-08	2.54835e-07	AT1G13600	bZIP58
ATLER-1G24370	-2.75707	2.42449e-09	7.0472e-09	AT1G13630	AT1G13630
ATLER-1G24390	-2.58565	1.85856e-59	2.46134e-58	AT1G13640	AT1G13640
ATLER-1G24400	-10.0985	4.60916e-17	1.99278e-16	AT1G13650	AT1G13650
ATLER-1G24430	-8.32892	1.2013e-11	4.00072e-11	AT1G13670	BGL2
ATLER-1G24440	-4.09406	0.0294404	0.0445209	AT1G13680	PLCL1
ATLER-1G24460	-1.07116	7.08012e-09	1.99919e-08	AT1G13700	PGL1
ATLER-1G24470	-8.48097	3.54986e-12	1.2162e-11	AT1G13710	CYP78A5
ATLER-1G24540	-1.36492	2.77485e-07	7.05469e-07	AT1G13770	RUS3
ATLER-1G24590	-1.05978	0.000230853	0.000458257	AT1G13810	AT1G13810
ATLER-1G24600	-3.82207	5.13237e-84	1.07269e-82	AT1G13820	AT1G13820
ATLER-1G24690	-1.18886	0.00492171	0.00836858	AT1G13910	AT1G13910
ATLER-1G24700	-2.10973	0.0112367	0.0181343	AT1G13920	AT1G13920
ATLER-1G24710	-2.42609	2.47943e-12	8.56783e-12	AT1G13930	AT1G13930
ATLER-1G24810	-5.11404	5.35986e-56	6.68845e-55	AT1G14030	LSMT-L
ATLER-1G24860	-1.95882	0.00942297	0.0153829
ATLER-1G24910	-1.21714	7.92628e-06	1.79661e-05	AT1G14140	UCP3
ATLER-1G24920	-12.2916	4.49253e-25	2.60137e-24	AT1G14150	PnsL2
ATLER-1G24930	-4.14078	0.0246397	0.0377742	AT1G14160	CASPL1A1
ATLER-1G24970	-1.6546	6.59385e-05	0.000137998	AT1G14180	AT1G14180
ATLER-1G25000	-5.56853	4.94262e-07	1.23119e-06	AT1G14205	U18-L8
ATLER-1G25020	-4.44155	0.00937108	0.015305	AT1G14220	AT1G14220
ATLER-1G25070	-3.53575	6.51801e-67	1.00858e-65	AT1G14270	AT1G14270
ATLER-1G25080	-8.50845	4.9971e-51	5.66219e-50	AT1G14280	PKS2
ATLER-1G25160	-6.79469	7.678e-104	2.1677e-102	AT1G14345	AT1G14345
ATLER-1G25220	-1.1947	5.94131e-12	2.00929e-11	AT1G14400, AT2G02760, AT5G62540	UBC1, UBC2, UBC3
ATLER-1G25230	-2.27552	2.33759e-09	6.80356e-09	AT1G14410	WHY1
ATLER-1G25250	-3.0536	4.65196e-08	1.24591e-07	AT1G14430	GOXL5
ATLER-1G25260	-9.60543	1.30012e-15	5.28534e-15	AT1G14440	HB31
ATLER-1G25270	-5.7791	5.35635e-11	1.71743e-10	AT1G14453	AT1G14453
ATLER-1G25320	-1.03639	0.0350347	0.0523845	AT1G14480	AT1G14480
ATLER-1G25420	-6.39776	3.34083e-33	2.45879e-32	AT1G14580	BLJ
ATLER-1G25560	-2.18926	0.000201596	0.000403081	AT1G14687	HB32
ATLER-1G25580	-1.04982	3.4295e-13	1.23667e-12	AT1G14690	MAP65-7
ATLER-1G25590	-7.46744	5.07642e-59	6.66677e-58	AT1G14700	PAP3
ATLER-1G25620	-4.68708	4.13628e-09	1.18679e-08	AT1G14730	AT1G14730
ATLER-1G25660	-3.01481	0.0243636	0.0373847	AT1G14760	KNATM
ATLER-1G25690	-2.44037	1.29632e-19	6.19907e-19	AT1G14790	RDR1
ATLER-1G25700	-3.88087	0.0413834	0.0611229	AT1G14800	AT1G14800
ATLER-1G25720	-1.16442	1.15265e-20	5.72946e-20	AT1G14810	AT1G14810
ATLER-1G25750	-3.0135	3.23515e-44	3.13974e-43	AT1G14840	MAP70-4
ATLER-1G25790	-5.56382	3.6357e-24	2.04717e-23	AT1G14870, AT1G14880, AT5G35525	PCR2, PCR1, AT5G35525
ATLER-1G25830	-2.48784	6.14941e-11	1.96428e-10	AT1G14920	GAI
ATLER-1G25910	-1.55763	1.02371e-10	3.22838e-10	AT1G15000	scpl50
ATLER-1G25990	-1.3347	0.00468782	0.00799307	AT1G15080	LPP2
ATLER-1G26050	-1.68545	0.000122946	0.000250342	AT1G15125	AT1G15125
ATLER-1G26070	-2.05322	1.07365e-46	1.10265e-45	AT1G15140	FNRL
ATLER-1G26090	-7.47657	4.60322e-09	1.31717e-08	AT1G15150, AT1G15160, AT1G15170, AT1G15180	AT1G15150, AT1G15160, AT1G15170, AT1G15180
ATLER-1G26120	-4.46081	1.84558e-87	4.04926e-86	AT1G15150, AT1G15160, AT1G15170, AT1G15180	AT1G15150, AT1G15160, AT1G15170, AT1G15180
ATLER-1G26170	-1.15978	0.0443951	0.065161	AT1G15220	CCMH
ATLER-1G26200	-2.27985	0.000127135	0.000258585	AT1G15250, AT1G52300, AT3G16080	RPL37A, AT1G52300, AT3G16080
ATLER-1G26210	-8.85118	1.15421e-17	5.11874e-17	AT1G15260	AT1G15260
ATLER-1G26240	-5.26269	1.6696e-259	2.789e-257	AT1G15290	REC3
ATLER-1G26350	-1.95627	6.04289e-27	3.70642e-26	AT1G15390	PDF1A
ATLER-1G26480	-2.68301	1.4225e-100	3.858e-99	AT1G15500, AT1G80300	ATNTT2, NTT1
ATLER-1G26490	-3.59636	2.92233e-23	1.59656e-22	AT1G15510	ECB2
ATLER-1G26530	-4.67613	3.74268e-09	1.07666e-08	AT1G15550	GA3OX1
ATLER-1G26670	-1.04288	3.02326e-14	1.14976e-13	AT1G15690	AVP1
ATLER-1G26680	-2.03446	2.03584e-15	8.1827e-15	AT1G15700	ATPC2
ATLER-1G26710	-3.99962	9.50533e-72	1.60854e-70	AT1G15730	AT1G15730
ATLER-1G26820	-7.54114	1.4827e-269	2.7944e-267	AT1G15820	LHCB6
ATLER-1G26830	-7.86371	5.94046e-11	1.89919e-10	AT1G15825	AT1G15825
ATLER-1G26840	-5.0737	4.30013e-46	4.35144e-45	AT1G15830	AT1G15830
ATLER-1G26850	-6.76936	3.17278e-10	9.73556e-10
ATLER-1G26930	-1.23904	2.43255e-09	7.06784e-09	AT1G15920	CAF1H
ATLER-1G26940	-1.13703	3.11098e-08	8.42821e-08	AT1G15930	AT1G15930
ATLER-1G26990	-8.25375	4.9988e-150	2.5515e-148	AT1G15980	PnsB1
ATLER-1G27100	-4.23305	8.7281e-169	5.3164e-167	AT1G16080	AT1G16080
ATLER-1G27110	-3.03427	6.26024e-09	1.7745e-08	AT1G16090	WAKL7
ATLER-1G27180	-2.56766	6.18767e-10	1.86518e-09	AT1G16170	AT1G16170
ATLER-1G27260	-1.07169	2.52102e-07	6.43384e-07	AT1G16250	AT1G16250
ATLER-1G27270	-9.16449	4.86567e-14	1.82898e-13	AT1G16260	WAKL8
ATLER-1G27330	-2.68985	2.68835e-37	2.20283e-36	AT1G16320	AT1G16320
ATLER-1G27400	-8.63539	1.40998e-12	4.93102e-12	AT1G16390	45568
ATLER-1G27410	-7.23191	1.2994e-16	5.51633e-16	AT1G16400, AT1G16410	CYP79F2, CYP79F1
ATLER-1G27420	-7.76068	5.96657e-27	3.66062e-26	AT1G16400, AT1G16410	CYP79F2, CYP79F1
ATLER-1G27450	-3.79186	0.0178558	0.0279909	AT1G16440	RSH3
ATLER-1G27460	-3.64889	2.02784e-06	4.82089e-06	AT1G16445	AT1G16445
ATLER-1G27480	-1.75149	5.17597e-28	3.27396e-27	AT1G16460	RDH2
ATLER-1G27510	-2.45336	0.0293955	0.0444653	AT1G16490	MYB58
ATLER-1G27520	-1.6201	8.92152e-05	0.000184229	AT1G16500	AT1G16500
ATLER-1G27530	-3.89387	1.00082e-05	2.24771e-05	AT1G16510	SAUR41
ATLER-1G27600	-1.00915	0.0012276	0.00225271	AT1G16590	REV7
ATLER-1G27670	-1.39773	3.79317e-12	1.29734e-11	AT1G16680	AT1G16680
ATLER-1G27720	-3.70427	2.8263e-164	1.64e-162	AT1G16720	HCF173
ATLER-1G27730	-5.1757	5.47052e-06	1.25573e-05	AT1G16730	UP6
ATLER-1G27750	-3.26982	3.08146e-16	1.28589e-15	AT1G16750	AT1G16750
ATLER-1G27790	-1.54639	6.41099e-05	0.000134362	AT1G16790	AT1G16790
ATLER-1G27850	-1.51318	0.0149043	0.0236125	AT1G16830	AT1G16830
ATLER-1G27900	-5.70507	0	0	AT1G16880	ACR11
ATLER-1G28090	-2.13235	6.43962e-32	4.56131e-31	AT1G17050	SPS2
ATLER-1G28100	-5.54309	0.000114932	0.000234719	AT1G17065	AT1G17065
ATLER-1G28150	-3.01167	2.43425e-73	4.23306e-72	AT1G17100	HBP1
ATLER-1G28170	-2.21313	2.01615e-41	1.8416e-40	AT1G17120	CAT8
ATLER-1G28210	-3.11366	0.0483845	0.0706309	AT1G17147	AT1G17147
ATLER-1G28270	-5.19597	1.35538e-54	1.64571e-53	AT1G17200	CASPL2A1
ATLER-1G28290	-4.14864	0	0	AT1G17220	FUG1
ATLER-1G28300	-1.47385	9.99957e-11	3.15482e-10	AT1G17230	AT1G17230
ATLER-1G28330	-2.19753	9.12682e-12	3.05335e-11	AT1G17250	RLP3
ATLER-1G28470	-1.76681	9.46436e-17	4.03889e-16	AT1G17360	AT1G17360
ATLER-1G28530	-1.21596	0.00289977	0.00507339	AT1G17410	AT1G17410
ATLER-1G28590	-1.20983	3.97487e-07	9.97676e-07	AT1G17460	TRFL3
ATLER-1G28780	-4.79816	8.48015e-11	2.68699e-10	AT1G17600	SOC3
ATLER-1G28790	-4.59863	5.76286e-08	1.5369e-07	AT1G17610	CHS1
ATLER-1G28830	-3.72225	5.37164e-25	3.09984e-24	AT1G17640	RBGD1
ATLER-1G28840	-3.41131	2.88946e-05	6.25001e-05	AT1G17650	GLYR2
ATLER-1G28900	-6.65836	2.91902e-07	7.40162e-07	AT1G17700	PRA1.F1
ATLER-1G29050	-1.21655	3.3363e-18	1.51276e-17	AT1G17840	ABCG11
ATLER-1G29060	-3.08726	1.3591e-14	5.24927e-14	AT1G17850	AT1G17850
ATLER-1G29170	-3.16283	2.50554e-24	1.41659e-23	AT1G17970	CTL15
ATLER-1G29200	-2.24936	4.05966e-20	1.97475e-19	AT1G18000, AT1G18010	AT1G18000, AT1G18010
ATLER-1G29210	-2.24936	4.05966e-20	1.97475e-19	AT1G18000, AT1G18010	AT1G18000, AT1G18010
ATLER-1G29220	-1.6715	1.00633e-12	3.5492e-12	AT1G17990, AT1G18020	AT1G17990, AT1G18020
ATLER-1G29230	-1.20781	1.25273e-05	2.79158e-05	AT1G18030	AT1G18030
ATLER-1G29260	-5.98471	4.18661e-81	8.33165e-80	AT1G18060	FBN-LIKE
ATLER-1G29300	-2.00873	3.15728e-07	7.98005e-07	AT1G18090	AT1G18090
ATLER-1G29360	-4.92984	3.07046e-74	5.42932e-73	AT1G18170	AT1G18170
ATLER-1G29520	-3.97998	7.30394e-60	9.77257e-59	AT1G18330, AT3G10113	EPR1, AT3G10113
ATLER-1G29540	-1.37413	4.43294e-05	9.43861e-05	AT1G18340	AT1G18340
ATLER-1G29590	-2.8396	7.62136e-08	2.01718e-07	AT1G18400	BEE1
ATLER-1G29630	-1.04749	0.000161746	0.000326125	AT1G18440	AT1G18440
ATLER-1G29640	-1.37191	9.04889e-12	3.03e-11	AT1G18450	ARP4
ATLER-1G29650	-2.36081	9.68371e-40	8.46653e-39	AT1G18460	alpha/beta-HYD
ATLER-1G29680	-2.86725	3.57673e-50	3.9872e-49	AT1G18485	AT1G18485
ATLER-1G29700	-2.20872	1.40107e-15	5.67897e-15	AT1G18490	PCO3
ATLER-1G29830	-3.92944	1.1451e-180	8.1711e-179	AT1G18620	TRM3
ATLER-1G29860	-3.50453	6.3906e-37	5.18825e-36	AT1G18650	PDCB3
ATLER-1G29870	-1.05325	5.53819e-12	1.87613e-11	AT1G18660	IAP1
ATLER-1G29890	-1.95823	1.8287e-09	5.36278e-09	AT1G18680	M20
ATLER-1G29920	-4.00625	5.4287e-08	1.44919e-07	AT1G18710	MYB47
ATLER-1G29950	-8.84452	2.38337e-40	2.10634e-39	AT1G18730	PnsB4
ATLER-1G30070	-11.8945	2.47602e-23	1.35812e-22	AT1G18810	AT1G18810
ATLER-1G30090	-1.38557	0.0126638	0.0202624	AT1G18830	SEC31A
ATLER-1G30120	-1.39596	2.18028e-06	5.16715e-06	AT1G18850	PCP2
ATLER-1G30160	-4.58381	1.37878e-33	1.02468e-32	AT1G18880	NPF2.9
ATLER-1G30270	-3.03611	2.38223e-07	6.08599e-07	AT1G18990	AT1G18990
ATLER-1G30280	-1.88698	4.74344e-68	7.49769e-67	AT1G19000	AT1G19000
ATLER-1G30340	-3.33955	5.34942e-12	1.81357e-11	AT1G19050	ARR7
ATLER-1G30460	-9.09026	5.24975e-51	5.9393e-50	AT1G19150	LHCA6
ATLER-1G30610	-1.70565	4.50074e-10	1.3679e-09	AT1G19300	PARVUS
ATLER-1G30660	-2.84999	4.63616e-54	5.56794e-53	AT1G19350	BES1
ATLER-1G30770	-2.07621	2.31897e-43	2.20497e-42	AT1G19400	E-4PDHASE
ATLER-1G30820	-2.34487	1.85944e-44	1.81339e-43	AT1G19450, AT1G75220	AT1G19450, ERDL6
ATLER-1G30890	-5.2718	0.00018755	0.000376296	AT1G19510	RL5
ATLER-1G30920	-2.85389	3.67421e-41	3.33126e-40	AT1G19540	AT1G19540
ATLER-1G30970	-1.01196	3.36675e-13	1.215e-12	AT1G19600	AT1G19600
ATLER-1G30980	-4.021	4.95847e-16	2.05438e-15	AT1G19610	PDF1.4
ATLER-1G30990	-2.12305	0.00145978	0.00264837	AT1G19620	AT1G19620
ATLER-1G31030	-2.15819	1.9083e-47	1.998e-46	AT1G19660	BBD2
ATLER-1G31040	-5.37902	1.09435e-48	1.18113e-47	AT1G19670	CLH1
ATLER-1G31050	-1.72022	1.00245e-29	6.67999e-29	AT1G19680	AT1G19680
ATLER-1G31090	-4.7946	5.8435e-147	2.8443e-145	AT1G19715	AT1G19715
ATLER-1G31100	-4.65505	1.4295e-151	7.4163e-150	AT1G19720	AT1G19720
ATLER-1G31120	-3.37011	8.7723e-92	2.08887e-90	AT1G19740	LCP1
ATLER-1G31170	-1.24388	2.56463e-13	9.32095e-13	AT1G19800	ABCI14
ATLER-1G31230	-1.35932	3.36693e-16	1.40342e-15	AT1G19870	iqd32
ATLER-1G31280	-1.15511	1.03366e-18	4.77523e-18	AT1G19920	APS2
ATLER-1G31340	-1.3086	3.85864e-06	8.97783e-06	AT1G19980	AT1G19980
ATLER-1G31370	-2.8327	3.03615e-43	2.87944e-42	AT1G20010, AT1G75780, AT2G29550, AT4G20890, AT5G12250, AT5G23860, AT5G44340, AT5G62690, AT5G62700	TUB5, TUB1, TUB7, TUB9, TUB6, TUB8, TUB4, TUB2, TUB3
ATLER-1G31390	-7.41418	0	0	AT1G20020	FNR2
ATLER-1G31470	-1.45992	3.439e-15	1.36655e-14	AT1G20090, AT1G75840, AT2G17800, AT3G51300, AT4G35020, AT4G35950, AT5G45970	ROP2, ARAC5, ARAC1, ROP1, RAC3, RAC6, RAC2
ATLER-1G31540	-6.85145	1.20531e-27	7.53958e-27	AT1G20160	ATSBT5.2
ATLER-1G31570	-3.7978	9.14135e-08	2.40591e-07	AT1G20190	EXPA11
ATLER-1G31620	-1.82293	1.88915e-05	4.1465e-05	AT1G20230	AT1G20230
ATLER-1G31710	-1.52995	3.64266e-15	1.44592e-14	AT1G20330, AT1G76090	SMT2, SMT3
ATLER-1G31720	-6.27436	5.3978e-307	1.4515e-304	AT1G20340	DRT112
ATLER-1G31850	-7.75463	4.98201e-10	1.50939e-09	AT1G20470	SAUR60
ATLER-1G31920	-1.84222	1.28843e-18	5.92984e-18	AT1G20540, AT1G76260	AT1G20540, DWA2
ATLER-1G32000	-3.81331	2.0837e-124	7.8137e-123	AT1G20620	CAT3
ATLER-1G32030	-3.91015	6.08251e-90	1.39562e-88	AT1G20650	ASG5
ATLER-1G32040	-4.5842	0.00716344	0.011914
ATLER-1G32090	-8.49702	4.32627e-12	1.47441e-11	AT1G20690	AT1G20690
ATLER-1G32260	-2.95512	2.4097e-45	2.40425e-44	AT1G20810	AT1G20810
ATLER-1G32270	-3.34419	6.96999e-20	3.36372e-19	AT1G20816, AT1G76405	AT1G20816, OEP2
ATLER-1G32300	-2.15076	1.5194e-30	1.03692e-29	AT1G20830	MCD1
ATLER-1G32320	-3.83897	1.21842e-25	7.1854e-25	AT1G20850	XCP2
ATLER-1G32370	-1.43038	2.93539e-05	6.34499e-05	AT1G20890	AT1G20890
ATLER-1G32500	-6.37248	1.8083e-06	4.31433e-06	AT1G20990	AT1G20990
ATLER-1G32530	-3.08685	1.01626e-22	5.43633e-22	AT1G21050	AT1G21050
ATLER-1G32540	-1.93676	6.00004e-16	2.47615e-15	AT1G21060	AT1G21060
ATLER-1G32550	-2.25524	5.837e-48	6.19672e-47	AT1G21065	AT1G21065
ATLER-1G32590	-5.54174	4.14003e-48	4.40791e-47	AT1G21100, AT1G21110, AT1G21120, AT1G21130	IGMT1, IGMT3, IGMT2, IGMT4
ATLER-1G32600	-1.16997	0.000111834	0.000228667	AT1G21100, AT1G21110, AT1G21120, AT1G21130	IGMT1, IGMT3, IGMT2, IGMT4
ATLER-1G32610	-3.35984	6.26758e-30	4.20061e-29	AT1G21100, AT1G21110, AT1G21120, AT1G21130	IGMT1, IGMT3, IGMT2, IGMT4
ATLER-1G32630	-2.41367	1.10265e-06	2.67562e-06	AT1G21150	MTERF27
ATLER-1G32710	-5.08797	0.000298466	0.00058515	AT1G21240	WAK3
ATLER-1G32730	-4.0234	2.86824e-35	2.22223e-34	AT1G21250	WAK1
ATLER-1G32740	-1.27193	0.00955056	0.0155773	AT1G21280	AT1G21280
ATLER-1G32750	-6.04293	1.55635e-33	1.15625e-32	AT1G21270	WAK2
ATLER-1G32850	-3.091	1.54599e-62	2.1993e-61	AT1G21350	AT1G21350
ATLER-1G32920	-1.14328	6.00934e-07	1.48833e-06	AT1G21400	E1A1
ATLER-1G32960	-1.71565	4.74244e-14	1.78388e-13	AT1G21440, AT1G77060	AT1G21440, AT1G77060
ATLER-1G32980	-3.64579	0.000976918	0.00181185	AT1G21460	SWEET1
ATLER-1G33020	-10.9973	1.27272e-20	6.31493e-20	AT1G21500	AT1G21500
ATLER-1G33080	-1.97199	1.14876e-05	2.56663e-05	AT1G21530, AT1G21540	AT1G21530, AAE9
ATLER-1G33090	-1.27454	0.0184119	0.0287849	AT1G21550	AT1G21550
ATLER-1G33100	-1.00049	2.16499e-05	4.72841e-05	AT1G21560	AT1G21560
ATLER-1G33120	-1.53729	2.88778e-17	1.2609e-16	AT1G21590	AT1G21590
ATLER-1G33130	-3.72406	9.84444e-72	1.66465e-70	AT1G21600	PTAC6
ATLER-1G33200	-1.85635	4.87156e-26	2.9079e-25	AT1G21670	AT1G21670
ATLER-1G33210	-1.38501	3.23326e-16	1.34872e-15	AT1G21680	AT1G21680
ATLER-1G33250	-1.67053	6.18172e-16	2.54875e-15	AT1G21710	OGG1
ATLER-1G33400	-1.2172	0.0055203	0.0093174	AT1G21840	UREF
ATLER-1G33490	-1.84979	4.53143e-34	3.40901e-33	AT1G21920	MRF1
ATLER-1G33660	-1.12899	0.0283751	0.0430518	AT1G22050	MUB6
ATLER-1G33740	-9.64637	1.17437e-15	4.78738e-15	AT1G22120	AT1G22120
ATLER-1G33750	-5.87373	2.56992e-05	5.58129e-05	AT1G22130	AGL104
ATLER-1G33780	-4.17147	2.22852e-09	6.49986e-09	AT1G22160	AT1G22160
ATLER-1G33870	-2.43453	0.048573	0.0708872	AT1G22250	AT1G22250
ATLER-1G33960	-3.55239	3.5158e-33	2.58497e-32	AT1G22330	AT1G22330
ATLER-1G33970	-2.81547	2.63567e-14	1.0053e-13	AT1G22340	UGT85A7
ATLER-1G33990	-5.3915	9.89164e-37	7.98648e-36	AT1G22370	UGT85A5
ATLER-1G34000	-6.64191	1.09301e-07	2.86098e-07	AT1G22360, AT1G22380, AT1G22400	UGT85A2, UGT85A3, UGT85A1
ATLER-1G34040	-4.58853	7.0267e-131	2.7967e-129	AT1G22430, AT4G22110	AT1G22430, AT4G22110
ATLER-1G34110	-3.64339	6.03306e-41	5.4209e-40	AT1G22500	ATL15
ATLER-1G34140	-1.67371	4.52406e-17	1.95714e-16	AT1G22530	PATL2
ATLER-1G34180	-8.64887	9.87111e-13	3.48253e-12	AT1G22590	AGL87
ATLER-1G34220	-10.3421	4.22078e-18	1.90557e-17	AT1G22630	AT1G22630
ATLER-1G34240	-2.4443	3.71338e-11	1.20235e-10	AT1G22650, AT1G35580, AT1G72000, AT4G09510	A/N-InvD, CINV1, A/N-InvF, CINV2
ATLER-1G34290	-3.53777	2.83481e-98	7.46805e-97	AT1G22700	PYG7
ATLER-1G34300	-4.55947	5.92664e-61	8.15745e-60	AT1G22710	SUC2
ATLER-1G34330	-4.33255	2.29203e-50	2.56284e-49	AT1G22740	RABG3B
ATLER-1G34340	-1.19808	6.8426e-09	1.93485e-08	AT1G22750	AT1G22750
ATLER-1G34430	-3.91812	1.9504e-116	6.4965e-115	AT1G22850	AT1G22850
ATLER-1G34490	-4.95677	3.46796e-18	1.57019e-17	AT1G22890	STMP2
ATLER-1G34540	-1.1884	2.72655e-12	9.40264e-12	AT1G22940	TH1
ATLER-1G34680	-4.13322	2.2189e-31	1.55175e-30	AT1G23050	AT1G23050
ATLER-1G34720	-6.90537	3.28401e-57	4.19296e-56	AT1G23090	SULTR3;3
ATLER-1G34760	-6.60838	8.88263e-26	5.27362e-25	AT1G23130	AT1G23130
ATLER-1G34830	-1.1955	4.53472e-14	1.7072e-13	AT1G23180	AT1G23180
ATLER-1G34870	-1.66837	8.90695e-11	2.81696e-10	AT1G23205	AT1G23205
ATLER-1G34980	-6.29094	0	0	AT1G23310, AT1G70580	GGT1, AOAT2
ATLER-1G35020	-1.97041	0.00668723	0.0111707	AT1G23340	AT1G23340
ATLER-1G35060	-3.06334	1.64552e-74	2.92611e-73	AT1G23390	KFB
ATLER-1G35070	-3.52789	1.5539e-144	7.3368e-143	AT1G23400	CAF2
ATLER-1G35190	-1.89101	0.0281493	0.0427444	AT1G23530	AT1G23530
ATLER-1G35350	-5.57359	1.1957e-201	1.0986e-199	AT1G23740	AOR
ATLER-1G35430	-1.59125	1.24568e-19	5.96336e-19	AT1G23820, AT1G70310	SPDS1, SPDS2
ATLER-1G35450	-5.31076	1.40871e-15	5.70785e-15	AT1G23840	AT1G23840
ATLER-1G35460	-1.06287	0.000544898	0.00103739	AT1G23850	AT1G23850
ATLER-1G35470	-1.49251	5.56041e-16	2.29901e-15	AT1G23860	RSZ21
ATLER-1G35480	-1.0518	7.247e-14	2.70475e-13	AT1G23870	TPS9
ATLER-1G35500	-2.07939	2.07188e-15	8.31996e-15	AT1G23890	AT1G23890
ATLER-1G35580	-2.553	1.33025e-08	3.69303e-08	AT1G23980	ATL47
ATLER-1G35640	-5.85921	7.61892e-06	1.7305e-05	AT1G24020	MLP423
ATLER-1G35650	-2.53718	7.37279e-07	1.81582e-06	AT1G24030	PBL28
ATLER-1G35660	-2.81841	2.84058e-43	2.69745e-42	AT1G24040	GNAT5
ATLER-1G35720	-4.45326	0.0117906	0.0189588	AT1G24070	CSLA10
ATLER-1G35790	-4.586	0.00674921	0.0112666	AT1G24130	AT1G24130
ATLER-1G35800	-1.80227	0.00552872	0.00932947	AT1G24140	AT3-MMP
ATLER-1G35830	-5.00839	0.00164409	0.00296372	AT1G24147	AT1G24147
ATLER-1G35840	-6.33722	3.15555e-07	7.97659e-07	AT1G24148	AT1G24148
ATLER-1G35870	-3.14042	2.41072e-43	2.29123e-42	AT1G24160	AT1G24160
ATLER-1G35980	-3.53402	2.40237e-10	7.42324e-10	AT1G24260	45538
ATLER-1G36030	-2.25852	3.10107e-11	1.00898e-10	AT1G24290	AT1G24290
ATLER-1G36080	-2.7736	7.68054e-54	9.17451e-53	AT1G24340	emb2421
ATLER-1G36120	-1.07795	1.61632e-14	6.22422e-14	AT1G24360	KR
ATLER-1G36140	-2.32136	2.75531e-13	1.00008e-12	AT1G24400, AT1G67640	LHT2, AT1G67640
ATLER-1G36190	-1.91134	1.04622e-12	3.68753e-12	AT1G24450	NFD2
ATLER-1G36270	-2.73076	3.20791e-17	1.39791e-16	AT1G24530	AT1G24530
ATLER-1G36320	-2.89557	0.00164621	0.00296681	AT1G24580	AT1G24580
ATLER-1G36330	-4.11284	0.000582638	0.00110628	AT1G24575	AT1G24575
ATLER-1G36370	-1.74619	3.57581e-30	2.41343e-29	AT1G24610	AT1G24610
ATLER-1G36470	-1.02857	6.02259e-05	0.000126499	AT1G24764, AT1G68060	MAP70-2, MAP70-1
ATLER-1G36480	-1.5787	1.20862e-07	3.15572e-07	AT1G24793, AT1G25054, AT1G25145, AT1G25210	LPXC1, LPXC3, LPXC4, LPXC5
ATLER-1G36520	-2.77958	0.0138944	0.0221127	AT1G24851, AT1G25025, AT1G25112, AT1G25180, AT4G20690	AT1G24851, AT1G25025, AT1G25112, AT1G25180, AT4G20690
ATLER-1G36540	-1.5787	1.20862e-07	3.15572e-07	AT1G24793, AT1G25054, AT1G25145, AT1G25210	LPXC1, LPXC3, LPXC4, LPXC5
ATLER-1G36590	-12.7193	7.31522e-27	4.47188e-26	AT1G24822, AT1G24996, AT1G25097	AT1G24822, AT1G24996, AT1G25097
ATLER-1G36600	-3.83418	3.20838e-10	9.83797e-10	AT1G24851, AT1G25025, AT1G25112, AT1G25180, AT4G20690	AT1G24851, AT1G25025, AT1G25112, AT1G25180, AT4G20690
ATLER-1G36640	-3.50491	2.52955e-58	3.2829e-57	AT1G25230	AT1G25230
ATLER-1G36720	-2.87231	3.35373e-25	1.94963e-24	AT1G25290	RBL10
ATLER-1G36890	-5.41321	1.5914e-148	7.9389e-147	AT1G25440	BBX15
ATLER-1G36920	-2.23776	3.88624e-16	1.6156e-15	AT1G25470	CRF12
ATLER-1G36950	-1.1042	0.0018243	0.00326826	AT1G25500	AT1G25500
ATLER-1G36970	-1.55582	2.4307e-09	7.06338e-09	AT1G25520, AT1G68650	PML4, PML5
ATLER-1G37080	-1.37364	1.55982e-07	4.04066e-07	AT1G26090	AT1G26090
ATLER-1G37140	-2.24633	1.50008e-18	6.88954e-18	AT1G26150	PERK10
ATLER-1G37170	-1.7933	3.79613e-17	1.6487e-16	AT1G26180	AT1G26180
ATLER-1G37200	-2.65083	6.52627e-08	1.73546e-07	AT1G26210	SOFL1
ATLER-1G37210	-5.19617	2.62806e-49	2.88303e-48	AT1G26220	SNAT2
ATLER-1G37220	-5.46077	1.39706e-63	2.03201e-62	AT1G26230	CPN60BETA4
ATLER-1G37260	-3.03605	4.17489e-06	9.67588e-06	AT1G26250	EXT18
ATLER-1G37520	-1.90987	0.000138138	0.00028001	AT1G26500	AT1G26500
ATLER-1G37640	-2.78711	0.00430845	0.00738161	AT1G26600	CLE9
ATLER-1G37650	-2.66933	0.0112561	0.018159	AT1G26610	AT1G26610
ATLER-1G37690	-1.31239	3.7128e-06	8.6504e-06	AT1G26650	AT1G26650
ATLER-1G37710	-1.66362	1.04714e-29	6.97563e-29	AT1G26665	MED10B
ATLER-1G37820	-5.84392	1.14652e-35	8.98709e-35	AT1G26761	AT1G26761
ATLER-1G37850	-2.89459	0.000315928	0.000617518	AT1G26780	MYB117
ATLER-1G37860	-3.08296	7.73452e-06	1.75513e-05	AT1G26790	CDF6
ATLER-1G37930	-1.03217	0.00877326	0.0144119	AT1G26810	GALT1
ATLER-1G38070	-4.20188	0.00225173	0.00399153	AT1G26945	KDR
ATLER-1G38190	-5.66849	8.0233e-05	0.000166586	AT1G27045	ATHB54
ATLER-1G38200	-1.91949	1.32717e-08	3.68564e-08	AT1G27050	AT1G27050
ATLER-1G38210	-1.4732	0.00040432	0.000781218	AT1G27060	SAB1
ATLER-1G38250	-1.75461	7.86553e-54	9.39009e-53	AT1G27090	AT1G27090
ATLER-1G38280	-1.24268	0.000652944	0.00123361	AT1G27120	GALT4
ATLER-1G38450	-4.86477	0.000474966	0.000910933	AT1G27280	AT1G27280
ATLER-1G38480	-1.33515	2.24314e-13	8.17136e-13	AT1G27310, AT1G27970	NTF2A, NTF2B
ATLER-1G38530	-1.90847	1.98559e-10	6.16999e-10	AT1G27360	SPL11
ATLER-1G38540	-2.14375	1.98043e-15	7.9629e-15	AT1G27370	SPL10
ATLER-1G38560	-1.98668	1.92571e-19	9.14341e-19	AT1G27385	AT1G27385
ATLER-1G38600	-2.68538	8.13285e-15	3.17285e-14	AT1G27410	AT1G27410
ATLER-1G38610	-1.24563	0.00350171	0.00606971	AT1G27420	AT1G27420
ATLER-1G38640	-1.12538	2.35318e-06	5.56435e-06	AT1G27440, AT5G61840	GUT2, GUT1
ATLER-1G38690	-4.74851	4.20485e-97	1.09079e-95	AT1G27480	AT1G27480
ATLER-1G38720	-2.06237	2.73141e-72	4.6688e-71	AT1G27510	EX2
ATLER-1G38760	-1.53034	3.08464e-05	6.65652e-05	AT1G27570	AT1G27570
ATLER-1G38930	-1.20299	0.0307313	0.0463207	AT1G27620	AT1G27620
ATLER-1G38950	-8.66537	1.08988e-12	3.83649e-12	AT1G27640	AT1G27640
ATLER-1G38960	-1.15897	4.88421e-23	2.64742e-22	AT1G27650	ATU2AF35A
ATLER-1G38970	-5.53356	1.66504e-09	4.89496e-09	AT1G27660	PFA5
ATLER-1G38980	-7.40144	3.6946e-09	1.06311e-08	AT1G27670	AT1G27670
ATLER-1G39000	-1.1212	6.29637e-09	1.78428e-08	AT1G27690	BDR3
ATLER-1G39220	-5.01992	1.2098e-07	3.15843e-07	AT1G27940, AT1G28010	ABCB13, ABCB14
ATLER-1G39300	-1.10767	0.000111976	0.000228915	AT1G27940, AT1G28010	ABCB13, ABCB14
ATLER-1G39390	-2.51118	1.50969e-12	5.27054e-12	AT1G28100	AT1G28100
ATLER-1G39440	-2.09906	1.15677e-26	7.03635e-26	AT1G28140	AT1G28140
ATLER-1G39450	-2.19051	7.16285e-16	2.94117e-15	AT1G28150	AT1G28150
ATLER-1G39600	-1.45268	1.13891e-17	5.05395e-17	AT1G28260	AT1G28260
ATLER-1G39670	-3.41994	7.89307e-25	4.52646e-24	AT1G28310	AT1G28310
ATLER-1G39730	-3.24412	8.845e-106	2.5764e-104	AT1G28330	DYL1
ATLER-1G39870	-2.89295	1.05228e-41	9.66782e-41	AT1G28440	HSL1
ATLER-1G39960	-1.98909	0.000108053	0.000221409	AT1G28530	ANU10
ATLER-1G40000	-2.5827	6.02072e-08	1.60431e-07	AT1G28570	AT1G28570
ATLER-1G40080	-1.26784	1.23855e-12	4.34734e-12	AT1G28640, AT1G28650, AT1G28660, AT1G28670	AT1G28640, AT1G28650, GGL2, ARAB-1
ATLER-1G40090	-6.17033	1.64202e-08	4.53149e-08	AT1G28640, AT1G28650, AT1G28660, AT1G28670	AT1G28640, AT1G28650, GGL2, ARAB-1
ATLER-1G40140	-1.61991	0.000102897	0.000211315	AT1G28710	AT1G28710
ATLER-1G40510	-5.3779	1.4393e-185	1.1097e-183	AT1G29070	PRPL34
ATLER-1G40560	-6.43169	1.27915e-06	3.08862e-06	AT1G29110	AT1G29110
ATLER-1G40610	-1.41994	8.14153e-11	2.58452e-10	AT1G29170	WAVE2
ATLER-1G40660	-3.19381	0.00167636	0.00301745	AT1G29200	AT1G29200
ATLER-1G40820	-8.54675	2.23282e-12	7.7375e-12	AT1G29355	AT1G29355
ATLER-1G40860	-1.7571	2.53941e-13	9.23079e-13	AT1G29390, AT1G29395	COR314-TM2, COR413IM1
ATLER-1G40930	-3.79854	0.0459339	0.0673165	AT1G29420, AT1G29430, AT1G29440, AT1G29450, AT1G29460, AT1G29500, AT1G29510, AT5G27780	SAUR61, SAUR62, SAUR63, SAUR64, SAUR65, SAUR66, SAUR67, SAUR75
ATLER-1G40940	-7.25729	2.60751e-08	7.09734e-08	AT1G29420, AT1G29430, AT1G29440, AT1G29450, AT1G29460, AT1G29500, AT1G29510, AT5G27780	SAUR61, SAUR62, SAUR63, SAUR64, SAUR65, SAUR66, SAUR67, SAUR75
ATLER-1G40950	-6.26148	3.73482e-06	8.69984e-06	AT1G29420, AT1G29430, AT1G29440, AT1G29450, AT1G29460, AT1G29500, AT1G29510, AT5G27780	SAUR61, SAUR62, SAUR63, SAUR64, SAUR65, SAUR66, SAUR67, SAUR75
ATLER-1G40960	-5.20052	0.000532406	0.00101483	AT1G29420, AT1G29430, AT1G29440, AT1G29450, AT1G29460, AT1G29500, AT1G29510, AT5G27780	SAUR61, SAUR62, SAUR63, SAUR64, SAUR65, SAUR66, SAUR67, SAUR75
ATLER-1G40970	-6.68075	3.90103e-07	9.79589e-07	AT1G29420, AT1G29430, AT1G29440, AT1G29450, AT1G29460, AT1G29500, AT1G29510, AT5G27780	SAUR61, SAUR62, SAUR63, SAUR64, SAUR65, SAUR66, SAUR67, SAUR75
ATLER-1G41070	-6.80872	3.8083e-07	9.57612e-07	AT1G29420, AT1G29430, AT1G29440, AT1G29450, AT1G29460, AT1G29500, AT1G29510, AT5G27780	SAUR61, SAUR62, SAUR63, SAUR64, SAUR65, SAUR66, SAUR67, SAUR75
ATLER-1G41080	-6.67584	1.1445e-06	2.7717e-06	AT1G29420, AT1G29430, AT1G29440, AT1G29450, AT1G29460, AT1G29500, AT1G29510, AT5G27780	SAUR61, SAUR62, SAUR63, SAUR64, SAUR65, SAUR66, SAUR67, SAUR75
ATLER-1G41090	-5.29309	1.13765e-08	3.17051e-08	AT1G29520	AT1G29520
ATLER-1G41100	-4.00217	2.99405e-19	1.41247e-18	AT1G29530	AT1G29530
ATLER-1G41200	-4.24968	4.42197e-49	4.82695e-48	AT1G29660	GGL5
ATLER-1G41210	-1.91046	1.79903e-35	1.40519e-34	AT1G29670	GDSL1
ATLER-1G41240	-4.43734	1.5793e-110	4.8704e-109	AT1G29700	AT1G29700
ATLER-1G41270	-5.57199	0.000176355	0.000354608	AT1G29720	RKFL1
ATLER-1G41320	-2.81065	0.0030734	0.00536398	AT1G29770	AT1G29770
ATLER-1G41340	-4.27132	0.0255044	0.0390048	AT1G29780	AT1G29780
ATLER-1G41350	-1.70651	6.94738e-13	2.46961e-12	AT1G29790	AT1G29790
ATLER-1G41430	-1.12097	4.55614e-11	1.46768e-10	AT1G29880	AT1G29880
ATLER-1G41480	-1.90049	1.34939e-22	7.18177e-22	AT1G29900	CARB
ATLER-1G41490	-10.6315	4.0207e-291	8.9553e-289	AT1G29910, AT1G29920, AT1G29930, AT2G34420, AT2G34430	CAB3, CAB2, CAB1, LHB1B2, LHB1B1
ATLER-1G41500	-12.4221	1.2549e-244	1.8571e-242	AT1G29910, AT1G29920, AT1G29930, AT2G34420, AT2G34430	CAB3, CAB2, CAB1, LHB1B2, LHB1B1
ATLER-1G41510	-8.0328	0	0	AT1G29910, AT1G29920, AT1G29930, AT2G34420, AT2G34430	CAB3, CAB2, CAB1, LHB1B2, LHB1B1
ATLER-1G41560	-1.49557	1.36957e-24	7.80536e-24	AT1G29970	RPL18AA
ATLER-1G41610	-5.17779	0.000866401	0.00161585	AT1G30020	SVB4
ATLER-1G41710	-1.83163	1.02943e-46	1.05823e-45	AT1G30120, AT2G34590	PDH-E1 BETA, AT2G34590
ATLER-1G41790	-4.85816	0.00263521	0.0046348	AT1G30190	AT1G30190
ATLER-1G41810	-1.31677	1.72553e-08	4.75837e-08	AT1G30210	TCP24
ATLER-1G41820	-2.51801	0.0100335	0.016318	AT1G30220	INT2
ATLER-1G41830	-1.50504	2.75582e-25	1.60586e-24	AT1G30230	EEF-1BB1
ATLER-1G41840	-1.58032	2.18611e-06	5.18042e-06	AT1G30240	AT1G30240
ATLER-1G41850	-4.53754	0.00438163	0.00750057	AT1G30250	AT1G30250
ATLER-1G41860	-1.97057	1.80135e-05	3.9593e-05	AT1G30260	AT1G30260
ATLER-1G41880	-2.38259	1.85075e-06	4.41178e-06	AT1G30280	AUXILIN-LIKE7
ATLER-1G41970	-1.96942	1.35982e-23	7.51293e-23	AT1G30360	ERD4
ATLER-1G41980	-1.83009	0.0233507	0.035938	AT1G30370	DLAH
ATLER-1G41990	-8.13194	6.6718e-222	7.867e-220	AT1G30380	PSAK
ATLER-1G42020	-1.93004	3.79255e-22	1.99204e-21	AT1G30410, AT1G30420	ABCC12, ABCC11
ATLER-1G42050	-1.22654	2.59366e-14	9.90136e-14	AT1G30440	AT1G30440
ATLER-1G42140	-1.36544	5.23547e-06	1.20403e-05	AT1G30500	NF-YA7
ATLER-1G42170	-6.18125	7.88614e-48	8.33602e-47	AT1G30520	AAE14
ATLER-1G42180	-6.55371	8.78784e-41	7.86093e-40	AT1G30530	UGT78D1
ATLER-1G42200	-1.61785	9.78145e-05	0.000201176	AT1G30545	AT1G30545
ATLER-1G42230	-1.50099	6.43346e-19	2.99278e-18	AT1G30570	HERK2
ATLER-1G42250	-1.00405	2.63271e-10	8.12359e-10	AT1G30590	AT1G30590
ATLER-1G42270	-2.69402	4.7695e-39	4.0985e-38	AT1G30610	emb2279
ATLER-1G42340	-1.4329	1.44733e-13	5.32602e-13	AT1G30680	ATH
ATLER-1G42410	-2.91295	0.00456214	0.00779143	AT1G30750	AT1G30750
ATLER-1G42540	-1.2941	2.17908e-07	5.58186e-07	AT1G30825	DIS2
ATLER-1G42570	-7.54399	2.29231e-09	6.67796e-09	AT1G30840	PUP4
ATLER-1G42600	-4.03952	2.30853e-30	1.56867e-29	AT1G30860	AT1G30860
ATLER-1G42620	-1.9347	1.33717e-29	8.87825e-29	AT1G30880	AT1G30880
ATLER-1G42650	-1.1344	2.32006e-07	5.9306e-07	AT1G30910	AT1G30910
ATLER-1G42820	-6.63136	4.24394e-07	1.06279e-06	AT1G31050	PFA1
ATLER-1G42920	-1.55081	2.0053e-09	5.8682e-09	AT1G31150	AT1G31150
ATLER-1G42930	-1.82951	3.39883e-13	1.22638e-12	AT1G31160	HINT 2
ATLER-1G43000	-2.39636	8.35101e-37	6.76736e-36	AT1G31190	IMPL1
ATLER-1G43010	-4.76669	0.000510222	0.000974314	AT1G31200	PP2-A9
ATLER-1G43020	-1.00502	0.000132343	0.000268806	AT1G31220	AT1G31220
ATLER-1G43040	-1.46098	0.00645116	0.0107952	AT1G31240	AT1G31240
ATLER-1G43150	-2.45591	0.016501	0.025991	AT1G31310	AT1G31310
ATLER-1G43180	-7.33805	0	0	AT1G31330	PSAF
ATLER-1G43190	-2.73705	0.00066757	0.00125984	AT1G31335	AT1G31335
ATLER-1G43280	-1.20662	1.86423e-11	6.14812e-11	AT1G31410	ENF2
ATLER-1G43290	-2.87008	2.4851e-125	9.3989e-124	AT1G31420	FEI1
ATLER-1G43300	-1.97703	0.00410678	0.00705914	AT1G31430	AT1G31430
ATLER-1G43360	-6.09171	2.62354e-06	6.1765e-06	AT1G31490	AT1G31490
ATLER-1G43430	-4.95714	3.45912e-13	1.24691e-12	AT1G31550	AT1G31550
ATLER-1G43450	-8.11991	1.60314e-21	8.23226e-21	AT1G31580	ECS1
ATLER-1G43490	-1.03159	8.30527e-06	1.87885e-05	AT1G31650	ROPGEF14
ATLER-1G43530	-4.64992	9.6738e-32	6.82147e-31	AT1G31710	CuAOalpha3
ATLER-1G43540	-4.27912	0.0127346	0.0203638	AT1G31720	MWL1
ATLER-1G43590	-3.64041	2.02759e-20	9.97953e-20	AT1G31770	ABCG14
ATLER-1G43620	-2.66662	1.47434e-12	5.15019e-12	AT1G31790	AT1G31790
ATLER-1G43630	-3.00044	7.61572e-79	1.45391e-77	AT1G31800	CYP97A3
ATLER-1G43650	-1.79513	3.46162e-29	2.26562e-28	AT1G31812	ACBP6
ATLER-1G43680	-3.31954	1.75763e-14	6.75659e-14	AT1G31820	PUT1
ATLER-1G43790	-7.74676	4.26897e-31	2.96382e-30	AT1G31920	AT1G31920
ATLER-1G43840	-1.3374	2.59448e-14	9.90278e-14	AT1G31970	STRS1
ATLER-1G43950	-10.8277	0	0	AT1G32060	PRK
ATLER-1G43960	-2.86019	1.00067e-33	7.46943e-33	AT1G32070	NSI
ATLER-1G43970	-7.69269	6.12118e-36	4.82732e-35	AT1G32080	LrgB
ATLER-1G43990	-1.70453	7.85295e-08	2.07548e-07	AT1G32100, AT4G13660	PRR1, PRR2
ATLER-1G44000	-2.22521	1.44666e-16	6.12969e-16	AT1G32120	AT1G32120
ATLER-1G44050	-2.93796	7.02354e-79	1.34318e-77	AT1G32160	AT1G32160
ATLER-1G44120	-2.04575	1.06059e-33	7.91138e-33	AT1G32220	AT1G32220
ATLER-1G44140	-3.1754	6.64411e-22	3.46424e-21	AT1G32240	KAN2
ATLER-1G44470	-1.02736	8.80797e-11	2.78725e-10	AT1G32440	PKp3
ATLER-1G44480	-4.18243	3.06556e-80	6.02994e-79	AT1G32450	NPF7.3
ATLER-1G44500	-7.34534	1.907e-152	9.9882e-151	AT1G32470, AT2G35370	GDC-H1, GDCH
ATLER-1G44530	-1.1831	1.42871e-09	4.21614e-09	AT1G32500	ABCI7
ATLER-1G44560	-3.35753	1.8236e-47	1.91113e-46	AT1G32520	OXR4
ATLER-1G44580	-5.42663	2.58498e-09	7.49097e-09	AT1G32540	LOL1
ATLER-1G44590	-3.54752	2.34789e-33	1.73612e-32	AT1G32550	FdC2
ATLER-1G44630	-1.18645	5.01244e-07	1.24802e-06	AT1G32580	MORF5
ATLER-1G44640	-3.97161	0.0339204	0.0508564	AT1G32583	AT1G32583
ATLER-1G44660	-1.80762	0.00165889	0.00298795	AT1G32610	AT1G32610
ATLER-1G44770	-1.21505	0.00689806	0.0114994	AT1G32740	AT1G32740
ATLER-1G44820	-7.4329	1.32351e-09	3.90935e-09	AT1G32780	AT1G32780
ATLER-1G44960	-2.36898	4.34419e-17	1.88191e-16	AT1G32900	GBSS1
ATLER-1G44980	-1.29192	0.00360447	0.00623851	AT1G32920	AT1G32920
ATLER-1G45030	-1.72972	0.00593871	0.00998389	AT1G32950, AT1G32960	AT1G32950, SBT3.3
ATLER-1G45070	-5.8984	6.7291e-165	3.9253e-163	AT1G32990	PRPL11
ATLER-1G45200	-2.66325	9.84117e-06	2.21201e-05	AT1G33080, AT1G33090, AT1G33100, AT1G33110	AT1G33080, AT1G33090, AT1G33100, AT1G33110
ATLER-1G45260	-3.05935	3.28525e-17	1.43077e-16	AT1G33170	AT1G33170
ATLER-1G45310	-3.81041	3.00834e-92	7.21805e-91	AT1G33240	GTL1
ATLER-1G45320	-1.92295	2.18297e-31	1.52711e-30	AT1G33250	AT1G33250
ATLER-1G45370	-2.28539	4.89129e-45	4.83429e-44	AT1G33290	AT1G33290
ATLER-1G45400	-1.85618	1.99779e-16	8.41798e-16	AT1G33330	AT1G33330
ATLER-1G45410	-2.33618	0.000682679	0.00128725	AT1G33340	PICALM8
ATLER-1G45420	-1.41301	0.00517094	0.00876734	AT1G33350	AT1G33350
ATLER-1G45460	-1.03307	1.39557e-05	3.09674e-05	AT1G33400	TPR9
ATLER-1G45490	-4.72255	0.00679232	0.0113325	AT1G33430	UPEX1
ATLER-1G45510	-2.25761	1.01904e-20	5.07219e-20	AT1G33470	AT1G33470
ATLER-1G45520	-6.31754	2.9571e-06	6.93513e-06	AT1G33475	AT1G33475
ATLER-1G45530	-1.20666	0.0280296	0.0425715	AT1G33480	ATL58
ATLER-1G45700	-1.27158	1.72895e-08	4.7666e-08	AT1G33700	AT1G33700
ATLER-1G45710	-4.22368	2.25747e-09	6.57994e-09	AT1G33720, AT1G33730	CYP76C6, CYP76C5
ATLER-1G45780	-2.24275	2.47261e-37	2.02907e-36	AT1G33810	AT1G33810
ATLER-1G45790	-1.8923	6.23128e-27	3.81878e-26	AT1G33811	GGL7
ATLER-1G45920	-6.85336	1.07663e-07	2.81943e-07	AT1G33930	IAN6
ATLER-1G46030	-4.0585	0.000747062	0.00140288
ATLER-1G46050	-6.98789	3.76992e-11	1.2203e-10
ATLER-1G46240	-5.03708	1.6931e-173	1.1045e-171	AT1G34000	OHP2
ATLER-1G46250	-1.2256	0.00164538	0.00296556	AT1G34010	AT1G34010
ATLER-1G46320	-4.0203	0.0226669	0.0349513
ATLER-1G46350	-1.59282	0.00775016	0.0128316	AT1G34060	TAR4
ATLER-1G46470	-2.19259	4.64318e-31	3.22159e-30	AT1G34210	SERK2
ATLER-1G46500	-5.8433	1.54896e-05	3.4206e-05	AT1G34245	EPF2
ATLER-1G46670	-1.07143	0.0239744	0.0368155	AT1G34380	OEX2
ATLER-1G46730	-2.90735	3.20462e-63	4.63965e-62	AT1G34430	EMB3003
ATLER-1G46800	-3.94042	0.0485975	0.0709136	AT1G34510	AT1G34510
ATLER-1G46890	-6.7789	1.77878e-07	4.58791e-07	AT1G34580	AT1G34580
ATLER-1G46920	-3.59158	0.00360528	0.00623942	AT1G34640	AT1G34640
ATLER-1G46950	-2.42606	0.00110777	0.00204353	AT1G34670	MYB93
ATLER-1G47060	-2.97403	2.34843e-45	2.34524e-44	AT1G34760	GRF11
ATLER-1G47080	-1.02475	5.66142e-07	1.40468e-06	AT1G34780	APRL4
ATLER-1G47260	-4.13279	1.42721e-09	4.2123e-09	AT1G35170, AT1G35180, AT1G45010	AT1G35170, AT1G35180, AT1G45010
ATLER-1G47390	-1.76921	0.0213592	0.0330691	AT1G35230	AGP5
ATLER-1G47470	-5.19485	0.000706824	0.00133073	AT1G35290	ALT1
ATLER-1G47500	-5.92792	1.32293e-05	2.94089e-05	AT1G35310	MLP168
ATLER-1G47540	-3.30801	2.17351e-82	4.43759e-81	AT1G35340	AT1G35340
ATLER-1G47740	-6.79152	2.4663e-191	1.9993e-189	AT1G35420	AT1G35420
ATLER-1G47750	-2.67739	1.28383e-05	2.858e-05	AT1G35430	AT1G35430
ATLER-1G47850	-1.38049	1.95888e-15	7.87767e-15	AT1G35510	AT1G35510
ATLER-1G47880	-6.19377	1.42654e-06	3.4336e-06	AT1G35516	AT1G35516
ATLER-1G47960	-6.16419	4.43803e-12	1.51226e-11	AT1G35560	TCP23
ATLER-1G48070	-3.72213	0.0155711	0.0245965	AT1G35617	AT1G35617
ATLER-1G48130	-5.35202	1.4641e-125	5.5757e-124	AT1G35680	RPL21C
ATLER-1G48150	-4.24717	8.14903e-24	4.53295e-23	AT1G35710	AT1G35710
ATLER-1G49400	-2.37918	3.90632e-73	6.76095e-72	AT1G36320	AT1G36320
ATLER-1G49540	-2.73456	4.11549e-23	2.23789e-22	AT1G36390	CGE2
ATLER-1G50820	-2.2326	1.26936e-33	9.44314e-33	AT1G36980	AT1G36980
ATLER-1G51320	-4.28732	0.0185093	0.028929	AT1G37140	MCT1
ATLER-1G56100	-4.2524	9.54871e-55	1.16583e-53	AT1G42430	ESV1
ATLER-1G56270	-7.42207	5.2164e-178	3.6284e-176	AT1G42550	PMI1
ATLER-1G56790	-1.51234	8.42335e-27	5.13932e-26	AT1G42960	CTI1
ATLER-1G56800	-9.92543	0	0	AT1G42970	GAPB
ATLER-1G56860	-4.59215	0.00609188	0.0102266	AT1G43020	AT1G43020
ATLER-1G57410	-3.36599	3.34123e-41	3.03061e-40	AT1G43560	ty2
ATLER-1G57460	-1.8569	2.42215e-20	1.18817e-19	AT1G43580	AT1G43580
ATLER-1G57590	-5.63828	3.2298e-07	8.15588e-07	AT1G43650	UMAMIT22
ATLER-1G57630	-2.24334	3.48815e-60	4.70996e-59	AT1G43670	FBP
ATLER-1G57990	-3.40605	4.47172e-08	1.19895e-07	AT1G43790	TED6
ATLER-1G58410	-1.37888	0.0245501	0.0376472	AT1G43980	AT1G43980
ATLER-1G58420	-4.32355	2.3498e-128	9.1544e-127	AT1G44000	SGRL
ATLER-1G58610	-6.49499	1.50045e-17	6.61965e-17	AT1G44120	CSI2
ATLER-1G58770	-4.35344	6.4039e-197	5.5813e-195	AT1G44446	CH1
ATLER-1G58820	-8.71558	0	0	AT1G44575	NPQ4
ATLER-1G58830	-3.36479	5.10796e-12	1.73411e-11	AT1G44608	AT1G44608
ATLER-1G58870	-1.05211	5.59038e-07	1.38815e-06	AT1G44760	AT1G44760
ATLER-1G58910	-6.11468	2.73521e-30	1.85288e-29	AT1G44800	SIAR1
ATLER-1G59000	-4.55193	4.76102e-74	8.37833e-73	AT1G44920	AT1G44920
ATLER-1G59020	-1.4668	0.00395666	0.00681543
ATLER-1G59030	-5.27593	5.19881e-05	0.000109918
ATLER-1G59070	-1.91278	0.0112919	0.0182114	AT1G44970	PRX9
ATLER-1G59190	-1.83257	0.00335181	0.0058259	AT1G45110	AT1G45110
ATLER-1G59300	-1.33365	3.68563e-12	1.26134e-11	AT1G45170, AT5G42960	AT1G45170, AT5G42960
ATLER-1G59330	-4.30298	1.42473e-09	4.20554e-09	AT1G45191	BGLU1
ATLER-1G59340	-5.51405	1.52084e-68	2.42652e-67	AT1G45201	TLL1
ATLER-1G59490	-4.07121	1.02741e-68	1.64281e-67	AT1G45230	AT1G45230
ATLER-1G59520	-3.82453	2.1565e-124	8.0732e-123	AT1G45474	LHCA5
ATLER-1G59530	-3.39675	0.0113973	0.0183707	AT1G45545	AT1G45545
ATLER-1G59540	-1.58271	0.00448101	0.00765939	AT1G45616	RLP6
ATLER-1G59700	-3.34064	4.12326e-08	1.10821e-07	AT1G46768	RAP2.1
ATLER-1G60220	-2.07363	2.75336e-79	5.31161e-78	AT1G47530	DTX33
ATLER-1G60300	-2.03589	0.000584009	0.00110859	AT1G47578	LIP2P2
ATLER-1G60310	-5.02575	9.13108e-53	1.06586e-51	AT1G47580	DYW1
ATLER-1G60410	-1.21253	5.65329e-17	2.43562e-16	AT1G47640	AT1G47640
ATLER-1G60420	-2.62439	1.78922e-07	4.61322e-07	AT1G47655	AT1G47655
ATLER-1G60520	-1.39202	9.5739e-11	3.02312e-10	AT1G47740	AT1G47740
ATLER-1G60920	-1.16443	7.27727e-23	3.91566e-22	AT1G48030, AT3G17240	mtLPD1, mtLPD2
ATLER-1G61040	-2.70539	1.91347e-06	4.55735e-06	AT1G48140	DPMS3
ATLER-1G61170	-1.63134	2.82347e-17	1.23307e-16	AT1G48240, AT3G17440	NPSN12, NPSN13
ATLER-1G61220	-2.39974	2.0273e-104	5.7904e-103	AT1G48300	DGAT3
ATLER-1G61270	-5.10836	1.9962e-100	5.4008e-99	AT1G48350	EMB3105
ATLER-1G61370	-1.41368	1.72882e-08	4.7666e-08	AT1G48420	D-CDES
ATLER-1G61380	-1.78721	4.36829e-34	3.28852e-33	AT1G48430	AT1G48430
ATLER-1G61400	-2.24818	9.70519e-81	1.91928e-79	AT1G48450	AT1G48450
ATLER-1G61420	-3.06457	1.57516e-19	7.50969e-19	AT1G48460	AT1G48460
ATLER-1G61440	-3.56474	2.2803e-52	2.63388e-51	AT1G48480	RKL1
ATLER-1G61480	-2.63535	2.85079e-73	4.95349e-72	AT1G48520	GATB
ATLER-1G61530	-2.3514	6.0531e-16	2.49618e-15	AT1G48570	AT1G48570
ATLER-1G61560	-1.72337	1.04052e-09	3.09764e-09	AT1G48600, AT1G73600, AT3G18000	PMEAMT, NMT3, XPL1
ATLER-1G61630	-1.65113	6.20195e-24	3.46386e-23	AT1G48650	AT1G48650
ATLER-1G61640	-3.29817	0.0488352	0.0711992	AT1G48660	AT1G48660
ATLER-1G61740	-1.08435	0.000360128	0.000700125	AT1G48770	AT1G48770
ATLER-1G61840	-1.25977	6.29928e-20	3.04203e-19	AT1G48840	AT1G48840
ATLER-1G61960	-1.19877	1.64547e-14	6.33424e-14	AT1G48950	MEM1
ATLER-1G62040	-6.67506	1.11696e-38	9.52025e-38	AT1G49010	MYBS1
ATLER-1G62200	-6.66311	3.52158e-62	4.97125e-61	AT1G49130	BBX17
ATLER-1G62270	-8.86258	2.36965e-13	8.62652e-13	AT1G49200, AT1G49210, AT1G49220	ATL75, ATL76, ATL10
ATLER-1G62280	-4.04989	0.00113806	0.00209766	AT1G49200, AT1G49210, AT1G49220	ATL75, ATL76, ATL10
ATLER-1G62310	-6.18583	4.61007e-06	1.06553e-05	AT1G49230	ATL78
ATLER-1G62320	-1.29899	2.82153e-29	1.85384e-28	AT1G49240, AT2G37620, AT2G42100, AT2G42170, AT3G12110, AT3G18780, AT3G46520, AT3G53750, AT5G09810, AT5G59370	ACT8, ACT1, AT2G42100, AT2G42170, ACT11, ACT2, ACT12, ACT3, ACT7, ACT4
ATLER-1G62470	-4.64497	1.4634e-99	3.91115e-98	AT1G49380	AT1G49380
ATLER-1G62570	-5.82327	1.44065e-20	7.13529e-20	AT1G49470	AT1G49470
ATLER-1G62590	-2.09623	3.29206e-41	2.98724e-40	AT1G49480	RTV1
ATLER-1G62600	-3.45849	1.94764e-21	9.97569e-21	AT1G49490	LRX9
ATLER-1G62610	-5.12445	8.70722e-40	7.62184e-39	AT1G49500	AT1G49500
ATLER-1G62620	-3.37695	6.35203e-60	8.51961e-59	AT1G49510	emb1273
ATLER-1G62690	-7.42612	1.82733e-08	5.03029e-08	AT1G49570	AT1G49570
ATLER-1G62720	-2.24374	2.05127e-21	1.04895e-20	AT1G49600	RBP47A
ATLER-1G62740	-1.71595	0.0262296	0.0400278	AT1G49620	ICK5
ATLER-1G62770	-2.45327	5.76483e-23	3.11479e-22	AT1G49650	AT1G49650
ATLER-1G62850	-3.88969	8.64529e-59	1.12999e-57	AT1G49730	AT1G49730
ATLER-1G62870	-6.17403	2.9386e-156	1.6119e-154	AT1G49750	AT1G49750
ATLER-1G62910	-3.15823	5.15105e-26	3.07141e-25	AT1G49780	PUB26
ATLER-1G62920	-3.69102	0.00519879	0.00881253	AT1G49790	AT1G49790
ATLER-1G62960	-4.01304	0.0339328	0.050868	AT1G49830	AT1G49830
ATLER-1G62970	-1.98642	5.03279e-15	1.9806e-14	AT1G49840	BDR5
ATLER-1G62980	-1.3587	4.14292e-08	1.11336e-07	AT1G49850	AT1G49850
ATLER-1G63040	-1.05221	0.00128637	0.00235467	AT1G49880	Erv1
ATLER-1G63050	-2.6178	1.97699e-32	1.42693e-31	AT1G49890	QWRF2
ATLER-1G63130	-1.18901	3.07401e-18	1.39555e-17	AT1G49970	CLPR1
ATLER-1G63140	-8.42092	5.0046e-16	2.0731e-15	AT1G49975	AT1G49975
ATLER-1G63160	-4.32465	3.76344e-16	1.56573e-15	AT1G49990	AT1G49990
ATLER-1G63170	-1.30416	0.0260516	0.039781	AT1G50000	AT1G50000
ATLER-1G63190	-1.50705	2.33103e-26	1.4032e-25	AT1G50020	AT1G50020
ATLER-1G63210	-2.18997	9.82312e-21	4.89381e-20	AT1G50040	AT1G50040
ATLER-1G63330	-1.76558	1.27601e-10	4.00454e-10	AT1G50170	SIRB
ATLER-1G63340	-2.50053	4.46378e-07	1.11519e-06	AT1G50180	CAR1
ATLER-1G63360	-6.07563	1.867e-08	5.13692e-08	AT1G50190	AT1G50190
ATLER-1G63370	-1.00015	1.96628e-24	1.11485e-23	AT1G50200	ALATS
ATLER-1G63400	-3.87503	7.313e-149	3.6731e-147	AT1G50250	FTSH1
ATLER-1G63420	-1.62582	3.12401e-12	1.07481e-11	AT1G50270	AT1G50270
ATLER-1G63430	-8.6644	6.99074e-17	2.99895e-16	AT1G50280	BPH1
ATLER-1G63460	-2.89516	7.18963e-97	1.8607e-95	AT1G50320	THX
ATLER-1G63520	-1.02103	1.56206e-10	4.88074e-10	AT1G50380	AT1G50380
ATLER-1G63570	-1.24111	8.92654e-21	4.45619e-20	AT1G50430	DWF5
ATLER-1G63590	-4.36849	1.92132e-81	3.86191e-80	AT1G50450	AT1G50450
ATLER-1G63600	-1.50602	1.04055e-09	3.09764e-09	AT1G50460	HKL1
ATLER-1G63860	-8.19134	1.98154e-11	6.51551e-11	AT1G50732	AT1G50732
ATLER-1G63880	-5.17947	0.000491947	0.000941046	AT1G50745	AT1G50745
ATLER-1G63890	-4.94658	0.00207635	0.00369699	AT1G50750	AT1G50750
ATLER-1G64000	-2.92214	3.42518e-45	3.40204e-44	AT1G50840	POLGAMMA2
ATLER-1G64040	-6.05723	1.5581e-107	4.6366e-106	AT1G50900	GDC1
ATLER-1G64220	-4.92139	1.974e-11	6.49166e-11	AT1G51080	AT1G51080
ATLER-1G64240	-3.04663	1.87404e-26	1.13244e-25	AT1G51100	CRR41
ATLER-1G64250	-6.04186	6.5332e-104	1.854e-102	AT1G51110	FBN10
ATLER-1G64440	-2.20897	9.68868e-29	6.2503e-28	AT1G51270	AT1G51270
ATLER-1G64470	-3.2142	2.42286e-53	2.84928e-52	AT1G51310	AT1G51310
ATLER-1G64540	-1.21309	1.51453e-05	3.34725e-05	AT1G51360	DABB1
ATLER-1G64550	-1.01779	0.00127997	0.00234394	AT1G51370	AT1G51370
ATLER-1G64580	-6.45569	7.9479e-229	1.037e-226	AT1G51400	AT1G51400
ATLER-1G64680	-1.6923	2.18463e-29	1.43966e-28	AT1G51500, AT3G21090	ABCG12, ABCG15
ATLER-1G64700	-1.12676	0.0180403	0.028252	AT1G51520	AT1G51520
ATLER-1G64720	-4.08756	0.00648575	0.0108514	AT1G51538	AT1G51538
ATLER-1G64740	-1.42044	3.54583e-12	1.2152e-11	AT1G51550	AT1G51550
ATLER-1G64760	-2.38785	6.53958e-87	1.42207e-85	AT1G51570, AT3G57880, AT5G12970	MCTP4, MCTP3, MCTP5
ATLER-1G64830	-2.67095	2.30146e-13	8.38105e-13	AT1G51640	EXO70G2
ATLER-1G64840	-1.58102	0.0149282	0.023642	AT1G51650	AT1G51650
ATLER-1G64890	-2.20043	2.44973e-09	7.11493e-09	AT1G51700	DOF1
ATLER-1G64940	-1.30165	3.45157e-09	9.95124e-09	AT1G51745	SL1
ATLER-1G65010	-5.10185	1.3461e-41	1.23416e-40	AT1G51805	SIF3
ATLER-1G65170	-3.40121	4.80375e-35	3.69326e-34	AT1G51940	LYK3
ATLER-1G65250	-5.93935	8.41476e-95	2.11087e-93	AT1G52000	AT1G52000
ATLER-1G65260	-3.54807	0.00169812	0.00305562	AT1G52030	MBP2
ATLER-1G65270	-7.32165	1.90654e-08	5.2405e-08	AT1G52040	MBP1
ATLER-1G65400	-3.64802	5.42754e-15	2.13367e-14	AT1G52140	AT1G52140
ATLER-1G65430	-1.23187	6.2041e-09	1.75927e-08	AT1G52160	TRZ3
ATLER-1G65460	-7.32676	5.02123e-64	7.38121e-63	AT1G52190	NPF1.2
ATLER-1G65490	-6.37744	1.0803e-165	6.386e-164	AT1G52220	CURT1C
ATLER-1G65500	-8.20466	2.911e-177	1.9996e-175	AT1G52230, AT3G16140	PSAH2, PSAH-1
ATLER-1G65510	-4.15549	0.0285846	0.0433249	AT1G52240	ROPGEF11
ATLER-1G65580	-3.63871	1.86727e-17	8.20347e-17	AT1G52290	PERK15
ATLER-1G65850	-4.43227	7.47568e-81	1.48103e-79	AT1G52510	AT1G52510
ATLER-1G65890	-1.07785	0.00122652	0.00225106	AT1G52550	AT1G52550
ATLER-1G65920	-1.38898	1.75478e-06	4.19118e-06	AT1G52570, AT3G15730	PLDALPHA2, PLDALPHA1
ATLER-1G65940	-2.90269	1.84696e-72	3.16683e-71	AT1G52590	AT1G52590
ATLER-1G66080	-2.33756	4.12218e-44	3.99359e-43	AT1G52670	BLP1
ATLER-1G66110	-3.43977	0.00868991	0.0142835	AT1G52700, AT3G15650	AT1G52700, AT3G15650
ATLER-1G66150	-3.28017	0.000435411	0.000839012	AT1G52710	AT1G52710
ATLER-1G66180	-1.61473	1.33717e-20	6.62873e-20	AT1G52740, AT2G38810, AT3G54560	HTA9, HTA8, HTA11
ATLER-1G66190	-2.91809	3.89591e-12	1.33206e-11	AT1G52750	AT1G52750
ATLER-1G66210	-6.81799	1.62286e-07	4.19903e-07	AT1G52770	AT1G52770
ATLER-1G66240	-3.45199	0.00246281	0.00434404	AT1G52800	AT1G52800
ATLER-1G66260	-4.10464	3.76322e-05	8.05779e-05	AT1G52820	AT1G52820
ATLER-1G66290	-5.2392	0.000403968	0.000780605	AT1G52830	IAA6
ATLER-1G66320	-4.62066	1.2483e-192	1.0309e-190	AT1G52870	AT1G52870
ATLER-1G66550	-4.54051	5.19457e-80	1.01814e-78	AT1G53090	SPA4
ATLER-1G66580	-2.57087	1.87389e-20	9.24162e-20	AT1G53120	AT1G53120
ATLER-1G66610	-4.85146	0.00322347	0.00561345	AT1G53160	SPL4
ATLER-1G66620	-3.5077	0.00142552	0.00259132	AT1G53163	AT1G53163
ATLER-1G66640	-2.77257	4.87238e-11	1.56681e-10	AT1G53170	ERF8
ATLER-1G66670	-1.80997	7.27509e-12	2.44685e-11	AT1G53200	AT1G53200
ATLER-1G66700	-3.05815	1.52964e-34	1.16587e-33	AT1G53230	TCP3
ATLER-1G66720	-2.96119	7.31208e-24	4.07253e-23	AT1G53250	AT1G53250
ATLER-1G66760	-1.48763	3.45043e-18	1.56258e-17	AT1G53280, AT3G14990	DJ1B, DJ1A
ATLER-1G66790	-1.17708	3.83746e-10	1.17099e-09	AT1G53290, AT3G14960	GALT9, AT3G14960
ATLER-1G66970	-2.75605	3.26558e-31	2.27508e-30	AT1G53450	AT1G53450
ATLER-1G67030	-1.42136	2.81065e-28	1.79066e-27	AT1G53510	MPK18
ATLER-1G67040	-3.44262	1.88907e-27	1.17534e-26	AT1G53520	FAP3
ATLER-1G67050	-2.02937	1.27018e-06	3.06728e-06	AT1G53530	ATIMP1A
ATLER-1G67400	-3.91621	2.6862e-99	7.14472e-98	AT1G53800	AT1G53800
ATLER-1G67620	-3.32185	3.2013e-105	9.2393e-104	AT1G54040	ESP
ATLER-1G67720	-4.34897	2.38157e-10	7.36208e-10	AT1G54120	AT1G54120
ATLER-1G67760	-3.85961	2.16048e-06	5.12409e-06	AT1G54160	NF-YA5
ATLER-1G67790	-1.1149	0.000306419	0.000599888	AT1G54200	BG3
ATLER-1G67930	-2.55747	2.38431e-22	1.26046e-21	AT1G54310	AT1G54310
ATLER-1G67970	-2.69235	6.47034e-98	1.69847e-96	AT1G54350	ABCD2
ATLER-1G68080	-1.27605	2.09529e-05	4.58253e-05	AT1G54440	RRP6L1
ATLER-1G68140	-6.29578	6.7561e-148	3.3477e-146	AT1G54500	AT1G54500
ATLER-1G68160	-2.00666	2.94125e-63	4.26394e-62	AT1G54520	FLAP1
ATLER-1G68180	-2.8374	0.015343	0.0242658	AT1G54540	NHL4
ATLER-1G68220	-1.66218	0.00282052	0.00494218	AT1G54575	AT1G54575
ATLER-1G68300	-1.64134	3.28561e-12	1.12842e-11	AT1G54680	AT1G54680
ATLER-1G68360	-3.86744	1.60538e-49	1.77082e-48	AT1G54730	AT1G54730
ATLER-1G68370	-2.04384	1.92843e-47	2.01717e-46	AT1G54740	AT1G54740
ATLER-1G68420	-5.46209	3.2746e-192	2.6842e-190	AT1G54780	TLP18.3
ATLER-1G68430	-4.4508	7.72588e-06	1.75335e-05	AT1G54790	AT1G54790
ATLER-1G68440	-9.67733	4.61506e-16	1.91426e-15	AT1G54820	AT1G54820
ATLER-1G68690	-1.54364	1.58974e-08	4.39105e-08	AT1G55040	SED1
ATLER-1G68750	-2.3361	7.9302e-37	6.42871e-36	AT1G55110	IDD7
ATLER-1G68770	-1.09026	3.23016e-08	8.74034e-08	AT1G55130, AT3G13772	TMN6, TMN7
ATLER-1G68780	-1.67029	3.95587e-12	1.35193e-11	AT1G55140	RNC3
ATLER-1G68840	-3.70734	9.6336e-10	2.87249e-09	AT1G55180	PLDEPSILON
ATLER-1G68940	-1.58088	1.34192e-11	4.46228e-11	AT1G55260	LTPG6
ATLER-1G69030	-7.98586	5.56555e-11	1.78295e-10	AT1G55335	AT1G55335
ATLER-1G69040	-3.44617	0.000257954	0.000509302	AT1G55330, AT3G13520	AGP21, AGP12
ATLER-1G69070	-1.76324	2.4747e-18	1.12859e-17	AT1G55360, AT3G13510, AT5G56530	AT1G55360, AT3G13510, AT5G56530
ATLER-1G69090	-8.83719	1.77011e-17	7.79062e-17	AT1G55370	NDF5
ATLER-1G69180	-5.3712	1.2113e-175	8.0938e-174	AT1G55480	ZKT
ATLER-1G69190	-4.17803	2.3244e-100	6.2738e-99	AT1G55490, AT3G13470, AT5G56500	CPN60B, CPN60BETA2, CPN60BETA3
ATLER-1G69250	-1.39555	1.5757e-18	7.23236e-18	AT1G55540	LNO1
ATLER-1G69270	-4.98173	1.56382e-05	3.45306e-05	AT1G55550	AT1G55550
ATLER-1G69370	-1.58993	3.59445e-09	1.03524e-08	AT1G55630	AT1G55630
ATLER-1G69410	-6.51693	0	0	AT1G55670	PSAG
ATLER-1G69420	-14.4999	2.98811e-34	2.25952e-33	AT1G55673	AT1G55673
ATLER-1G69430	-5.38536	0.000131066	0.000266311	AT1G55675	AT1G55675
ATLER-1G69580	-1.55901	2.80798e-15	1.11984e-14	AT1G55805	BOLA1
ATLER-1G69670	-1.31819	6.65324e-13	2.36734e-12	AT1G55880	AT1G55880
ATLER-1G69700	-3.54677	9.39093e-26	5.5679e-25	AT1G55910	ZIP11
ATLER-1G69760	-1.65978	8.45105e-12	2.83416e-11	AT1G55930	AT1G55930
ATLER-1G69850	-1.80507	0.000261625	0.000516273	AT1G55980, AT1G56000	AT1G55980, AT1G56000
ATLER-1G69920	-2.40161	3.30079e-31	2.29888e-30	AT1G56050	ENGD-2
ATLER-1G70010	-2.31345	2.31664e-19	1.09665e-18	AT1G56120, AT1G56130, AT1G56140	AT1G56120, AT1G56130, AT1G56140
ATLER-1G70050	-7.39041	4.82156e-09	1.37839e-08	AT1G56150	SAUR71
ATLER-1G70080	-2.20449	2.11815e-37	1.74208e-36	AT1G56180	VIR3
ATLER-1G70090	-1.97788	5.85099e-58	7.55353e-57	AT1G56190, AT3G12780	CPGK2, PGK1
ATLER-1G70100	-1.29783	1.58952e-19	7.57649e-19	AT1G56200	emb1303
ATLER-1G70110	-1.39132	1.08398e-06	2.63236e-06	AT1G56210	ATHMP10
ATLER-1G70120	-3.12891	7.4701e-91	1.74487e-89	AT1G56220	AT1G56220
ATLER-1G70230	-1.65319	9.19927e-49	9.95308e-48	AT1G56280	DIL9
ATLER-1G70260	-1.2868	3.11775e-07	7.88557e-07	AT1G56310	ATRM2
ATLER-1G70400	-1.29622	2.26036e-05	4.9289e-05	AT1G56423	AT1G56423
ATLER-1G70410	-8.43631	6.08906e-12	2.05768e-11	AT1G56430	NAS4
ATLER-1G70450	-4.09687	4.6324e-171	2.8854e-169	AT1G56500	SOQ1
ATLER-1G70480	-4.72907	0.00495061	0.00841512	AT1G56520	AT1G56520
ATLER-1G70580	-2.18799	6.87374e-05	0.000143542	AT1G56570	PGN
ATLER-1G70750	-2.64729	7.05208e-15	2.75951e-14	AT1G56720	AT1G56720
ATLER-1G71060	-1.0633	0.0110086	0.0177858	AT1G57540	AT1G57540
ATLER-1G71120	-4.01426	0.0347116	0.0519402	AT1G57590	PAE2
ATLER-1G71210	-1.61773	3.34191e-18	1.51499e-17	AT1G57680	CAND1
ATLER-1G71300	-5.08487	1.79125e-68	2.85178e-67	AT1G57770	AT1G57770
ATLER-1G71340	-2.15437	2.77824e-10	8.5583e-10	AT1G57790	ATFDR1
ATLER-1G71350	-5.10167	0.00222905	0.00395419	AT1G57800	VIM5
ATLER-1G71440	-2.54452	1.49558e-09	4.40818e-09	AT1G57943, AT1G57980, AT1G57990	PUP17, AT1G57980, PUP18
ATLER-1G71540	-4.91697	1.08585e-16	4.62309e-16	AT1G58070	WAL
ATLER-1G71550	-2.05022	2.59484e-48	2.78289e-47	AT1G58080	ATP-PRT1
ATLER-1G71610	-2.93893	0.046792	0.0684807	AT1G58170	AT1G58170
ATLER-1G71620	-1.1121	6.46133e-21	3.24243e-20	AT1G58180	BCA6
ATLER-1G71650	-1.87031	3.10709e-10	9.5433e-10	AT1G58210	EMB1674
ATLER-1G71670	-5.74846	2.15409e-05	4.70554e-05	AT1G58223	AT1G58223
ATLER-1G71680	-1.10116	1.54434e-13	5.67165e-13	AT1G58220	DRMY1
ATLER-1G71780	-2.99858	3.04094e-75	5.46478e-74	AT1G58290	HEMA1
ATLER-1G71830	-2.61375	2.08138e-08	5.70471e-08	AT1G58340	ZF14
ATLER-1G71860	-1.19739	1.01349e-10	3.19707e-10	AT1G58360	AAP1
ATLER-1G71870	-4.39989	5.80968e-28	3.66638e-27	AT1G58370	RXF12
ATLER-1G72000	-2.98989	2.16173e-57	2.7729e-56	AT1G58520	RXW8
ATLER-1G72020	-1.92481	6.46764e-58	8.34473e-57	AT1G58390, AT1G58400, AT1G58410, AT1G58602, AT1G58807, AT1G58848, AT1G59124, AT1G59218	AT1G58390, AT1G58400, AT1G58410, RPP7, AT1G58807, AT1G58848, AT1G59124, RPP13
ATLER-1G72030	-2.59019	5.10504e-64	7.49941e-63	AT1G58390, AT1G58400, AT1G58410, AT1G58602, AT1G58807, AT1G58848, AT1G59124, AT1G59218	AT1G58390, AT1G58400, AT1G58410, RPP7, AT1G58807, AT1G58848, AT1G59124, RPP13
ATLER-1G72032	-5.14567	0.00929831	0.0151962	AT1G58643, AT1G58936, AT1G59312	AT1G58643, AT1G58936, AT1G59312
ATLER-1G72035	-1.36833	2.44443e-26	1.47066e-25	AT1G58390, AT1G58400, AT1G58410, AT1G58602, AT1G58807, AT1G58848, AT1G59124, AT1G59218	AT1G58390, AT1G58400, AT1G58410, RPP7, AT1G58807, AT1G58848, AT1G59124, RPP13
ATLER-1G72050	-5.09157	0.000988917	0.00183287	AT1G58525, AT1G58725, AT1G59030, AT1G59406, AT3G43550, AT3G43570	AT1G58525, AT1G58725, AT1G59030, AT1G59406, AT3G43550, AT3G43570
ATLER-1G72100	-1.07191	0.0194482	0.0302934	AT1G59510	CF9
ATLER-1G72180	-1.05853	0.00039928	0.000772088	AT1G59590	ZCF37
ATLER-1G72210	-2.6649	2.83034e-32	2.03154e-31	AT1G59620	CW9
ATLER-1G72230	-1.87997	0.0221944	0.0342467	AT1G59640	BPEP
ATLER-1G72300	-6.07253	2.88493e-29	1.8938e-28	AT1G59670, AT1G59700	GSTU15, GSTU16
ATLER-1G72320	-5.88733	4.22334e-17	1.83136e-16	AT1G59720	CRR28
ATLER-1G72380	-1.3051	5.3988e-15	2.12275e-14	AT1G59750	ARF1
ATLER-1G72460	-1.25161	2.06469e-18	9.44532e-18	AT1G10430, AT1G59830, AT1G69960, AT2G42500, AT3G58500	PP2A-2, PP2A-1, PP2A, PP2A-3, PP2A-4
ATLER-1G72490	-6.1095	1.03581e-43	9.93886e-43	AT1G59840	CCB4
ATLER-1G72570	-1.14193	2.85064e-23	1.55778e-22	AT1G24180, AT1G59900	IAR4, E1 ALPHA
ATLER-1G72650	-1.23005	0.0046968	0.00800777	AT1G59980	ARL2
ATLER-1G72660	-2.55174	6.52684e-13	2.32274e-12	AT1G59990	EMB3108
ATLER-1G72670	-4.86045	1.7837e-155	9.6401e-154	AT1G60000	AT1G60000
ATLER-1G72680	-2.60754	2.99108e-29	1.96056e-28	AT1G60010	AT1G60010
ATLER-1G72720	-8.36659	8.78828e-12	2.94501e-11	AT1G60060	AT1G60060
ATLER-1G72800	-4.72233	9.62306e-61	1.31876e-59	AT1G60160	KT12
ATLER-1G72860	-2.86521	2.10909e-40	1.86844e-39	AT1G60230	AT1G60230
ATLER-1G72890	-5.29626	2.16896e-30	1.4761e-29	AT1G60090, AT1G60260, AT1G60270, AT4G22100	BGLU4, BGLU5, BGLU6, BGLU3
ATLER-1G72900	-1.09727	0.025757	0.0393639	AT1G60090, AT1G60260, AT1G60270, AT4G22100	BGLU4, BGLU5, BGLU6, BGLU3
ATLER-1G72950	-3.83633	0.0459881	0.0673914	AT1G60360	BTL17
ATLER-1G72980	-1.0772	0.0130654	0.0208716	AT1G60390	PG1
ATLER-1G73090	-7.33967	5.38026e-09	1.53354e-08	AT1G60530	DRP4A
ATLER-1G73110	-7.15329	1.88559e-08	5.18485e-08	AT1G60530	DRP4A
ATLER-1G73120	-7.17571	4.83656e-09	1.3825e-08
ATLER-1G73130	-3.66945	1.032e-147	5.1022e-146	AT1G60550	ECHID
ATLER-1G73190	-3.46682	1.59852e-29	1.05816e-28	AT1G60590	AT1G60590
ATLER-1G73200	-3.64628	3.94628e-35	3.04676e-34	AT1G60600	ABC4
ATLER-1G73240	-2.08049	8.1183e-07	1.99142e-06	AT1G60630	AT1G60630
ATLER-1G73270	-1.14749	0.00368772	0.00637508	AT1G60660	CB5LP
ATLER-1G73290	-7.36079	6.87458e-09	1.94364e-08	AT1G10810, AT1G60680, AT1G60690, AT1G60710, AT1G60730, AT1G60750	AT1G10810, AT1G60680, AT1G60690, ATB2, AT1G60730, AT1G60750
ATLER-1G73300	-3.45232	3.63613e-17	1.58077e-16	AT1G10810, AT1G60680, AT1G60690, AT1G60710, AT1G60730, AT1G60750	AT1G10810, AT1G60680, AT1G60690, ATB2, AT1G60730, AT1G60750
ATLER-1G73420	-2.8917	2.04946e-79	3.96757e-78	AT1G60800	NIK3
ATLER-1G73510	-1.12202	6.81774e-15	2.66971e-14	AT1G60870	MEE9
ATLER-1G73600	-6.99331	0	0	AT1G10960, AT1G60950	FD1, FED A
ATLER-1G73680	-3.05378	0.00774388	0.0128221	AT1G60989	SCRL7
ATLER-1G73690	-2.31362	3.3635e-36	2.67069e-35	AT1G60990	IBA57.2
ATLER-1G73840	-1.19253	3.41948e-11	1.10931e-10	AT1G61100	AT1G61100
ATLER-1G73930	-1.9536	2.79839e-06	6.5748e-06	AT1G61170	AT1G61170
ATLER-1G73970	-5.8838	3.1783e-117	1.0749e-115	AT1G61180, AT1G61190, AT1G61300, AT1G61310	UNI, AT1G61190, AT1G61300, AT1G61310
ATLER-1G73990	-1.48328	1.53027e-06	3.67366e-06	AT1G61215	BRD4
ATLER-1G74040	-1.33921	0.000529862	0.00101033	AT1G61260	AT1G61260
ATLER-1G74090	-7.27983	2.35497e-87	5.1515e-86	AT1G61180, AT1G61190, AT1G61300, AT1G61310	UNI, AT1G61190, AT1G61300, AT1G61310
ATLER-1G74270	-1.14019	0.0182798	0.0285966	AT1G61420, AT1G61460, AT1G61480, AT1G61490	AT1G61420, AT1G61460, AT1G61480, AT1G61490
ATLER-1G74340	-3.3767	1.37648e-17	6.08854e-17	AT1G61400, AT1G61430, AT1G61440, AT1G61500	AT1G61400, AT1G61430, AT1G61440, AT1G61500
ATLER-1G74350	-7.21618	3.1837e-219	3.6374e-217	AT1G61520	LHCA3
ATLER-1G74450	-1.70811	0.000488521	0.000934898	AT1G61590	PBL15
ATLER-1G74460	-2.3177	5.62863e-05	0.000118597	AT1G61600	AT1G61600
ATLER-1G74620	-3.17755	1.1068e-109	3.3802e-108	AT1G61740	AT1G61740
ATLER-1G74640	-2.75149	0.000876274	0.00163371	AT1G61760	AT1G61760
ATLER-1G74680	-4.01192	0.0146308	0.0231993	AT1G61795	AT1G61795
ATLER-1G74800	-2.81812	3.09766e-74	5.47302e-73	AT1G61900	AT1G61900
ATLER-1G74850	-1.72467	0.000300746	0.000589409	AT1G61960	MTERF28
ATLER-1G74860	-1.24116	0.000255256	0.000504382	AT1G61970	MTERF29
ATLER-1G74870	-1.31275	2.17761e-05	4.75455e-05	AT1G61980	MTERF30
ATLER-1G74880	-2.08448	3.3654e-11	1.0924e-10	AT1G61990	MTERF13
ATLER-1G74900	-2.20968	2.9301e-07	7.42884e-07	AT1G62010	MTERF14
ATLER-1G74920	-3.20952	2.50934e-34	1.90076e-33	AT1G62030	AT1G62030
ATLER-1G74960	-1.54865	1.28481e-11	4.27495e-11	AT1G62050	AT1G62050
ATLER-1G75000	-1.25526	0.00960096	0.015648	AT1G62085	MTERF24
ATLER-1G75020	-2.29764	4.52581e-08	1.21315e-07	AT1G62120	MTERF32
ATLER-1G75130	-1.21689	2.33806e-12	8.0882e-12	AT1G62250	AT1G62250
ATLER-1G75170	-5.16517	0.00092296	0.00171683	AT1G62262, AT1G62280	SLAH4, SLAH1
ATLER-1G75180	-4.48434	8.79043e-15	3.42333e-14	AT1G62290	PASPA2
ATLER-1G75270	-9.50499	3.17552e-15	1.26322e-14	AT1G62360	STM
ATLER-1G75300	-1.50715	7.66027e-45	7.54731e-44	AT1G62390	Phox2
ATLER-1G75410	-3.18569	1.09486e-44	1.07201e-43	AT1G62480	AT1G62480
ATLER-1G75440	-3.4966	8.38275e-53	9.79024e-52	AT1G62510	AT1G62510
ATLER-1G75450	-9.89918	9.3403e-17	3.98749e-16	AT1G62515	AT1G62515
ATLER-1G75480	-4.44058	0.00019029	0.000381618	AT1G62540, AT1G62560, AT1G65860	FMO GS-OX2, FMO GS-OX3, FMO GS-OX1
ATLER-1G75490	-4.71268	5.12232e-13	1.83118e-12	AT1G62540, AT1G62560, AT1G65860	FMO GS-OX2, FMO GS-OX3, FMO GS-OX1
ATLER-1G75520	-3.25103	1.50401e-05	3.32498e-05	AT1G62590, AT1G62670, AT1G62910, AT1G62914, AT1G62930, AT1G63080, AT1G63130, AT1G63330, AT1G63400	PPR-AC, RPF2, RFL9, AT1G62914, RPF3, AT1G63080, RPF6, AT1G63330, AT1G63400
ATLER-1G75560	-2.33174	1.01991e-28	6.57768e-28	AT1G62630, AT1G63360	AT1G62630, AT1G63360
ATLER-1G75570	-1.99227	8.18216e-16	3.35472e-15	AT1G62640	KAS III
ATLER-1G75590	-1.37958	1.41395e-06	3.40442e-06	AT1G62590, AT1G62670, AT1G62910, AT1G62914, AT1G62930, AT1G63080, AT1G63130, AT1G63330, AT1G63400	PPR-AC, RPF2, RFL9, AT1G62914, RPF3, AT1G63080, RPF6, AT1G63330, AT1G63400
ATLER-1G75600	-1.08194	0.000282935	0.000556432	AT1G62590, AT1G62670, AT1G62910, AT1G62914, AT1G62930, AT1G63080, AT1G63130, AT1G63330, AT1G63400	PPR-AC, RPF2, RFL9, AT1G62914, RPF3, AT1G63080, RPF6, AT1G63330, AT1G63400
ATLER-1G75610	-1.08383	0.00608919	0.0102252	AT1G62680	AT1G62680
ATLER-1G75630	-3.47687	0.00712517	0.0118538	AT1G62700	ANAC026
ATLER-1G75680	-5.25699	0	0	AT1G62750	SCO1
ATLER-1G75710	-3.82782	4.91792e-77	9.12796e-76	AT1G62780	AT1G62780
ATLER-1G75730	-1.94364	4.31536e-08	1.15829e-07	AT1G62800, AT5G19550	ASP4, ASP2
ATLER-1G75740	-3.29165	2.90738e-79	5.60381e-78	AT1G62810	CUAO1
ATLER-1G75760	-1.69232	5.32403e-09	1.5179e-08	AT1G62830	LDL1
ATLER-1G75790	-1.6931	6.24794e-12	2.10976e-11	AT1G62850	AT1G62850
ATLER-1G75860	-1.52801	0.0210872	0.0326779	AT1G62590, AT1G62670, AT1G62910, AT1G62914, AT1G62930, AT1G63080, AT1G63130, AT1G63330, AT1G63400	PPR-AC, RPF2, RFL9, AT1G62914, RPF3, AT1G63080, RPF6, AT1G63330, AT1G63400
ATLER-1G75880	-4.13407	0.019344	0.0301502	AT1G62915	AT1G62915
ATLER-1G75940	-2.6718	3.0653e-51	3.48761e-50	AT1G62960	ACS10
ATLER-1G75950	-1.00639	6.70591e-09	1.89692e-08	AT1G62970	SDJ3
ATLER-1G75990	-2.86322	0.00550418	0.00929233	AT1G62981	AT1G62981
ATLER-1G76130	-1.58749	0.0211176	0.0327227	AT1G62590, AT1G62670, AT1G62910, AT1G62914, AT1G62930, AT1G63080, AT1G63130, AT1G63330, AT1G63400	PPR-AC, RPF2, RFL9, AT1G62914, RPF3, AT1G63080, RPF6, AT1G63330, AT1G63400
ATLER-1G76180	-1.57499	2.98251e-19	1.40733e-18	AT1G63110	AT1G63110
ATLER-1G76200	-1.25209	6.2033e-09	1.75926e-08	AT1G62590, AT1G62670, AT1G62910, AT1G62914, AT1G62930, AT1G63080, AT1G63130, AT1G63330, AT1G63400	PPR-AC, RPF2, RFL9, AT1G62914, RPF3, AT1G63080, RPF6, AT1G63330, AT1G63400
ATLER-1G76220	-2.49174	4.59921e-08	1.23193e-07	AT1G63150	AT1G63150
ATLER-1G76250	-1.89325	3.70246e-17	1.60866e-16	AT1G12780, AT1G63180	UGE1, UGE3
ATLER-1G76370	-1.59267	7.65306e-11	2.43331e-10	AT1G63260	TET10
ATLER-1G76380	-1.04846	4.70017e-06	1.08534e-05	AT1G63270	ABCI1
ATLER-1G76430	-1.88138	0.000888647	0.00165579	AT1G63310	AT1G63310
ATLER-1G76500	-3.07543	3.7571e-52	4.3238e-51	AT1G62630, AT1G63360	AT1G62630, AT1G63360
ATLER-1G76515	-1.53407	0.00114346	0.00210672
ATLER-1G76540	-2.49394	0.000418198	0.000806972	AT1G62590, AT1G62670, AT1G62910, AT1G62914, AT1G62930, AT1G63080, AT1G63130, AT1G63330, AT1G63400	PPR-AC, RPF2, RFL9, AT1G62914, RPF3, AT1G63080, RPF6, AT1G63330, AT1G63400
ATLER-1G76570	-1.42628	1.18463e-13	4.37758e-13	AT1G63430	AT1G63430
ATLER-1G76590	-5.04287	0.00120582	0.00221551	AT1G63450	RHS8
ATLER-1G76690	-1.5566	5.909e-09	1.67861e-08	AT1G63540	AT1G63540
ATLER-1G76710	-4.52008	0.0107685	0.017426	AT1G63570	AT1G63570
ATLER-1G76750	-2.16802	2.26182e-30	1.53835e-29	AT1G63610	AT1G63610
ATLER-1G76770	-1.92331	0.00776061	0.012847	AT1G63650	EGL3
ATLER-1G76800	-2.34034	2.14844e-41	1.96162e-40	AT1G63680	MURE
ATLER-1G76810	-1.15762	1.37656e-12	4.81872e-12	AT1G63690	SPPL2
ATLER-1G76830	-1.14401	7.31597e-15	2.85922e-14	AT1G63700	YDA
ATLER-1G76920	-1.28221	9.27544e-18	4.13764e-17	AT1G63800, AT5G41340	UBC5, UBC4
ATLER-1G76970	-1.61238	5.97881e-11	1.9109e-10	AT1G63850	AT1G63850
ATLER-1G77020	-6.36622	1.80509e-43	1.72229e-42	AT1G63870, AT1G63880	AT1G63870, AT1G63880
ATLER-1G77050	-6.50314	3.61352e-17	1.57187e-16
ATLER-1G77110	-2.33435	5.19324e-49	5.66045e-48	AT1G63970	ISPF
ATLER-1G77120	-1.40045	5.45126e-20	2.63539e-19	AT1G63980	AT1G63980
ATLER-1G77320	-5.37876	7.40254e-25	4.25511e-24	AT1G64150	BICAT1
ATLER-1G77390	-2.68486	0.0416621	0.0614686	AT1G64210	AT1G64210
ATLER-1G77410	-2.05942	2.17802e-53	2.56546e-52	AT1G64230, AT2G16740, AT3G08690, AT3G08700, AT4G27960, AT5G41700, AT5G53300, AT5G56150	UBC28, UBC29, UBC11, UBC12, UBC9, UBC8, UBC10, UBC30
ATLER-1G77570	-4.76989	1.0384e-59	1.38181e-58	AT1G64355	AT1G64355
ATLER-1G77580	-6.43084	4.85884e-07	1.21087e-06	AT1G64360	SAQR
ATLER-1G77590	-4.69231	1.66967e-55	2.06832e-54	AT1G64370	PARCL
ATLER-1G77660	-4.80888	3.914e-193	3.2691e-191	AT1G64430	AT1G64430
ATLER-1G77720	-6.99844	5.0393e-194	4.225e-192	AT1G64500	THRUMIN1
ATLER-1G77730	-4.41773	9.6985e-172	6.1101e-170	AT1G64510	PRPS6
ATLER-1G77750	-1.31775	1.68036e-12	5.85247e-12	AT1G64530	NLP6
ATLER-1G77800	-1.09173	0.001062	0.00196288	AT1G64580	AT1G64580
ATLER-1G77810	-3.31649	4.78578e-05	0.000101644	AT1G64583	AT1G64583
ATLER-1G77840	-3.64042	1.81171e-06	4.32059e-06	AT1G64590	AT1G64590
ATLER-1G77900	-1.2962	1.60068e-11	5.29796e-11	AT1G64630	WNK10
ATLER-1G77910	-4.03033	5.7933e-29	3.7671e-28	AT1G64640	ENODL8
ATLER-1G77930	-1.63273	1.94205e-11	6.39233e-11	AT1G64660	MGL
ATLER-1G77940	-1.25376	1.1934e-07	3.11673e-07	AT1G64670	BDG1
ATLER-1G77950	-5.60401	1.2039e-144	5.6966e-143	AT1G64680	AT1G64680
ATLER-1G77960	-7.83612	2.90308e-10	8.92913e-10	AT1G64690	BLT
ATLER-1G77970	-4.82097	0.00433972	0.00743172	AT1G64700	AT1G64700
ATLER-1G77980	-6.62881	5.54037e-53	6.48091e-52	AT1G64710	AT1G64710
ATLER-1G77990	-3.78205	2.9616e-157	1.6449e-155	AT1G64720	CP5
ATLER-1G78040	-9.31469	5.47343e-45	5.40722e-44	AT1G64770	PnsB2
ATLER-1G78050	-10.223	3.11944e-17	1.36017e-16	AT1G64780	AMT1;2
ATLER-1G78090	-1.47087	3.95517e-15	1.56574e-14	AT1G64810	APO1
ATLER-1G78120	-1.10705	3.00275e-07	7.60516e-07	AT1G64840	ATFDA3
ATLER-1G78140	-4.52929	8.6058e-211	8.7851e-209	AT1G64860	SIGA
ATLER-1G78180	-1.14674	1.77211e-18	8.11357e-18	AT1G64900	CYP89A2
ATLER-1G78250	-1.72016	2.78594e-15	1.11125e-14	AT1G64970	G-TMT
ATLER-1G78320	-1.01036	0.0355724	0.0531165	AT1G65032	AT1G65032
ATLER-1G78360	-2.57054	1.31142e-64	1.94988e-63	AT1G65070	AT1G65070
ATLER-1G78370	-1.96515	3.21665e-10	9.86131e-10	AT1G65080	OXA2A
ATLER-1G78480	-4.37964	8.68004e-47	8.95624e-46	AT1G65190, AT1G65250	ZRK13, ZRK14
ATLER-1G78500	-3.90149	1.60798e-23	8.86623e-23	AT1G65180	AT1G65180
ATLER-1G78510	-6.81433	3.34406e-43	3.16737e-42	AT1G65190, AT1G65250	ZRK13, ZRK14
ATLER-1G78560	-6.05908	7.3743e-132	2.9835e-130	AT1G65230	AT1G65230
ATLER-1G78590	-2.80207	7.4031e-144	3.4731e-142	AT1G65260	PTAC4
ATLER-1G78630	-2.94888	0.0269227	0.0410118	AT1G65295	AT1G65295
ATLER-1G78660	-1.66492	1.58126e-18	7.25335e-18	AT1G65320	CBSX6
ATLER-1G78740	-1.90636	1.53191e-15	6.1911e-15	AT1G65380	CLV2
ATLER-1G78760	-1.2138	1.06733e-11	3.56261e-11	AT1G65410	ABCI13
ATLER-1G78770	-1.9757	4.32365e-06	1.00133e-05	AT1G65420	NPQ7
ATLER-1G78800	-5.11943	0.00171476	0.00308404	AT1G65450	GLC
ATLER-1G78870	-6.68369	1.05218e-17	4.68036e-17	AT1G65490	STMP5
ATLER-1G78990	-2.02145	0.00272273	0.00478224	AT1G65620	AS2
ATLER-1G79170	-4.742	3.06398e-86	6.57846e-85	AT1G65790, AT1G65800	RK1, RK2
ATLER-1G79240	-8.16095	2.85884e-14	1.08873e-13	AT1G62540, AT1G62560, AT1G65860	FMO GS-OX2, FMO GS-OX3, FMO GS-OX1
ATLER-1G79280	-3.91503	0.0403518	0.0597073	AT1G65880, AT1G65890	BZO1, AAE12
ATLER-1G79290	-2.60212	0.000446468	0.000858666	AT1G65900	AT1G65900
ATLER-1G79320	-1.15724	2.14292e-23	1.17834e-22	AT1G54340, AT1G65930	ICDH, cICDH
ATLER-1G79350	-4.77313	1.7534e-156	9.6899e-155	AT1G60740, AT1G65970, AT1G65980	PRXIID, TPX2, TPX1
ATLER-1G79400	-3.46079	0.00166099	0.00299149	AT1G66020	TPS26
ATLER-1G79440	-5.67286	0.000166637	0.000335648	AT1G66040, AT1G66050, AT5G39550	VIM4, VIM2, VIM3
ATLER-1G79450	-5.1787	0.000664976	0.00125515	AT1G66000, AT1G66060	AT1G66000, AT1G66060
ATLER-1G79510	-5.86921	8.666e-118	2.9672e-116	AT1G66130	AT1G66130
ATLER-1G79520	-3.9273	6.57666e-27	4.02708e-26	AT1G66140	ZFP4
ATLER-1G79580	-4.29246	6.42013e-18	2.87907e-17	AT1G66190	AT1G66190
ATLER-1G79620	-2.72405	2.37147e-20	1.16383e-19	AT1G66230	MYB20
ATLER-1G79650	-1.87507	1.63935e-07	4.2392e-07	AT1G66250	AT1G66250
ATLER-1G79720	-3.0941	1.7998e-116	6.0039e-115	AT1G66330	AT1G66330
ATLER-1G79830	-1.96663	2.28891e-15	9.17146e-15	AT1G66430	FRK3
ATLER-1G79930	-2.55244	1.07423e-10	3.3843e-10	AT1G66520	pde194
ATLER-1G80090	-4.85458	0.00275943	0.00484169	AT1G66690, AT1G66700	AT1G66690, PXMT1
ATLER-1G80120	-1.03652	8.99432e-08	2.36862e-07	AT1G66730	LIG6
ATLER-1G80210	-1.63895	0.0209079	0.0324228	AT1G66810	ATC3H14
ATLER-1G80220	-4.65703	6.58072e-17	2.82635e-16	AT1G66820	AT1G66820
ATLER-1G80240	-4.03903	4.50453e-62	6.33449e-61	AT1G66840	PMI2
ATLER-1G80270	-7.05171	3.56741e-08	9.6328e-08	AT1G66860	AT1G66860
ATLER-1G80300	-2.50067	7.45176e-10	2.23583e-09	AT1G66890	AT1G66890
ATLER-1G80320	-4.34993	9.52266e-64	1.39214e-62	AT1G66910	AT1G66910
ATLER-1G80340	-1.71339	0.0249709	0.0382368	AT1G66930	LRK10L2
ATLER-1G80350	-9.25413	2.1509e-14	8.24105e-14	AT1G66940	AT1G66940
ATLER-1G80380	-8.86294	1.4609e-151	7.5618e-150	AT1G66970	SVL2
ATLER-1G80390	-7.40924	7.41034e-80	1.44728e-78	AT1G66980	SNC4
ATLER-1G80400	-5.7882	1.3433e-114	4.3816e-113
ATLER-1G80410	-5.09044	1.74079e-38	1.47292e-37	AT1G66970	SVL2
ATLER-1G80460	-3.92283	1.26719e-32	9.18527e-32	AT1G67040	TRM22
ATLER-1G80470	-2.46037	1.76629e-19	8.40454e-19	AT1G67050	AT1G67050
ATLER-1G80500	-3.25233	8.30961e-25	4.76409e-24	AT1G67080	ABA4
ATLER-1G80510	-9.1451	0	0	AT1G67090, AT5G38410, AT5G38420, AT5G38430	RBCS1A, RBCS3B, RBCS2B, RBCS1B
ATLER-1G80530	-3.48803	0.00178846	0.00320822	AT1G67110	CYP735A2
ATLER-1G80580	-4.31254	0.0237726	0.0365295	AT1G67150	AT1G67150
ATLER-1G80700	-2.33478	1.1377e-85	2.41679e-84	AT1G67280	ATGLYI6
ATLER-1G80770	-1.52596	5.71318e-08	1.52384e-07	AT1G67340	AT1G67340
ATLER-1G80870	-2.24602	3.15805e-25	1.83734e-24	AT1G67440	emb1688
ATLER-1G80950	-3.16303	9.28076e-20	4.45841e-19	AT1G67510	AT1G67510
ATLER-1G81030	-3.46941	2.80278e-06	6.58301e-06	AT1G67590	AT1G67590
ATLER-1G81130	-1.26806	0.00116978	0.00215235	AT1G67660	AT1G67660
ATLER-1G81170	-6.0031	5.732e-208	5.6173e-206	AT1G67700	HHL1
ATLER-1G81180	-4.86595	5.89286e-22	3.07982e-21	AT1G67710	ARR11
ATLER-1G81210	-5.31876	3.2116e-186	2.5112e-184	AT1G67740	PSBY
ATLER-1G81280	-7.66276	3.26959e-10	1.00159e-09	AT1G67790	AT1G67790
ATLER-1G81330	-3.49191	5.23439e-23	2.83444e-22	AT1G67830	FXG1
ATLER-1G81340	-3.29861	2.12652e-86	4.58804e-85	AT1G67840	CSK
ATLER-1G81380	-7.47002	1.64103e-09	4.82591e-09	AT1G67860	AT1G67860
ATLER-1G81390	-7.78281	3.64736e-10	1.11437e-09	AT1G67865	AT1G67865
ATLER-1G81400	-8.97565	1.6016e-24	9.11128e-24	AT1G67870	AT1G67870
ATLER-1G81430	-4.03572	8.425e-86	1.79316e-84	AT1G67900	NPY8
ATLER-1G81440	-5.17611	7.62127e-06	1.73068e-05	AT1G67910	AT1G67910
ATLER-1G81540	-8.63666	0	0	AT1G68010	HPR
ATLER-1G81550	-1.51615	1.51589e-12	5.29134e-12	AT1G68020	ATTPS6
ATLER-1G81610	-1.57461	2.15034e-07	5.51144e-07	AT1G68080	AT1G68080
ATLER-1G81640	-7.56811	2.85411e-34	2.15968e-33	AT1G68110	CLAP
ATLER-1G81660	-4.24065	4.95586e-55	6.08445e-54	AT1G68130	IDD14
ATLER-1G81700	-4.57441	0.0136171	0.0217042	AT1G68170	UMAMIT23
ATLER-1G81730	-8.96086	4.24271e-49	4.63357e-48	AT1G68190	BBX27
ATLER-1G81760	-1.39644	1.57161e-08	4.34371e-08	AT1G68220	AT1G68220
ATLER-1G81770	-2.57965	0.000257673	0.000508792	AT1G68230	AT1G68230
ATLER-1G81780	-6.1568	1.38276e-06	3.33198e-06	AT1G68238	AT1G68238
ATLER-1G81870	-1.69561	0.0399863	0.0592013	AT1G68320	MYB62
ATLER-1G81960	-2.28988	5.03899e-13	1.80168e-12	AT1G68400	AT1G68400
ATLER-1G82020	-3.6018	0.0229268	0.0353177	AT1G68460	IPT1
ATLER-1G82040	-4.63642	0.00482673	0.00821595	AT1G68480	JAG
ATLER-1G82080	-8.73117	1.23683e-14	4.78625e-14	AT1G68520	BBX14
ATLER-1G82100	-1.02477	5.3906e-17	2.32381e-16	AT1G25450, AT1G68530	KCS5, KCS6
ATLER-1G82110	-2.613	5.43966e-09	1.54987e-08	AT1G68540	TKPR2
ATLER-1G82120	-1.68757	5.08868e-11	1.63374e-10	AT1G68550	CRF10
ATLER-1G82130	-1.00878	1.51433e-13	5.5633e-13	AT1G68560	XYL1
ATLER-1G82140	-6.33887	8.22043e-06	1.86042e-05	AT1G68570	NPF3.1
ATLER-1G82160	-4.51319	0.00116585	0.00214565	AT1G68585	AT1G68585
ATLER-1G82170	-5.38511	3.0257e-164	1.7511e-162	AT1G68590	PSRP3/1
ATLER-1G82180	-2.0314	4.33661e-09	1.24298e-08	AT1G68600	AT1G68600
ATLER-1G82200	-1.0577	7.68908e-08	2.03339e-07	AT1G68620	AT1G68620
ATLER-1G82230	-1.29256	0.00196493	0.00350795	AT1G25520, AT1G68650	PML4, PML5
ATLER-1G82240	-2.69845	1.81039e-43	1.72587e-42	AT1G68660	CLPS1
ATLER-1G82250	-1.38554	2.06345e-09	6.03516e-09	AT1G68670	HHO2
ATLER-1G82310	-4.53699	3.78644e-06	8.81356e-06	AT1G68725	AGP19
ATLER-1G82330	-1.12015	0.00118658	0.00218179	AT1G68730	AT1G68730
ATLER-1G82340	-5.09007	3.23554e-13	1.16842e-12	AT1G68740	PHO1;H1
ATLER-1G82390	-4.37327	3.13512e-45	3.11674e-44	AT1G68780	AT1G68780
ATLER-1G82420	-4.48076	0.00935012	0.015273	AT1G68800	TCP12
ATLER-1G82430	-3.49775	8.95405e-23	4.80031e-22	AT1G68810	ABS5
ATLER-1G82450	-3.12178	4.83985e-82	9.83583e-81	AT1G68830	STN7
ATLER-1G82460	-2.84276	3.25437e-27	2.01287e-26	AT1G68840	RAV2
ATLER-1G82480	-1.33491	0.0181731	0.0284418	AT1G68850	AT1G68850
ATLER-1G82510	-7.54001	2.14154e-09	6.25691e-09	AT1G68870	SOFL2
ATLER-1G82550	-3.89614	8.2098e-104	2.3149e-102	AT1G68890	PHYLLO
ATLER-1G82620	-3.73374	1.99184e-28	1.27452e-27	AT1G68940	PUB42
ATLER-1G82680	-1.61782	1.4666e-11	4.86587e-11	AT1G68980	AT1G68980
ATLER-1G82690	-1.01345	1.86372e-05	4.09232e-05	AT1G68990	MGP3
ATLER-1G82850	-8.35623	1.61549e-29	1.06875e-28	AT1G69160	BGL1
ATLER-1G82890	-3.84203	1.25039e-44	1.2232e-43	AT1G69200	FLN2
ATLER-1G82920	-1.59251	0.00210935	0.00375302	AT1G69230	SP1L2
ATLER-1G82950	-1.19973	7.3342e-13	2.60375e-12	AT1G69260	AFP1
ATLER-1G83100	-1.70999	6.19576e-18	2.78015e-17	AT1G69390	MINE1
ATLER-1G83130	-1.12722	1.80535e-08	4.97164e-08	AT1G69420	AT1G69420
ATLER-1G83150	-1.48877	1.63126e-05	3.598e-05	AT1G69440	AGO7
ATLER-1G83250	-4.66243	1.29898e-15	5.28168e-15	AT1G69523	AT1G69523
ATLER-1G83290	-1.95104	5.24568e-21	2.64081e-20	AT1G69550	AT1G69550
ATLER-1G83320	-2.11801	1.60377e-13	5.88502e-13	AT1G69580	AT1G69580
ATLER-1G83390	-1.60604	0.000332011	0.00064769	AT1G69630	AT1G69630
ATLER-1G83460	-4.01974	2.21247e-23	1.21598e-22	AT1G69690	TCP15
ATLER-1G83500	-7.78647	1.69838e-19	8.08841e-19	AT1G69730	AT1G69730
ATLER-1G83540	-4.52475	0.0100729	0.016376	AT1G10000	AT1G10000
ATLER-1G83560	-4.76251	0.00375025	0.00647709
ATLER-1G83590	-2.79367	2.44833e-42	2.27404e-41	AT1G69780	ATHB13
ATLER-1G83700	-1.89145	2.19483e-35	1.71071e-34	AT1G69840	ATHIR1
ATLER-1G83740	-1.94755	1.67344e-10	5.21913e-10	AT1G69870	NPF2.13
ATLER-1G83780	-1.27595	5.71102e-07	1.41651e-06	AT1G69910	AT1G69910
ATLER-1G83810	-3.30911	5.06039e-51	5.73095e-50	AT1G69935	SHW1
ATLER-1G83850	-5.50946	0.000108214	0.000221687	AT1G69970	CLE26
ATLER-1G83890	-1.57661	0.0280476	0.0425929	AT1G70020	AT1G70020
ATLER-1G83940	-1.79849	9.08287e-37	7.34423e-36	AT1G70070	EMB25
ATLER-1G83960	-2.31616	2.28955e-32	1.64982e-31	AT1G24170, AT1G70090	LGT9, LGT8
ATLER-1G83970	-4.6647	8.6387e-86	1.83687e-84	AT1G70100	AT1G70100
ATLER-1G84020	-1.16766	1.41081e-05	3.12866e-05	AT1G70150	AT1G70150
ATLER-1G84090	-2.18536	8.12965e-39	6.95341e-38	AT1G70200	RBD1
ATLER-1G84110	-1.94765	2.7499e-05	5.95573e-05	AT1G70210	CYCD1;1
ATLER-1G84170	-1.47547	3.37138e-12	1.1572e-11	AT1G70280	AT1G70280
ATLER-1G84180	-1.14775	5.85884e-23	3.16326e-22	AT1G70290	TPS8
ATLER-1G84200	-1.44444	1.28023e-18	5.89335e-18	AT1G23820, AT1G70310	SPDS1, SPDS2
ATLER-1G84220	-6.58777	8.60414e-08	2.26994e-07	AT1G70335	AT1G70335
ATLER-1G84250	-2.09461	0.0233033	0.03587	AT1G70350	AT1G70350
ATLER-1G84310	-3.15365	1.14871e-94	2.87177e-93	AT1G70410	BCA4
ATLER-1G84380	-5.53456	7.17677e-05	0.000149587	AT1G70475	AT1G70475
ATLER-1G84420	-1.04908	0.0102145	0.0165805	AT1G70505	AT1G70505
ATLER-1G84430	-5.47223	3.64589e-05	7.81566e-05	AT1G70510	KNAT2
ATLER-1G84450	-1.07723	6.11913e-12	2.06721e-11	AT1G70530	CRK3
ATLER-1G84470	-2.2214	3.12657e-14	1.18741e-13	AT1G70550	AT1G70550
ATLER-1G84480	-1.45957	0.01512	0.023932	AT1G70560	TAA1
ATLER-1G84500	-2.20176	1.10324e-35	8.65097e-35	AT1G23310, AT1G70580	GGT1, AOAT2
ATLER-1G84570	-2.4343	5.16062e-40	4.52812e-39	AT1G70650	AT1G70650
ATLER-1G84610	-4.4284	2.1039e-172	1.3447e-170	AT1G70700	TIFY7
ATLER-1G84670	-12.675	1.02157e-26	6.22255e-26	AT1G70760	NdhL
ATLER-1G84730	-6.86342	1.66315e-31	1.16643e-30	AT1G70820	AT1G70820
ATLER-1G84740	-3.61158	6.93531e-41	6.22146e-40	AT1G70830, AT1G70850	MLP28, MLP34
ATLER-1G84760	-2.12699	3.00688e-49	3.29368e-48	AT1G70830, AT1G70850	MLP28, MLP34
ATLER-1G84800	-5.26954	4.94027e-11	1.58794e-10	AT1G70890	MLP43
ATLER-1G84830	-3.48077	8.12001e-30	5.424e-29	AT1G23110, AT1G70900	AT1G23110, AT1G70900
ATLER-1G84860	-3.11257	5.01306e-88	1.11767e-86	AT1G70940	PIN3
ATLER-1G84930	-4.71454	0.000544346	0.00103651	AT1G70985	AT1G70985
ATLER-1G84990	-5.37666	6.32649e-69	1.01454e-67	AT1G71030	MYBL2
ATLER-1G85010	-3.26551	0.000372368	0.000722456	AT1G71050	HIPP20
ATLER-1G85140	-1.81212	1.50899e-11	5.00273e-11	AT1G71170, AT1G71180	AT1G71170, AT1G71180
ATLER-1G85220	-6.3532	4.97203e-07	1.23824e-06	AT1G71250	AT1G71250
ATLER-1G85230	-2.45249	1.04033e-21	5.37472e-21	AT1G71260	ATWHY2
ATLER-1G85430	-3.03618	4.37407e-23	2.37499e-22	AT1G71460	AT1G71460
ATLER-1G85450	-4.32273	6.02693e-77	1.11582e-75	AT1G71480	AT1G71480
ATLER-1G85460	-4.59949	8.45434e-50	9.36304e-49	AT1G71490	AT1G71490
ATLER-1G85470	-4.45489	3.4039e-245	5.0713e-243	AT1G71500	PSB33
ATLER-1G85530	-5.28304	0.000610584	0.00115615	AT1G71692	AGL12
ATLER-1G85540	-2.94207	0.000800796	0.00149945	AT1G71695	AT1G71695
ATLER-1G85580	-1.14939	1.46535e-11	4.86317e-11	AT1G71710	AT1G71710
ATLER-1G85590	-2.902	5.23639e-74	9.20753e-73	AT1G71720	PDE338
ATLER-1G85600	-1.10608	1.12626e-08	3.14038e-08	AT1G71730	AT1G71730
ATLER-1G85620	-1.63947	0.00164757	0.00296902	AT1G71750	HGPT
ATLER-1G85680	-2.59119	3.41407e-44	3.31194e-43	AT1G71810	AT1G71810
ATLER-1G85740	-1.60243	0.00465461	0.00794013	AT1G71865	AT1G71865
ATLER-1G85760	-2.39027	9.21178e-06	2.07498e-05	AT1G71870	BIGE1A
ATLER-1G85770	-1.62225	6.96545e-16	2.86332e-15	AT1G71880	SUC1
ATLER-1G85860	-1.1816	3.22419e-06	7.53666e-06	AT1G71970	AT1G71970
ATLER-1G85880	-2.26151	8.72355e-31	6.0092e-30	AT1G71990	FUT13
ATLER-1G85900	-2.28723	8.59459e-17	3.67269e-16	AT1G72010	TCP22
ATLER-1G85920	-5.69586	1.374e-96	3.53109e-95	AT1G72030	GNAT10
ATLER-1G85930	-1.48093	9.90892e-09	2.77098e-08	AT1G72040	DNK
ATLER-1G85940	-1.44503	2.13224e-15	8.55766e-15	AT1G72050	TFIIIA
ATLER-1G86060	-1.18119	5.83669e-10	1.76131e-09	AT1G72150	PATL1
ATLER-1G86100	-4.09637	4.58595e-71	7.63172e-70	AT1G72180	CEPR2
ATLER-1G86110	-1.5683	3.01511e-09	8.71225e-09	AT1G72190	AT1G72190
ATLER-1G86120	-5.65455	4.13129e-07	1.03576e-06	AT1G72200	ATL11
ATLER-1G86160	-3.29774	0.00828924	0.0136646	AT1G72240	AT1G72240
ATLER-1G86200	-3.3952	1.2633e-26	7.67378e-26	AT1G72275	AT1G72275
ATLER-1G86240	-2.13921	1.43634e-14	5.54276e-14	AT1G72310	ATL3
ATLER-1G86320	-2.33777	2.88008e-48	3.07832e-47	AT1G72410	AT1G72410
ATLER-1G86350	-1.53344	5.86939e-14	2.2014e-13	AT1G72430	SAUR78
ATLER-1G86400	-1.90339	4.47048e-12	1.52285e-11	AT1G72480	AT1G72480
ATLER-1G86540	-8.44117	6.6456e-154	3.531e-152	AT1G72610	GER1
ATLER-1G86570	-5.02067	6.38045e-88	1.41538e-86	AT1G72640	AT1G72640
ATLER-1G86580	-8.30638	6.5647e-12	2.21401e-11	AT1G72645	AT1G72645
ATLER-1G86590	-1.61057	1.21911e-13	4.50049e-13	AT1G72650	TRFL6
ATLER-1G86600	-1.241	4.19577e-11	1.35437e-10
ATLER-1G86760	-3.13965	2.02537e-37	1.66701e-36	AT1G72810	TSY
ATLER-1G86770	-3.19856	2.34184e-76	4.2924e-75	AT1G72820	AT1G72820
ATLER-1G86800	-1.29121	0.0113	0.0182232	AT1G72850, AT4G09420	TN4, TN15
ATLER-1G86810	-2.62282	1.1083e-12	3.89823e-12	AT1G72860	TNL60
ATLER-1G86860	-5.31144	3.08576e-08	8.36091e-08	AT1G72910	TN8
ATLER-1G86880	-2.09431	2.61652e-11	8.53972e-11
ATLER-1G86920	-1.89013	8.83149e-16	3.61758e-15	AT1G72970	HTH
ATLER-1G87010	-3.70703	8.3255e-128	3.2263e-126	AT1G73060	LPA3
ATLER-1G87030	-3.6696	4.08723e-14	1.54189e-13	AT1G73066	AT1G73066
ATLER-1G87050	-3.05365	3.95851e-31	2.75174e-30	AT1G73090	AT1G73090
ATLER-1G87070	-4.44136	1.58956e-66	2.43233e-65	AT1G73110	AT1G73110
ATLER-1G87140	-3.3679	7.277e-87	1.58087e-85	AT1G73170	AT1G73170
ATLER-1G87330	-7.54751	7.14165e-10	2.14454e-09	AT1G73330	DR4
ATLER-1G87380	-1.30699	4.86621e-13	1.74047e-12	AT1G73380	AT1G73380
ATLER-1G87460	-2.55219	4.09648e-15	1.61964e-14	AT1G73470	AT1G73470
ATLER-1G87510	-4.35908	9.11295e-56	1.1327e-54	AT1G73530	ORRM6
ATLER-1G87520	-2.67319	0.00814358	0.0134436	AT1G73540	NUDT21
ATLER-1G87630	-5.14454	4.47919e-06	1.03604e-05	AT1G73630	AT1G73630
ATLER-1G87660	-1.47126	1.18019e-15	4.80929e-15	AT1G18180, AT1G73650	AT1G18180, AT1G73650
ATLER-1G87670	-2.08543	1.82803e-49	2.01439e-48	AT1G73655	AT1G73655
ATLER-1G87740	-1.83991	3.77162e-32	2.69576e-31	AT1G73710	AT1G73710
ATLER-1G87860	-1.63316	1.10116e-06	2.6723e-06	AT1G73830	BEE3
ATLER-1G87900	-9.42883	1.22674e-45	1.23233e-44	AT1G73870	BBX16
ATLER-1G87930	-5.05118	8.2219e-234	1.1331e-231	AT1G73885	AT1G73885
ATLER-1G87940	-6.39264	1.37597e-06	3.31623e-06	AT1G73890	LPTG10
ATLER-1G88000	-1.34583	1.23481e-11	4.11106e-11	AT1G18470, AT1G73950	PPRT3, AT1G73950
ATLER-1G88050	-1.38467	9.48625e-27	5.78142e-26	AT1G73990	SPPA
ATLER-1G88130	-1.41624	9.55635e-31	6.5685e-30	AT1G18540, AT1G74050, AT1G74060	AT1G18540, AT1G74050, AT1G74060
ATLER-1G88160	-7.28073	4.01721e-68	6.36347e-67	AT1G74070	AT1G74070
ATLER-1G88200	-4.26335	6.92531e-47	7.15572e-46	AT1G74090	SOT18
ATLER-1G88230	-1.08292	0.000606449	0.00114878	AT1G74120	MTERF15
ATLER-1G88280	-1.94596	1.10273e-15	4.49781e-15	AT1G74170	RLP13
ATLER-1G88290	-2.57637	7.77081e-21	3.88893e-20	AT1G74180	RLP14
ATLER-1G88370	-1.22236	3.24488e-08	8.77801e-08	AT1G74260	PUR4
ATLER-1G88470	-1.4558	3.90579e-10	1.19085e-09	AT1G74370	AT1G74370
ATLER-1G88490	-4.20874	0.00212914	0.0037864	AT1G74385	AT1G74385
ATLER-1G88600	-5.02354	0.000557373	0.00106022	AT1G74458	AT1G74458
ATLER-1G88610	-1.97	0.00973062	0.0158522	AT1G74460	AT1G74460
ATLER-1G88620	-5.49276	2.484e-282	5.0716e-280	AT1G74470	AT1G74470
ATLER-1G88680	-2.32083	7.56052e-16	3.10215e-15	AT1G74530	AT1G74530
ATLER-1G88690	-6.27097	4.05868e-06	9.41941e-06	AT1G74540	CYP98A8
ATLER-1G88730	-1.98676	1.94207e-10	6.03986e-10	AT1G74580	AT1G74580
ATLER-1G88750	-1.41358	2.46489e-05	5.36163e-05	AT1G74600	OTP87
ATLER-1G88780	-1.50934	0.0236829	0.0364077	AT1G74630	AT1G74630
ATLER-1G88820	-1.62561	1.34235e-15	5.453e-15	AT1G74670	GASA6
ATLER-1G88840	-2.12786	1.15734e-12	4.06747e-12	AT1G74680	AT1G74680
ATLER-1G88870	-2.97335	1.16145e-30	7.94598e-30	AT1G74710	EDS16
ATLER-1G88880	-1.08506	5.83924e-11	1.86845e-10	AT1G74720	QKY
ATLER-1G88890	-4.74882	7.5564e-76	1.37022e-74	AT1G74730	RIQ2
ATLER-1G88920	-3.29454	2.55141e-08	6.95066e-08	AT1G74770	BTSL1
ATLER-1G88990	-2.05881	2.32678e-22	1.23064e-21	AT1G74840	AT1G74840
ATLER-1G89000	-2.99689	2.76562e-76	5.06075e-75	AT1G74850	PTAC2
ATLER-1G89050	-10.5821	4.62762e-47	4.79958e-46	AT1G74880	NdhO
ATLER-1G89060	-4.47411	0.00198251	0.00353761	AT1G74890	ARR15
ATLER-1G89080	-3.0799	7.1591e-144	3.3659e-142	AT1G74910	KJC1
ATLER-1G89090	-1.3926	2.96473e-30	2.0059e-29	AT1G74920, AT3G48170	ALDH10A8, ALDH10A9
ATLER-1G89110	-4.10438	2.73835e-07	6.96835e-07	AT1G74930	ORA47
ATLER-1G89140	-1.95202	1.1743e-66	1.80441e-65	AT1G74960	FAB1
ATLER-1G89150	-5.37837	1.6385e-173	1.0721e-171	AT1G74970	RPS9
ATLER-1G89180	-1.01717	2.51889e-06	5.93899e-06	AT1G75010	ARC3
ATLER-1G89270	-5.38506	3.7429e-219	4.2542e-217	AT1G75100	JAC1
ATLER-1G89290	-2.57684	1.95847e-06	4.65949e-06	AT1G75120	RRA1
ATLER-1G89300	-2.75428	0.042305	0.0623608	AT1G75125	AT1G75125
ATLER-1G89320	-1.49322	8.86953e-08	2.33771e-07	AT1G75140	AT1G75140
ATLER-1G89370	-1.60398	5.40861e-27	3.32478e-26	AT1G75180	AT1G75180
ATLER-1G89380	-1.53063	1.30028e-05	2.89286e-05	AT1G75190	AT1G75190
ATLER-1G89430	-10.9291	4.11371e-20	2.00016e-19	AT1G75240	HB33
ATLER-1G89440	-3.66042	0.0148641	0.0235556	AT1G75250	RL6
ATLER-1G89450	-2.26899	0.00904712	0.0148264	AT1G75260	AT1G75260
ATLER-1G89490	-2.05441	1.10592e-07	2.89373e-07	AT1G75300	AT1G75300
ATLER-1G89540	-3.79382	3.70363e-77	6.89156e-76	AT1G75350	emb2184
ATLER-1G89550	-6.01537	2.59949e-06	6.12315e-06	AT1G75360	AT1G75360
ATLER-1G89570	-2.28413	5.32193e-56	6.64488e-55	AT1G75380	BBD1
ATLER-1G89610	-1.11812	1.01124e-07	2.6542e-07	AT1G75420	AT1G75420
ATLER-1G89650	-7.04728	1.3124e-149	6.6524e-148	AT1G75460	AT1G75460
ATLER-1G89680	-2.09183	6.05563e-14	2.26932e-13	AT1G75490	AT1G75490
ATLER-1G89690	-2.67207	5.21755e-61	7.18595e-60	AT1G75500	WAT1
ATLER-1G89870	-7.27448	9.205e-73	1.58323e-71	AT1G75690	LQY1
ATLER-1G89940	-2.5113	1.24932e-65	1.88811e-64	AT1G75750	GASA1
ATLER-1G89960	-2.98828	8.01553e-21	4.00685e-20	AT1G75770	AT1G75770
ATLER-1G89970	-4.18707	0.0157934	0.0249352	AT1G75785	AT1G75785
ATLER-1G89990	-1.60288	9.67304e-24	5.3685e-23	AT1G75800	AT1G75800
ATLER-1G90010	-6.10568	4.1244e-127	1.5871e-125	AT1G75820	CLV1
ATLER-1G90090	-1.58149	8.59415e-07	2.10346e-06	AT1G75900	GGL13
ATLER-1G90150	-3.01007	1.56661e-06	3.75599e-06	AT1G75960, AT5G16340, AT5G16370	AT1G75960, AT5G16340, AAE5
ATLER-1G90210	-1.03767	9.89285e-21	4.92632e-20	AT1G76010	ALBA1
ATLER-1G90250	-1.78839	2.87224e-15	1.14526e-14	AT1G76050	AT1G76050
ATLER-1G90290	-1.20514	2.57003e-12	8.8684e-12	AT1G76080	CDSP32
ATLER-1G90310	-7.7098	1.8926e-30	1.29041e-29	AT1G76100	PETE1
ATLER-1G90320	-7.21858	2.8849e-122	1.0549e-120	AT1G76110	AT1G76110
ATLER-1G90330	-1.40598	5.02262e-05	0.000106387	AT1G76120	AT1G76120
ATLER-1G90340	-2.8933	2.53652e-15	1.01415e-14	AT1G76130	AMY2
ATLER-1G90390	-1.35859	0.00336096	0.00583997	AT1G76170, AT2G44270	AT1G76170, ROL5
ATLER-1G90470	-3.29236	9.0683e-12	3.03515e-11	AT1G76240	AT1G76240
ATLER-1G90480	-4.99778	0.00217339	0.00386011	AT1G76250	AT1G76250
ATLER-1G90640	-2.12162	2.41198e-15	9.65406e-15	AT1G20816, AT1G76405	AT1G20816, OEP2
ATLER-1G90650	-5.21107	1.38074e-21	7.10842e-21	AT1G76410	ATL8
ATLER-1G90660	-4.07393	0.0286153	0.0433624	AT1G76420	CUC3
ATLER-1G90690	-4.77393	1.5764e-132	6.4488e-131	AT1G76450	AT1G76450
ATLER-1G90700	-2.06352	8.92023e-37	7.21538e-36	AT1G76460	AT1G76460
ATLER-1G90780	-3.65099	0.000118721	0.000242029	AT1G76530	PILS4
ATLER-1G90820	-5.36775	3.83635e-44	3.71831e-43	AT1G76570	LHCB7
ATLER-1G90840	-1.21046	5.37175e-10	1.62427e-09	AT1G76590	PLATZ2
ATLER-1G90980	-2.91898	3.98249e-48	4.24221e-47	AT1G76720	AT1G76720
ATLER-1G91000	-2.68998	4.12941e-46	4.18252e-45	AT1G76730	COG0212
ATLER-1G91070	-6.85738	1.09435e-07	2.86414e-07	AT1G76800	VTL2
ATLER-1G91110	-1.08285	0.000243386	0.00048192	AT1G76820	AT1G76820
ATLER-1G91330	-1.81781	4.93831e-30	3.31981e-29	AT1G76990	ACR3
ATLER-1G91370	-3.38072	1.50129e-21	7.7164e-21	AT1G77020	AT1G77020
ATLER-1G91400	-3.36912	2.01847e-49	2.22203e-48	AT1G21440, AT1G77060	AT1G21440, AT1G77060
ATLER-1G91420	-3.58151	1.39343e-36	1.1189e-35	AT1G77090	AT1G77090
ATLER-1G91490	-2.47851	2.95207e-27	1.82846e-26	AT1G77122	AT1G77122
ATLER-1G91590	-2.73872	5.08986e-37	4.13985e-36	AT1G77210	STP14
ATLER-1G91620	-1.70275	9.97935e-18	4.44625e-17	AT1G77240	AAE2
ATLER-1G91650	-4.61953	5.73162e-19	2.67193e-18	AT1G77270	AT1G77270
ATLER-1G91670	-1.17748	2.98002e-07	7.55195e-07	AT1G77290	AT1G77290
ATLER-1G91790	-2.66815	5.98049e-05	0.000125674	AT1G77400	AT1G77400
ATLER-1G91880	-5.64512	2.9457e-187	2.3281e-185	AT1G77490	TAPX
ATLER-1G91910	-2.60918	0.0344036	0.0515143	AT1G77520, AT1G77530	AT1G77520, AT1G77530
ATLER-1G91980	-1.10482	0.000756574	0.00141978	AT1G77580	VETH3
ATLER-1G92030	-3.62561	6.66827e-35	5.10716e-34	AT1G77630	LYM3
ATLER-1G92040	-3.19284	5.28772e-13	1.88847e-12	AT1G77640	AT1G77640
ATLER-1G92120	-3.11049	0.000818448	0.00153056	AT1G77700	UFM1
ATLER-1G92180	-1.24276	1.03496e-19	4.96539e-19	AT1G77760	NIA1
ATLER-1G92280	-2.03245	0.00106162	0.00196234	AT1G77855	AT1G77855
ATLER-1G92300	-3.81913	0.0345409	0.0517093	AT1G77870	MUB5
ATLER-1G92360	-1.24169	7.68517e-17	3.28981e-16	AT1G77930	DJC65
ATLER-1G92400	-5.95164	4.46525e-06	1.03293e-05	AT1G77960	AT1G77960
ATLER-1G92420	-3.15414	1.78986e-25	1.05047e-24	AT1G77990	SULTR2;2
ATLER-1G92440	-3.04839	9.22862e-26	5.47313e-25	AT1G78010	TRME
ATLER-1G92450	-4.30004	4.1675e-87	9.08935e-86	AT1G78020	FLZ6
ATLER-1G92540	-1.24938	6.37038e-09	1.80433e-08	AT1G78110	AT1G78110
ATLER-1G92550	-1.05255	0.00243745	0.00430104	AT1G78120	TPR12
ATLER-1G92570	-1.66675	4.12125e-35	3.1774e-34	AT1G78140	AT1G78140
ATLER-1G92580	-1.12395	3.48849e-11	1.13103e-10	AT1G78150	AT1G78150
ATLER-1G92600	-3.02498	1.26599e-30	8.65582e-30	AT1G78170	AT1G78170
ATLER-1G92620	-4.36626	7.14402e-60	9.57021e-59	AT1G78180	AT1G78180
ATLER-1G92700	-4.16104	1.41356e-26	8.57232e-26	AT1G78260	AT1G78260
ATLER-1G92710	-1.7143	2.04826e-25	1.19894e-24	AT1G78270	UGT85A4
ATLER-1G92730	-1.71496	5.67353e-26	3.3802e-25	AT1G78290	SNRK2-8
ATLER-1G92760	-5.77631	7.26311e-06	1.65275e-05	AT1G78320	GSTU23
ATLER-1G92800	-4.82264	2.73082e-06	6.42014e-06	AT1G78370	GSTU20
ATLER-1G92880	-9.13111	4.41723e-14	1.66382e-13	AT1G78450	AT1G78450
ATLER-1G92890	-4.52681	2.89298e-18	1.31581e-17	AT1G78460	CHBP3
ATLER-1G92940	-3.74421	2.09522e-91	4.93585e-90	AT1G78510	SPS1
ATLER-1G93010	-2.31159	5.74949e-27	3.53137e-26	AT1G78580	TPS1
ATLER-1G93060	-4.55447	9.7108e-155	5.1972e-153	AT1G78630	emb1473
ATLER-1G93135	-1.07404	1.1366e-08	3.168e-08	AT1G78700	BEH4
ATLER-1G93160	-1.88649	1.67935e-06	4.01754e-06	AT1G78730	AT1G78730
ATLER-1G93180	-6.09243	2.84048e-08	7.71146e-08	AT1G78750	AT1G78750
ATLER-1G93260	-8.86206	1.09976e-17	4.88513e-17	AT1G78820, AT1G78830	AT1G78820, MNB1
ATLER-1G93320	-1.84767	1.45108e-27	9.0641e-27	AT1G16860, AT1G78880	SHOU4L, SHOU4
ATLER-1G93370	-3.22325	2.07897e-60	2.83495e-59	AT1G78915	AT1G78915
ATLER-1G93390	-3.95911	0.039847	0.0590079	AT1G78922	AT1G78922
ATLER-1G93400	-3.86159	5.48716e-17	2.36451e-16	AT1G78930	MTERF16
ATLER-1G93420	-2.84964	5.90243e-05	0.000124093	AT1G78950	BAS
ATLER-1G93450	-3.8902	2.23669e-09	6.52194e-09	AT1G78970	LUP1
ATLER-1G93470	-4.15155	3.28828e-08	8.88996e-08	AT1G78990	AT1G78990
ATLER-1G93480	-6.58421	4.11094e-14	1.55057e-13	AT1G78995	AT1G78995
ATLER-1G93530	-6.78905	8.5751e-170	5.2669e-168	AT1G79040	PSBR
ATLER-1G93540	-1.62018	1.78865e-24	1.01544e-23	AT1G79050	RECA1
ATLER-1G93550	-2.25595	1.10565e-05	2.47608e-05	AT1G79060	AT1G79060
ATLER-1G93570	-1.62595	1.49968e-11	4.97337e-11	AT1G79080	AT1G79080
ATLER-1G93610	-2.78823	4.61741e-18	2.08251e-17	AT1G79110	BRG2
ATLER-1G93680	-1.29463	1.26265e-10	3.96375e-10	AT1G79190	AT1G79190
ATLER-1G93710	-2.27881	4.8323e-13	1.7289e-12	AT1G79220	MTERF17
ATLER-1G93910	-2.30438	2.16448e-09	6.32227e-09	AT1G79410	45570
ATLER-1G93930	-4.11254	5.04684e-28	3.19411e-27	AT1G79430	APL
ATLER-1G93980	-2.91455	0.0418273	0.0616918	AT1G79480	AT1G79480
ATLER-1G94000	-1.76249	5.78174e-07	1.43341e-06	AT1G79490	EMB2217
ATLER-1G94020	-2.18832	3.90865e-30	2.63484e-29	AT1G79510	AT1G79510
ATLER-1G94070	-1.16368	1.45188e-07	3.76902e-07	AT1G79540	AT1G79540
ATLER-1G94100	-2.05137	2.59779e-34	1.96708e-33	AT1G79560	FTSH12
ATLER-1G94240	-4.01489	2.84244e-49	3.1151e-48	AT1G79700	WRI4
ATLER-1G94260	-1.68847	7.13903e-19	3.31611e-18	AT1G79720	AT1G79720
ATLER-1G94300	-2.66234	2.99649e-05	6.47326e-05	AT1G79760	DTA4
ATLER-1G94310	-2.7659	1.86163e-05	4.08813e-05	AT1G79770	AT1G79770
ATLER-1G94330	-2.43848	1.62073e-36	1.29859e-35	AT1G79790	FHY1
ATLER-1G94380	-6.66799	1.30079e-22	6.92643e-22	AT1G79840	GL2
ATLER-1G94390	-4.55409	3.304e-158	1.8444e-156	AT1G79850	RPS17
ATLER-1G94420	-1.86265	3.51615e-12	1.2054e-11	AT1G79880	LA2
ATLER-1G94540	-4.03307	2.36999e-05	5.15927e-05	AT1G79985	AT1G79985
ATLER-1G94560	-1.73361	8.23973e-18	3.68457e-17	AT1G80000	BTZ1
ATLER-1G94590	-2.40433	6.66097e-61	9.15105e-60	AT1G80030	DJA7
ATLER-1G94610	-4.96815	6.765e-12	2.28016e-11	AT1G80050	APT2
ATLER-1G94640	-5.806	1.30506e-59	1.73353e-58	AT1G80080	TMM
ATLER-1G94720	-1.29833	0.0108179	0.0174981	AT1G80150	AT1G80150
ATLER-1G94770	-1.22602	0.000107772	0.000220872	AT1G80190	PSF1
ATLER-1G94830	-1.93	0.0100022	0.0162719	AT1G80245	AT1G80245
ATLER-1G94840	-1.03204	3.16619e-10	9.7167e-10	AT1G80260	emb1427
ATLER-1G94860	-2.50547	1.94386e-26	1.17398e-25	AT1G80280	AT1G80280
ATLER-1G94900	-4.41005	0.00669826	0.0111866	AT1G80315	AT1G80315
ATLER-1G95010	-1.74381	1.00958e-32	7.34936e-32	AT1G80420	ATXRCC1
ATLER-1G95020	-3.62473	1.30642e-86	2.82972e-85	AT1G80440	KMD1
ATLER-1G95060	-1.70461	4.52174e-21	2.28104e-20	AT1G80480	PTAC17
ATLER-1G95140	-1.3653	7.4756e-15	2.91953e-14	AT1G80550	AT1G80550
ATLER-1G95240	-1.85005	4.51878e-17	1.95524e-16	AT1G80630	AT1G80630
ATLER-1G95250	-3.15934	2.54839e-32	1.83274e-31	AT1G80640	AT1G80640
ATLER-1G95310	-1.48576	4.3156e-07	1.08e-06	AT1G80700, AT1G80980	AT1G80700, AT1G80980
ATLER-1G95380	-5.22979	2.38525e-25	1.39176e-24	AT1G80760	NIP6;1
ATLER-1G95390	-1.6207	3.49713e-14	1.32494e-13	AT1G80770	PDE318
ATLER-1G95400	-1.10712	1.60086e-13	5.87531e-13	AT1G80780, AT2G32070	CAF1J, CAF1K
ATLER-1G95530	-1.38627	3.61405e-12	1.23761e-11	AT1G80920	J8
ATLER-2G10310	-1.38242	4.22875e-14	1.59391e-13	AT2G01070	7TM5
ATLER-2G10350	-3.42591	7.22513e-65	1.07572e-63	AT2G01110	APG2
ATLER-2G10520	-1.4659	1.08248e-36	8.72071e-36	AT2G01270	QSOX2
ATLER-2G10530	-2.99654	0.0423613	0.0624376	AT2G01275	AT2G01275
ATLER-2G10580	-2.56588	9.90438e-26	5.86444e-25	AT2G01290	RPI2
ATLER-2G10600	-3.94731	8.6263e-165	5.0187e-163	AT2G01320	ABCG7
ATLER-2G10670	-1.03137	0.0194087	0.0302361	AT2G01390	EMB3111
ATLER-2G10680	-1.75989	2.67787e-07	6.82231e-07	AT2G01400	AT2G01400
ATLER-2G10700	-3.95205	2.28911e-30	1.55642e-29	AT2G01420	PIN4
ATLER-2G10720	-1.73025	3.22785e-18	1.46449e-17	AT2G01440	RECG
ATLER-2G10810	-9.36208	8.19157e-15	3.1935e-14	AT1G14930, AT1G14940, AT1G14950, AT2G01520, AT2G01530, AT3G26450, AT3G26460, AT4G14060	AT1G14930, AT1G14940, AT1G14950, MLP328, MLP329, AT3G26450, AT3G26460, AT4G14060
ATLER-2G10830	-2.15846	2.242e-14	8.58563e-14	AT1G14930, AT1G14940, AT1G14950, AT2G01520, AT2G01530, AT3G26450, AT3G26460, AT4G14060	AT1G14930, AT1G14940, AT1G14950, MLP328, MLP329, AT3G26450, AT3G26460, AT4G14060
ATLER-2G10870	-1.88276	1.07457e-29	7.15404e-29	AT2G01570	RGA1
ATLER-2G10890	-8.96589	6.17031e-26	3.6732e-25	AT2G01590	CRR3
ATLER-2G10920	-1.21737	1.32747e-07	3.45663e-07	AT2G01620	MEE11
ATLER-2G10930	-2.93172	8.48323e-45	8.33951e-44	AT2G01630	AT2G01630
ATLER-2G10960	-1.08028	0.0219997	0.0339702	AT2G01660	PDLP6
ATLER-2G11050	-1.6723	8.03297e-06	1.81967e-05	AT2G01740	AT2G01740
ATLER-2G11070	-5.76262	4.80637e-22	2.51795e-21	AT2G01755	AT2G01755
ATLER-2G11080	-3.19479	4.25539e-12	1.4507e-11	AT2G01760	RR14
ATLER-2G11150	-1.00433	1.7887e-09	5.24898e-09	AT2G01820	TMK3
ATLER-2G11210	-4.91569	1.18801e-69	1.92757e-68	AT2G01860	EMB975
ATLER-2G11220	-3.80556	4.08254e-08	1.09754e-07	AT2G01870	AT2G01870
ATLER-2G11250	-6.6291	4.40412e-07	1.10116e-06	AT2G01900	T5PTASE9
ATLER-2G11270	-1.94359	5.05804e-26	3.01676e-25	AT2G01910	ATMAP65-6
ATLER-2G11290	-7.37169	2.18322e-12	7.56679e-12	AT2G01918	PQL3
ATLER-2G11310	-2.13125	6.10644e-25	3.51926e-24	AT2G01930	BPC1
ATLER-2G11320	-6.58814	9.56811e-34	7.14449e-33	AT2G01940	SGR5
ATLER-2G11330	-3.14045	4.60578e-42	4.25639e-41	AT2G01950	BRL2
ATLER-2G11380	-1.24428	0.00311571	0.00543396	AT2G01990	AT2G01990
ATLER-2G11410	-5.89468	3.43696e-14	1.30237e-13	AT2G02020	NPF8.4
ATLER-2G11500	-4.09369	8.6521e-108	2.5921e-106	AT2G02070	IDD5
ATLER-2G11510	-3.11778	1.29947e-49	1.43482e-48	AT2G02080	IDD4
ATLER-2G11550	-3.13068	2.32927e-05	5.07313e-05	AT2G02100, AT2G02120, AT2G02130	LCR69, PDF2.1, LCR68
ATLER-2G11590	-1.05015	0.0111624	0.0180197	AT2G02150	EMB2794
ATLER-2G11600	-1.23779	2.93686e-32	2.10526e-31	AT2G02160	ATC3H17
ATLER-2G11830	-1.1062	7.74011e-06	1.75622e-05	AT2G02410	AT2G02410
ATLER-2G11860	-4.67905	0.00144765	0.00262765	AT2G02455	AT2G02455
ATLER-2G11930	-1.96444	8.16539e-10	2.44596e-09	AT2G02500	ISPD
ATLER-2G11970	-7.51761	3.26819e-09	9.43363e-09	AT2G02540	HB21
ATLER-2G12040	-1.3138	1.3297e-05	2.95474e-05	AT2G02590	AT2G02590
ATLER-2G12060	-4.27865	0.00344407	0.00597544	AT2G02610, AT2G02630, AT2G02640	AT2G02610, AT2G02630, AT2G02640
ATLER-2G12180	-1.69163	6.52754e-07	1.61323e-06	AT2G02740	WHY3
ATLER-2G12230	-3.70852	4.53867e-19	2.1257e-18	AT2G02780	AT2G02780
ATLER-2G12390	-6.76449	2.42308e-08	6.6125e-08	AT2G02950	PKS1
ATLER-2G12450	-1.00057	0.00103158	0.00190906	AT2G02955	MEE12
ATLER-2G12480	-3.79772	3.62739e-24	2.04301e-23	AT2G02980	OTP85
ATLER-2G12550	-1.66752	1.18957e-09	3.52508e-09	AT2G03050	EMB93
ATLER-2G12560	-1.14506	1.81534e-06	4.32878e-06	AT2G03060	AGL30
ATLER-2G12790	-7.8498	4.83596e-20	2.34409e-19	AT2G03310	AT2G03310
ATLER-2G12840	-1.69047	9.69663e-14	3.59648e-13	AT2G03350	AT2G03350
ATLER-2G12880	-1.7087	1.08266e-24	6.18784e-24	AT2G03390	AT2G03390
ATLER-2G12900	-4.94802	2.63461e-49	2.88877e-48	AT2G03420	AT2G03420
ATLER-2G12920	-3.52469	6.2472e-110	1.9105e-108	AT2G03440	NRP1
ATLER-2G12990	-3.62794	9.09046e-11	2.87417e-10	AT2G03500	EFM
ATLER-2G13030	-5.05125	2.16483e-31	1.5149e-30	AT2G03530	UPS2
ATLER-2G13040	-7.97085	9.8557e-51	1.1082e-49	AT2G03550	AT2G03550
ATLER-2G13210	-5.60641	0.00013665	0.000277172	AT2G03710	45539
ATLER-2G13240	-1.5968	1.56959e-21	8.0637e-21	AT2G03730	ACR5
ATLER-2G13270	-8.87674	1.36484e-25	8.03596e-25	AT2G03750	AT2G03750
ATLER-2G13290	-3.49733	0.0300002	0.0453054	AT2G03770	SULT202E1
ATLER-2G13300	-1.37093	5.68948e-10	1.71783e-09	AT2G03780	AT2G03780
ATLER-2G13430	-2.62379	2.13086e-80	4.19513e-79	AT2G03890	PI4K GAMMA 7
ATLER-2G13610	-2.47507	2.69358e-32	1.93464e-31	AT2G04030	CR88
ATLER-2G13770	-9.10691	3.50909e-35	2.71207e-34	AT2G04039	NDHV
ATLER-2G13780	-2.02246	2.00416e-17	8.79962e-17	AT2G04040, AT2G04050, AT2G04070, AT2G04080	DTX1, AT2G04050, AT2G04070, AT2G04080
ATLER-2G13830	-3.32226	0.013613	0.0216992	AT2G04040, AT2G04050, AT2G04070, AT2G04080	DTX1, AT2G04050, AT2G04070, AT2G04080
ATLER-2G13840	-2.01048	7.66844e-14	2.85962e-13	AT2G04040, AT2G04050, AT2G04070, AT2G04080	DTX1, AT2G04050, AT2G04070, AT2G04080
ATLER-2G13950	-2.96166	0.0469139	0.0686522	AT2G04220	AT2G04220
ATLER-2G13960	-1.67975	1.37578e-17	6.08665e-17	AT2G04230	AT2G04230
ATLER-2G14060	-4.40169	2.34066e-71	3.92783e-70	AT2G04270	RNEE/G
ATLER-2G14070	-1.56096	2.13045e-25	1.24573e-24	AT2G04280	AT2G04280
ATLER-2G14160	-2.36178	1.08336e-30	7.42791e-30	AT2G04360	AT2G04360
ATLER-2G14510	-3.59423	7.83898e-25	4.49777e-24	AT2G04530	CPZ
ATLER-2G14520	-1.39584	8.74026e-09	2.45319e-08	AT2G04540	MTKAS
ATLER-2G14550	-4.14291	4.67236e-29	3.04629e-28	AT2G04570	OSP1
ATLER-2G14740	-2.78235	4.08743e-37	3.32944e-36	AT2G04690	AT2G04690
ATLER-2G14750	-2.79592	1.45928e-41	1.3357e-40	AT2G04700	INAP1
ATLER-2G14840	-1.16894	6.95648e-07	1.71616e-06	AT2G04780	FLA7
ATLER-2G14850	-10.0277	4.54304e-17	1.96497e-16	AT2G04790	AT2G04790
ATLER-2G14860	-8.34264	6.19717e-12	2.09293e-11	AT2G04795	AT2G04795
ATLER-2G14950	-4.23327	9.5786e-147	4.6522e-145	AT2G04842	EMB2761
ATLER-2G14970	-1.46098	2.55204e-08	6.9515e-08	AT2G04850	AT2G04850
ATLER-2G14980	-1.09095	0.0293497	0.0443991	AT2G04860	AT2G04860
ATLER-2G15020	-1.09147	2.14338e-07	5.49552e-07	AT2G04890	SCL21
ATLER-2G15300	-10.6376	1.3682e-269	2.6007e-267	AT2G05070, AT2G05100, AT3G27690	LHCB2.2, LHCB2.1, LHCB2.3
ATLER-2G15310	-9.26816	0	0	AT2G05070, AT2G05100, AT3G27690	LHCB2.2, LHCB2.1, LHCB2.3
ATLER-2G15440	-9.51666	1.46934e-15	5.94583e-15	AT2G05160	AT2G05160
ATLER-2G15600	-5.50216	5.0343e-155	2.7075e-153	AT2G05310, AT4G13500	AT2G05310, AT4G13500
ATLER-2G15840	-5.68229	1.112e-175	7.4524e-174	AT2G05540	AT2G05540
ATLER-2G16040	-5.75493	1.9956e-156	1.1001e-154	AT2G05620	PGR5
ATLER-2G16290	-1.72165	9.80231e-07	2.38935e-06	AT2G05755	AT2G05755
ATLER-2G16390	-1.54586	1.26598e-11	4.21358e-11	AT2G05790	AT2G05790
ATLER-2G16470	-1.30031	3.46472e-16	1.44363e-15	AT2G05830	MTI1
ATLER-2G16680	-1.55804	4.87989e-25	2.82049e-24	AT2G05990	MOD1
ATLER-2G16730	-1.09142	1.30162e-05	2.89525e-05	AT2G06010	ORG4
ATLER-2G17210	-4.94665	0.0015476	0.00279756	AT2G06200	GRF6
ATLER-2G17910	-7.69544	1.4412e-192	1.1858e-190	AT2G06520	PSBX
ATLER-2G18890	-5.21278	0.00054656	0.00104037	AT2G07140, AT3G44120	AT2G07140, AT3G44120
ATLER-2G18960	-2.50236	3.2072e-82	6.52989e-81	AT2G07180	PBL17
ATLER-2G20320	-1.69104	2.1279e-15	8.54183e-15	AT2G07680	ABCC13
ATLER-2G24110	-11.3486	5.7484e-114	1.8586e-112	AT2G10940	AT2G10940
ATLER-2G27490	-4.13548	0.0226777	0.0349655
ATLER-2G28450	-8.88223	0	0	AT2G13360	AGT
ATLER-2G28560	-2.2219	3.04295e-25	1.77084e-24	AT2G13440	AT2G13440
ATLER-2G28790	-1.41604	2.25026e-12	7.79549e-12	AT2G13610	ABCG5
ATLER-2G29400	-4.3238	0.0205654	0.031941	AT2G13810	ALD1
ATLER-2G29490	-1.13888	1.2406e-10	3.89676e-10	AT2G13840	AT2G13840
ATLER-2G29960	-1.69624	3.2447e-18	1.47183e-17	AT2G14080	AT2G14080
ATLER-2G29970	-1.56163	0.00547279	0.0092443
ATLER-2G30580	-3.69053	0.0197473	0.0307397	AT2G14440, AT2G14510	AT2G14440, AT2G14510
ATLER-2G30700	-1.6142	8.14124e-14	3.03029e-13	AT2G14530	TBL13
ATLER-2G30770	-4.88747	1.68122e-39	1.46236e-38	AT2G14560	LURP1
ATLER-2G30820	-5.26686	0.000376363	0.00072963	AT2G14580, AT2G14610	PRB1, PR1
ATLER-2G30920	-3.04769	2.94284e-05	6.35985e-05	AT2G14660	AT2G14660
ATLER-2G31190	-2.20687	0.000381514	0.000739226	AT2G14800	AT2G14800
ATLER-2G31290	-4.6249	1.93099e-45	1.93274e-44	AT2G14880	SWIB2
ATLER-2G31310	-1.3117	0.000318863	0.000623199	AT2G14900	GASA7
ATLER-2G31320	-3.13849	1.49529e-94	3.73398e-93	AT2G14910	AT2G14910
ATLER-2G31550	-12.8066	3.12857e-26	1.87714e-25	AT2G15020	AT2G15020
ATLER-2G31580	-2.4101	0.00430468	0.0073763
ATLER-2G31640	-8.30158	1.02443e-11	3.42096e-11	AT2G15050	LTP
ATLER-2G31670	-3.48107	3.09704e-22	1.63021e-21	AT2G15080	RLP19
ATLER-2G31680	-2.26875	9.92747e-17	4.23324e-16	AT2G15090	KCS8
ATLER-2G31750	-1.02841	4.88727e-06	1.12677e-05	AT2G15240	AT2G15240
ATLER-2G31800	-1.57301	4.44025e-19	2.08225e-18	AT2G15290	TIC21
ATLER-2G31820	-8.09867	2.09141e-11	6.86141e-11	AT2G15300	AT2G15300
ATLER-2G31830	-2.71919	0.00960624	0.0156554	AT2G15310	ARFB1A
ATLER-2G32130	-5.71052	5.03276e-63	7.2389e-62	AT2G15580	AT2G15580
ATLER-2G32250	-4.54	8.52813e-16	3.49462e-15	AT2G15680	CML30
ATLER-2G32260	-1.02901	2.30849e-07	5.9024e-07	AT2G15690	DYW2
ATLER-2G32450	-1.71006	1.18923e-12	4.17822e-12	AT2G15820	OTP51
ATLER-2G32600	-5.09889	1.52664e-07	3.95796e-07	AT2G16005	ROSY1
ATLER-2G32700	-4.89999	9.21376e-09	2.58215e-08	AT2G16050	AT2G16050
ATLER-2G32910	-1.32426	3.57156e-10	1.09167e-09	AT2G16250	AT2G16250
ATLER-2G32920	-1.52797	2.27142e-08	6.2109e-08	AT2G16270	AT2G16270
ATLER-2G32930	-1.59067	1.7553e-21	9.00313e-21	AT2G16280	KCS9
ATLER-2G33150	-1.8585	1.64139e-24	9.33282e-24	AT2G16400	BLH7
ATLER-2G33600	-2.62628	1.13857e-10	3.58137e-10	AT1G64230, AT2G16740, AT3G08690, AT3G08700, AT4G27960, AT5G41700, AT5G53300, AT5G56150	UBC28, UBC29, UBC11, UBC12, UBC9, UBC8, UBC10, UBC30
ATLER-2G33610	-3.00165	5.00911e-11	1.60984e-10	AT2G16750	AT2G16750
ATLER-2G33660	-1.07616	2.62312e-07	6.68667e-07	AT2G16800	CGF2
ATLER-2G33810	-1.01566	1.83098e-16	7.72396e-16	AT2G16940	CC1
ATLER-2G33870	-3.96472	0.00271706	0.00477265	AT2G16980	AT2G16980
ATLER-2G33880	-2.38088	0.0191357	0.0298467	AT2G16990	AT2G16990
ATLER-2G33930	-1.93961	3.03596e-31	2.1171e-30	AT2G17033	AT2G17033
ATLER-2G33940	-3.24511	1.10327e-26	6.71647e-26	AT2G17036	ATFDA12
ATLER-2G33950	-3.35933	4.65213e-10	1.41294e-09	AT2G17040	NAC036
ATLER-2G34160	-1.25955	0.0271915	0.0414041	AT2G17210	AT2G17210
ATLER-2G34190	-3.64782	4.27174e-66	6.48704e-65	AT2G17240	CGL20A
ATLER-2G34330	-1.09655	1.80713e-13	6.61146e-13	AT2G17320, AT2G17340, AT4G35360	AT2G17320, AT2G17340, AT4G35360
ATLER-2G34450	-1.30366	0.0311074	0.0468619	AT2G17470	ALMT6
ATLER-2G34560	-2.51836	2.84998e-25	1.65985e-24	AT2G17540	AT2G17540
ATLER-2G34670	-2.26561	3.41027e-21	1.72826e-20	AT2G17640	ATSERAT3;1
ATLER-2G34680	-3.52363	8.60677e-11	2.72554e-10	AT2G17650	AT2G17650
ATLER-2G34730	-3.39265	1.84263e-37	1.52002e-36	AT2G17695	AT2G17695
ATLER-2G34860	-4.38544	0.0115874	0.0186457	AT2G17770	BZIP27
ATLER-2G34870	-3.3545	3.4146e-21	1.73005e-20	AT2G17780	MCA2
ATLER-2G34940	-1.17509	1.54715e-06	3.71176e-06	AT2G17820	HK1
ATLER-2G34950	-2.63122	1.86082e-08	5.12121e-08	AT2G17830, AT5G42460	AT2G17830, AT5G42460
ATLER-2G35010	-3.56704	7.04049e-23	3.79103e-22	AT2G17880	DJC24
ATLER-2G35080	-2.97904	7.43719e-26	4.42022e-25	AT2G17972	AT2G17972
ATLER-2G35180	-2.79851	2.52479e-32	1.81637e-31	AT2G18050	HIS1-3
ATLER-2G35250	-3.86434	2.47681e-05	5.38595e-05	AT2G18120	SRS4
ATLER-2G35290	-1.67012	1.01671e-21	5.25514e-21	AT2G18160	bZIP2
ATLER-2G35330	-3.48772	3.03668e-10	9.33095e-10	AT2G18196	ATHMP16
ATLER-2G35410	-3.79487	2.7491e-07	6.99392e-07	AT2G18260	SYP112
ATLER-2G35420	-6.4452	4.2837e-07	1.07226e-06	AT2G18270	AT2G18270
ATLER-2G35440	-1.34248	0.0166814	0.0262564	AT2G18290	APC10
ATLER-2G35450	-12.3711	2.06072e-25	1.20591e-24	AT2G18300	HBI1
ATLER-2G35480	-6.17285	2.23775e-06	5.29766e-06	AT2G18328	RL4
ATLER-2G35540	-3.29891	0.00271064	0.00476366	AT2G18380	GATA20
ATLER-2G35710	-7.62023	1.69021e-24	9.60547e-24	AT2G18560	AT2G18560
ATLER-2G35720	-3.04148	2.52303e-13	9.17427e-13	AT2G18570	AT2G18570
ATLER-2G35780	-1.36787	0.00040814	0.000788185	AT2G18650	MEE16
ATLER-2G35850	-3.54032	1.3831e-171	8.6888e-170	AT2G18710	SCY1
ATLER-2G35950	-4.59919	0.00599357	0.0100723	AT2G18800	XTH21
ATLER-2G36010	-1.08859	0.000134203	0.00027241	AT2G18850	AT2G18850
ATLER-2G36050	-2.89437	0.00856918	0.0140987	AT2G18880	VEL2
ATLER-2G36060	-2.78578	9.7976e-23	5.24744e-22	AT2G18890	RLCK VI_A2
ATLER-2G36080	-2.02919	1.52654e-08	4.22285e-08	AT2G18910	AT2G18910
ATLER-2G36120	-2.26391	1.81259e-46	1.85035e-45	AT2G18940	AT2G18940
ATLER-2G36470	-1.81582	2.91275e-13	1.05499e-12	AT2G19280	AT2G19280
ATLER-2G36520	-7.30524	2.37603e-09	6.91181e-09	AT2G19330	PIRL6
ATLER-2G36670	-1.05543	8.41568e-22	4.3714e-21	AT2G19480	NAP1;2
ATLER-2G36770	-1.34992	0.00749698	0.0124461	AT2G19580	TET2
ATLER-2G36840	-7.64456	2.39905e-27	1.4876e-26	AT2G19650	AT2G19650
ATLER-2G36850	-8.13256	6.06765e-11	1.93873e-10	AT2G19660	AT2G19660
ATLER-2G36930	-1.18958	3.93072e-13	1.41344e-12	AT2G19740, AT4G26230, AT5G56710	AT2G19740, AT4G26230, AT5G56710
ATLER-2G37020	-2.42317	1.23803e-17	5.48382e-17	AT2G19810	OZF1
ATLER-2G37080	-1.85644	1.87427e-12	6.51238e-12	AT2G19870	AT2G19870
ATLER-2G37130	-4.00416	0.0001369	0.000277653	AT2G19910	AT2G19910
ATLER-2G37230	-2.87979	2.55059e-65	3.82328e-64	AT2G20020	CAF1
ATLER-2G37250	-2.13915	8.92891e-62	1.24925e-60	AT2G20050	AT2G20050
ATLER-2G37290	-1.12123	0.0176754	0.0277219	AT2G20100	UKTF1
ATLER-2G37310	-2.16131	9.44304e-52	1.08278e-50	AT2G20120, AT2G20130	COV1, LCV1
ATLER-2G37370	-4.27208	3.11648e-81	6.23579e-80	AT2G20180	PIL5
ATLER-2G37380	-1.40358	2.10242e-28	1.34333e-27	AT2G20190	CLASP
ATLER-2G37400	-2.58009	2.02301e-21	1.03497e-20	AT2G20210	AT2G20210
ATLER-2G37410	-1.83517	2.31163e-37	1.89979e-36	AT2G20230	AT2G20230
ATLER-2G37420	-1.11452	0.000881791	0.00164358	AT2G20240	TRM17
ATLER-2G37430	-3.28338	1.31778e-13	4.85581e-13	AT2G20250	AT2G20250
ATLER-2G37440	-7.05993	3.3823e-199	3.0566e-197	AT2G20260	PSAE-2
ATLER-2G37450	-1.25307	9.44749e-10	2.81891e-09	AT2G20270	GRXS12
ATLER-2G37580	-1.2319	0.000216627	0.000431531	AT2G20390	AT2G20390
ATLER-2G37710	-2.10081	0.0139172	0.0221426	AT2G20490	NOP10
ATLER-2G37730	-1.93166	0.00864741	0.0142189	AT2G20500	AT2G20500
ATLER-2G37790	-2.09012	8.50615e-05	0.000176064	AT2G20550	AT2G20550
ATLER-2G37820	-3.71262	1.13105e-38	9.63292e-38	AT2G20570	GPRI1
ATLER-2G37940	-2.31829	0.0139126	0.0221368	AT2G20620	AT2G20620
ATLER-2G38000	-3.29914	3.7608e-131	1.5077e-129	AT2G20670	AT2G20670
ATLER-2G38010	-1.70907	1.69215e-07	4.37009e-07	AT2G20680	MAN5-2
ATLER-2G38080	-2.87337	5.21676e-53	6.1056e-52	AT2G20725	AT2G20725
ATLER-2G38260	-1.43806	9.42968e-40	8.25097e-39	AT2G20860	LIP1
ATLER-2G38290	-4.21757	0.01184	0.0190314	AT2G20875	EPF1
ATLER-2G38310	-4.02927	5.4515e-224	6.678e-222	AT2G20890	PSB29
ATLER-2G38330	-4.19699	1.7632e-117	5.9998e-116	AT1G20260, AT1G76030, AT4G38510	VAB3, VAB1, VAB2
ATLER-2G38370	-2.7796	0.000197807	0.000396045	AT2G20940	AT2G20940
ATLER-2G38380	-1.7237	2.52582e-14	9.65408e-14	AT2G20950	AT2G20950
ATLER-2G38510	-1.17394	0.00110209	0.0020339	AT2G21070	FIO1
ATLER-2G38520	-2.88363	1.55079e-19	7.3983e-19	AT2G21080	AT2G21080
ATLER-2G38610	-1.85355	3.45369e-36	2.74132e-35	AT2G21170	TIM
ATLER-2G38630	-5.9936	5.49138e-18	2.46961e-17	AT2G21185	AT2G21185
ATLER-2G38670	-8.39627	1.44013e-11	4.78093e-11	AT2G21210	SAUR6
ATLER-2G38700	-4.90581	0.00314102	0.00547549	AT2G21235	AT2G21235
ATLER-2G38760	-3.48541	6.18354e-61	8.50574e-60	AT2G21280	SULA
ATLER-2G38790	-3.88922	1.23631e-22	6.59333e-22	AT2G21320	BBX18
ATLER-2G38800	-9.55096	0	0	AT2G21330, AT4G38970	FBA1, FBA2
ATLER-2G38810	-2.43913	2.94315e-56	3.6873e-55	AT2G21340	EDS5H
ATLER-2G38840	-5.59156	4.63989e-38	3.87977e-37	AT2G21370	XK-1
ATLER-2G38860	-3.73777	1.381e-114	4.4913e-113	AT2G21385	CGLD11
ATLER-2G38910	-3.07284	3.12671e-10	9.59956e-10	AT2G21430	AT2G21430
ATLER-2G38920	-1.52258	8.63582e-11	2.73395e-10	AT2G21440	AT2G21440
ATLER-2G39050	-7.58106	1.05886e-83	2.20055e-82	AT2G21530	AT2G21530
ATLER-2G39080	-2.58134	3.87647e-18	1.753e-17	AT2G21560	AT2G21560
ATLER-2G39110	-1.09458	5.01814e-08	1.34137e-07	AT2G16360, AT2G21580, AT4G34555, AT4G39200	AT2G16360, AT2G21580, AT4G34555, AT4G39200
ATLER-2G39260	-2.43615	2.60916e-19	1.23327e-18	AT2G21710	EMB2219
ATLER-2G39300	-3.17902	5.26273e-05	0.000111153	AT2G21730, AT2G21890	CAD2, CAD3
ATLER-2G39380	-1.34156	0.00087887	0.00163827	AT2G21830	AT2G21830
ATLER-2G39430	-2.7458	1.30369e-33	9.6952e-33	AT2G21860	AT2G21860
ATLER-2G39460	-3.17902	5.26273e-05	0.000111153	AT2G21730, AT2G21890	CAD2, CAD3
ATLER-2G39510	-4.11065	0.0232577	0.0358049	AT2G21930	AT2G21930
ATLER-2G39530	-1.66338	1.42877e-42	1.3355e-41	AT2G21950	SKIP6
ATLER-2G39540	-5.70409	9.14e-142	4.1298e-140	AT2G21960	AT2G21960
ATLER-2G39550	-2.9336	2.5148e-54	3.03843e-53	AT2G21970	45537
ATLER-2G39580	-3.67789	0.0147268	0.0233464	AT2G22000	PROPEP6
ATLER-2G39800	-8.41342	5.58951e-12	1.89322e-11	AT2G22190	TPPE
ATLER-2G39810	-1.52878	0.00564066	0.00950673	AT2G22200	AT2G22200
ATLER-2G39830	-1.61313	2.0392e-12	7.07655e-12	AT2G22230	AT2G22230
ATLER-2G39840	-1.17432	1.22245e-07	3.19069e-07	AT2G22240, AT4G39800, AT5G10170	MIPS2, MIPS1, MIPS3
ATLER-2G39930	-1.22232	0.0209915	0.032541	AT2G22260	ALKBH2
ATLER-2G40000	-3.70738	1.30243e-06	3.14346e-06	AT2G22330, AT4G39950	CYP79B3, CYP79B2
ATLER-2G40030	-1.17106	5.09201e-16	2.10892e-15	AT2G22360	DJA6
ATLER-2G40270	-1.88158	8.82972e-42	8.11907e-41	AT2G22540	SVP
ATLER-2G40340	-2.64813	7.29487e-05	0.000151948	AT2G22620	RGIL6
ATLER-2G40360	-1.6088	0.0403789	0.0597434	AT2G22640	BRK1
ATLER-2G40370	-2.4827	2.04922e-15	8.23348e-15	AT2G22650	AT2G22650
ATLER-2G40440	-2.76438	1.2401e-15	5.046e-15	AT2G22730	AT2G22730
ATLER-2G40520	-2.34424	1.04247e-23	5.78132e-23	AT2G22800	HAT9
ATLER-2G40560	-4.13792	0.00160498	0.00289629	AT2G22810, AT4G37770	ACS4, ACS8
ATLER-2G40590	-2.24442	5.87906e-13	2.09559e-12	AT2G22840	GRF1
ATLER-2G40600	-1.83902	3.62126e-05	7.76607e-05	AT2G22850	bZIP6
ATLER-2G40620	-3.2444	5.33638e-13	1.90554e-12	AT2G22870	EMB2001
ATLER-2G40760	-10.2415	2.3175e-64	3.42959e-63	AT2G22980	SCPL13
ATLER-2G40770	-9.86254	2.9285e-36	2.32948e-35	AT2G22990	SNG1
ATLER-2G40780	-2.49095	0.000176799	0.000355435	AT2G23000	scpl10
ATLER-2G40790	-4.15263	0.00812171	0.0134155	AT2G23010	SCPL9
ATLER-2G40870	-1.09449	3.14787e-15	1.25245e-14	AT2G23070	CKA4
ATLER-2G40960	-9.59343	4.37577e-20	2.1257e-19	AT2G23130	AGP17
ATLER-2G41030	-1.36249	5.29793e-06	1.21788e-05	AT2G23180	CYP96A1
ATLER-2G41050	-1.70436	4.8518e-16	2.01094e-15	AT2G23200	AT2G23200
ATLER-2G41260	-3.60555	6.9042e-105	1.9849e-103	AT2G23390	AT2G23390
ATLER-2G41290	-1.01773	1.59307e-08	4.39915e-08	AT2G23420, AT4G36940	NAPRT2, NAPRT1
ATLER-2G41360	-1.80194	0.000101765	0.000209106	AT2G23470	RUS4
ATLER-2G41380	-1.46291	4.69092e-15	1.84804e-14	AT2G23520	AT2G23520
ATLER-2G41400	-2.28439	0.00011405	0.000233004	AT2G23540	AT2G23540
ATLER-2G41420	-2.84776	8.12819e-12	2.72795e-11	AT2G23560	MES7
ATLER-2G41450	-6.59779	5.09738e-07	1.26845e-06	AT2G23590	MES8
ATLER-2G41460	-5.42876	2.5139e-106	7.3908e-105	AT2G23600, AT2G23620	ACL, MES1
ATLER-2G41520	-3.99476	1.60516e-83	3.32649e-82	AT2G23670	YCF37
ATLER-2G41540	-4.74456	1.3453e-15	5.46193e-15	AT2G23690	AT2G23690
ATLER-2G41580	-1.36043	2.82053e-13	1.02307e-12	AT2G23760	BLH4
ATLER-2G41670	-1.88251	2.59429e-11	8.46965e-11	AT2G23840	AT2G23840
ATLER-2G41820	-5.67057	4.85117e-05	0.000102953	AT2G23987	AT2G23987
ATLER-2G41860	-2.10321	2.89217e-31	2.01939e-30	AT2G24020	STIC2
ATLER-2G41900	-3.87992	1.05284e-67	1.65232e-66	AT2G24060	ATINFC-2
ATLER-2G41930	-4.89391	1.762e-132	7.1817e-131	AT2G24090	PRPL35
ATLER-2G41960	-2.11225	3.76103e-24	2.11612e-23	AT2G24120	SCA3
ATLER-2G41980	-4.21813	0.000497068	0.000950347	AT2G24140	MRF7
ATLER-2G41990	-2.61479	4.18049e-63	6.03666e-62	AT2G24150	HHP3
ATLER-2G42000	-4.63332	1.53821e-17	6.7835e-17
ATLER-2G42030	-3.55209	1.19926e-13	4.42869e-13	AT2G24190, AT3G61220	SDR2, SDR1
ATLER-2G42080	-3.21879	8.73011e-09	2.45065e-08	AT2G24220	PUP5
ATLER-2G42090	-2.52801	3.43949e-08	9.29421e-08	AT2G24230	AT2G24230
ATLER-2G42110	-1.53834	0.000243414	0.000481933	AT2G24250	ATFDA14
ATLER-2G42140	-11.403	4.31293e-80	8.47595e-79	AT2G24270	ALDH11A3
ATLER-2G42150	-5.09996	2.58153e-60	3.51158e-59	AT2G24280	AT2G24280
ATLER-2G42170	-1.68086	2.42202e-06	5.72038e-06	AT2G24290, AT4G30996	ELMO5, NKS1
ATLER-2G42230	-2.71662	2.58439e-07	6.59025e-07	AT2G24350	AT2G24350
ATLER-2G42270	-2.54871	0.000407078	0.000786202	AT2G24390	AT2G24390
ATLER-2G42280	-2.67659	1.96028e-11	6.44849e-11	AT2G24395	AT2G24395
ATLER-2G42440	-1.55021	2.48956e-09	7.223e-09	AT2G24540	AFR
ATLER-2G42480	-2.5998	2.00319e-52	2.31987e-51	AT2G24580	AT2G24580
ATLER-2G42550	-2.2822	6.7905e-14	2.53695e-13	AT2G24630, AT4G31590	ATCSLC08, CSLC5
ATLER-2G42570	-6.37362	7.75064e-07	1.90377e-06	AT2G24645	AT2G24645
ATLER-2G42760	-6.26485	3.3377e-06	7.79291e-06
ATLER-2G42800	-2.97966	2.247e-118	7.7904e-117	AT2G24790	COL3
ATLER-2G42830	-3.22931	6.18375e-67	9.57526e-66	AT2G24820	TIC55-II
ATLER-2G42840	-1.3716	2.62379e-15	1.04847e-14	AT2G24830	AT2G24830
ATLER-2G42900	-1.27304	0.0104179	0.0168957	AT2G24950	AT2G24950
ATLER-2G43020	-1.23696	6.38671e-09	1.80872e-08	AT2G25050	AT2G25050
ATLER-2G43080	-4.38945	5.8545e-214	6.2666e-212	AT2G25080	GPX1
ATLER-2G43090	-5.77062	4.29703e-46	4.3503e-45	AT2G25090	CIPK16
ATLER-2G43170	-6.13622	1.63703e-05	3.61038e-05	AT2G25160	CYP82F1
ATLER-2G43570	-2.38683	0.0208663	0.0323651	AT2G25470	RLP21
ATLER-2G43710	-1.50077	0.0311759	0.0469587	AT2G25600	SPIK
ATLER-2G43720	-3.72418	1.92453e-30	1.31177e-29	AT2G25605	AT2G25605
ATLER-2G43810	-8.98839	6.08232e-14	2.27893e-13	AT2G25680	MOT1
ATLER-2G43920	-3.0931	0.000150248	0.000303885	AT2G25770	AT2G25770
ATLER-2G43930	-4.52141	0.00121052	0.00222359	AT2G25780	AT2G25780
ATLER-2G43940	-1.03568	2.15722e-08	5.90523e-08	AT2G25790	SKM1
ATLER-2G43980	-1.9435	5.58752e-32	3.96836e-31	AT2G25830	AT2G25830
ATLER-2G43990	-3.08371	1.67992e-58	2.18539e-57	AT2G25840	OVA4
ATLER-2G44010	-1.89004	1.09472e-42	1.0263e-41	AT2G25870	ATYBEY
ATLER-2G44040	-3.67056	3.18281e-27	1.96916e-26	AT2G25900	ATCTH
ATLER-2G44080	-1.02704	3.55795e-16	1.48164e-15	AT2G25930	ELF3
ATLER-2G44130	-2.26202	0.00406005	0.00698424	AT2G25980	AT2G25980
ATLER-2G44170	-5.97526	4.79632e-05	0.000101848	AT1G75830, AT2G26010, AT2G26020, AT5G44420, AT5G44430	LCR67, PDF1.3, PDF1.2b, PDF1.2, PDF1.2c
ATLER-2G44190	-1.51701	2.64758e-09	7.66834e-09	AT2G26030	AT2G26030
ATLER-2G44240	-2.72729	4.6433e-109	1.4122e-107	AT2G26080, AT4G33010	GLDP2, GLDP1
ATLER-2G44270	-2.38644	5.70826e-23	3.08573e-22	AT2G26110	AT2G26110
ATLER-2G44340	-1.9885	4.15467e-22	2.17912e-21	AT2G26170	CYP711A1
ATLER-2G44380	-1.50995	7.74894e-14	2.88866e-13	AT2G26210	AT2G26210
ATLER-2G44410	-2.12947	5.16196e-35	3.96313e-34	AT2G26250	KCS10
ATLER-2G44490	-4.28696	3.00233e-95	7.60936e-94	AT2G26330	ER
ATLER-2G44500	-3.23997	5.00386e-71	8.31462e-70	AT2G26340	AT2G26340
ATLER-2G44590	-1.28202	4.34489e-22	2.27781e-21	AT2G26430	RCY1
ATLER-2G44630	-1.95428	9.85774e-18	4.39295e-17	AT2G26470	AT2G26470
ATLER-2G44660	-5.7887	0	0	AT2G26500	PETM
ATLER-2G44720	-1.19073	3.11187e-08	8.42956e-08	AT2G26550	HO2
ATLER-2G44750	-2.08397	1.26369e-12	4.43418e-12	AT2G26580	YAB5
ATLER-2G44800	-1.84645	6.18627e-15	2.42674e-14	AT2G26640	KCS11
ATLER-2G44860	-5.60985	1.55949e-13	5.72538e-13	AT2G26695	AT2G26695
ATLER-2G44900	-2.08703	3.00134e-34	2.26876e-33	AT2G26730	AT2G26730
ATLER-2G44920	-3.94027	0.0473552	0.0692521	AT2G26740, AT2G26750	SEH, AT2G26750
ATLER-2G44980	-1.80842	0.00669088	0.0111751	AT2G26790	AT2G26790
ATLER-2G45040	-1.9769	4.57619e-10	1.39026e-09	AT2G26860	AT2G26860
ATLER-2G45060	-2.74272	1.38087e-15	5.60326e-15	AT2G26870	NPC2
ATLER-2G45090	-2.36618	8.06266e-48	8.51853e-47	AT2G26900	BASS2
ATLER-2G45100	-2.76216	5.37868e-67	8.34623e-66	AT2G26910	ABCG32
ATLER-2G45120	-3.05489	1.10413e-40	9.84872e-40	AT2G26930	CDPMEK
ATLER-2G45160	-1.13189	4.981e-05	0.000105546	AT2G26970	AT2G26970
ATLER-2G45170	-3.84897	1.82105e-50	2.04139e-49	AT2G26975	COPT6
ATLER-2G45180	-2.42933	2.68827e-69	4.33623e-68	AT2G26980	CIPK3
ATLER-2G45240	-5.00492	0.000955383	0.00177385	AT2G27035	ENODL20
ATLER-2G45260	-1.64992	5.25554e-21	2.64516e-20	AT2G27050	EIL1
ATLER-2G45350	-1.02236	0.0450354	0.0660611	AT2G27140	AT2G27140
ATLER-2G45520	-3.14589	3.48773e-89	7.92829e-88	AT2G27290	AT2G27290
ATLER-2G45600	-1.25734	0.00147298	0.00267143	AT2G27340, AT3G58130	AT2G27340, AT3G58130
ATLER-2G45640	-3.87007	0.00273956	0.00480951	AT2G27370	CASP3
ATLER-2G45660	-12.4007	1.37848e-25	8.11414e-25	AT2G27385	AT2G27385
ATLER-2G45700	-8.85393	7.35963e-13	2.61236e-12	AT2G27420	AT2G27420
ATLER-2G45850	-5.67406	5.2191e-05	0.000110305	AT2G27550	ATC
ATLER-2G45950	-4.16428	6.0245e-126	2.3062e-124	AT2G27680	AT2G27680
ATLER-2G46000	-2.74412	0.00712411	0.0118529	AT2G27740	AT2G27740
ATLER-2G46030	-1.31996	7.15519e-06	1.6292e-05	AT2G27770	AT2G27770
ATLER-2G46040	-1.7843	0.00235543	0.00416331	AT2G27775	AT2G27775
ATLER-2G46070	-2.14828	1.47327e-10	4.61116e-10	AT2G27800	AT2G27800
ATLER-2G46080	-1.4641	6.15052e-21	3.08927e-20	AT2G27810	NAT12
ATLER-2G46170	-2.42756	0.0494679	0.0720549	AT2G27930	AT2G27930
ATLER-2G46240	-2.73513	9.1058e-62	1.2732e-60	AT2G28000	CPN60A
ATLER-2G46280	-2.45262	0.0100874	0.0163951	AT2G28040	AT2G28040
ATLER-2G46320	-1.52889	2.5706e-13	9.3411e-13	AT2G28070	ABCG3
ATLER-2G46370	-1.94616	0.0449755	0.0659864	AT2G28105	AT2G28105
ATLER-2G46420	-2.99224	9.40418e-21	4.68933e-20	AT2G28150	SOK3
ATLER-2G46430	-3.35439	6.40011e-05	0.000134172	AT2G28160	FIT
ATLER-2G46470	-1.47983	8.65422e-30	5.77734e-29	AT2G28190	CSD2
ATLER-2G46580	-8.69538	4.04394e-13	1.45344e-12	AT2G28305, AT2G37210, AT3G53450, AT5G06300	LOG1, LOG3, LOG4, LOG7
ATLER-2G46600	-2.14816	3.32368e-06	7.761e-06	AT2G28315	UXT1
ATLER-2G46620	-3.24641	0.012747	0.0203823	AT2G28330	SMR11
ATLER-2G46670	-1.78645	1.21432e-16	5.16109e-16	AT2G28370	CASPL5A2
ATLER-2G46680	-1.10478	7.90134e-09	2.22253e-08	AT2G28380	DRB2
ATLER-2G46720	-6.51147	5.06942e-07	1.26192e-06	AT2G28410	AT2G28410
ATLER-2G46760	-2.07203	6.83094e-05	0.000142689	AT2G28440	AT2G28440
ATLER-2G46770	-1.02057	0.000262403	0.000517715	AT2G28450	TRM2B
ATLER-2G46800	-2.45062	5.96326e-32	4.22933e-31	AT2G28470	BGAL8
ATLER-2G46900	-4.25213	0.0200462	0.0311852	AT2G28580	AT2G28580
ATLER-2G46930	-8.71946	3.32643e-13	1.20085e-12	AT2G28605	AT2G28605
ATLER-2G46970	-2.82644	1.47626e-52	1.71776e-51	AT2G28630	KCS12
ATLER-2G47010	-2.70019	1.37644e-08	3.8196e-08	AT2G28670	ESB1
ATLER-2G47070	-1.11208	0.000356791	0.000694251	AT1G07790, AT2G28720, AT2G37470, AT3G09480, AT3G45980, AT3G46030, AT3G53650, AT5G02570, AT5G59910	HTB1, HTB3, HTB5, HTB7, HTB9, HTB11, HTB6, HTB10, HTB4
ATLER-2G47150	-6.4618	4.04894e-09	1.16234e-08	AT2G28780	AT2G28780
ATLER-2G47170	-3.92326	2.6904e-170	1.6617e-168	AT2G28800	ALB3
ATLER-2G47180	-4.01085	1.00009e-35	7.8505e-35	AT2G28810	AT2G28810
ATLER-2G47190	-2.46858	4.18481e-13	1.50261e-12	AT2G28815	AT2G28815
ATLER-2G47200	-1.7889	9.79805e-13	3.45731e-12	AT2G28830	PUB12
ATLER-2G47270	-1.81595	1.93708e-15	7.79284e-15	AT2G28900	OEP16-1
ATLER-2G47300	-1.74517	1.02068e-14	3.96442e-14	AT1G07570, AT2G28930	APK1A, PK1B
ATLER-2G47320	-2.17603	7.31333e-28	4.60345e-27	AT2G28950, AT2G37640, AT2G39700, AT3G55500, AT5G02260	EXPA6, EXP3, EXPA4, EXPA16, EXPA9
ATLER-2G47380	-4.1606	0.0259469	0.0396376
ATLER-2G47410	-1.09839	1.05707e-07	2.77052e-07	AT2G29020	AT2G29020
ATLER-2G47460	-2.2858	2.99902e-06	7.02969e-06	AT2G29060	AT2G29060
[truncated: 3,919 more rows]

## Sheet: 2. DAG7 < DAC7
Locus	log2FoldChange	pvalue	padj	Homologs in Col	Names of homologs in Col
ATLER-1G10010	1.8475	1.71945e-21	8.8213e-21	AT1G01010	NAC001
ATLER-1G10200	1.80406	1.86859e-06	4.45336e-06	AT1G01190	CYP78A8
ATLER-1G10240	1.35729	0.00427207	0.00732669	AT1G01225	AT1G01225
ATLER-1G10250	1.50309	4.73965e-13	1.69686e-12	AT1G01230, AT5G42000	ATORM1, ATORM2
ATLER-1G10280	1.14595	4.70715e-12	1.60124e-11	AT1G01260	JAM2
ATLER-1G10320	2.03301	1.08549e-34	8.29061e-34	AT1G01300	AT1G01300
ATLER-1G10370	2.30005	9.10848e-24	5.06026e-23	AT1G01340	CNGC10
ATLER-1G10520	4.81305	1.82551e-132	7.42664e-131	AT1G01470	LEA14
ATLER-1G10530	3.39847	6.74967e-30	4.51822e-29	AT1G01480	ACS2
ATLER-1G10550	2.37493	3.47579e-28	2.20868e-27	AT1G01500	AT1G01500
ATLER-1G10600	1.29825	2.82632e-13	1.02501e-12	AT1G01550	BPS1
ATLER-1G10610	3.77017	4.36683e-44	4.22689e-43	AT1G01560, AT4G01370	MPK11, MPK4
ATLER-1G10650	1.62933	0.00189369	0.00338515	AT1G01600, AT4G00360	CYP86A4, CYP86A2
ATLER-1G10700	1.19404	1.44839e-13	5.32907e-13	AT1G01650	SPPL4
ATLER-1G10730	1.52214	0.000199998	0.000400141	AT1G01680	PUB54
ATLER-1G10790	1.42886	5.91295e-12	2.00062e-11	AT1G01720	ATAF1
ATLER-1G10810	1.04902	1.93587e-06	4.6097e-06	AT1G01730	AT1G01730
ATLER-1G10850	1.03033	1.68742e-08	4.65443e-08	AT1G01770	AT1G01770
ATLER-1G10900	2.29262	0.00905794	0.0148419	AT1G01810	AT1G01810
ATLER-1G10980	4.6214	3.42691e-107	1.017e-105	AT1G01900	SBTI1.1
ATLER-1G10990	1.12368	1.52134e-10	4.75822e-10	AT1G01910	GET3A
ATLER-1G11080	1.17031	9.35059e-18	4.17032e-17	AT1G02000, AT2G45310, AT4G00110	GAE2, GAE4, GAE3
ATLER-1G11310	3.89728	4.93801e-95	1.24438e-93	AT1G02205	CER1
ATLER-1G11330	6.05489	2.52215e-103	7.07551e-102	AT1G02220	NAC003
ATLER-1G11350	3.01435	1.78305e-13	6.52443e-13	AT1G02230	NAC004
ATLER-1G11380	1.28593	8.77475e-14	3.26224e-13	AT1G02270	AT1G02270
ATLER-1G11430	6.96022	1.5106e-54	1.83115e-53	AT1G02310	MAN1
ATLER-1G11500	6.98455	2.71569e-196	2.3391e-194	AT1G02360	AT1G02360
ATLER-1G11520	2.17927	1.5023e-17	6.62645e-17	AT1G02380	AT1G02380
ATLER-1G11530	3.50245	2.80187e-21	1.42353e-20	AT1G02390	GPAT2
ATLER-1G11540	5.98408	1.9354e-108	5.86202e-107	AT1G02400	GA2OX6
ATLER-1G11550	3.43321	0.0234349	0.0360549	AT1G02405	AT1G02405
ATLER-1G11620	2.83958	3.15071e-22	1.65807e-21	AT1G02470	AT1G02470
ATLER-1G11680	4.22794	1.87963e-95	4.78588e-94	AT1G02520, AT1G02530	ABCB11, ABCB12
ATLER-1G11690	4.03222	0.00294191	0.00514467	AT1G02520, AT1G02530	ABCB11, ABCB12
ATLER-1G11750	3.6515	1.77712e-06	4.24314e-06	AT1G02580	MEA
ATLER-1G11870	1.12016	0.00144589	0.00262489	AT1G02690	IMPA-6
ATLER-1G11930	1.2143	8.87779e-08	2.33949e-07	AT1G02740	MRG2
ATLER-1G11980	5.52373	0.00474653	0.00808943	AT1G02790	PGA4
ATLER-1G12000	3.47281	9.77697e-33	7.12198e-32	AT1G02810	AT1G02810
ATLER-1G12010	5.719	0.000252447	0.000499145	AT1G02813	AT1G02813
ATLER-1G12060	3.19936	4.12879e-67	6.42029e-66	AT1G02850	BGLU11
ATLER-1G12070	1.64573	5.7196e-31	3.95724e-30	AT1G02860	NLA
ATLER-1G12090	2.47876	5.25627e-43	4.95726e-42	AT1G02880, AT2G44750	TPK1, TPK2
ATLER-1G12100	1.15769	1.91792e-16	8.08454e-16	AT1G02890	AT1G02890
ATLER-1G12130	6.12854	1.45641e-168	8.82248e-167	AT1G02920, AT1G02930	GSTF7, GSTF6
ATLER-1G12140	4.7373	1.22573e-90	2.84799e-89	AT1G02920, AT1G02930	GSTF7, GSTF6
ATLER-1G12190	1.79636	0.000811211	0.00151767	AT1G02970	WEE1
ATLER-1G12230	1.46873	0.00337592	0.0058642	AT1G03010	AT1G03010
ATLER-1G12290	1.16572	2.12082e-16	8.92443e-16	AT1G03060	SPI
ATLER-1G12310	1.71851	2.88751e-30	1.95425e-29	AT1G03080	NET1D
ATLER-1G12360	1.13422	0.000207488	0.000414112	AT1G03110	TRM82
ATLER-1G12450	2.02432	0.00507142	0.00860854	AT1G03180	COMET
ATLER-1G12480	3.49964	2.07368e-121	7.48356e-120	AT1G03220, AT1G03230	SAP2, SAP1
ATLER-1G12490	1.22267	9.76211e-06	2.19468e-05	AT1G03220, AT1G03230	SAP2, SAP1
ATLER-1G12510	1.57382	2.11354e-18	9.66476e-18	AT1G03250	AT1G03250
ATLER-1G12550	1.04755	1.0561e-08	2.94922e-08	AT1G03290	AT1G03290
ATLER-1G12620	1.02412	4.51846e-10	1.3731e-09	AT1G03350	AT1G03350
ATLER-1G12650	1.66775	4.94692e-25	2.85773e-24	AT1G03370	AT1G03370
ATLER-1G13080	2.95769	3.09574e-73	5.37488e-72	AT1G03740	AT1G03740
ATLER-1G13110	1.11707	7.08127e-09	1.99926e-08	AT1G03750	SWI2
ATLER-1G13130	1.64742	7.57579e-21	3.79306e-20	AT1G03770	RING1B
ATLER-1G13140	1.46669	0.000205952	0.000411121	AT1G03780	TPX2
ATLER-1G13150	9.25871	8.06716e-136	3.40116e-134	AT1G03790	SOM
ATLER-1G13160	1.89367	1.46464e-07	3.80123e-07	AT1G03800	ERF10
ATLER-1G13180	3.37031	4.41148e-17	1.90994e-16	AT1G03820	AT1G03820
ATLER-1G13210	4.4237	3.35451e-61	4.64033e-60	AT1G03850	GRXS13
ATLER-1G13270	3.83245	5.56141e-16	2.29901e-15	AT1G03905, AT5G44110	ABCI19, ABCI21
ATLER-1G13370	1.83419	7.32829e-20	3.53509e-19	AT1G03950	VPS2.3
ATLER-1G13390	1.72321	2.38225e-30	1.61776e-29	AT1G03970	GBF4
ATLER-1G13450	1.38803	0.00142487	0.00259036	AT1G04020	BARD1
ATLER-1G13470	4.13139	3.63961e-136	1.54631e-134	AT1G04040	AT1G04040
ATLER-1G13510	2.52229	5.47585e-06	1.25682e-05	AT1G04090	AT1G04090
ATLER-1G13530	2.35925	5.91994e-19	2.75797e-18	AT1G04100	IAA10
ATLER-1G13550	1.93486	2.03541e-25	1.19174e-24	AT1G04120	ABCC5
ATLER-1G13590	2.6271	2.74236e-40	2.4207e-39	AT1G04160	XIB
ATLER-1G13630	1.81315	2.32577e-23	1.27697e-22	AT1G04200	AT1G04200
ATLER-1G13650	4.88497	4.1086e-134	1.70611e-132	AT1G04220, AT5G43760	KCS2, KCS20
ATLER-1G13660	1.58087	1.81376e-17	7.97477e-17	AT1G04230	AT1G04230
ATLER-1G13740	1.34871	6.0571e-08	1.61381e-07	AT1G04310	ERS2
ATLER-1G13870	1.65196	3.2489e-38	2.72908e-37	AT1G04440	CKL13
ATLER-1G13880	4.17175	0.000290676	0.00057099	AT1G04445	AT1G04445
ATLER-1G13940	3.88251	2.46467e-09	7.15455e-09	AT1G04490	AT1G04490
ATLER-1G14040	6.02874	5.45145e-108	1.63543e-106	AT1G04580	AO4
ATLER-1G14060	3.13614	1.60969e-06	3.85634e-06	AT1G04600	XIA
ATLER-1G14070	3.63491	4.7778e-08	1.27899e-07	AT1G04610	YUC3
ATLER-1G14170	1.86232	2.61523e-12	9.02298e-12	AT1G04680	AT1G04680
ATLER-1G14190	2.86449	5.31683e-19	2.48329e-18	AT1G04700	AT1G04700
ATLER-1G14230	1.24272	4.37876e-20	2.12669e-19	AT1G04750, AT1G04760, AT2G32670, AT2G33120	VAMP721, VAMP726, VAMP725, SAR1
ATLER-1G14240	5.03991	1.85192e-45	1.85529e-44	AT1G04770	SDI2
ATLER-1G14330	1.23449	1.02633e-31	7.22789e-31	AT1G04850	AT1G04850
ATLER-1G14460	1.38363	4.21485e-20	2.04888e-19	AT1G04960	AT1G04960
ATLER-1G14470	1.00437	7.65865e-07	1.88201e-06	AT1G04970	LBR-1
ATLER-1G14480	1.5398	4.10852e-21	2.07544e-20	AT1G04980	PDIL2-2
ATLER-1G14500	4.55883	7.61663e-114	2.45896e-112	AT1G04990	AT1G04990
ATLER-1G14510	3.09537	6.41189e-24	3.57839e-23	AT1G05000	PFA-DSP1
ATLER-1G14520	3.13741	0.00506861	0.00860442	AT1G05005	AT1G05005
ATLER-1G14530	1.62514	1.62434e-19	7.73746e-19	AT1G05010	EFE
ATLER-1G14580	1.07012	4.26284e-08	1.14447e-07	AT1G05060	AT1G05060
ATLER-1G14640	4.40149	6.57076e-26	3.90737e-25	AT1G05100	MAPKKK18
ATLER-1G14740	1.45684	5.13738e-06	1.18221e-05	AT1G05205	AT1G05205
ATLER-1G14800	2.9152	6.51498e-65	9.70644e-64	AT1G05260	RCI3
ATLER-1G14810	1.15573	2.64188e-13	9.59695e-13	AT1G05270	AT1G05270
ATLER-1G14820	3.69935	1.75137e-07	4.5188e-07	AT1G05280	AT1G05280
ATLER-1G14870	1.36094	8.27534e-11	2.62548e-10	AT1G05320	PICL
ATLER-1G14890	3.7102	4.52102e-15	1.78206e-14	AT1G05340	ATHCYSTM1
ATLER-1G14900	1.23179	9.64816e-14	3.5791e-13	AT1G05350	AT1G05350
ATLER-1G15020	10.9025	4.05161e-19	1.90324e-18	AT1G05450	AT1G05450
ATLER-1G15050	1.34012	0.0230408	0.0354857	AT1G05490	chr31
ATLER-1G15060	1.44925	1.32006e-20	6.54687e-20	AT1G05500	NTMC2T2.1
ATLER-1G15140	2.37946	1.24808e-22	6.65061e-22	AT1G05560	UGT75B1
ATLER-1G15160	1.22666	0.0345361	0.0517056	AT1G05575	HUP17
ATLER-1G15170	6.99584	4.72065e-07	1.17749e-06	AT1G05577	SOK1
ATLER-1G15230	3.06673	8.62397e-63	1.2308e-61	AT1G05620	URH2
ATLER-1G15290	2.38538	3.37793e-07	8.52211e-07	AT1G05675, AT1G05680	AT1G05675, UGT74E2
ATLER-1G15350	2.64121	0.00973807	0.015862	AT1G05730, AT2G31725	AT1G05730, AT2G31725
ATLER-1G15440	5.69772	3.78974e-05	8.11299e-05	AT1G05800	DGL
ATLER-1G15540	2.40391	0.0323839	0.0487084	AT1G05880	ARI12
ATLER-1G15760	3.3764	3.82616e-23	2.08262e-22	AT1G06080	ADS1
ATLER-1G15770	4.4454	1.05078e-43	1.00782e-42	AT1G06090, AT1G06100, AT1G06120	ADS1.2, ADS1.3, ADS1.4
ATLER-1G15900	1.89597	2.71104e-21	1.37897e-20	AT1G06180	MYB13
ATLER-1G15930	1.85434	6.98393e-31	4.82745e-30	AT1G06210	TOL2
ATLER-1G16020	1.72374	1.2677e-24	7.23042e-24	AT1G06290, AT1G06310	ACX3, ACX6
ATLER-1G16030	2.48855	0.0101113	0.0164275	AT1G06290, AT1G06310	ACX3, ACX6
ATLER-1G16070	3.02356	0.000425038	0.000819668	AT1G06350, AT1G06360	ADS4, ADS4.2
ATLER-1G16270	2.03258	3.72634e-32	2.66426e-31	AT1G06550	AT1G06550
ATLER-1G16330	3.99851	1.6336e-94	4.07475e-93	AT1G06620	AT1G06620
ATLER-1G16360	3.87913	3.69574e-12	1.2646e-11	AT1G06640, AT1G06645, AT1G06650	AT1G06640, AT1G06645, AT1G06650
ATLER-1G16380	2.13634	7.00535e-05	0.000146194	AT1G06660	JASON
ATLER-1G16510	1.13624	1.54878e-11	5.13157e-11	AT1G06780	GAUT6
ATLER-1G16530	2.33713	1.04033e-36	8.38732e-36	AT1G06800	PLA-I{gamma}1
ATLER-1G16730	1.27981	1.47452e-12	5.15019e-12	AT1G07000	EXO70B2
ATLER-1G16890	1.08519	2.55754e-18	1.1654e-17	AT1G07140	SIRANBP
ATLER-1G16900	4.19588	1.12303e-56	1.41745e-55	AT1G07150	MAPKKK13
ATLER-1G16910	6.38253	9.25017e-09	2.59169e-08	AT1G07160	AT1G07160
ATLER-1G16990	1.36543	2.44143e-20	1.19736e-19	AT1G07230	NPC1
ATLER-1G17000	1.02311	1.63616e-07	4.23146e-07	AT1G07240	UGT71C5
ATLER-1G17060	1.79155	0.000268652	0.000529854	AT1G07290	GONST2
ATLER-1G17130	1.27334	4.62593e-13	1.65749e-12	AT1G07360	MAC5A
ATLER-1G17150	1.72694	6.66138e-22	3.47242e-21	AT1G07380	ATNCER1
ATLER-1G17160	1.49227	3.04308e-12	1.04778e-11	AT1G07390	RLP1
ATLER-1G17170	5.64156	2.13263e-52	2.46719e-51	AT1G07400, AT1G59860	HSP17.8, HSP17.6A
ATLER-1G17180	1.47018	0.00025067	0.000495763	AT1G07410, AT3G46830, AT5G59150	RABA2b, RABA2c, RABA2D
ATLER-1G17190	1.14893	9.70731e-11	3.06393e-10	AT1G07420, AT2G29390	SMO2-1, SMO2-2
ATLER-1G17200	1.75824	0.00250529	0.00441615	AT1G07430	HAI2
ATLER-1G17390	1.59841	1.47724e-09	4.35471e-09	AT1G07590	AT1G07590
ATLER-1G17430	4.15484	7.74238e-55	9.46338e-54	AT1G07620	ATOBGM
ATLER-1G17440	3.69015	3.15618e-82	6.43195e-81	AT1G07630	PLL5
ATLER-1G17490	1.31344	1.22083e-19	5.84694e-19	AT1G07670, AT1G07810	ECA4, ECA1
ATLER-1G17510	5.3869	0.0012711	0.00232885	AT1G07690	AT1G07690
ATLER-1G17560	1.22782	5.98972e-12	2.02473e-11	AT1G07720	KCS3
ATLER-1G17690	1.1751	1.06383e-15	4.34477e-15	AT1G07670, AT1G07810	ECA4, ECA1
ATLER-1G17700	1.02593	0.00110347	0.00203594	AT1G07660, AT1G07820, AT2G28740, AT3G45930, AT3G46320, AT3G53730, AT5G59690, AT5G59970	AT1G07660, AT1G07820, HIS4, AT3G45930, AT3G46320, AT3G53730, AT5G59690, AT5G59970
ATLER-1G17750	2.71139	1.85816e-71	3.12053e-70	AT1G07870	AT1G07870
ATLER-1G17780	1.15339	3.4685e-10	1.06093e-09	AT1G07890	APX1
ATLER-1G17900	2.64796	0.00137792	0.00251017	AT1G07985	AT1G07985
ATLER-1G17970	1.04946	4.84689e-10	1.47027e-09	AT1G08040, AT2G28310	AT1G08040, AT2G28310
ATLER-1G17980	4.15995	4.13046e-70	6.7715e-69	AT1G08050	AT1G08050
ATLER-1G18020	4.62252	0.01379	0.0219577	AT1G08080	ACA7
ATLER-1G18250	1.08476	0.000567765	0.00107924	AT1G08260, AT2G27120	TIL1, TIL2
ATLER-1G18280	5.8409	4.13021e-60	5.5633e-59	AT1G08290	WIP3
ATLER-1G18290	3.52452	4.27935e-23	2.3247e-22	AT1G08300, AT1G08310	NVL, AT1G08310
ATLER-1G18310	1.05526	1.82432e-08	5.02264e-08	AT1G08315	AT1G08315
ATLER-1G18320	2.09755	3.15559e-16	1.31657e-15	AT1G08320	TGA9
ATLER-1G18420	6.0956	9.20776e-31	6.33285e-30	AT1G08430	ALMT1
ATLER-1G18480	1.32242	4.40455e-10	1.33941e-09	AT1G08480	SDH6
ATLER-1G18560	1.16046	0.0049214	0.00836858	AT1G08560	SYP111
ATLER-1G18720	1.60225	8.00626e-28	5.03675e-27	AT1G08720	EDR1
ATLER-1G18790	2.05702	6.91169e-28	4.35436e-27	AT1G08800	MYOB1
ATLER-1G18820	1.85454	7.39091e-23	3.97486e-22	AT1G08830	CSD1
ATLER-1G18830	1.92079	1.52181e-06	3.65492e-06	AT1G08840	emb2411
ATLER-1G18850	2.661	2.43881e-05	5.30541e-05	AT1G08860	BON3
ATLER-1G18870	1.52025	8.99682e-19	4.16415e-18	AT1G08880, AT1G51060, AT1G54690, AT3G20670, AT4G27230, AT5G54640	H2AXA, HTA10, GAMMA-H2AX, HTA13, HTA2, RAT5
ATLER-1G18880	1.12834	1.30425e-07	3.39738e-07	AT1G08890	ESL3.05
ATLER-1G18900	1.24073	2.88987e-19	1.36391e-18	AT1G08910	PIAL1
ATLER-1G18910	5.28915	7.43446e-174	4.87887e-172	AT1G08920	ESL1
ATLER-1G18930	1.46946	4.99315e-19	2.33458e-18	AT1G08930	ERD6
ATLER-1G18940	5.53257	5.76522e-112	1.81604e-110	AT1G08940	AT1G08940
ATLER-1G19000	3.53076	9.91626e-22	5.13031e-21	AT1G08990	PGSIP5
ATLER-1G19010	1.19698	8.38856e-05	0.000173793	AT1G09000	NP1
ATLER-1G19080	1.07317	0.0013395	0.00244564	AT1G09070	SRC2
ATLER-1G19100	2.64226	1.82645e-17	8.02737e-17	AT1G09090	RBOHB
ATLER-1G19210	5.0441	0.00438246	0.00750142	AT1G09176	AT1G09176
ATLER-1G19220	1.17432	0.0015035	0.00272342	AT1G09180, AT1G56330, AT3G62560, AT4G02080	SARA1A, SAR1B, SAR1D, SAR2
ATLER-1G19250	1.38715	1.66668e-05	3.67393e-05	AT1G09200, AT1G13370, AT1G19890, AT1G75600, AT3G27360, AT4G40030, AT4G40040, AT5G10390, AT5G10400, AT5G10980, AT5G65350, AT5G65360	H3.1, HTR6, MGH3, HTR14, H3.1, H3.3, H3.3, HTR13, H3.1, H3.3, HTR11, H3.1
ATLER-1G19310	1.03336	1.3095e-10	4.10499e-10	AT1G09250	AIF4
ATLER-1G19430	4.63576	0.0141565	0.0224957	AT1G09370	AT1G09370
ATLER-1G19440	10.6727	2.32426e-172	1.48121e-170	AT1G09380	UMAMIT25
ATLER-1G19520	1.85761	0.00113149	0.00208589	AT1G09450	Haspin
ATLER-1G19550	1.879	4.95105e-15	1.94913e-14	AT1G09480, AT1G09490	AT1G09480, AT1G09490
ATLER-1G19620	2.77832	6.01638e-09	1.70845e-08	AT1G09540	MYB61
ATLER-1G19640	3.89999	1.6445e-163	9.49247e-162	AT1G09560	GLP5
ATLER-1G19660	1.41932	3.18753e-08	8.6271e-08	AT1G09575	MCU1
ATLER-1G19690	1.27964	0.013632	0.0217264	AT1G09600	AT1G09600
ATLER-1G19730	1.53073	1.46194e-13	5.37712e-13	AT1G09630	RAB11c
ATLER-1G19850	2.99837	4.59949e-51	5.21702e-50	AT1G09740	AT1G09740
ATLER-1G19890	1.82941	7.402e-41	6.63472e-40	AT1G09780, AT3G08590	iPGAM1, iPGAM2
ATLER-1G19970	1.97625	2.38978e-16	1.00237e-15	AT1G09815	POLD4
ATLER-1G20010	1.31376	6.95044e-26	4.13204e-25	AT1G09850	XBCP3
ATLER-1G20030	1.27412	4.40507e-15	1.73698e-14	AT1G09870	AT1G09870
ATLER-1G20040	4.87779	1.73837e-29	1.14901e-28	AT1G09880	AT1G09880
ATLER-1G20080	1.85019	2.09066e-20	1.02785e-19	AT1G09920	AT1G09920
ATLER-1G20100	1.08469	0.00331176	0.00575856	AT1G09932, AT1G09935	AT1G09932, AT1G09935
ATLER-1G20120	1.82851	4.93302e-24	2.76565e-23	AT1G09940	HEMA2
ATLER-1G20130	3.07112	1.37259e-06	3.3088e-06	AT1G09950	RAS1
ATLER-1G20140	2.15591	2.4693e-18	1.12636e-17	AT1G09960	SUT4
ATLER-1G20150	1.66462	2.90259e-32	2.08204e-31	AT1G09970	LRR XI-23
ATLER-1G20200	1.39944	0.00028101	0.000552871	AT1G10040	AT1G10040
ATLER-1G20210	5.07634	0.000120519	0.000245605	AT1G10050	AT1G10050
ATLER-1G20240	1.10659	3.32222e-11	1.07887e-10	AT1G10090	AT1G10090
ATLER-1G20260	2.79961	8.87841e-08	2.33949e-07
ATLER-1G20660	3.26266	9.34438e-05	0.0001926	AT1G10400	AT1G10400
ATLER-1G20670	2.33428	9.52345e-33	6.9396e-32	AT1G10410	AT1G10410
ATLER-1G20680	4.83041	0.00799586	0.0132146	AT1G10417	AT1G10417
ATLER-1G20730	4.19526	7.19305e-14	2.68506e-13	AT1G10460	GLP7
ATLER-1G20750	2.18728	0.00179731	0.00322384	AT1G10480	ZFP5
ATLER-1G20790	2.04158	0.0010955	0.00202242	AT1G10520	Pol{lambda}
ATLER-1G20820	4.08551	3.98575e-06	9.25601e-06	AT1G10530	AT1G10530
ATLER-1G20830	3.80517	2.20831e-40	1.9532e-39	AT1G10540	NAT8
ATLER-1G20840	1.63345	6.2045e-07	1.53546e-06	AT1G10550	XTH33
ATLER-1G20850	1.44537	0.0124045	0.0198734	AT1G10560	PUB18
ATLER-1G20870	2.09253	7.42382e-20	3.57882e-19	AT1G10580	AT1G10580
ATLER-1G20880	8.25821	4.64118e-120	1.64003e-118	AT1G10585	AT1G10585
ATLER-1G20890	6.17658	6.2993e-05	0.000132134	AT1G10586	AT1G10586
ATLER-1G20950	1.3416	6.09575e-13	2.17178e-12	AT1G10630, AT1G23490, AT1G70490, AT2G47170, AT3G62290, AT5G14670	ARFA1F, ARF1, ARFA1D, ARF1A1C, ARFA1E, ARFA1B
ATLER-1G20970	2.20218	1.09367e-41	1.00439e-40	AT1G10650	AT1G10650
ATLER-1G21040	2.40812	1.07979e-34	8.24994e-34	AT1G10700	PRS3
ATLER-1G21090	1.3087	1.80655e-06	4.31062e-06	AT1G10730, AT1G60780	AP1M1, HAP13
ATLER-1G21330	1.08477	3.04651e-13	1.10269e-12	AT1G10940, AT1G60940	SNRK2.4, SNRK2.10
ATLER-1G21380	5.18522	5.84094e-55	7.16312e-54	AT1G10990	AT1G10990
ATLER-1G21390	2.081	2.17493e-28	1.38926e-27	AT1G11000	MLO4
ATLER-1G21440	1.19051	3.93729e-10	1.20029e-09	AT1G11050	AT1G11050
ATLER-1G21490	3.70639	3.19643e-37	2.61236e-36	AT1G11100	FRG5
ATLER-1G21530	2.06621	1.96573e-05	4.30859e-05	AT1G11125	AT1G11125
ATLER-1G21570	1.72254	0.00116449	0.0021435	AT1G11160	KTN80.1
ATLER-1G21580	2.89212	9.28316e-30	6.19345e-29	AT1G11170	AT1G11170
ATLER-1G21600	7.20868	2.87924e-124	1.07061e-122	AT1G11190	BFN1
ATLER-1G21620	2.87222	4.83371e-14	1.81759e-13	AT1G11210	AT1G11210
ATLER-1G21710	1.1097	0.000202479	0.0004047	AT1G11300, AT1G11303	EGM1, AT1G11303
ATLER-1G21730	2.05596	1.15339e-30	7.89329e-30	AT1G11310	MLO2
ATLER-1G21760	2.01813	1.09934e-30	7.53512e-30	AT1G11330	RDA2
ATLER-1G21990	1.69018	0.00186254	0.00333353	AT1G11540	AT1G11540
ATLER-1G22050	2.49303	3.32753e-21	1.68749e-20	AT1G11580	PMEPCRA
ATLER-1G22100	1.39874	3.26419e-05	7.02199e-05	AT1G11600	CYP77B1
ATLER-1G22180	1.1438	3.38593e-16	1.41107e-15	AT1G11660	HSP70-16
ATLER-1G22190	2.6382	2.91126e-22	1.53462e-21	AT1G11670, AT1G61890	AT1G11670, AT1G61890
ATLER-1G22200	1.30026	6.6848e-28	4.21383e-27	AT1G11680	CYP51G1
ATLER-1G22400	3.01374	1.38743e-91	3.29309e-90	AT1G11840	GLX1
ATLER-1G22500	1.84938	1.91509e-27	1.19119e-26	AT1G11910	APA1
ATLER-1G22550	2.06826	4.03356e-16	1.67495e-15	AT1G11940	AT1G11940
ATLER-1G22570	2.57744	7.42754e-42	6.84115e-41	AT1G11960	OSCA1.3
ATLER-1G22610	1.22659	6.76683e-11	2.15713e-10	AT1G12000	AT1G12000
ATLER-1G22650	2.87509	1.1771e-07	3.07598e-07	AT1G12030	AT1G12030
ATLER-1G22750	4.57756	1.5307e-143	7.16603e-142	AT1G12110	NPF6.3
ATLER-1G22770	5.03407	0.00126221	0.00231352	AT1G12130	FMOGS-OX6
ATLER-1G22780	2.00834	2.09538e-32	1.51139e-31	AT1G12140	FMO GS-OX5
ATLER-1G22820	2.0932	1.02715e-15	4.19576e-15	AT1G12200	FMO
ATLER-1G22830	1.75463	1.88943e-17	8.29918e-17	AT1G12210	RFL1
ATLER-1G22920	1.23895	3.22624e-06	7.54066e-06	AT1G12290	L5
ATLER-1G23230	2.90956	5.14482e-10	1.55743e-09	AT1G12600	AT1G12600
ATLER-1G23280	1.33724	2.04206e-13	7.45117e-13	AT1G12640, AT1G63050	LPLAT1, LPLAT2
ATLER-1G23390	4.77238	5.55308e-36	4.38558e-35	AT1G12740	CYP87A2
ATLER-1G23570	1.88665	2.72492e-07	6.93576e-07	AT1G12880	NUDT12
ATLER-1G23580	6.70826	1.45268e-06	3.49461e-06	AT1G12890	AT1G12890
ATLER-1G23640	4.75865	1.74021e-38	1.47292e-37	AT1G12950	RHS2
ATLER-1G23760	1.77226	4.52584e-20	2.19619e-19	AT1G13080	CYP71B2
ATLER-1G23780	1.19393	5.4916e-10	1.65945e-09	AT1G13100	CYP71B29
ATLER-1G23790	2.68182	3.24923e-60	4.39543e-59	AT1G13110	CYP71B7
ATLER-1G23860	1.55699	5.50471e-16	2.27686e-15	AT1G13170	ORP1D
ATLER-1G23870	1.95896	1.06482e-25	6.29639e-25	AT1G13180	DIS1
ATLER-1G23890	1.58625	1.9507e-08	5.35786e-08	AT1G13195	AT1G13195
ATLER-1G23900	2.9151	4.87961e-71	8.11428e-70	AT1G13210, AT3G25610	ACA.l, ALA10
ATLER-1G23970	1.45499	6.1789e-14	2.31317e-13	AT1G13280	AOC4
ATLER-1G24020	1.78567	0.0454176	0.0665996	AT1G13330	AHP2
ATLER-1G24030	2.98523	2.91045e-60	3.9444e-59	AT1G13340	ISTL6
ATLER-1G24110	2.25186	0.000646337	0.00122165	AT1G13420	ST4B
ATLER-1G24170	9.0477	2.06385e-84	4.34235e-83	AT1G13480	AT1G13480
ATLER-1G24190	5.47594	0.000788413	0.00147702	AT1G13490	AT1G13490
ATLER-1G24220	5.9164	2.07995e-136	8.85386e-135	AT1G13520	AT1G13520
ATLER-1G24230	2.50699	6.1856e-06	1.41457e-05	AT1G13530	SNAP30
ATLER-1G24250	3.79522	0.00773863	0.0128163	AT1G13550	AT1G13550
ATLER-1G24290	5.24542	8.80164e-22	4.56542e-21	AT1G13590	PSK1
ATLER-1G24360	5.87313	1.10953e-05	2.48426e-05	AT1G13620	RGF2
ATLER-1G24510	2.7029	2.99183e-17	1.30581e-16	AT1G13750	PAP1
ATLER-1G24620	3.01749	5.00865e-17	2.16169e-16	AT1G13830	AT1G13830
ATLER-1G24750	3.37336	1.02365e-25	6.05618e-25	AT1G13970	AT1G13970
ATLER-1G24770	2.31021	3.25251e-71	5.43729e-70	AT1G13990	AT1G13990
ATLER-1G24780	1.86533	4.60337e-26	2.75154e-25	AT1G14000	VIK
ATLER-1G24790	1.95618	1.67922e-42	1.56364e-41	AT1G14010	AT1G14010
ATLER-1G24820	1.15215	0.00192646	0.00344206	AT1G14040	PHO1;H3
ATLER-1G24850	2.50701	2.47322e-05	5.37869e-05	AT1G14080	FUT6
ATLER-1G24900	3.66126	1.30001e-66	1.9948e-65	AT1G14130	DAO1
ATLER-1G24960	4.70183	1.48071e-85	3.14242e-84	AT1G14170	ATKH2
ATLER-1G24990	2.54048	3.66561e-27	2.26278e-26	AT1G14200	SNIPER1
ATLER-1G25010	2.43008	1.13909e-54	1.38691e-53	AT1G14210	AT1G14210
ATLER-1G25030	1.80413	6.43994e-29	4.17895e-28	AT1G14230	AT1G14230
ATLER-1G25040	4.69098	4.2048e-78	7.93801e-77	AT1G14240	APY3
ATLER-1G25060	3.01649	1.58033e-06	3.78763e-06	AT1G14260, AT2G02960	AT1G14260, AT2G02960
ATLER-1G25140	2.23501	1.23647e-40	1.10202e-39	AT1G14330	AT1G14330
ATLER-1G25190	3.73351	4.66041e-89	1.05722e-87	AT1G14370	APK2A
ATLER-1G25280	2.6257	2.94836e-29	1.93429e-28	AT1G14450, AT2G02510	AT1G14450, AT2G02510
ATLER-1G25360	2.04264	5.93223e-17	2.5538e-16	AT1G14520	MIOX1
ATLER-1G25370	1.68588	2.50591e-11	8.18841e-11	AT1G14530, AT2G02180	THH1, TOM3
ATLER-1G25380	4.67013	1.33826e-47	1.40785e-46	AT1G14540	PER4
ATLER-1G25390	8.71713	1.84214e-12	6.40379e-12	AT1G14550	AT1G14550
ATLER-1G25440	2.43004	4.16834e-16	1.72994e-15	AT1G14600	AT1G14600
ATLER-1G25470	1.05388	0.0141019	0.0224186	AT1G14630	AT1G14630
ATLER-1G25480	1.22636	1.51692e-06	3.64357e-06	AT1G14640	AT1G14640
ATLER-1G25680	4.53593	2.05266e-125	7.7902e-124	AT1G14780	AT1G14780
ATLER-1G25770	2.18808	1.24037e-13	4.57742e-13	AT1G14860, AT2G01670	NUDT18, NUDT17
ATLER-1G25780	4.73217	3.83963e-219	4.34174e-217	AT1G14870, AT1G14880, AT5G35525	PCR2, PCR1, AT5G35525
ATLER-1G25840	6.56324	1.02665e-05	2.30385e-05	AT1G14930, AT1G14940, AT1G14950, AT2G01520, AT2G01530, AT3G26450, AT3G26460, AT4G14060	AT1G14930, AT1G14940, AT1G14950, MLP328, MLP329, AT3G26450, AT3G26460, AT4G14060
ATLER-1G25880	1.63432	1.80277e-06	4.30253e-06	AT1G14970	AT1G14970
ATLER-1G25920	1.22021	8.40666e-05	0.000174119	AT1G15010	AT1G15010
ATLER-1G26020	1.85302	1.32711e-13	4.8877e-13	AT1G15100	RHA2A
ATLER-1G26030	1.91199	1.87066e-25	1.09673e-24	AT1G15110	PSS1
ATLER-1G26060	1.25375	6.41194e-14	2.39836e-13	AT1G15130	ALIX
ATLER-1G26110	1.14551	4.17034e-13	1.49765e-12	AT1G15150, AT1G15160, AT1G15170, AT1G15180	AT1G15150, AT1G15160, AT1G15170, AT1G15180
ATLER-1G26180	1.52988	6.06668e-26	3.61249e-25	AT1G15230	AT1G15230
ATLER-1G26220	1.38897	5.53694e-11	1.77404e-10	AT1G15270, AT3G16040	AT1G15270, AT3G16040
ATLER-1G26260	3.33361	2.26865e-39	1.96634e-38	AT1G15310	ATHSRP54A
ATLER-1G26330	1.55601	7.97892e-14	2.97138e-13	AT1G15380, AT1G80160	GLYI4, GLYI7
ATLER-1G26390	4.31528	5.10732e-06	1.17603e-05	AT1G15415	AT1G15415
ATLER-1G26410	1.2242	1.28779e-07	3.35567e-07	AT1G15430	AT1G15430
ATLER-1G26500	5.51759	2.27989e-49	2.50356e-48	AT1G15520	ABCG40
ATLER-1G26550	3.08612	2.01169e-06	4.78301e-06	AT1G15580	IAA5
ATLER-1G26590	5.07817	0.00315166	0.0054936	AT1G15620, AT1G15640	AT1G15620, AT1G15640
ATLER-1G26600	4.29496	0.00221622	0.00393207	AT1G15625	AT1G15625
ATLER-1G26610	5.09164	2.67598e-11	8.72988e-11	AT1G15630	AT1G15630
ATLER-1G26620	8.64744	1.24337e-12	4.36358e-12	AT1G15620, AT1G15640	AT1G15620, AT1G15640
ATLER-1G26780	1.20301	1.26677e-11	4.21556e-11	AT1G15780	NRB4
ATLER-1G26790	1.15042	0.012294	0.0197079	AT1G15790	AT1G15790
ATLER-1G26910	2.16977	0.000642218	0.00121428	AT1G15900	AT1G15900
ATLER-1G27010	1.04812	0.0415315	0.0613088	AT1G16000	OEP9.1
ATLER-1G27060	2.31435	1.09534e-12	3.85451e-12	AT1G16030, AT1G56410, AT3G09440, AT3G12580, AT5G02490, AT5G02500	Hsp70b, ERD2, AT3G09440, HSP70, Hsp70-2, HSC70-1
ATLER-1G27070	1.40024	4.02542e-09	1.15589e-08	AT1G16040	AT1G16040
ATLER-1G27090	1.94745	0.00275363	0.00483267	AT1G16070	TLP8
ATLER-1G27140	3.64711	1.99215e-11	6.54747e-11	AT1G16120	WAKL1
ATLER-1G27150	4.46082	7.19074e-107	2.11973e-105	AT1G16130, AT1G16150	WAKL2, WAKL4
ATLER-1G27160	3.79678	3.16665e-49	3.46524e-48	AT1G16130, AT1G16150	WAKL2, WAKL4
ATLER-1G27170	2.24553	0.00562528	0.00948298	AT1G16160	WAKL5
ATLER-1G27190	1.811	5.37872e-32	3.82336e-31	AT1G16180	AT1G16180
ATLER-1G27200	1.48005	8.31607e-21	4.15332e-20	AT1G16190	RAD23A
ATLER-1G27210	1.29785	1.5658e-20	7.74121e-20	AT1G16210	AT1G16210
ATLER-1G27280	1.27989	1.41453e-17	6.25181e-17	AT1G16270	B4
ATLER-1G27300	5.69261	0.000551109	0.00104858	AT1G16290	AT1G16290
ATLER-1G27310	4.03533	1.91182e-44	1.86364e-43	AT1G16300, AT1G79530	GAPCP-2, GAPCP-1
ATLER-1G27320	3.05929	6.10805e-27	3.74535e-26	AT1G16310, AT1G79520	MTP10, AT1G79520
ATLER-1G27340	2.35241	1.47741e-05	3.26946e-05	AT1G16330	CYCB3;1
ATLER-1G27370	5.34994	7.14802e-19	3.31889e-18	AT1G16360, AT1G79450	AT1G16360, ALIS5
ATLER-1G27380	4.8033	6.70042e-91	1.56675e-89	AT1G16370	45571
ATLER-1G27430	2.31801	0.0443369	0.0650798	AT1G16420	MC8
ATLER-1G27490	1.47085	8.83365e-24	4.90882e-23	AT1G16470, AT1G79210	PAB1, AT1G79210
ATLER-1G27560	5.70474	1.29476e-22	6.89603e-22	AT1G16530	ASL9
ATLER-1G27570	2.75156	5.63821e-41	5.07232e-40	AT1G16540	ABA3
ATLER-1G27640	1.60133	2.91283e-13	1.05499e-12	AT1G16650	AT1G16650
ATLER-1G27660	2.7849	4.29699e-104	1.22256e-102	AT1G16670	CRPK1
ATLER-1G27690	1.12607	2.98573e-15	1.18922e-14	AT1G16700, AT1G79010	AT1G16700, AT1G79010
ATLER-1G27860	1.96028	1.67956e-27	1.04557e-26	AT1G16840	AT1G16840
ATLER-1G27870	6.07353	9.74804e-39	8.32472e-38	AT1G16850	AT1G16850
ATLER-1G27930	9.61459	3.17937e-15	1.26452e-14	AT1G16905	AT1G16905
ATLER-1G28060	5.30882	1.71441e-117	5.85183e-116	AT1G17020	SRG1
ATLER-1G28070	8.60356	1.76174e-45	1.76574e-44	AT1G17030	AT1G17030
ATLER-1G28110	3.45565	1.04598e-56	1.32322e-55	AT1G17060	CYP72C1
ATLER-1G28130	1.63938	6.24501e-16	2.57388e-15	AT1G17080	AT1G17080
ATLER-1G28230	1.01167	1.00001e-08	2.79576e-08	AT1G17160	RBSK
ATLER-1G28240	6.30143	1.4646e-127	5.66568e-126	AT1G17170, AT1G17180	GSTU24, GSTU25
ATLER-1G28250	7.80267	4.48126e-36	3.54927e-35	AT1G17170, AT1G17180	GSTU24, GSTU25
ATLER-1G28400	3.48315	3.68053e-90	8.47136e-89	AT1G17290, AT1G72330	AlaAT1, ALAAT2
ATLER-1G28420	11.833	6.65287e-23	3.58494e-22	AT1G17310	AGL100
ATLER-1G28430	2.26574	1.32454e-27	8.27605e-27	AT1G17330	CN-PDE1
ATLER-1G28450	4.44095	5.86606e-06	1.34428e-05	AT1G17345	SAUR77
ATLER-1G28490	3.61483	1.12368e-23	6.22227e-23	AT1G17380	JAZ5
ATLER-1G28540	2.80346	9.64523e-24	5.35441e-23	AT1G17420	LOX3
ATLER-1G28610	1.652	0.000351868	0.000685034	AT1G17480	IQD7
ATLER-1G28620	2.21254	1.94439e-05	4.2635e-05	AT1G17490	AT1G17490
ATLER-1G28670	2.02357	1.26293e-37	1.04612e-36	AT1G17500, AT1G72700	ALA4, ALA5
ATLER-1G28730	1.45319	7.06738e-23	3.80458e-22	AT1G17550	HAB2
ATLER-1G28810	3.00744	2.10202e-47	2.19666e-46	AT1G17620	AT1G17620
ATLER-1G28850	1.45755	1.67418e-11	5.53292e-11	AT1G17665	AT1G17665
ATLER-1G28910	4.84867	1.5811e-25	9.28946e-25	AT1G17710	PEPC1
ATLER-1G28940	5.42773	1.06256e-116	3.55529e-115	AT1G17745	PGDH
ATLER-1G28960	3.25361	2.08487e-09	6.09539e-09	AT1G17750	PEPR2
ATLER-1G29040	3.85072	2.0575e-28	1.31501e-27	AT1G17830	AT1G17830
ATLER-1G29070	5.19847	1.50864e-139	6.69327e-138	AT1G17860	ATKTI5
ATLER-1G29100	1.58625	1.08138e-18	4.99254e-18	AT1G17890, AT1G73250	GER2, GER1
ATLER-1G29310	14.1171	2.85736e-62	4.04136e-61	AT1G18100	E12A11
ATLER-1G29340	1.14474	1.89238e-09	5.54511e-09	AT1G18150	ATMPK8
ATLER-1G29370	3.10465	6.29414e-16	2.59219e-15	AT1G18180, AT1G73650	AT1G18180, AT1G73650
ATLER-1G29380	1.03423	6.50888e-10	1.9604e-09	AT1G18190	GC2
ATLER-1G29390	4.03187	0.0239279	0.0367493	AT1G18197	AT1G18197
ATLER-1G29400	2.37764	1.71156e-11	5.65392e-11	AT1G18200	RABA6b
ATLER-1G29410	2.84013	4.88154e-72	8.2926e-71	AT1G18210	AT1G18210
ATLER-1G29440	2.33898	1.47847e-08	4.095e-08	AT1G18250, AT1G73620	ATLP-1, AT1G73620
ATLER-1G29480	2.42924	0.000228358	0.000453589	AT1G18280	LTPG3
ATLER-1G29490	3.47984	8.89462e-08	2.34321e-07	AT1G18290	AT1G18290
ATLER-1G29570	2.77894	6.98003e-13	2.48081e-12	AT1G18370	HIK
ATLER-1G29580	1.85207	1.41836e-21	7.29866e-21	AT1G18390	LRK10L1.2
ATLER-1G29660	1.19317	1.34459e-14	5.19417e-14	AT1G18470, AT1G73950	PPRT3, AT1G73950
ATLER-1G29670	1.67457	5.7824e-18	2.5989e-17	AT1G18480	SLP2
ATLER-1G29750	1.16666	1.74892e-11	5.77562e-11	AT1G18540, AT1G74050, AT1G74060	AT1G18540, AT1G74050, AT1G74060
ATLER-1G29780	3.068	8.79786e-33	6.41511e-32	AT1G18570	MYB51
ATLER-1G29800	1.66519	8.42476e-14	3.13423e-13	AT1G18590	SOT17
ATLER-1G29880	2.03305	1.3503e-26	8.19319e-26	AT1G18670	IBS1
ATLER-1G29940	2.11004	2.69485e-42	2.49985e-41	AT1G18720	MHP1
ATLER-1G30130	6.6182	6.1495e-103	1.71859e-101	AT1G18860	WRKY61
ATLER-1G30180	2.17233	4.75589e-50	5.28126e-49	AT1G18890, AT1G74740	CDPK1, CPK30
ATLER-1G30200	2.20144	5.53429e-31	3.83143e-30	AT1G18910	BTSL2
ATLER-1G30240	3.99211	2.81391e-37	2.30486e-36	AT1G18970, AT1G18980	GLP4, AT1G18980
ATLER-1G30250	4.35741	3.64988e-65	5.46738e-64	AT1G18970, AT1G18980	GLP4, AT1G18980
ATLER-1G30300	4.19411	4.07172e-32	2.90555e-31	AT1G19020	SDA1
ATLER-1G30420	4.53766	0.00131161	0.00239769	AT1G19115	DRO2
ATLER-1G30440	1.18075	8.61905e-10	2.57817e-09	AT1G19130	AT1G19130
ATLER-1G30490	4.79648	2.65783e-17	1.16234e-16	AT1G19180	JAZ1
ATLER-1G30500	3.03066	6.85509e-10	2.06213e-09	AT1G19190	NPF5.1
ATLER-1G30510	5.75168	1.61644e-103	4.54625e-102	AT1G19200	AT1G19200
ATLER-1G30540	7.22596	8.84448e-119	3.0809e-117	AT1G19230	ATRBOHE
ATLER-1G30590	2.82667	1.16466e-62	1.66111e-61	AT1G19270	DA1
ATLER-1G30670	1.67563	3.17874e-19	1.498e-18	AT1G19360, AT1G75110	RRA3, RRA2
ATLER-1G30710	3.68553	1.95118e-33	1.44471e-32	AT1G19380	AT1G19380
ATLER-1G30910	2.88238	1.41709e-43	1.35385e-42	AT1G19530	RGAT1
ATLER-1G31080	1.65183	6.10834e-12	2.06388e-11	AT1G19710	AT1G19710
ATLER-1G31160	1.45322	0.00238599	0.00421461	AT1G19790	SRS7
ATLER-1G31210	4.653	3.77265e-93	9.23274e-92	AT1G19850	MP
ATLER-1G31260	3.48984	2.69665e-11	8.79603e-11	AT1G19900	RUBY
ATLER-1G31270	2.12671	5.38634e-30	3.61769e-29	AT1G19910, AT1G75630, AT2G16510, AT4G34720, AT4G38920	AVA-P2, AVA-P4, VHA-C5, AVA-P1, VHA-C3
ATLER-1G31300	7.80073	1.02554e-24	5.86441e-24	AT1G19940	GH9B5
ATLER-1G31330	2.39222	2.62911e-17	1.15024e-16	AT1G19970, AT1G75760, AT2G21190, AT4G38790	AT1G19970, AT1G75760, AT2G21190, AT4G38790
ATLER-1G31430	2.59082	1.89363e-14	7.26671e-14	AT1G20060	AT1G20060
ATLER-1G31450	3.75024	2.43983e-29	1.60592e-28	AT1G20070	AT1G20070
ATLER-1G31480	1.59218	1.80941e-19	8.60602e-19	AT1G20100	AT1G20100
ATLER-1G31490	2.22039	3.97289e-47	4.1244e-46	AT1G20110	FYVE1
ATLER-1G31560	5.78934	2.01792e-44	1.9662e-43	AT1G20180	AT1G20180
ATLER-1G31600	1.25745	1.24687e-19	5.96776e-19	AT1G20220	ATALBA2
ATLER-1G31660	3.77477	3.37794e-88	7.55411e-87	AT1G20270	AT1G20270
ATLER-1G31690	5.9329	2.74241e-58	3.55706e-57	AT1G20310	AT1G20310
ATLER-1G31790	1.39613	2.41131e-12	8.33636e-12	AT1G20410	AT1G20410
ATLER-1G31820	2.02613	5.91952e-38	4.9348e-37	AT1G20440	COR47
ATLER-1G31830	3.30841	6.77912e-35	5.19026e-34	AT1G20450	ERD10
ATLER-1G31890	2.85299	1.04238e-38	8.8949e-38	AT1G20510	OPCL1
ATLER-1G31960	1.01674	1.68442e-08	4.64675e-08	AT1G20575	DPMS1
ATLER-1G32010	2.75565	2.53002e-65	3.79503e-64	AT1G20630, AT4G35090	CAT1, CAT2
ATLER-1G32060	3.06732	0.0192647	0.0300351	AT1G20680	AT1G20680
ATLER-1G32140	1.44631	0.000482338	0.000924189	AT1G20720	AT1G20720
ATLER-1G32170	4.43712	0.00423486	0.00726739	AT1G20740	AT1G20740
ATLER-1G32210	1.60003	6.71566e-20	3.2424e-19	AT1G20780	SAUL1
ATLER-1G32380	1.78351	1.06806e-14	4.14699e-14	AT1G20900	AHL27
ATLER-1G32430	1.40625	9.14481e-06	2.06053e-05	AT1G20930, AT1G76540	CDKB2;2, CDKB2;1
ATLER-1G32480	1.63639	2.89727e-36	2.30548e-35	AT1G20970	AT1G20970
ATLER-1G32490	1.59042	3.82398e-16	1.59032e-15	AT1G20980	SPL14
ATLER-1G32520	2.45884	1.61891e-22	8.59961e-22	AT1G21010	AT1G21010
ATLER-1G32570	1.42474	9.79882e-21	4.8828e-20	AT1G21080, AT1G76700	AT1G21080, AT1G76700
ATLER-1G32640	1.18858	5.3721e-15	2.11262e-14	AT1G21160	AT1G21160
ATLER-1G32650	1.45346	1.5807e-18	7.25226e-18	AT1G21170	SEC5B
ATLER-1G32670	1.04867	1.11877e-06	2.71295e-06	AT1G21200	AT1G21200
ATLER-1G32790	5.04635	0	0	AT1G21310	EXT3
ATLER-1G32810	6.25871	2.41686e-16	1.01334e-15	AT1G21320	NSRB
ATLER-1G32840	4.9303	1.12344e-11	3.7448e-11	AT1G21340	AT1G21340
ATLER-1G32870	1.2182	1.0044e-08	2.80732e-08	AT1G21370	AT1G21370
ATLER-1G32880	2.13519	2.40024e-37	1.97115e-36	AT1G21380	TOL3
ATLER-1G32890	3.8967	6.42187e-76	1.16545e-74	AT1G21390	emb2170
ATLER-1G32930	1.59048	5.7051e-18	2.56468e-17	AT1G21410, AT1G77000	SKP2A, SKP2B
ATLER-1G33300	1.51892	9.76657e-08	2.56525e-07	AT1G21740	AT1G21740
ATLER-1G33310	2.54288	1.29014e-66	1.98102e-65	AT1G21750	PDIL1-1
ATLER-1G33470	1.84091	3.91765e-27	2.41702e-26	AT1G21900	P24DELTA5
ATLER-1G33480	1.89618	2.61093e-10	8.05752e-10	AT1G21910	DREB26
ATLER-1G33570	4.23362	1.02598e-240	1.45018e-238	AT1G21980, AT1G77740	PIP5K1, PIP5K2
ATLER-1G33580	4.30647	0.0352342	0.0526615	AT1G21990	AT1G21990
ATLER-1G33640	1.24564	0.00262789	0.00462303	AT1G22030	AT1G22030
ATLER-1G33690	2.09599	3.53196e-17	1.537e-16	AT1G22070	TGA3
ATLER-1G33710	4.26067	0.0347474	0.0519868	AT1G22090	emb2204
ATLER-1G33790	2.40447	4.82556e-15	1.90074e-14	AT1G22170	AT1G22170
ATLER-1G33800	4.05244	3.19809e-68	5.08053e-67	AT1G22180	AT1G22180
ATLER-1G33830	7.33641	6.47691e-09	1.83403e-08	AT1G22210	TPPC
ATLER-1G33840	2.85302	2.03506e-10	6.31569e-10	AT1G22220	AUF2
ATLER-1G33880	2.26748	0.0354622	0.052977	AT1G22260, AT1G22275	ZYP1a, ZYP1b
ATLER-1G33900	1.17364	0.0379299	0.056362	AT1G22260, AT1G22275	ZYP1a, ZYP1b
ATLER-1G33910	2.4594	3.14279e-40	2.77194e-39	AT1G22280	PAPP2C
ATLER-1G33930	2.79773	3.29616e-86	7.07006e-85	AT1G22300	GRF10
ATLER-1G33980	5.04815	8.56836e-154	4.54164e-152	AT1G22360, AT1G22380, AT1G22400	UGT85A2, UGT85A3, UGT85A1
ATLER-1G34010	1.59205	1.68119e-12	5.85443e-12
ATLER-1G34020	2.19301	8.21665e-38	6.83429e-37	AT1G22410	AT1G22410
ATLER-1G34050	3.96872	6.24188e-71	1.0364e-69	AT1G22440	AT1G22440
ATLER-1G34120	2.5237	3.86062e-25	2.23782e-24	AT1G22510	AT1G22510
ATLER-1G34160	1.26544	1.35132e-11	4.49285e-11	AT1G22550	NPF5.16
ATLER-1G34170	3.11027	1.36326e-58	1.77553e-57	AT1G22570	AT1G22570
ATLER-1G34360	2.66368	6.05513e-46	6.11616e-45	AT1G22770	GI
ATLER-1G34390	1.84517	1.98389e-20	9.7688e-20	AT1G22800	AT1G22800
ATLER-1G34400	7.78806	8.45566e-10	2.53222e-09	AT1G22810	ATERF019
ATLER-1G34420	1.50476	7.71125e-21	3.86e-20	AT1G22840, AT4G10040	CYTC-1, CYTC-2
ATLER-1G34470	1.95954	5.81774e-21	2.92412e-20	AT1G22882	SUN3
ATLER-1G34500	3.97666	1.91465e-64	2.83914e-63	AT1G22900	AT1G22900
ATLER-1G34510	1.42818	1.29844e-11	4.319e-11	AT1G22910	AT1G22910
ATLER-1G34530	1.41392	2.08822e-23	1.14855e-22	AT1G22930	AT1G22930
ATLER-1G34590	3.40444	6.89779e-45	6.80216e-44	AT1G22985	CRF7
ATLER-1G34600	6.27186	1.13705e-77	2.13016e-76	AT1G22990	HIPP22
ATLER-1G34630	1.52753	8.45365e-29	5.46636e-28	AT1G23020	FRO3
ATLER-1G34670	2.06547	2.67499e-27	1.65777e-26	AT1G23040	AT1G23040
ATLER-1G34690	6.78734	5.14476e-89	1.1659e-87	AT1G23060	MDP40
ATLER-1G34730	1.873	0.0236353	0.0363405	AT1G14980, AT1G23100	CPN10, AT1G23100
ATLER-1G34770	3.63087	2.23246e-14	8.55059e-14	AT1G23140	CAR8
ATLER-1G34800	2.74411	8.00356e-39	6.84822e-38	AT1G23150	AT1G23150
ATLER-1G34810	3.28327	3.85654e-07	9.68969e-07	AT1G23160	GH3.7
ATLER-1G34820	2.27443	1.56351e-15	6.31534e-15	AT1G23170	AT1G23170
ATLER-1G34840	2.97296	7.54357e-68	1.18557e-66	AT1G23190, AT1G70730	PGM3, PGM2
ATLER-1G34850	1.73564	5.02091e-10	1.52097e-09	AT1G23200	HMS
ATLER-1G34860	6.10421	4.99876e-05	0.000105912	AT1G23201	AT1G23201
ATLER-1G34880	5.76343	8.21979e-13	2.91159e-12	AT1G23210, AT1G70710	GH9B6, GH9B1
ATLER-1G34930	1.04847	1.0359e-14	4.02282e-14	AT1G23260, AT1G70660	MMZ1, MMZ2
ATLER-1G35080	2.73439	1.09518e-13	4.05247e-13	AT1G23410, AT2G47110, AT3G62250	RPS27AA, UBQ6, UBQ5
ATLER-1G35100	2.47343	1.79604e-36	1.43644e-35	AT1G23440	AT1G23440
ATLER-1G35150	1.1871	1.98863e-26	1.20003e-25	AT1G10630, AT1G23490, AT1G70490, AT2G47170, AT3G62290, AT5G14670	ARFA1F, ARF1, ARFA1D, ARF1A1C, ARFA1E, ARFA1B
ATLER-1G35170	7.45686	9.97433e-09	2.78892e-08	AT1G23510	AT1G23510
ATLER-1G35180	7.54932	6.28626e-09	1.78165e-08	AT1G23520	AT1G23520
ATLER-1G35210	3.42155	5.53951e-30	3.7183e-29	AT1G23550	SRO2
ATLER-1G35220	5.73271	6.72736e-84	1.40472e-82	AT1G23560	AT1G23560
ATLER-1G35370	1.37796	2.03773e-05	4.4624e-05	AT1G23760	JP630
ATLER-1G35410	5.02385	1.16633e-96	3.00438e-95	AT1G23800	ALDH2B7
ATLER-1G35440	1.00173	0.00575406	0.0096897	AT1G23830	AT1G23830
ATLER-1G35540	1.17338	5.94337e-17	2.5581e-16	AT1G23950, AT1G23970	AT1G23950, AT1G23970
ATLER-1G35750	3.40777	2.43571e-10	7.52415e-10	AT1G24095	AT1G24095
ATLER-1G35760	1.4665	1.67596e-14	6.44824e-14	AT1G24100	UGT74B1
ATLER-1G35850	2.17657	2.75299e-28	1.75447e-27	AT1G24150	FH4
ATLER-1G35890	2.07109	3.34065e-55	4.11286e-54	AT1G24180, AT1G59900	IAR4, E1 ALPHA
ATLER-1G36020	2.12142	5.64056e-22	2.95075e-21	AT1G24280	G6PD3
ATLER-1G36060	1.41395	0.0266501	0.040619	AT1G24320	AT1G24320
ATLER-1G36170	3.4191	9.31236e-15	3.62211e-14	AT1G24430	AT1G24430
ATLER-1G36630	2.88618	5.6151e-80	1.09763e-78	AT1G24807, AT1G24909, AT1G25083, AT1G25155, AT1G25220, AT5G57890	AT1G24807, AT1G24909, AT1G25083, AT1G25155, ASB1, AT5G57890
ATLER-1G36690	4.56067	6.78694e-192	5.52222e-190	AT1G25275	AT1G25275
ATLER-1G36700	3.93059	0.000836088	0.00156222	AT1G25277	AT1G25277
ATLER-1G36800	2.59231	7.79404e-21	3.89879e-20	AT1G25370	AT1G25370
ATLER-1G36810	1.41467	1.29335e-10	4.05667e-10	AT1G25375	AT1G25375
ATLER-1G36910	1.92811	0.00452832	0.00773727	AT1G25460	AT1G25460
ATLER-1G36960	1.95834	7.02692e-05	0.000146616	AT1G25510	AT1G25510
ATLER-1G36980	2.02346	1.10481e-15	4.50545e-15	AT1G25530	AT1G25530
ATLER-1G37290	1.6544	2.87465e-29	1.88761e-28	AT1G26270	AT1G26270
ATLER-1G37300	1.33319	1.001e-08	2.79819e-08	AT1G26300	AT1G26300
ATLER-1G37310	2.62512	7.69005e-09	2.16365e-08	AT1G26290	AT1G26290
ATLER-1G37340	1.5927	0.00418004	0.00717722	AT1G26330	AT1G26330
ATLER-1G37400	4.24979	9.76098e-30	6.50831e-29	AT1G26380	FOX1
ATLER-1G37410	1.61229	3.80637e-05	8.14622e-05	AT1G26390	ATBBE4
ATLER-1G37440	3.35252	6.24895e-48	6.62767e-47	AT1G26420	ATBBE7
ATLER-1G37580	1.20782	2.66542e-17	1.16543e-16	AT1G26550	AT1G26550
ATLER-1G37600	1.26339	5.35541e-13	1.91172e-12	AT1G26560	BGLU40
ATLER-1G37730	4.50322	0.00709216	0.0118007	AT1G26680	AT1G26680
ATLER-1G37740	2.44912	2.2893e-27	1.42035e-26	AT1G26690	AT1G26690
ATLER-1G37750	3.73673	0.0349059	0.0522061	AT1G26700	MLO14
ATLER-1G37770	10.7209	3.75543e-19	1.76561e-18	AT1G26720	AT1G26720
ATLER-1G37780	6.81574	7.56295e-189	5.99867e-187	AT1G26730, AT1G35350	AT1G26730, AT1G35350
ATLER-1G37810	1.25392	0.0236848	0.0364077	AT1G26760	SDG35
ATLER-1G37830	5.43923	5.95815e-167	3.54116e-165	AT1G26770, AT1G69530, AT2G03090	EXPA10, EXPA1, EXPA15
ATLER-1G37870	4.44376	0.0340715	0.0510551	AT1G26795, AT1G26796	AT1G26795, AT1G26796
ATLER-1G37920	1.30788	9.82137e-09	2.74754e-08	AT1G26800	MPSR1
ATLER-1G37950	6.54121	2.7727e-111	8.62315e-110	AT1G26820	RNS3
ATLER-1G37970	2.43605	3.90296e-05	8.34889e-05	AT1G26840	ORC6
ATLER-1G37990	2.61362	0.0160307	0.0252827	AT1G26870	FEZ
ATLER-1G38020	1.93921	3.21002e-13	1.15939e-12	AT1G26900	AT1G26900
ATLER-1G38030	2.0554	3.56467e-17	1.55093e-16	AT1G14320, AT1G26910, AT1G66580	SAC52, RPL10B, SAG24
ATLER-1G38050	3.62545	2.14114e-112	6.81273e-111	AT1G26930	AT1G26930
ATLER-1G38090	1.22743	4.71071e-06	1.08743e-05	AT1G26960	AtHB23
ATLER-1G38100	3.42676	4.00759e-05	8.56025e-05	AT1G26970	PBL4
ATLER-1G38140	1.24241	4.89126e-15	1.92594e-14	AT1G27000	AT1G27000
ATLER-1G38160	2.14361	1.86625e-37	1.53835e-36	AT1G27020	AT1G27020
ATLER-1G38180	8.22448	2.01186e-11	6.61126e-11	AT1G27040	NPF4.5
ATLER-1G38270	2.65073	9.89129e-12	3.30459e-11	AT1G27110	AT1G27110
ATLER-1G38340	1.80371	9.28441e-13	3.28026e-12	AT1G27170	AT1G27170
ATLER-1G38470	2.12722	5.53248e-42	5.10637e-41	AT1G27300	AT1G27300
ATLER-1G38500	1.26771	0.000242792	0.000480873	AT1G27330, AT1G27350	AT1G27330, AT1G27350
ATLER-1G38520	1.81465	2.8256e-08	7.67296e-08	AT1G27330, AT1G27350	AT1G27330, AT1G27350
ATLER-1G38740	1.22157	7.93198e-13	2.8119e-12	AT1G27530	AT1G27530
ATLER-1G38940	1.38336	6.11023e-14	2.289e-13	AT1G27630	CYCT1;3
ATLER-1G38990	1.25332	0.00259901	0.00457513	AT1G27680	APL2
ATLER-1G39040	2.91999	1.76936e-16	7.46688e-16	AT1G27720	TAF4b
ATLER-1G39060	7.61005	3.72391e-32	2.66339e-31	AT1G27740	RSL4
ATLER-1G39090	3.49474	2.22335e-92	5.36378e-91	AT1G27760	SAT32
ATLER-1G39230	1.30071	1.12989e-20	5.61887e-20	AT1G27950	LTPG1
ATLER-1G39260	2.37129	2.17195e-55	2.683e-54	AT1G27980	DPL1
ATLER-1G39340	2.44632	2.97833e-45	2.96622e-44	AT1G28050	BBX13
ATLER-1G39400	1.21036	2.67014e-06	6.28284e-06	AT1G28110, AT2G33530	SCPL45, scpl46
ATLER-1G39420	3.37442	9.74985e-67	1.50024e-65	AT1G28130	GH3.17
ATLER-1G39470	5.2111	0.00161592	0.00291508	AT1G28170	SOT7
ATLER-1G39520	2.29841	5.89964e-36	4.65428e-35	AT1G28190	AT1G28190
ATLER-1G39640	1.9729	4.02841e-15	1.59387e-14	AT1G28290	AGP31
ATLER-1G39750	1.22405	4.26793e-19	2.00357e-18	AT1G28340	RLP4
ATLER-1G39770	1.58769	0.0092935	0.0151928	AT1G28360	ERF12
ATLER-1G39800	1.56114	3.92166e-24	2.20593e-23	AT1G28380	NSL1
ATLER-1G39810	3.51815	2.09498e-39	1.81724e-38	AT1G28390	AT1G28390
ATLER-1G39830	1.75049	2.8873e-21	1.4666e-20	AT1G28400	AT1G28400
ATLER-1G39890	5.01093	9.38587e-61	1.28706e-59	AT1G28470	NAC010
ATLER-1G39900	5.58625	5.34652e-80	1.04699e-78	AT1G28480	GRX480
ATLER-1G39910	1.24521	1.11614e-11	3.72103e-11	AT1G28490	SYP61
ATLER-1G40020	1.5858	1.098e-14	4.25872e-14	AT1G28600, AT1G28610	GGL2, GGL3
ATLER-1G40070	6.90947	3.8291e-17	1.66269e-16	AT1G28640, AT1G28650, AT1G28660, AT1G28670	AT1G28640, AT1G28650, GGL2, ARAB-1
ATLER-1G40330	1.00059	7.99502e-06	1.81145e-05	AT1G28760	NEMP_A
ATLER-1G40440	3.59491	2.47457e-09	7.18141e-09	AT1G29020	AT1G29020
ATLER-1G40450	4.19948	1.3265e-43	1.26786e-42	AT1G29025	AT1G29025
ATLER-1G40480	1.58805	0.00114908	0.00211619	AT1G29041	AT1G29041
ATLER-1G40540	12.6076	2.68974e-121	9.67515e-120	AT1G29090	AT1G29090
ATLER-1G40550	3.4859	0.0058464	0.00983769	AT1G29100	ATHMP07
ATLER-1G40590	1.00822	2.37738e-07	6.07431e-07	AT1G29150	ATS9
ATLER-1G40600	2.95445	8.99019e-15	3.49989e-14	AT1G29160	COG1
ATLER-1G40640	4.95898	5.20079e-36	4.1103e-35	AT1G29195	AT1G29195
ATLER-1G40680	4.15613	1.77616e-11	5.86205e-11	AT1G29230	CIPK18
ATLER-1G40730	1.85237	0.0301646	0.0455381	AT1G29270	AT1G29270
ATLER-1G40740	4.13932	7.3008e-85	1.54081e-83	AT1G29280	WRKY65
ATLER-1G40750	4.9211	9.33557e-16	3.8191e-15	AT1G29290	CEP14
ATLER-1G40760	2.20847	6.55331e-21	3.28634e-20	AT1G29300	UNE1
ATLER-1G40770	1.13205	9.24849e-15	3.5979e-14	AT1G29310, AT1G78720, AT2G34250	Sec. 61-alpha1, AT1G78720, AT2G34250
ATLER-1G40790	1.5349	2.2758e-16	9.55289e-16	AT1G29330	ERD2
ATLER-1G40870	1.06205	9.56448e-14	3.54925e-13	AT1G29400	ML5
ATLER-1G41170	1.50631	8.6323e-08	2.27682e-07	AT1G29630	AT1G29630
ATLER-1G41180	4.51689	5.34846e-72	9.07181e-71	AT1G29640	AT1G29640
ATLER-1G41230	1.75046	8.74941e-23	4.69403e-22	AT1G29690	CAD1
ATLER-1G41360	1.88606	5.70968e-21	2.87046e-20	AT1G29800	AT1G29800
ATLER-1G41380	1.10154	8.38132e-11	2.65758e-10	AT1G29820, AT1G29830	AT1G29820, AT1G29830
ATLER-1G41400	1.09935	1.70624e-13	6.25271e-13	AT1G29850	PDCD5
ATLER-1G41570	1.59357	5.57232e-09	1.58644e-08	AT1G29980	AT1G29980
ATLER-1G41590	1.24536	7.74707e-12	2.60242e-11	AT1G30000	MNS3
ATLER-1G41640	5.28339	5.20126e-06	1.19641e-05	AT1G30050	MADA3
ATLER-1G41660	3.05824	2.30183e-75	4.14329e-74	AT1G30070	AT1G30070
ATLER-1G41670	3.04524	9.93638e-13	3.50499e-12	AT1G30080	AT1G30080
ATLER-1G41690	4.16705	9.76859e-05	0.000200949	AT1G30100	NCED5
ATLER-1G41700	1.12177	1.49333e-06	3.58888e-06	AT1G30110	NUDX25
ATLER-1G41730	5.07514	1.64364e-39	1.43024e-38	AT1G30135	JAZ8
ATLER-1G41870	1.75318	1.88959e-36	1.51071e-35	AT1G30270	CIPK23
ATLER-1G42010	1.45508	2.38335e-15	9.54119e-15	AT1G30400	ABCC1
ATLER-1G42030	3.94058	1.31353e-47	1.3825e-46	AT1G30410, AT1G30420	ABCC12, ABCC11
ATLER-1G42060	1.02469	2.64154e-08	7.18554e-08	AT1G30450	CCC1
ATLER-1G42070	4.18233	0.0382915	0.0568686	AT1G30455	AT1G30455
ATLER-1G42110	2.05912	2.37813e-09	6.91701e-09	AT1G30475	AT1G30475
ATLER-1G42150	2.09704	1.85816e-37	1.53226e-36	AT1G30510	RFNR2
ATLER-1G42160	4.32559	0.00256895	0.00452402	AT1G30515	AT1G30515
ATLER-1G42280	4.08515	3.69301e-112	1.1683e-110	AT1G30620, AT4G20460	MUR4, AT4G20460
ATLER-1G42290	1.94078	2.71161e-33	2.00171e-32	AT1G30630, AT2G34840	epsilon1-COP, epsilon2-COP
ATLER-1G42300	2.52717	7.57916e-56	9.4365e-55	AT1G30640	NDR7
ATLER-1G42310	2.15864	3.45864e-20	1.68649e-19	AT1G30650	WRKY14
ATLER-1G42320	3.27456	7.22849e-09	2.03952e-08	AT1G30660	TWINKY
ATLER-1G42360	7.79326	0	0	AT1G30700	ATBBE8
ATLER-1G42380	4.44272	0	0	AT1G30720	ATBBE10
ATLER-1G42390	5.56227	1.38591e-251	2.13702e-249	AT1G30730	ATBBE11
ATLER-1G42400	3.27375	3.16743e-26	1.89994e-25	AT1G30740	ATBBE12
ATLER-1G42420	2.90744	7.51198e-41	6.73057e-40	AT1G30755	PSI2
ATLER-1G42440	7.59676	1.16484e-131	4.70415e-130	AT1G30760	ATBBE-LIKE 13
ATLER-1G42640	2.61798	1.2341e-24	7.04244e-24	AT1G30900	VSR6
ATLER-1G42700	1.503	8.29383e-05	0.000171971
ATLER-1G42900	1.29803	1.16065e-12	4.07845e-12	AT1G31130	AT1G31130
ATLER-1G43120	3.42065	2.44555e-57	3.13149e-56	AT1G31280	AGO2
ATLER-1G43130	1.80313	1.53888e-07	3.98876e-07	AT1G31290	AGO3
ATLER-1G43200	1.34103	3.38959e-19	1.59429e-18	AT1G31340, AT2G35635	RUB1, UBQ7
ATLER-1G43350	1.17408	1.31142e-10	4.10985e-10	AT1G31480	SGR2
ATLER-1G43730	1.40553	7.73142e-23	4.15394e-22	AT1G31850	AT1G31850
ATLER-1G43770	2.83796	7.34694e-17	3.1493e-16	AT1G31885	NIP3;1
ATLER-1G43780	2.65792	6.40116e-62	8.97301e-61	AT1G31910	AT1G31910
ATLER-1G43800	1.37306	1.75967e-12	6.11999e-12	AT1G31930	XLG3
ATLER-1G43980	1.9312	1.42753e-41	1.30773e-40	AT1G32090	OSCA1.8
ATLER-1G44010	1.86473	6.34292e-13	2.25801e-12	AT1G32127	AT1G32127
ATLER-1G44020	1.38161	2.01193e-21	1.02954e-20	AT1G32130	IWS1
ATLER-1G44060	1.94372	5.64097e-24	3.15614e-23	AT1G32170	XTH30
ATLER-1G44130	1.07629	1.29281e-14	4.99677e-14	AT1G32230	RCD1
ATLER-1G44230	2.46074	0.00121924	0.00223843
ATLER-1G44310	3.3228	1.10021e-50	1.23584e-49	AT1G32350	AOX1D
ATLER-1G44680	1.38225	0.0150584	0.0238412	AT1G32630	AT1G32630
ATLER-1G44720	1.18159	0.0034101	0.00591965	AT1G32690	AT1G32690
ATLER-1G44900	2.37698	4.53903e-18	2.048e-17	AT1G32860	AT1G32860
ATLER-1G44910	1.74126	1.02451e-19	4.9163e-19	AT1G32870	NAC13
ATLER-1G44970	5.52885	0.000294954	0.000578985	AT1G32910	AT1G32910
ATLER-1G45000	2.20769	2.97616e-14	1.13263e-13	AT1G32930	GALT31A
ATLER-1G45010	6.272	1.18463e-142	5.45325e-141	AT1G32940	SBT3.5
ATLER-1G45020	5.00688	9.18066e-20	4.41224e-19	AT1G32950, AT1G32960	AT1G32950, SBT3.3
ATLER-1G45140	3.62254	7.62455e-30	5.10231e-29	AT1G33030	AT1G33030
ATLER-1G45170	3.56927	7.54106e-27	4.60738e-26	AT1G33055	HUP32
ATLER-1G45340	1.25162	1.42751e-05	3.16444e-05	AT1G33265	FAX4
ATLER-1G45360	6.33932	1.2773e-32	9.2555e-32	AT1G33280	NAC015
ATLER-1G45550	3.66928	0.000323058	0.000630839	AT1G33500	AT1G33500
ATLER-1G45610	2.77084	1.15615e-35	9.05938e-35	AT1G33560	ADR1
ATLER-1G45630	4.96309	2.79291e-212	2.89125e-210	AT1G33590	AT1G33590
ATLER-1G45660	1.98806	8.05656e-07	1.97649e-06	AT1G33612	PNP-R1
ATLER-1G45740	5.56373	2.21893e-36	1.77081e-35	AT1G33770	AT1G33770
ATLER-1G45760	3.25478	2.17707e-21	1.11173e-20	AT1G33790	AT1G33790
ATLER-1G45770	1.81445	1.19602e-13	4.4182e-13	AT1G33800	GXMT1
ATLER-1G46210	3.15461	1.10565e-87	2.43797e-86	AT1G33970	IAN9
ATLER-1G46300	2.484	8.78149e-07	2.14765e-06	AT1G31540	AT1G31540
ATLER-1G46510	1.5207	1.84277e-13	6.7385e-13	AT1G34260	FAB1D
ATLER-1G46540	1.23025	4.80594e-11	1.5468e-10	AT1G34300	AT1G34300
ATLER-1G46580	1.05759	1.06708e-12	3.75863e-12	AT1G34320	PSI1
ATLER-1G46620	2.31818	8.30053e-24	4.61606e-23	AT1G34340	AT1G34340
ATLER-1G46630	1.18182	0.00212507	0.00377946	AT1G34350	TMEM18
ATLER-1G46640	1.03297	0.0105407	0.0170836	AT1G34355	PS1
ATLER-1G46720	1.69681	1.22929e-08	3.41814e-08	AT1G34420	AT1G34420
ATLER-1G46850	1.11705	5.89893e-11	1.88673e-10	AT1G34550	EMB2756
ATLER-1G47050	3.63767	7.49431e-84	1.56338e-82	AT1G34750	CIPP1
ATLER-1G47200	1.81547	8.09823e-14	3.01479e-13	AT1G35140	PHI-1
ATLER-1G47250	5.77919	0.000200974	0.000401912	AT1G35170, AT1G35180, AT1G45010	AT1G35170, AT1G35180, AT1G45010
ATLER-1G47280	1.95801	1.14591e-28	7.37516e-28	AT1G35190	AT1G35190
ATLER-1G47910	1.82031	0.000124238	0.000252879	AT1G35530	FANCM
ATLER-1G48160	5.78752	5.73065e-192	4.68003e-190	AT1G35720	ANNAT1
ATLER-1G48430	6.75715	8.6304e-48	9.114e-47	AT1G35910	TPPD
ATLER-1G48750	1.60323	9.32721e-27	5.68607e-26	AT1G36060	TG
ATLER-1G49520	3.86414	6.78024e-49	7.35388e-48	AT1G36370	MSA1
ATLER-1G50070	5.14134	0.00410813	0.00706089	AT1G36580	AT1G36580
ATLER-1G50160	4.4418	2.77197e-56	3.47679e-55	AT1G36622	AT1G36622
ATLER-1G50230	6.62	5.60167e-20	2.70692e-19	AT1G36640	AT1G36640
ATLER-1G50280	1.54361	9.67125e-19	4.47067e-18	AT1G36730	CPUORF19
ATLER-1G52060	1.20181	2.00059e-09	5.85519e-09	AT1G38065, AT1G38131	AT1G38065, AT1G38131
ATLER-1G55420	6.49521	2.92848e-06	6.87312e-06	AT1G41820	AT1G41820
ATLER-1G56820	2.08521	2.93704e-23	1.60381e-22	AT1G42990	BZIP60
ATLER-1G57000	5.73346	9.70563e-70	1.57824e-68	AT1G43160	RAP2.6
ATLER-1G58000	5.83366	3.26684e-74	5.76732e-73	AT1G43800	FTM1
ATLER-1G58160	1.13596	1.56912e-12	5.47281e-12	AT1G43860	AT1G43860
ATLER-1G58320	1.09629	2.19718e-07	5.62626e-07	AT1G43910	AT1G43910
ATLER-1G58620	5.16263	1.31319e-104	3.7654e-103	AT1G44130	AT1G44130
ATLER-1G58650	1.61234	2.85492e-07	7.24659e-07	AT1G44160	AT1G44160
ATLER-1G58660	1.85945	3.38184e-27	2.09054e-26	AT1G44170	ALDH3H1
ATLER-1G59240	2.525	1.14508e-45	1.15082e-44	AT1G45145	TRX5
ATLER-1G59310	1.60419	3.41603e-14	1.29488e-13	AT1G45180	CTL05
ATLER-1G59480	1.18045	5.67618e-11	1.8176e-10	AT1G45249	ABF2
ATLER-1G59760	3.44235	0.0388055	0.0575621	AT1G47130	AT1G47130
ATLER-1G59820	1.11704	1.06592e-09	3.16971e-09	AT1G47250, AT5G42790	PAF2, PAF1
ATLER-1G59950	1.36996	5.84743e-09	1.66176e-08	AT1G47340	AT1G47340
ATLER-1G60010	2.08769	6.05328e-24	3.38339e-23	AT1G47380	AT1G47380
ATLER-1G60060	1.33634	1.16226e-32	8.43856e-32	AT1G47420	SDH5
ATLER-1G60130	2.88388	2.33615e-35	1.81701e-34	AT1G47480	AT1G47480
ATLER-1G60190	7.56988	6.23657e-131	2.49124e-129	AT1G47510	5PTASE11
ATLER-1G60250	2.36966	6.21664e-14	2.32689e-13	AT1G47550, AT1G47560	SEC3A, SEC3B
ATLER-1G60320	5.78199	2.11949e-27	1.31684e-26
ATLER-1G60490	1.56405	1.06911e-26	6.5103e-26	AT1G47710	SERPIN1
ATLER-1G60530	1.22175	6.90939e-09	1.95298e-08	AT1G47750	PEX11A
ATLER-1G60720	1.39106	5.45924e-13	1.94784e-12	AT1G47870	ATE2F2
ATLER-1G60740	7.01051	1.42456e-32	1.03192e-31	AT1G47890	RLP7
ATLER-1G60760	2.29725	0.0391529	0.0580462	AT1G47920	SYP81
ATLER-1G60880	1.32428	6.03955e-05	0.000126831	AT1G48000	MYB112
ATLER-1G60980	1.49007	9.12257e-31	6.27621e-30	AT1G48090	AT1G48090
ATLER-1G61190	3.76315	3.16349e-102	8.79633e-101	AT1G48260	CIPK17
ATLER-1G61240	1.48499	1.19659e-10	3.76068e-10	AT1G48320	DHNAT1
ATLER-1G61310	3.34903	3.62369e-33	2.66341e-32	AT1G48370, AT3G17650	YSL8, YSL5
ATLER-1G61350	4.33063	0.000775415	0.00145366	AT1G48405	AT1G48405
ATLER-1G61390	1.23334	3.23268e-10	9.90697e-10	AT1G48440, AT3G17780	AT1G48440, AT3G17780
ATLER-1G61450	1.09201	1.55588e-10	4.8635e-10	AT1G48490	IRE3
ATLER-1G61460	1.19692	0.0496409	0.0722878	AT1G48500	JAZ4
ATLER-1G61470	4.06635	1.10039e-09	3.26983e-09	AT1G48510	SURF1B
ATLER-1G61570	2.96968	2.81235e-10	8.65973e-10	AT1G48605, AT3G18030	ATHAL3B, HAL3A
ATLER-1G61700	2.42139	0.00773292	0.0128088	AT1G48740	CP4
ATLER-1G61900	1.12843	3.43491e-14	1.30182e-13	AT1G48900, AT5G49500	AT1G48900, AT5G49500
ATLER-1G62030	4.89475	0.0303604	0.0458148	AT1G49005	CLE11
ATLER-1G62230	2.05916	3.51101e-30	2.37114e-29	AT1G49160	WNK7
ATLER-1G62400	1.2403	6.88807e-12	2.32058e-11	AT1G49300, AT1G52280, AT3G16100, AT3G18820	RABG3E, RABG3d, RABG3c, RAB7B
ATLER-1G62410	2.54439	6.92267e-12	2.33152e-11	AT1G49310	AT1G49310
ATLER-1G62460	1.25633	5.50648e-10	1.66372e-09	AT1G49360	AT1G49360
ATLER-1G62480	3.21493	8.02119e-05	0.000166584	AT1G49390, AT5G20400, AT5G20550	AT1G49390, AT5G20400, AT5G20550
ATLER-1G62550	2.54653	3.09357e-15	1.23107e-14	AT1G49450	AIW2
ATLER-1G62580	3.56737	1.89192e-05	4.15052e-05	AT1G49475	AT1G49475
ATLER-1G62630	1.01118	3.75931e-05	8.05018e-05	AT1G49520	AT1G49520
ATLER-1G62790	2.43749	2.77121e-60	3.76495e-59	AT1G49670	NQR
ATLER-1G62810	4.20254	0.00145436	0.0026394	AT1G49700	AT1G49700
ATLER-1G62840	1.55328	2.86201e-10	8.80648e-10	AT1G49720	ABF1
ATLER-1G63020	2.04049	2.67052e-06	6.28308e-06	AT1G49860	GSTF14
ATLER-1G63030	1.47083	0.0134966	0.0215215	AT1G49870	AT1G49870
ATLER-1G63060	3.79328	2.25499e-16	9.47095e-16	AT1G49900	AT1G49900
ATLER-1G63070	3.54907	1.92934e-10	6.00112e-10	AT1G49910, AT3G19590	BUB3.2, BUB3.1
ATLER-1G63110	1.06848	2.46511e-10	7.61391e-10	AT1G49950	TRB1
ATLER-1G63150	1.13091	3.41829e-13	1.2332e-12	AT1G49980	AT1G49980
ATLER-1G63230	5.3787	3.57708e-14	1.35384e-13	AT1G50060	AT1G50060
ATLER-1G63260	6.25863	1.5758e-06	3.77753e-06	AT1G50090, AT1G50110	BCAT7, BCAT6
ATLER-1G63280	2.75238	3.30107e-10	1.01095e-09	AT1G50090, AT1G50110	BCAT7, BCAT6
ATLER-1G63390	1.13428	0.0009549	0.00177325	AT1G50240	FU
ATLER-1G63500	1.98757	5.39944e-46	5.45886e-45	AT1G50360	VIIIA
ATLER-1G63530	3.27857	0.000262161	0.000517284	AT1G50390	AT1G50390
ATLER-1G63560	1.49696	1.23631e-17	5.47732e-17	AT1G50420	SCL3
ATLER-1G63660	1.16772	9.34313e-08	2.45696e-07	AT1G50520, AT1G50560	CYP705A27, CYP705A25
ATLER-1G63670	1.145	3.61518e-17	1.57228e-16	AT1G50570	AT1G50570
ATLER-1G63700	3.14445	8.71525e-14	3.24066e-13	AT1G50590	AT1G50590
ATLER-1G63740	3.72644	1.58408e-70	2.61836e-69	AT1G50630	AT1G50630
ATLER-1G63790	1.33466	3.81874e-20	1.85961e-19	AT1G50670	OTU2
ATLER-1G63870	1.74426	2.53827e-09	7.36142e-09	AT1G50740, AT3G20510	AT1G50740, FAX6
ATLER-1G63990	1.46971	0.0115855	0.0186439	AT1G50830	AT1G50830
ATLER-1G64080	1.25921	2.54272e-11	8.30498e-11	AT1G50940	ETFALPHA
ATLER-1G64160	7.95249	1.23266e-09	3.64835e-09	AT1G51030	AT1G51030
ATLER-1G64170	10.4094	1.1939e-17	5.29264e-17	AT1G51035	AT1G51035
ATLER-1G64230	4.84809	4.16995e-32	2.97468e-31	AT1G51090	ATHMAD1
ATLER-1G64310	1.40795	2.24563e-10	6.9545e-10	AT1G51170	UCN
ATLER-1G64370	3.44334	1.03892e-06	2.52682e-06	AT1G51190	PLT2
ATLER-1G64610	4.7586	3.13309e-45	3.11613e-44	AT1G51420	SPP1
ATLER-1G64640	1.5609	0.00093135	0.00173141	AT1G51460	ABCG13
ATLER-1G64650	2.28575	6.91042e-10	2.07793e-09	AT1G47600, AT1G51470	BGLU34, BGLU35
ATLER-1G64780	1.32979	7.41602e-17	3.17829e-16	AT1G51590	MNS1
ATLER-1G64810	3.93889	5.43241e-37	4.41521e-36	AT1G51620	AT1G51620
ATLER-1G64900	1.41396	2.82297e-18	1.28502e-17	AT1G51710	UBP6
ATLER-1G64960	2.3939	6.7895e-54	8.13191e-53	AT1G51760	IAR3
ATLER-1G64980	6.37808	1.48972e-06	3.58059e-06	AT1G51780	ILL5
ATLER-1G64990	4.88457	5.12688e-117	1.72329e-115	AT1G51790	AT1G51790
ATLER-1G65000	7.37592	4.68564e-215	5.03991e-213	AT1G51800	IOS1
ATLER-1G65040	4.14464	9.32274e-129	3.63834e-127	AT1G51820, AT1G51850	SIF4, SIF2
ATLER-1G65050	5.57258	5.27678e-165	3.08628e-163	AT1G51830	SIF1
ATLER-1G65060	6.84356	4.26096e-112	1.34605e-110	AT1G51840	SIF1
ATLER-1G65070	6.38882	2.45206e-121	8.83463e-120	AT1G51820, AT1G51850	SIF4, SIF2
ATLER-1G65080	1.93193	2.19774e-08	6.01466e-08	AT1G51860	AT1G51860
ATLER-1G65100	4.10064	7.60872e-74	1.33258e-72	AT1G51890	AT1G51890
ATLER-1G65230	1.45738	5.95901e-30	3.99867e-29	AT1G51980	AT1G51980
ATLER-1G65320	2.42534	2.59874e-31	1.81624e-30	AT1G52080	AR791
ATLER-1G65390	4.42464	0.0196296	0.0305672	AT1G52130	AT1G52130
ATLER-1G65470	4.11348	1.23736e-146	5.98327e-145	AT1G52200	AT1G52200
ATLER-1G65550	1.5781	2.56443e-14	9.79484e-14	AT1G52260	PDIL1-5
ATLER-1G65570	1.96995	1.04966e-25	6.20843e-25	AT1G49300, AT1G52280, AT3G16100, AT3G18820	RABG3E, RABG3d, RABG3c, RAB7B
ATLER-1G65640	3.74543	9.99461e-23	5.35036e-22	AT1G52330	AT1G52330
ATLER-1G65690	1.0762	4.96271e-22	2.59738e-21	AT1G52360, AT3G15980	AT1G52360, AT3G15980
ATLER-1G65880	1.42698	7.10547e-12	2.3909e-11	AT1G52540	AT1G52540
ATLER-1G65900	3.955	3.9373e-12	1.3458e-11	AT1G52560	HSP26.5
ATLER-1G65910	3.81137	4.2326e-35	3.26211e-34	AT1G52565	AT1G52565
ATLER-1G66090	4.77366	0.035546	0.0530879	AT1G52680	AT1G52680
ATLER-1G66100	3.77523	4.60711e-09	1.31811e-08	AT1G52690	LEA7
ATLER-1G66330	1.40067	4.17739e-08	1.12208e-07	AT1G52880	NAM
ATLER-1G66340	5.79746	2.28477e-120	8.12568e-119	AT1G52890	NAC019
ATLER-1G66490	2.26799	1.58557e-05	3.49969e-05	AT1G53035, AT3G15358	AT1G53035, AT3G15358
ATLER-1G66500	1.33681	1.17162e-13	4.33023e-13	AT1G53040	AT1G53040
ATLER-1G66510	1.51362	9.142e-19	4.22868e-18	AT1G53050	AT1G53050
ATLER-1G66530	2.92452	2.49677e-10	7.70955e-10	AT1G53070	AT1G53070
ATLER-1G66570	1.52753	1.20063e-06	2.90411e-06	AT1G53110	AT1G53110
ATLER-1G66590	6.69828	3.90772e-06	9.08534e-06	AT1G53130	GRI
ATLER-1G66600	1.24775	0.0143314	0.0227507	AT1G53140	DRP5A
ATLER-1G66650	4.06738	1.16862e-108	3.54444e-107	AT1G53180	AT1G53180
ATLER-1G66810	3.97181	2.97081e-173	1.92666e-171	AT1G53310, AT2G42600, AT3G14940	PPC1, PPC2, PPC3
ATLER-1G66850	2.94515	1.32581e-16	5.62627e-16	AT1G53340	AT1G53340
ATLER-1G66950	2.77223	4.31637e-57	5.49515e-56	AT1G53430, AT1G53440	NILR2, AT1G53440
ATLER-1G66990	5.2375	5.10303e-84	1.06757e-82	AT1G53470	MSL4
ATLER-1G67010	1.95923	7.33402e-09	2.0685e-08	AT1G53490	HEI10
ATLER-1G67020	1.53238	5.22313e-20	2.52621e-19	AT1G53500, AT1G78570, AT3G14790	MUM4, RHM1, RHM3
ATLER-1G67060	5.57856	9.22556e-70	1.50239e-68	AT1G53540, AT3G46230, AT5G59720	HSP17.6C, HSP17.4, HSP18.2
ATLER-1G67120	1.99031	9.11413e-29	5.88655e-28	AT1G53580	GLY3
ATLER-1G67130	1.22407	3.65536e-17	1.5885e-16	AT1G53590	NTMC2T6.1
ATLER-1G67170	8.42689	1.11593e-28	7.18432e-28	AT1G53625	AT1G53625
ATLER-1G67190	5.72286	5.12325e-05	0.000108412	AT1G53633	AT1G53633
ATLER-1G67240	4.86601	0.000836686	0.0015632	AT1G53660, AT3G14410	AT1G53660, AT3G14410
ATLER-1G67360	1.12224	8.05597e-10	2.41416e-09	AT1G53760	AT1G53760
ATLER-1G67390	2.39881	2.00951e-07	5.16068e-07	AT1G53790	AT1G53790
ATLER-1G67430	8.50214	0	0	AT1G53830	PME2
ATLER-1G67440	1.46751	1.65236e-20	8.1655e-20	AT1G53840	PME1
ATLER-1G67460	4.41747	1.18912e-11	3.96072e-11	AT1G53860	AT1G53860
ATLER-1G67490	2.05216	1.2749e-07	3.32366e-07	AT1G53885, AT1G53903	AT1G53885, AT1G53903
ATLER-1G67520	4.00861	1.35793e-45	1.3635e-44	AT1G53920	GLIP5
ATLER-1G67570	3.92926	0.000366634	0.00071177	AT1G53940, AT1G53990, AT5G40990	GLIP2, GLIP3, GLIP1
ATLER-1G67580	2.808	1.703e-26	1.03049e-25	AT1G54000, AT1G54010	GLL22, GLL23
ATLER-1G67590	2.16222	4.45493e-39	3.83266e-38	AT1G54000, AT1G54010	GLL22, GLL23
ATLER-1G67600	2.98561	2.6338e-08	7.16715e-08	AT1G54020	AT1G54020
ATLER-1G67610	2.70221	1.00689e-71	1.7013e-70	AT1G54030	MVP1
ATLER-1G67630	2.17487	1.32622e-05	2.94791e-05	AT1G54050	HSP17.4B
ATLER-1G67680	2.25679	0.00664088	0.0110967	AT1G54095	AT1G54095
ATLER-1G67690	2.17812	3.23266e-34	2.4411e-33	AT1G54100	ALDH7B4
ATLER-1G67730	2.31049	4.83739e-40	4.24789e-39	AT1G54130	RSH3
ATLER-1G67900	1.6398	0.0362253	0.0540073	AT1G54280, AT3G13900	ALA6, ALA7
ATLER-1G67910	1.59742	2.49007e-12	8.60193e-12	AT1G54290, AT4G27130, AT5G54760, AT5G54940	AT1G54290, AT4G27130, AT5G54760, AT5G54940
ATLER-1G67950	3.30509	0.00462503	0.00789517	AT1G54330	NAC020
ATLER-1G67960	1.21039	2.27887e-21	1.16263e-20	AT1G54340, AT1G65930	ICDH, cICDH
ATLER-1G68010	1.2919	0.00209029	0.00372031	AT1G54385	SINE1
ATLER-1G68100	2.07387	3.78568e-10	1.15599e-09	AT1G54450	AT1G54450
ATLER-1G68170	3.29243	0.000388913	0.000752899	AT1G54530	AT1G54530
ATLER-1G68210	2.63575	1.23517e-32	8.96197e-32	AT1G54570	PES1
ATLER-1G68330	2.43611	5.58851e-36	4.41041e-35	AT1G54710	ATG18H
ATLER-1G68500	1.80316	0.00233706	0.00413282	AT1G54890	AT1G54890
ATLER-1G68600	3.05675	3.76186e-16	1.56537e-15	AT1G54960	NP2
ATLER-1G68630	1.62218	1.20248e-19	5.76154e-19	AT1G54990	AXR4
ATLER-1G68660	6.86399	2.18933e-198	1.94656e-196	AT1G55020	LOX1
ATLER-1G68700	1.26996	0.0127224	0.0203486	AT1G55050	SANT4
ATLER-1G68730	2.03838	2.95095e-20	1.44308e-19	AT1G55080	MED9
ATLER-1G68760	1.56566	3.9685e-12	1.35604e-11	AT1G55120	FRUCT5
ATLER-1G68820	1.24781	1.22479e-09	3.62553e-09	AT1G55170	FLL3
ATLER-1G68860	1.59394	0.000133034	0.000270085	AT1G55200	AT1G55200
ATLER-1G68890	1.81256	4.02565e-28	2.55294e-27	AT1G55210	AT1G55210
ATLER-1G68920	4.51728	2.09889e-26	1.26622e-25	AT1G55240	AT1G55240
ATLER-1G68950	3.7468	1.00777e-79	1.9561e-78	AT1G55265	AT1G55265
ATLER-1G69080	3.1807	0.0434351	0.0638539	AT1G55365	AT1G55365
ATLER-1G69100	3.92319	6.04507e-16	2.49334e-15	AT1G55390	AT1G55390
ATLER-1G69120	5.11192	1.92323e-39	1.67024e-38	AT1G55420	EDA11
ATLER-1G69130	6.85841	1.489e-58	1.93816e-57	AT1G55430	AT1G55430
ATLER-1G69140	5.07749	1.49169e-27	9.30984e-27	AT1G55440	AT1G55440
ATLER-1G69150	1.35396	6.98627e-14	2.6092e-13	AT1G55450	AT1G55450
ATLER-1G69160	1.00114	7.03994e-11	2.24192e-10	AT1G55460	KIN17
ATLER-1G69240	1.35164	6.54751e-08	1.74027e-07	AT1G55535	AT1G55535
ATLER-1G69300	1.28506	0.00761986	0.0126348	AT1G55580	LAS
ATLER-1G69330	5.14492	0.0177833	0.0278853	AT1G55600	WRKY10
ATLER-1G69340	3.68654	5.98506e-68	9.43321e-67	AT1G55610	BRL1
ATLER-1G69390	4.7403	0.0285335	0.0432594	AT1G55650	HMGB11
ATLER-1G69450	1.71761	2.89516e-22	1.5265e-21	AT1G55690	AT1G55690
ATLER-1G69490	1.4107	2.70688e-11	8.82809e-11	AT1G55740	SIP1
ATLER-1G69540	4.75929	1.18452e-15	4.82606e-15	AT1G55775	AT1G55775
ATLER-1G69620	1.24961	5.28884e-14	1.98602e-13	AT1G55840	AT1G55840
ATLER-1G69710	1.07961	0.00023701	0.000469996	AT1G55915	WSS1A
ATLER-1G69730	2.99445	3.82774e-65	5.72992e-64	AT1G55920	SERAT2;1
ATLER-1G69870	3.24405	7.45142e-80	1.45402e-78	AT1G56010	NAC1
ATLER-1G69880	2.47535	4.77368e-08	1.27804e-07	AT1G56020	AT1G56020
ATLER-1G69950	2.85803	2.29946e-27	1.42625e-26	AT1G56080	NAIP3
ATLER-1G70030	3.28546	2.6751e-114	8.67441e-113	AT1G56120, AT1G56130, AT1G56140	AT1G56120, AT1G56130, AT1G56140
ATLER-1G70040	1.48457	1.34156e-25	7.90103e-25	AT1G56145	AT1G56145
ATLER-1G70250	3.92497	3.84591e-53	4.51076e-52	AT1G56300	DJC53
ATLER-1G70290	1.02798	7.85687e-13	2.78572e-12	AT1G56340	CRT1a
ATLER-1G70430	1.2341	6.17037e-18	2.76932e-17	AT1G56450	PBG1
ATLER-1G70530	2.16059	1.72184e-09	5.05683e-09	AT1G56510, AT1G56540	WRR4, AT1G56540
ATLER-1G70540	2.3629	7.08446e-13	2.51712e-12	AT1G56550	RGXT3
ATLER-1G70590	2.7736	1.30986e-65	1.97689e-64	AT1G56580	SVB
ATLER-1G70630	2.59417	1.09073e-07	2.85569e-07	AT1G09350, AT1G56600	GolS3, GolS2
ATLER-1G70670	4.10147	1.79888e-25	1.05549e-24	AT1G56630	AT1G56630
ATLER-1G70690	3.32084	5.87541e-06	1.34628e-05	AT1G56660	AT1G56660
ATLER-1G70710	4.6277	2.39378e-06	5.6555e-06	AT1G56680	AT1G56680
ATLER-1G71080	3.51398	2.75755e-12	9.50509e-12	AT1G57560	MYB50
ATLER-1G71130	1.08186	1.37617e-05	3.05646e-05	AT1G57600	AT1G57600
ATLER-1G71170	1.61141	6.1291e-32	4.34415e-31	AT1G57650	AT1G57650
ATLER-1G71230	1.11651	5.90257e-07	1.4627e-06	AT1G57700	AT1G57700
ATLER-1G71250	5.10952	3.12083e-05	6.73067e-05	AT1G57730	AT1G57730
ATLER-1G71360	1.79804	9.61121e-11	3.03403e-10	AT1G57820	VIM1
ATLER-1G71430	7.17084	5.08351e-11	1.63232e-10	AT1G57943, AT1G57980, AT1G57990	PUP17, AT1G57980, PUP18
ATLER-1G71450	3.6823	1.58338e-35	1.23807e-34	AT1G57943, AT1G57980, AT1G57990	PUP17, AT1G57980, PUP18
ATLER-1G71480	1.0613	6.07715e-11	1.94148e-10	AT1G58025	AT1G58025
ATLER-1G71760	4.92956	9.54651e-40	8.34989e-39	AT1G58270	ZW9
ATLER-1G71770	2.18939	7.83455e-14	2.92008e-13	AT1G58280	AT1G58280
ATLER-1G71895	6.0478	3.51783e-18	1.59212e-17	AT1G58390, AT1G58400, AT1G58410, AT1G58602, AT1G58807, AT1G58848, AT1G59124, AT1G59218	AT1G58390, AT1G58400, AT1G58410, RPP7, AT1G58807, AT1G58848, AT1G59124, RPP13
ATLER-1G71900	7.71426	1.57726e-09	4.6421e-09	AT1G58390, AT1G58400, AT1G58410, AT1G58602, AT1G58807, AT1G58848, AT1G59124, AT1G59218	AT1G58390, AT1G58400, AT1G58410, RPP7, AT1G58807, AT1G58848, AT1G59124, RPP13
ATLER-1G71930	2.4506	3.22791e-05	6.95005e-05	AT1G58420	AT1G58420
ATLER-1G71950	1.24696	1.09511e-18	5.0538e-18	AT1G58440	XF1
ATLER-1G72130	1.68026	3.51004e-05	7.53543e-05	AT1G59540	ZCF125
ATLER-1G72250	2.55919	8.76119e-10	2.61945e-09	AT1G59660	DRAL
ATLER-1G72370	3.1068	2.51546e-61	3.48843e-60	AT1G59740	NPF4.3
ATLER-1G72400	4.70296	4.99188e-52	5.73884e-51	AT1G59780	AT1G59780
ATLER-1G72410	2.71415	0.00377553	0.0065182	AT1G59780	AT1G59780
ATLER-1G72450	1.50949	1.93014e-22	1.02356e-21	AT1G59820	ALA3
ATLER-1G72510	3.00632	4.78593e-19	2.24007e-18	AT1G07400, AT1G59860	HSP17.8, HSP17.6A
ATLER-1G72530	2.96174	6.03925e-74	1.06108e-72	AT1G59870	PEN3
ATLER-1G72580	1.49064	7.33423e-18	3.28565e-17	AT1G59910	FORMIN7
ATLER-1G72610	4.32449	8.74454e-06	1.97417e-05	AT1G59940	ARR3
ATLER-1G72630	1.73138	6.22524e-19	2.89775e-18	AT1G59950, AT1G59960	AT1G59950, AT1G59960
ATLER-1G72690	2.56908	4.63971e-06	1.07216e-05	AT1G60030	NAT7
ATLER-1G72760	1.72986	0.000219698	0.000437333	AT1G60095	AT1G60095
ATLER-1G72770	2.08604	1.65498e-11	5.4711e-11	AT1G60110	AT1G60110
ATLER-1G72780	4.89507	1.026e-38	8.75852e-38	AT1G60130	AT1G60130
ATLER-1G73010	1.33575	3.94858e-13	1.4194e-12	AT1G60420	NRX1
ATLER-1G73040	8.26106	8.43807e-11	2.67442e-10	AT1G60450	GolS7
ATLER-1G73050	1.95249	0.0238614	0.0366575	AT1G60460	MTOPVIB
ATLER-1G73210	3.66135	1.67694e-85	3.55544e-84	AT1G60610	AT1G60610
ATLER-1G73330	2.80045	4.20148e-30	2.83051e-29	AT1G10810, AT1G60680, AT1G60690, AT1G60710, AT1G60730, AT1G60750	AT1G10810, AT1G60680, AT1G60690, ATB2, AT1G60730, AT1G60750
ATLER-1G73340	3.34582	0.000137531	0.000278856	AT1G60740, AT1G65970, AT1G65980	PRXIID, TPX2, TPX1
ATLER-1G73380	1.17182	8.17949e-15	3.18935e-14	AT1G10730, AT1G60780	AP1M1, HAP13
ATLER-1G73530	2.50551	1.37348e-23	7.58647e-23	AT1G60890	PIP5K8
ATLER-1G73710	1.4787	2.81923e-10	8.67971e-10	AT1G61000	NUF2
ATLER-1G73760	4.02444	6.12363e-22	3.19588e-21	AT1G61050	AT1G61050
ATLER-1G73890	1.49433	5.11315e-17	2.20593e-16	AT1G61140	EDA16
ATLER-1G73960	2.87256	2.58421e-47	2.69545e-46	AT1G61180, AT1G61190, AT1G61300, AT1G61310	UNI, AT1G61190, AT1G61300, AT1G61310
ATLER-1G74030	2.74261	0.00375778	0.00648959	AT1G61255	AT1G61255
ATLER-1G74140	4.00173	1.67988e-06	4.01837e-06	AT1G61340	FBS1
ATLER-1G74160	4.49359	3.37007e-62	4.76042e-61	AT1G61360	AT1G61360
ATLER-1G74170	3.94926	1.19043e-38	1.01309e-37	AT1G61370	AT1G61370
ATLER-1G74180	1.64152	2.77117e-14	1.05553e-13	AT1G61380	SD1-29
ATLER-1G74230	2.68192	5.62788e-41	5.06509e-40	AT1G61420, AT1G61460, AT1G61480, AT1G61490	AT1G61420, AT1G61460, AT1G61480, AT1G61490
ATLER-1G74250	3.4345	2.64323e-14	1.00801e-13	AT1G61400, AT1G61430, AT1G61440, AT1G61500	AT1G61400, AT1G61430, AT1G61440, AT1G61500
ATLER-1G74370	3.57021	2.29581e-09	6.68727e-09	AT1G61550	AT1G61550
ATLER-1G74380	3.91533	6.00902e-87	1.30928e-85	AT1G61560	MLO6
ATLER-1G74440	1.79749	3.15479e-14	1.19771e-13	AT1G43170, AT1G61580	RP1, RPL3B
ATLER-1G74650	1.11662	7.66495e-12	2.57562e-11	AT1G61770	AT1G61770
ATLER-1G74690	8.57846	5.0238e-184	3.78071e-182	AT1G61800	GPT2
ATLER-1G74710	2.92724	9.06525e-66	1.37286e-64	AT1G61820	BGLU46
ATLER-1G74720	4.34945	1.43899e-16	6.09834e-16	AT1G61840	AT1G61840
ATLER-1G74740	1.50267	9.13136e-20	4.3895e-19	AT1G61850	PLAI
ATLER-1G74780	1.86411	4.97417e-26	2.96754e-25	AT1G11670, AT1G61890	AT1G11670, AT1G61890
ATLER-1G74940	1.32355	0.0002422	0.000479744	AT1G62040, AT2G05630, AT2G45170, AT3G60640, AT4G04620, AT4G16520, AT4G21980	ATG8C, ATG8D, ATG8E, ATG8G, ATG8B, ATG8F, APG8A
ATLER-1G75060	2.29305	1.4393e-18	6.62004e-18	AT1G62180	45384
ATLER-1G75080	2.61336	1.90879e-52	2.21404e-51	AT1G62200	NPF8.5
ATLER-1G75110	10.0223	7.74213e-17	3.31355e-16	AT1G62225	AT1G62225
ATLER-1G75120	4.18353	2.61916e-26	1.57493e-25	AT1G62240	AT1G62240
ATLER-1G75190	3.59713	1.46281e-148	7.31403e-147	AT1G62300	WRKY6
ATLER-1G75200	1.889	4.26363e-17	1.84847e-16	AT1G62305	AT1G62305
ATLER-1G75220	5.08598	5.3254e-21	2.67972e-20	AT1G62320	AT1G62320
ATLER-1G75280	3.56687	2.68831e-66	4.10507e-65	AT1G62370	AT1G62370
ATLER-1G75360	1.51806	0.000195834	0.000392273	AT1G62420	AT1G62420
ATLER-1G75380	4.00658	3.41309e-75	6.12856e-74	AT1G62440	LRX2
ATLER-1G75500	5.82634	2.43497e-182	1.78971e-180	AT1G62570	FMO GS-OX4
ATLER-1G75510	3.02424	0.000404978	0.000782352	AT1G62580, AT1G63340	NOGC1, AT1G63340
ATLER-1G75550	5.73406	0.000170791	0.000343702	AT1G62600, AT1G62620, AT1G63370	AT1G62600, AT1G62620, AT1G63370
ATLER-1G75580	2.90124	6.56795e-67	1.01559e-65	AT1G62660	VI1
ATLER-1G75660	1.56702	6.22866e-06	1.42412e-05	AT1G62730	AT1G62730
ATLER-1G75670	1.83524	7.49709e-25	4.30834e-24	AT1G62740	Hop2
ATLER-1G75690	8.67268	1.32336e-162	7.61881e-161	AT1G62760	ATPMEI10
ATLER-1G75700	4.31747	1.24024e-126	4.76434e-125	AT1G62770	PMEI9
ATLER-1G75720	3.34533	3.89447e-57	4.96663e-56	AT1G62790	LTPG7
ATLER-1G75780	4.36168	3.60564e-54	4.33976e-53	AT1G62840	AT1G62840
ATLER-1G75910	5.7281	8.59166e-05	0.00017775	AT1G62935	AT1G62935
ATLER-1G76000	2.82856	9.3466e-37	7.55471e-36	AT1G62990	KNAT7
ATLER-1G76030	4.31609	2.6731e-97	6.9507e-96	AT1G63010	VPT1
ATLER-1G76040	4.27207	2.26385e-86	4.87957e-85	AT1G63020	NRPD1A
ATLER-1G76090	4.30888	0.0349428	0.0522578	AT1G63030	ddf2
ATLER-1G76150	1.17145	3.02332e-06	7.08516e-06	AT1G63090	PP2-A11
ATLER-1G76160	1.10953	0.0400651	0.059303	AT1G63100	SCL28
ATLER-1G76310	3.68928	0.000219556	0.00043709	AT1G63210	SPT6
ATLER-1G76320	4.30862	3.59798e-68	5.70348e-67	AT1G63220	AT1G63220
ATLER-1G76350	6.50782	2.52525e-06	5.95273e-06	AT1G63245	CLE14
ATLER-1G76495	1.05078	0.00182236	0.00326559	AT1G62580, AT1G63340	NOGC1, AT1G63340
ATLER-1G76497	1.57448	7.8268e-11	2.48748e-10	AT1G63350	AT1G63350
ATLER-1G76520	1.58331	7.71583e-06	1.75125e-05	AT1G62610, AT1G63380, AT2G17845, AT3G46170, AT3G55290, AT3G55310	AT1G62610, AT1G63380, AT2G17845, AT3G46170, SDRD, AT3G55310
ATLER-1G76580	3.04713	1.85377e-45	1.8563e-44	AT1G63440	HMA5
ATLER-1G76600	1.96455	1.92027e-20	9.46403e-20	AT1G63460	GPX8
ATLER-1G76640	1.00634	9.71931e-08	2.55345e-07	AT1G63500, AT5G41260	BSK7, BSK8
ATLER-1G76680	2.57069	1.1086e-21	5.72073e-21	AT1G63530	AT1G63530
ATLER-1G76850	2.11134	3.75822e-24	2.11508e-23	AT1G63720	AT1G63720
ATLER-1G76880	1.21185	1.44443e-12	5.04751e-12	AT1G63750	AT1G63750
ATLER-1G76940	3.97384	3.83304e-10	1.16981e-09	AT1G63820	AT1G63820
ATLER-1G76960	1.02769	0.00329627	0.00573388	AT1G63840	AT1G63840
ATLER-1G77080	1.07874	9.73279e-16	3.97864e-15	AT1G63940	MDAR6
ATLER-1G77090	12.4028	1.66267e-25	9.76608e-25	AT1G63950	ATHMP13
ATLER-1G77200	2.96886	1.76133e-54	2.13157e-53	AT1G64060	RBOH F
ATLER-1G77210	1.23511	0.0001256	0.000255581	AT1G64065	AT1G64065
ATLER-1G77250	1.12073	0.0261572	0.0399257	AT1G64100	AT1G64100
ATLER-1G77260	1.12922	9.75386e-06	2.19305e-05	AT1G64105	NAC027
ATLER-1G77340	4.97714	1.0565e-17	4.69769e-17	AT1G64170	CHX16
ATLER-1G77510	1.79318	0.00041052	0.000792502	AT1G64300	ATMLKL1
ATLER-1G77620	4.34765	7.11463e-59	9.3213e-58	AT1G64390	GH9C2
ATLER-1G77640	6.75174	1.68379e-17	7.41515e-17	AT1G64405	AT1G64405
ATLER-1G77690	1.96888	2.38342e-19	1.12802e-18	AT1G64460	PI4Kgamma2
ATLER-1G77860	2.81377	4.551e-36	3.60322e-35	AT1G64610	AT1G64610
ATLER-1G78170	1.3943	0.000149532	0.000302494	AT1G64890	AT1G64890
ATLER-1G78210	4.70538	3.79994e-08	1.02444e-07	AT1G64930, AT1G64940, AT1G64950, AT2G12190	CYP89A7, CYP89A6, CYP89A5, AT2G12190
ATLER-1G78220	6.97268	5.03134e-88	1.12062e-86	AT1G64930, AT1G64940, AT1G64950, AT2G12190	CYP89A7, CYP89A6, CYP89A5, AT2G12190
ATLER-1G78230	2.33131	4.44631e-51	5.04587e-50	AT1G64930, AT1G64940, AT1G64950, AT2G12190	CYP89A7, CYP89A6, CYP89A5, AT2G12190
ATLER-1G78330	1.67464	3.69954e-18	1.67333e-17	AT1G65040	Hrd1B
ATLER-1G78730	3.18846	7.4318e-06	1.68974e-05	AT1G65370	AT1G65370
ATLER-1G78750	4.59166	5.77373e-41	5.19211e-40	AT1G65390	PP2-A5
ATLER-1G78780	1.86022	1.39177e-20	6.89628e-20	AT1G65430	ARI8
ATLER-1G78830	7.21685	3.25753e-11	1.05848e-10	AT1G65481	AT1G65481
ATLER-1G78880	1.94665	0.000801577	0.00150079	AT1G65500	STMP6
ATLER-1G78890	2.36589	4.8768e-07	1.2152e-06	AT1G65510	STMP7
ATLER-1G78920	1.48595	4.47247e-17	1.93558e-16	AT1G65540	LETM2
ATLER-1G78950	8.56227	4.25141e-33	3.11959e-32	AT1G65570	RCPG
ATLER-1G78980	5.12115	4.9937e-184	3.77093e-182	AT1G65610	KOR2
ATLER-1G79040	8.11909	2.65806e-10	8.19839e-10	AT1G65670	CYP702A1
ATLER-1G79050	11.1231	1.0953e-20	5.44811e-20	AT1G65680	EXPB2
ATLER-1G79070	7.71532	2.35061e-265	4.17991e-263	AT1G65690	NHL6
ATLER-1G79110	6.28371	9.81423e-115	3.21074e-113	AT1G65730	YSL7
ATLER-1G79190	1.94879	1.35322e-19	6.46697e-19	AT1G65820	AT1G65820
ATLER-1G79220	1.22375	1.43654e-06	3.45691e-06	AT1G65845	AT1G65845
ATLER-1G79230	1.97172	0.014353	0.0227834	AT1G65850	AT1G65850
ATLER-1G79310	1.63189	3.78874e-11	1.22585e-10	AT1G65920	AT1G65920
ATLER-1G79370	1.03433	0.0146622	0.0232457	AT1G65985	AT1G65985
ATLER-1G79420	5.29001	3.67119e-32	2.62653e-31	AT1G66040, AT1G66050, AT5G39550	VIM4, VIM2, VIM3
ATLER-1G79470	1.75966	2.61078e-09	7.56475e-09	AT1G66080	HLP1
ATLER-1G79480	4.60432	7.9745e-60	1.06568e-58	AT1G66090	TN3
ATLER-1G79550	2.66241	2.09109e-25	1.22304e-24	AT1G66160	CMPG1
ATLER-1G79570	2.0855	1.69891e-38	1.43859e-37	AT1G66180	AT1G66180
ATLER-1G79660	2.04701	9.81298e-60	1.30662e-58	AT1G66260	ALY3
ATLER-1G79670	2.27873	3.57995e-15	1.42128e-14	AT1G66270, AT1G66280, AT3G09260	BGLU21, BGLU22, PYK10
ATLER-1G79680	3.79003	7.1473e-68	1.12409e-66	AT1G66270, AT1G66280, AT3G09260	BGLU21, BGLU22, PYK10
ATLER-1G79800	3.4851	2.10117e-19	9.95934e-19	AT1G66400	CML23
ATLER-1G79810	2.27313	2.66148e-76	4.87421e-75	AT1G66410, AT2G27030, AT2G41110, AT3G22930, AT3G43810, AT3G56800, AT4G14640, AT5G21274, AT5G37780	CAM4, CAM5, CAM2, CML11, CAM7, CAM3, CAM8, CAM6, CAM1
ATLER-1G79840	2.39961	0.0211298	0.0327392	AT1G66440	AT1G66440
ATLER-1G79850	4.31375	5.53706e-18	2.48964e-17	AT1G66450	AT1G66450
ATLER-1G79880	6.95987	7.56786e-55	9.2552e-54	AT1G66470	RHD6
ATLER-1G79890	3.65656	1.29108e-76	2.3783e-75	AT1G66480	AT1G66480
ATLER-1G79980	4.52071	5.19137e-05	0.000109772	AT1G66570, AT2G14670, AT5G06170, AT5G43610	SUC7, SUC8, SUC9, SUC6
ATLER-1G79990	2.444	4.60505e-33	3.37571e-32	AT1G14320, AT1G26910, AT1G66580	SAC52, RPL10B, SAG24
ATLER-1G80000	1.13961	0.043617	0.0640999	AT1G66590, AT1G69750	COX19-1, COX19-2
ATLER-1G80010	4.14936	1.11657e-15	4.55258e-15	AT1G66600	ABO3
ATLER-1G80030	3.85583	3.38062e-23	1.84375e-22	AT1G66620	AT1G66620
ATLER-1G80100	7.09285	6.18903e-91	1.44871e-89	AT1G66690, AT1G66700	AT1G66690, PXMT1
ATLER-1G80230	9.64372	5.72331e-56	7.13795e-55	AT1G66830	AT1G66830
ATLER-1G80290	1.1586	1.32366e-12	4.64092e-12	AT1G66880	AT1G66880
ATLER-1G80330	2.67704	5.00465e-60	6.73293e-59	AT1G66920	AT1G66920
ATLER-1G80360	3.41551	0.0152401	0.0241151	AT1G66950, AT2G36380	ABCG39, ABCG34
ATLER-1G80420	3.1131	6.80832e-16	2.80081e-15	AT1G67000	AT1G67000
ATLER-1G80490	1.2465	5.37358e-10	1.62445e-09	AT1G67070	DIN9
ATLER-1G80520	8.57416	5.35851e-30	3.6001e-29	AT1G67100	LBD40
ATLER-1G80610	2.95984	2.79408e-07	7.09949e-07	AT1G67180	STUBL2
ATLER-1G80630	1.21131	0.000136929	0.000277686	AT1G67210	ZCCHC8B
ATLER-1G80670	2.62337	0.0243672	0.0373876	AT1G67260	TCP1
ATLER-1G80720	1.9828	4.08556e-34	3.07778e-33	AT1G67300	AT1G67300
ATLER-1G80760	3.63242	7.13772e-71	1.18336e-69	AT1G67330	AGM2
ATLER-1G80780	1.0732	2.46535e-08	6.72369e-08	AT1G67350	AT1G67350
ATLER-1G80790	2.70933	4.90363e-41	4.42772e-40	AT1G67360	LDAP1
ATLER-1G80800	2.60365	7.41883e-09	2.09108e-08	AT1G67370	ASY1
ATLER-1G80840	3.12238	1.4573e-53	1.72298e-52	AT1G67420	AT1G67420
ATLER-1G80940	1.15048	3.98366e-11	1.28722e-10	AT1G67500	REV3
ATLER-1G80960	5.32304	1.75369e-121	6.33915e-120	AT1G67520	AT1G67520
ATLER-1G81000	3.32617	7.0104e-82	1.42077e-80	AT1G67560	LOX6
ATLER-1G81010	1.34368	0.000848881	0.00158491	AT1G67570	AT1G67570
ATLER-1G81040	1.96567	0.000397556	0.000768958	AT1G24350, AT1G67600	AT1G24350, AT1G67600
ATLER-1G81200	1.27432	1.72945e-14	6.65056e-14	AT1G67730	KCR1
ATLER-1G81220	5.87881	8.56863e-100	2.29573e-98	AT1G67750	AT1G67750
ATLER-1G81260	3.20038	5.7322e-06	1.31442e-05	AT1G67780	DDR3
ATLER-1G81270	1.08571	0.00198481	0.00354144	AT1G67785	AT1G67785
ATLER-1G81290	2.1604	1.12993e-30	7.73759e-30	AT1G67800	RGLG5
ATLER-1G81350	2.2912	9.30993e-28	5.84355e-27	AT1G67850	AT1G67850
ATLER-1G81370	1.57396	0.0132245	0.0211105	AT1G67856	AT1G67856
ATLER-1G81480	1.22648	5.75577e-07	1.42728e-06	AT1G67950	BPL2
ATLER-1G81500	1.4735	6.84509e-13	2.43403e-12	AT1G67970	HSFA8
ATLER-1G81580	4.00609	3.7345e-23	2.03373e-22	AT1G68050	FKF1
ATLER-1G81650	2.08262	0.000481183	0.000922055	AT1G68120	BPC3
ATLER-1G81680	6.10368	9.6148e-115	3.15017e-113	AT1G68150	WRKY9
ATLER-1G81840	6.55751	9.87265e-47	1.01535e-45	AT1G68290	ENDO2
ATLER-1G81850	1.38001	6.69206e-11	2.13422e-10	AT1G68300	AT1G68300
ATLER-1G81860	1.60214	1.9592e-13	7.15473e-13	AT1G68310	AE7
ATLER-1G81900	2.76284	1.18426e-25	6.99143e-25	AT1G68340	AT1G68340
ATLER-1G81940	10.5013	4.0624e-13	1.45984e-12	AT1G68380	AT1G68380
ATLER-1G81950	4.996	3.29056e-20	1.60489e-19	AT1G68390	AT1G68390
ATLER-1G81970	2.82392	4.30385e-40	3.78842e-39	AT1G68410	AT1G68410
ATLER-1G81990	2.14875	0.000872066	0.00162614	AT1G68430	AT1G68430
ATLER-1G82010	7.29935	4.12207e-67	6.41437e-66	AT1G68450	PDE337
ATLER-1G82030	2.2105	7.68074e-06	1.74347e-05	AT1G68470	AT1G68470
ATLER-1G82270	3.64132	3.13703e-116	1.04017e-114	AT1G68690	PERK9
ATLER-1G82290	1.52449	4.0312e-10	1.2279e-09	AT1G68710	ALA9
ATLER-1G82360	3.39578	5.35928e-78	1.00916e-76	AT1G68760	NUDX1
ATLER-1G82380	5.33386	0.000784335	0.00146975	AT1G68765	IDA
ATLER-1G82410	6.2327	1.43576e-20	7.11265e-20	AT1G68795	CLE12
ATLER-1G82440	3.37683	3.25769e-68	5.1715e-67	AT1G68820	PPRT1
ATLER-1G82730	2.523	3.21233e-40	2.83215e-39	AT1G69030	AT1G69030
ATLER-1G82750	3.05066	4.71564e-05	0.000100192	AT1G69050	AT1G69050
ATLER-1G83000	1.50708	2.02936e-29	1.33934e-28	AT1G69295	PDCB4
ATLER-1G83010	1.54251	4.30984e-19	2.02239e-18	AT1G69310	WRKY57
ATLER-1G83110	2.04542	3.90532e-08	1.05195e-07	AT1G69400	AT1G69400
ATLER-1G83120	2.56909	4.50181e-45	4.45134e-44	AT1G13950, AT1G26630, AT1G69410	ELF5A-1, FBR12, ELF5A-3
ATLER-1G83140	3.28868	4.34862e-16	1.80409e-15	AT1G69430	AT1G69430
ATLER-1G83160	2.37298	1.66307e-40	1.47866e-39	AT1G69450	AT1G69450
ATLER-1G83190	5.79456	1.04204e-251	1.62957e-249	AT1G69480	AT1G69480
ATLER-1G83210	2.14283	3.44507e-61	4.76262e-60	AT1G69490	NAP
ATLER-1G83230	1.44256	1.50166e-31	1.05418e-30	AT1G69510	AT1G69510
ATLER-1G83240	2.49283	1.76313e-09	5.17602e-09	AT1G69520	AT1G69520
ATLER-1G83350	1.28683	5.51847e-07	1.3706e-06	AT1G69610	AT1G69610
ATLER-1G83400	1.05358	1.46254e-07	3.79625e-07	AT1G14290, AT1G69640	SBH2, SBH1
ATLER-1G83450	2.28442	2.80246e-08	7.61293e-08	AT1G69680	AT1G69680
ATLER-1G83480	1.94125	6.27565e-08	1.67002e-07	AT1G69710	AT1G69710
ATLER-1G83520	1.09136	0.0100365	0.0163217	AT1G66590, AT1G69750	COX19-1, COX19-2
ATLER-1G83580	1.42913	8.07998e-06	1.82976e-05	AT1G69770	CMT3
ATLER-1G83600	2.79366	6.191e-47	6.40599e-46	AT1G69790	PBL18
ATLER-1G83650	5.53471	5.84367e-134	2.4175e-132	AT1G69810	WRKY36
ATLER-1G83720	1.0693	1.30919e-08	3.63663e-08	AT1G69850	NPF4.6
ATLER-1G83750	4.23071	3.52809e-53	4.1402e-52	AT1G69880	TH8
ATLER-1G83760	1.76323	1.23923e-17	5.48807e-17	AT1G69890	DUF569
ATLER-1G83770	3.12191	5.14915e-62	7.23638e-61	AT1G69900	AT1G69900
ATLER-1G83790	5.07354	1.97252e-38	1.66644e-37	AT1G69920	GSTU12
ATLER-1G83800	3.70823	6.32376e-72	1.07178e-70	AT1G69930	GSTU11
ATLER-1G83860	1.33879	5.5029e-13	1.9631e-12	AT1G69980	AT1G69980
ATLER-1G83950	2.4387	8.62021e-05	0.000178274	AT1G70080	TPS6
ATLER-1G84000	7.66157	1.05986e-08	2.95934e-08	AT1G70130	LECRK-V.2
ATLER-1G84010	4.94698	3.43809e-132	1.39356e-130	AT1G70140	FH8
ATLER-1G84040	1.68599	0.00097869	0.00181452	AT1G70170	MMP
ATLER-1G84190	1.4488	1.52425e-20	7.54426e-20	AT1G70300	KUP6
ATLER-1G84230	1.18629	9.912e-14	3.67451e-13	AT1G70330	ENT1
ATLER-1G84280	8.25181	5.52428e-11	1.77024e-10	AT1G70380	AT1G70380
ATLER-1G84290	9.57358	5.47606e-35	4.20136e-34	AT1G70390	AT1G70390
ATLER-1G84320	1.07414	7.91759e-05	0.000164608	AT1G70420	AT1G70420
ATLER-1G84340	3.46247	4.44341e-07	1.11048e-06	AT1G70440	SRO3
ATLER-1G84360	1.84984	0.000625033	0.0011826	AT1G70460	PERK13
ATLER-1G84410	2.07183	2.03105e-08	5.57093e-08	AT1G70500	AT1G70500
ATLER-1G84590	6.21161	3.90317e-06	9.07665e-06	AT1G70670, AT1G70680	CLO4, AT1G70680
ATLER-1G84600	2.00089	9.35067e-21	4.66476e-20	AT1G70690	HWI1
ATLER-1G84650	1.25796	3.21689e-10	9.86131e-10	AT1G70740	AT1G70740
ATLER-1G84660	2.16468	7.06344e-41	6.33383e-40	AT1G70750	MYOB2
ATLER-1G84680	1.7379	2.83125e-28	1.80327e-27	AT1G70770	AT1G70770
ATLER-1G84700	2.85	2.24174e-37	1.84304e-36	AT1G70790	CAR9
ATLER-1G84710	4.99892	2.17063e-10	6.72885e-10	AT1G70800	EHB1
ATLER-1G84720	2.83222	2.90216e-29	1.90454e-28	AT1G70810	CAR7
ATLER-1G84900	6.72623	1.3943e-06	3.35931e-06	AT1G70960	AT1G70960
ATLER-1G84950	7.23761	1.64487e-07	4.25198e-07	AT1G71000	AT1G71000
ATLER-1G84970	5.06799	1.1795e-24	6.73258e-24	AT1G71015	AT1G71015
ATLER-1G85060	2.20031	2.19209e-28	1.39981e-27	AT1G71100	RSW10
ATLER-1G85070	4.92181	2.13249e-147	1.04958e-145	AT1G71110	AT1G71110
ATLER-1G85100	4.80835	3.54182e-72	6.03999e-71	AT1G71140	DTX14
ATLER-1G85110	2.63595	0.0277276	0.0421506	AT1G71150	AT1G71150
ATLER-1G85120	3.67443	0.0398034	0.0589472	AT1G71160	KCS7
ATLER-1G85130	1.77437	2.72243e-28	1.73647e-27	AT1G71170, AT1G71180	AT1G71170, AT1G71180
ATLER-1G85240	1.30206	1.02608e-17	4.56794e-17	AT1G71270, AT1G71300	POK, AT1G71300
ATLER-1G85250	1.42293	0.0123317	0.0197641	AT1G71280	AT1G71280
ATLER-1G85330	2.26765	4.91526e-30	3.30532e-29	AT1G71360	SUN4
ATLER-1G85340	3.14027	6.9028e-06	1.57336e-05	AT1G71280	AT1G71280
ATLER-1G85350	5.50614	4.64042e-98	1.21956e-96	AT1G22880, AT1G71380	CEL5, CEL3
ATLER-1G85370	2.47637	1.09636e-19	5.25767e-19	AT1G71400	RLP12
ATLER-1G85480	5.85822	6.22636e-18	2.79274e-17	AT1G71520	AT1G71520
ATLER-1G85560	3.16886	2.81568e-67	4.39078e-66	AT1G71697	CK1
ATLER-1G85640	6.21858	1.3536e-54	1.64445e-53	AT1G71770	PAB5
ATLER-1G85780	3.05924	3.13494e-05	6.7591e-05	AT1G71890	SUC5
ATLER-1G85820	1.53091	0.00486494	0.0082778	AT1G71930	VND7
ATLER-1G85840	1.06773	2.31e-10	7.14784e-10	AT1G71950	SPI-1
ATLER-1G86010	3.07197	1.92795e-52	2.23508e-51	AT1G72120, AT1G72125	NPF5.14, NPF5.13
ATLER-1G86020	4.24094	1.51778e-37	1.25533e-36	AT1G72120, AT1G72125	NPF5.14, NPF5.13
ATLER-1G86040	1.60412	2.11779e-09	6.19081e-09	AT1G72140	NPF5.12
ATLER-1G86130	2.09249	5.64079e-05	0.000118841	AT1G72210	BHLH096
ATLER-1G86140	3.2651	1.68535e-12	5.86799e-12	AT1G72220	ATL54
ATLER-1G86210	3.72172	2.71223e-48	2.90454e-47	AT1G72280	ERO1
ATLER-1G86290	1.28595	7.93342e-05	0.000164906	AT1G72360	ERF73
ATLER-1G86330	2.36393	1.22748e-38	1.04421e-37	AT1G72416	AT1G72416
ATLER-1G86370	1.09492	1.19906e-15	4.88351e-15	AT1G72450	JAZ6
ATLER-1G86390	2.10195	3.36294e-19	1.58243e-18	AT1G72470	EXO70D1
ATLER-1G86410	3.29073	2.176e-06	5.15812e-06	AT1G72490	DRO1
ATLER-1G86440	2.89492	3.68126e-29	2.4058e-28	AT1G72520	LOX4
ATLER-1G86460	2.46991	3.59186e-13	1.29265e-12	AT1G72540	PBL33
ATLER-1G86620	2.24065	1.01339e-30	6.95245e-30	AT1G72680	CAD1
ATLER-1G86630	2.30597	2.39031e-07	6.1052e-07	AT1G72690	AT1G72690
ATLER-1G86640	2.61254	9.76461e-89	2.20378e-87	AT1G17500, AT1G72700	ALA4, ALA5
ATLER-1G86670	3.38818	8.86805e-47	9.14595e-46	AT1G54270, AT1G72730, AT3G13920	EIF4A-2, AT1G72730, EIF4A1
ATLER-1G86710	2.47342	1.70083e-05	3.74659e-05	AT1G72760	AT1G72760
ATLER-1G86740	4.06302	4.97202e-118	1.71034e-116	AT1G72790	AT1G72790
ATLER-1G86750	1.88151	5.65872e-16	2.33792e-15	AT1G72800	AT1G72800
ATLER-1G86780	2.43878	9.88558e-25	5.6588e-24	AT1G72830	NF-YA3
ATLER-1G86790	1.2898	5.3184e-18	2.39328e-17	AT1G72840, AT5G48770	TNL40, AT5G48770
ATLER-1G86820	1.86101	0.00137914	0.00251219	AT1G72870	TN5
ATLER-1G86850	1.52405	1.711e-05	3.76824e-05	AT1G72900	TN7
ATLER-1G86900	1.40899	0.000157737	0.000318216	AT1G72950	TN12
ATLER-1G86910	2.42116	4.19625e-07	1.05145e-06	AT1G72960	AT1G72960
ATLER-1G86950	8.87621	2.0731e-12	7.19193e-12	AT1G73000	PYL3
ATLER-1G86960	9.10172	1.09046e-99	2.91805e-98	AT1G73010	PS2
ATLER-1G86980	1.07044	6.86097e-12	2.3118e-11	AT1G17730, AT1G73030	VPS46.1, VPS46.2
ATLER-1G87040	2.85504	2.46519e-90	5.69188e-89	AT1G73080	PEPR1
ATLER-1G87120	3.59298	3.98482e-05	8.51325e-05	AT1G73160	AT1G73160
ATLER-1G87180	3.72489	0.00608702	0.0102223	AT1G17810, AT1G73190	BETA-TIP, TIP3;1
ATLER-1G87200	1.53423	2.19703e-06	5.20573e-06	AT1G73210	AT1G73210
ATLER-1G87210	6.15256	4.20907e-08	1.13045e-07	AT1G73220	45566
ATLER-1G87250	6.57712	7.126e-227	8.97876e-225	AT1G73260	KTI1
ATLER-1G87340	4.42423	5.21522e-29	3.3962e-28	AT1G73340	ADTO1
ATLER-1G87390	1.08461	1.92519e-10	5.98905e-10	AT1G17940, AT1G73390	AT1G17940, AT1G73390
ATLER-1G87470	1.72361	3.84917e-11	1.24449e-10	AT1G73480	MAGL4
ATLER-1G87490	1.78975	3.18377e-10	9.76792e-10	AT1G73500	MKK9
ATLER-1G87570	1.24716	0.000629402	0.00119076	AT1G73590	PIN1
ATLER-1G87620	1.363	0.03714	0.0552775	AT1G18250, AT1G73620	ATLP-1, AT1G73620
ATLER-1G87640	2.94987	9.36552e-23	5.01724e-22	AT1G73640	RABA6a
ATLER-1G87690	1.15963	5.50117e-07	1.36662e-06	AT1G73670	MPK15
ATLER-1G87770	1.08091	6.78547e-07	1.67472e-06	AT1G73740	AT1G73740
ATLER-1G87780	1.45451	1.63997e-21	8.41742e-21	AT1G73750	AT1G73750
ATLER-1G87790	1.74536	2.72979e-35	2.11794e-34	AT1G73760	CTL14
ATLER-1G87830	3.03567	2.04613e-32	1.47634e-31	AT1G73805	SARD1
ATLER-1G87840	9.9038	1.94729e-117	6.61598e-116	AT1G73810	AT1G73810
ATLER-1G87890	3.74537	5.71606e-70	9.35009e-69	AT1G73860	AT1G73860
ATLER-1G87920	1.42942	3.41185e-09	9.83801e-09	AT1G73880	UGT89B1
ATLER-1G88020	6.253	1.56204e-32	1.13039e-31	AT1G73965	CLE13
ATLER-1G88060	5.97655	7.33751e-88	1.62442e-86	AT1G74000	SS3
ATLER-1G88070	11.1141	7.95488e-151	4.10785e-149	AT1G74010	AT1G74010
ATLER-1G88080	5.92204	1.73967e-185	1.33658e-183	AT1G74020	SS2
ATLER-1G88100	4.96755	1.29391e-202	1.20382e-200	AT1G74030	ENO1
ATLER-1G88210	1.94345	3.19598e-47	3.32412e-46	AT1G74100	SOT16
ATLER-1G88250	9.66064	4.02078e-15	1.59114e-14	AT1G74140	AT1G74140
ATLER-1G88320	1.80084	4.79298e-24	2.68851e-23	AT1G74210	GDPD5
ATLER-1G88350	1.4053	3.87583e-07	9.73483e-07	AT1G74240	AT1G74240
ATLER-1G88390	1.42778	2.02752e-14	7.77239e-14	AT1G74280, AT1G74290, AT1G74300	AT1G74280, AT1G74290, AT1G74300
ATLER-1G88400	1.23488	5.0875e-06	1.17159e-05	AT1G74280, AT1G74290, AT1G74300	AT1G74280, AT1G74290, AT1G74300
ATLER-1G88410	3.92476	3.46715e-45	3.44217e-44	AT1G74310	HSP101
ATLER-1G88420	1.08266	6.86501e-08	1.82246e-07	AT1G74320	CEK2
ATLER-1G88430	1.19857	2.90459e-13	1.05253e-12	AT1G74330	AT1G74330
ATLER-1G88440	1.01338	0.0116514	0.0187459	AT1G74340	DPMS2
ATLER-1G88450	1.34416	8.66989e-06	1.95852e-05	AT1G74350	NMAT4
ATLER-1G88460	2.77984	3.97922e-45	3.93814e-44	AT1G74360	NILR1
ATLER-1G88550	1.13102	0.000602126	0.00114102	AT1G74440	MHL
ATLER-1G88640	2.423	9.66414e-07	2.35698e-06	AT1G74490	PBL29
ATLER-1G88650	3.45136	0.000664919	0.00125515	AT1G74500	BS1
ATLER-1G88740	3.69435	1.11311e-36	8.95767e-36	AT1G74590	GSTU10
ATLER-1G88800	3.90895	4.26957e-32	3.04476e-31	AT1G74650	MYB31
ATLER-1G88900	1.19263	2.34735e-12	8.11907e-12	AT1G18890, AT1G74740	CDPK1, CPK30
ATLER-1G88940	2.31251	1.89155e-43	1.80245e-42	AT1G74790	AT1G74790
ATLER-1G88960	1.42606	6.881e-05	0.00014368	AT1G15460, AT1G74810	BOR4, BOR5
ATLER-1G89020	1.56533	0.00506309	0.00859704	AT1G74870	AT1G74870
ATLER-1G89120	1.87114	2.37732e-21	1.21174e-20	AT1G74940	AT1G74940
ATLER-1G89130	1.78399	3.29848e-15	1.31118e-14	AT1G74950	TIFY10B
ATLER-1G89170	2.09264	3.64496e-14	1.37858e-13	AT1G75000	ELO3
ATLER-1G89330	1.07218	0.0167125	0.0262996	AT1G75150	AT1G75150
ATLER-1G89360	1.6322	5.30619e-12	1.79919e-11	AT1G75170	AT1G75170
ATLER-1G89460	2.88704	2.58416e-32	1.85786e-31	AT1G75270	DHAR2
ATLER-1G89480	2.40759	1.12928e-05	2.52517e-05	AT1G75280, AT1G75290	AT1G75280, AT1G75290
ATLER-1G89560	1.05128	4.09859e-12	1.39854e-11	AT1G75370	AT1G75370
ATLER-1G89590	1.18897	5.45024e-18	2.45211e-17	AT1G75400	AT1G75400
ATLER-1G89640	4.29399	3.52162e-48	3.7531e-47	AT1G75450	CKX5
ATLER-1G89710	3.30132	9.59381e-31	6.59219e-30	AT1G75520	SRS5
ATLER-1G89800	6.31988	9.38332e-59	1.225e-57	AT1G75620	GOXL3
ATLER-1G90040	1.02185	5.10261e-12	1.73256e-11	AT1G75850	VPS35B
ATLER-1G90050	1.00121	4.51291e-08	1.20984e-07	AT1G75860	AT1G75860
ATLER-1G90240	1.62317	1.45105e-18	6.67271e-18	AT1G76040	CPK29
ATLER-1G90260	1.26161	3.22192e-10	9.87535e-10	AT1G76060	EMB1793
ATLER-1G90280	3.96689	1.22798e-67	1.92581e-66	AT1G76070	AT1G76070
ATLER-1G90370	1.3672	6.83223e-10	2.05554e-09	AT1G76150	ECH2
ATLER-1G90380	1.53054	5.50103e-22	2.87845e-21	AT1G41830, AT1G76160	SKS6, sks5
ATLER-1G90400	2.77684	1.13454e-77	2.12726e-76	AT1G76180	ERD14
ATLER-1G90450	3.2995	4.12822e-24	2.32094e-23	AT1G76220	AT1G76220
ATLER-1G90490	2.22541	5.12921e-18	2.31003e-17	AT1G20540, AT1G76260	AT1G20540, DWA2
ATLER-1G90500	2.18564	1.57185e-24	8.94433e-24	AT1G76270	AT1G76270
ATLER-1G90540	1.59617	0.000152142	0.000307603	AT1G76310	CYCB2;4
ATLER-1G90580	1.13397	4.55013e-08	1.21938e-07	AT1G76350	NLP5
ATLER-1G90610	1.71216	3.30347e-21	1.67567e-20	AT1G76380	BRD2
ATLER-1G90620	1.81897	1.14108e-33	8.50027e-33	AT1G76390	PUB43
ATLER-1G90720	8.22662	5.68186e-25	3.27714e-24	AT1G76470	AT1G76470
ATLER-1G90770	2.54985	4.53369e-33	3.32451e-32	AT1G76520	PILS3
ATLER-1G90890	4.01523	1.11258e-05	2.4906e-05	AT1G76640	CML39
ATLER-1G90900	5.03068	6.00398e-08	1.60005e-07	AT1G76650	CML38
ATLER-1G90910	1.09293	1.32702e-16	5.63031e-16	AT1G76660	AT1G76660
ATLER-1G90930	3.40774	1.8385e-90	4.25383e-89	AT1G76680, AT1G76690	OPR1, OPR2
ATLER-1G90940	6.15965	2.16358e-141	9.73613e-140	AT1G76680, AT1G76690	OPR1, OPR2
ATLER-1G91010	1.97903	5.33843e-06	1.22675e-05	AT1G76740	AT1G76740
ATLER-1G91030	1.54926	0.000246966	0.00048879	AT1G76760	TY1
ATLER-1G91060	4.20585	3.77465e-55	4.63941e-54	AT1G76790	IGMT5
ATLER-1G91240	7.30413	0	0	AT1G76930	EXT4
ATLER-1G91310	2.08372	5.45227e-33	3.99278e-32	AT1G76970	TOL4
ATLER-1G91320	4.38388	7.47369e-63	1.06732e-61	AT1G76980	AT1G76980
ATLER-1G91350	4.04838	1.24619e-92	3.02626e-91	AT1G21410, AT1G77000	SKP2A, SKP2B
ATLER-1G91410	1.32933	3.81519e-08	1.0283e-07	AT1G77080, AT5G65050, AT5G65060	MAF1, AGL31, MAF3
ATLER-1G91480	9.39882	0	0	AT1G77120	ADH1
ATLER-1G91520	2.38426	1.63534e-21	8.39563e-21	AT1G77145, AT1G77160	AT1G77145, AT1G77160
ATLER-1G91660	2.20513	2.02434e-25	1.18588e-24	AT1G77280	AT1G77280
ATLER-1G91700	1.3712	4.01903e-08	1.08126e-07	AT1G77320	MEI1
ATLER-1G91710	4.19038	2.26912e-74	4.02526e-73	AT1G77330	ACO5
ATLER-1G91770	1.06382	0.00526521	0.00891552	AT1G77380	AAP3
ATLER-1G91830	1.01757	8.76895e-09	2.46065e-08	AT1G21720, AT1G77440	PBC1, PBC2
ATLER-1G91840	1.61714	1.78562e-07	4.60448e-07	AT1G77450	NAC032
ATLER-1G91890	2.8006	9.52455e-57	1.2063e-55	AT1G77500	AT1G77500
ATLER-1G91900	1.49507	6.92914e-22	3.60773e-21	AT1G77510	PDIL1-2
ATLER-1G91990	2.10142	2.4492e-33	1.8086e-32	AT1G77590	LACS9
ATLER-1G92130	1.57898	1.5625e-17	6.88925e-17	AT1G77710	CCP2
ATLER-1G92150	5.17464	0.000296358	0.000581482	AT1G77730	AT1G77730
ATLER-1G92190	4.08205	2.8525e-06	6.69623e-06	AT1G77765	AT1G77765
ATLER-1G92200	2.53012	1.10389e-37	9.15753e-37	AT1G77770	AT1G77770
ATLER-1G92240	1.77421	2.26872e-16	9.52498e-16	AT1G77810	AT1G77810
ATLER-1G92260	1.95589	2.04398e-21	1.04546e-20	AT1G77840	AT1G77840
ATLER-1G92320	3.61847	1.95441e-34	1.48398e-33	AT1G77885	AT1G77885
ATLER-1G92330	3.76618	1.10893e-95	2.83009e-94	AT1G77890	ATG14A
ATLER-1G92350	5.80875	3.59037e-170	2.21139e-168	AT1G77920	TGA7
ATLER-1G92430	7.98246	3.50117e-143	1.63215e-141	AT1G78000	SULTR1;2
ATLER-1G92470	1.29583	3.03095e-33	2.23445e-32	AT1G78040	AT1G78040
ATLER-1G92480	3.70374	4.27877e-48	4.55342e-47	AT1G78050	PGM
ATLER-1G92500	2.20702	5.01022e-20	2.42696e-19	AT1G78070	AT1G78070
ATLER-1G92510	1.57425	3.12228e-12	1.07438e-11	AT1G78080	RAP2.4
ATLER-1G92660	1.48666	1.25299e-14	4.84623e-14	AT1G78210	AT1G78210
ATLER-1G92720	2.36572	3.48013e-37	2.84106e-36	AT1G78280	AT1G78280
ATLER-1G92780	2.70108	2.05651e-06	4.88327e-06	AT1G78340	GSTU22
ATLER-1G92810	2.3966	4.87682e-32	3.47107e-31	AT1G78380	GSTU19
ATLER-1G92820	4.02591	2.54012e-05	5.51874e-05	AT1G78390	NCED9
ATLER-1G92830	12.0473	7.08863e-24	3.94907e-23	AT1G78400	PGX2
ATLER-1G92920	2.57656	6.53597e-34	4.90198e-33	AT1G78490	CYP708A3
ATLER-1G93000	2.54923	2.77154e-44	2.69337e-43	AT1G53500, AT1G78570, AT3G14790	MUM4, RHM1, RHM3
ATLER-1G93040	1.79075	3.47181e-38	2.9141e-37	AT1G78610	MSL6
ATLER-1G93120	3.22147	3.03475e-81	6.07777e-80	AT1G78660, AT1G78680	GGH1, GGH2
ATLER-1G93210	5.13576	3.11226e-112	9.85995e-111	AT1G78780	AT1G78780
ATLER-1G93270	2.09743	1.70855e-52	1.98596e-51	AT1G78820, AT1G78830	AT1G78820, MNB1
ATLER-1G93290	5.11552	9.54901e-255	1.52577e-252	AT1G78850, AT1G78860	MBL1, GAL2
ATLER-1G93300	1.26597	0.0017573	0.00315567	AT1G78850, AT1G78860	MBL1, GAL2
ATLER-1G93440	2.04771	3.85947e-26	2.3094e-25	AT1G66960, AT1G78960	LUP5, LUP2
ATLER-1G93650	2.50997	6.7317e-44	6.48183e-43	AT1G79160	AT1G79160
ATLER-1G93670	4.11775	3.77706e-20	1.83972e-19	AT1G79180	MYB63
ATLER-1G93760	1.60348	9.52571e-12	3.1839e-11	AT1G79260	AT1G79260
ATLER-1G93810	6.00746	7.75574e-80	1.51206e-78	AT1G79310	MC7
ATLER-1G93820	8.36709	3.75959e-56	4.70215e-55	AT1G79320	MC6
ATLER-1G93830	10.1251	3.29485e-30	2.22652e-29	AT1G79330	MC5
ATLER-1G93840	2.15014	3.34987e-60	4.52602e-59	AT1G79340	MC4
ATLER-1G93880	1.30045	2.25264e-19	1.06658e-18	AT1G79380	RGLG4
ATLER-1G93950	5.86207	1.31047e-117	4.47997e-116	AT1G16360, AT1G79450	AT1G16360, ALIS5
ATLER-1G93960	2.08097	2.37837e-10	7.35321e-10	AT1G79460	GA2
ATLER-1G94050	3.57578	2.16213e-208	2.12834e-206	AT1G16310, AT1G79520	MTP10, AT1G79520
ATLER-1G94060	3.46832	3.31309e-98	8.71761e-97	AT1G16300, AT1G79530	GAPCP-2, GAPCP-1
ATLER-1G94090	1.87672	2.53777e-20	1.24295e-19	AT1G79550	PGK
ATLER-1G94120	6.14629	5.1401e-38	4.29478e-37	AT1G79580	SMB
ATLER-1G94130	1.55999	4.26117e-20	2.07095e-19	AT1G16240, AT1G79590	SYP51, SYP52
ATLER-1G94150	2.80242	2.19414e-42	2.04138e-41	AT1G79610	NHX6
ATLER-1G94220	3.39512	2.85153e-28	1.81566e-27	AT1G79680	WAKL10
ATLER-1G94230	2.46475	2.40434e-51	2.73842e-50	AT1G79690	NUDT3
ATLER-1G94250	2.29278	4.20811e-18	1.90024e-17	AT1G79710	AT1G79710
ATLER-1G94360	1.74384	7.0277e-09	1.98489e-08	AT1G79820	SGB1
ATLER-1G94430	1.21963	0.00252885	0.00445625	AT1G79890	AT1G79890
ATLER-1G94440	1.91221	8.71352e-10	2.6059e-09	AT1G79900	BAC2
ATLER-1G94480	1.0408	1.45003e-16	6.14277e-16	AT1G79930	HSP91
ATLER-1G94520	1.61628	4.78491e-16	1.98359e-15	AT1G79970	AT1G79970
ATLER-1G94550	1.20466	3.27267e-20	1.59651e-19	AT1G79990	AT1G79990
ATLER-1G94670	2.6664	6.87439e-24	3.83262e-23	AT1G80110	PP2-B11
ATLER-1G94680	2.11181	9.41003e-10	2.80811e-09	AT1G80120	AT1G80120
ATLER-1G94810	7.54727	0	0	AT1G80240	DGR1
ATLER-1G94880	1.67735	1.27479e-16	5.41287e-16	AT1G15500, AT1G80300	ATNTT2, NTT1
ATLER-1G94930	3.68232	0.00672241	0.0112227	AT1G80340	GA3OX2
ATLER-1G94950	1.80492	1.00825e-39	8.80819e-39	AT1G80360	VAS1
ATLER-1G94960	1.77498	1.04458e-05	2.34312e-05	AT1G80370	CYCA2;4
ATLER-1G95030	2.94418	7.41773e-32	5.24738e-31	AT1G80450	AT1G80450
ATLER-1G95040	1.8991	2.1315e-54	2.57673e-53	AT1G80460	NHO1
ATLER-1G95190	6.63897	1.26451e-06	3.05494e-06	AT1G80590	WRKY66
ATLER-1G95270	3.00128	0.000642665	0.00121502	AT1G80660	HA9
ATLER-1G95320	1.8038	7.16661e-07	1.76661e-06	AT1G80710	DRS1
ATLER-1G95430	3.21063	3.96838e-21	2.00648e-20	AT1G80820	CCR2
ATLER-2G10380	1.61126	2.89668e-46	2.94205e-45	AT2G01140	PDE345
ATLER-2G10390	1.211	6.93517e-06	1.58041e-05	AT2G01150	RHA2B
ATLER-2G10430	2.32188	3.55854e-26	2.13106e-25	AT2G01180	PAP1
ATLER-2G10500	1.16627	1.08601e-17	4.82697e-17	AT2G01250, AT2G44120, AT3G13580	RPL7B, AT2G44120, AT3G13580
ATLER-2G10590	4.54978	1.10791e-38	9.44682e-38	AT2G01300	AT2G01300
ATLER-2G10630	1.84316	2.47843e-44	2.41171e-43	AT2G01350	QPT
ATLER-2G10710	1.82473	0.000333915	0.000651235	AT2G01430	HB17
ATLER-2G10740	2.16462	2.78732e-48	2.98207e-47	AT2G01460	AT2G01460
ATLER-2G10750	1.37995	4.23691e-23	2.30335e-22	AT2G01470	STL2P
ATLER-2G10790	1.35696	0.0146327	0.0232006	AT2G01505	CLE16
ATLER-2G10910	5.07468	4.33167e-48	4.6075e-47	AT2G01610	AT2G01610
ATLER-2G10950	1.14802	1.62902e-11	5.3877e-11	AT2G01650	PUX2
ATLER-2G11160	1.5442	9.42439e-18	4.20238e-17	AT2G01830	WOL
ATLER-2G11230	1.85826	2.21173e-05	4.82522e-05	AT2G01880	PAP7
ATLER-2G11240	2.43635	2.20915e-27	1.37178e-26	AT2G01890	PAP8
ATLER-2G11370	1.25128	2.54987e-14	9.74091e-14	AT2G01980	SOS1
ATLER-2G11400	4.20139	5.5849e-41	5.03463e-40	AT2G02000, AT2G02010	GAD3, GAD4
ATLER-2G11450	1.98366	1.22154e-26	7.42421e-26	AT2G02040	NPF8.3
ATLER-2G11460	1.15957	2.42904e-09	7.05948e-09	AT2G02050	AT2G02050
ATLER-2G11470	2.20558	5.77508e-27	3.5461e-26	AT2G02060	AT2G02060
ATLER-2G11480	1.58612	0.027024	0.0411576	AT2G02061	AT2G02061
ATLER-2G11530	1.10832	0.000301754	0.00059107	AT2G02100, AT2G02120, AT2G02130	LCR69, PDF2.1, LCR68
ATLER-2G11540	4.51295	0.00137564	0.00250623	AT2G02100, AT2G02120, AT2G02130	LCR69, PDF2.1, LCR68
ATLER-2G11620	1.07389	5.03305e-12	1.70969e-11	AT1G14530, AT2G02180	THH1, TOM3
ATLER-2G11630	2.03929	3.7574e-44	3.64338e-43	AT2G02220	PSKR1
ATLER-2G11640	2.57437	1.21681e-63	1.7757e-62	AT2G02230	PP2-B1
ATLER-2G11660	4.93175	3.51099e-29	2.29657e-28	AT2G02250	PP2-B2
ATLER-2G11700	9.53127	6.38317e-15	2.50176e-14	AT2G02310	PP2-B6
ATLER-2G11710	4.93013	0.00788154	0.0130364	AT2G02320	PP2-B7
ATLER-2G11730	4.03255	0.00287398	0.00502947	AT2G02340	PP2-B8
ATLER-2G11740	3.38599	3.96075e-08	1.06636e-07	AT2G02350	SKIP3
ATLER-2G11750	3.0202	0.00182288	0.00326626	AT2G02360	PP2-B10
ATLER-2G11780	1.13142	4.66326e-07	1.1637e-06	AT2G02370	AT2G02370
ATLER-2G11810	2.3504	4.82782e-41	4.36285e-40	AT2G02380, AT2G02390	GSTZ2, GSTZ1
ATLER-2G11890	2.01548	7.55732e-25	4.34182e-24	AT2G02480	STI
ATLER-2G11940	1.98893	1.29177e-19	6.17998e-19	AT1G14450, AT2G02510	AT1G14450, AT2G02510
ATLER-2G12000	1.11309	2.55409e-16	1.06986e-15	AT2G02570	SPF30
ATLER-2G12010	4.60261	0.000240895	0.000477288	AT2G02580	CYP71B9
ATLER-2G12120	5.99769	3.50807e-54	4.22463e-53	AT2G02680	AT2G02680
ATLER-2G12140	9.15726	1.2684e-13	4.67773e-13	AT2G02700	AT2G02700
ATLER-2G12290	3.59551	1.60987e-54	1.94935e-53	AT2G02850	ARPN
ATLER-2G12300	2.03062	6.05906e-33	4.43272e-32	AT2G02860	SUT2
ATLER-2G12310	1.42005	3.50266e-16	1.45917e-15	AT2G02870	AT2G02870
ATLER-2G12370	1.51599	0.00584273	0.00983226	AT2G02930, AT4G02520	GSTF3, GSTF2
ATLER-2G12490	11.5489	1.29092e-61	1.79816e-60	AT2G02990	RNS1
ATLER-2G12580	1.15697	0.00994826	0.0161877	AT1G26770, AT1G69530, AT2G03090	EXPA10, EXPA1, EXPA15
ATLER-2G12590	2.06231	0.0184888	0.0288989
ATLER-2G12680	2.39409	2.45228e-20	1.20229e-19	AT2G03200	ASPR1
ATLER-2G12690	3.5071	0.0187173	0.0292313	AT2G03210	FUT2
ATLER-2G12700	1.12396	1.61776e-08	4.46564e-08	AT2G03220	FT1
ATLER-2G12850	8.37007	2.80148e-11	9.13257e-11	AT2G03360, AT2G03370	AT2G03360, AT2G03370
ATLER-2G13010	1.45708	1.93027e-14	7.40604e-14	AT2G03510	AT2G03510
ATLER-2G13090	1.44373	1.79166e-05	3.93879e-05	AT2G03590, AT2G03600	UPS1, UPS3
ATLER-2G13250	8.15644	8.02243e-11	2.54855e-10	AT2G03740	LEA11
ATLER-2G13330	1.35085	3.52873e-15	1.4012e-14	AT2G03810	AT2G03810
ATLER-2G13380	3.88824	0.00589731	0.00991957	AT2G03830	RGF8
ATLER-2G13400	6.06356	6.90776e-46	6.9678e-45	AT2G03850	AT2G03850
ATLER-2G13570	1.73869	8.79325e-19	4.07163e-18	AT2G03980	AT2G03980
ATLER-2G13600	6.82671	1.12811e-06	2.73381e-06	AT2G04025	RGF3
ATLER-2G13850	7.72426	7.33484e-88	1.62442e-86	AT2G04090, AT2G04100	AT2G04090, AT2G04100
ATLER-2G13860	4.95374	8.47202e-97	2.19001e-95	AT2G04090, AT2G04100	AT2G04090, AT2G04100
ATLER-2G13890	2.33509	1.01953e-35	8.00026e-35	AT2G04160	AIR3
ATLER-2G13900	6.15868	2.06539e-114	6.70718e-113	AT2G04170	AT2G04170
ATLER-2G14100	1.17252	5.09471e-09	1.45497e-08	AT2G04305	AT2G04305
ATLER-2G14150	2.17219	1.43088e-53	1.69264e-52	AT2G04350	LACS8
ATLER-2G14190	2.39018	2.10344e-37	1.73063e-36	AT2G04400	IGPS
ATLER-2G14230	1.17361	0.0020849	0.00371132	AT2G04450	NUDT6
ATLER-2G14290	1.22701	0.000108743	0.000222698
ATLER-2G14340	1.22701	0.000108743	0.000222698
ATLER-2G14500	1.10562	4.8578e-10	1.47338e-09	AT2G04520, AT5G35680	AT2G04520, AT5G35680
ATLER-2G14660	1.92578	2.08716e-12	7.23955e-12	AT2G04650	KJC2
ATLER-2G15290	3.64202	0.0356406	0.0532147	AT2G05060	AT2G05060
ATLER-2G15530	1.58389	1.65396e-13	6.06416e-13	AT2G05260	PRLIP3
ATLER-2G15620	2.79724	0.0275493	0.0419055	AT2G05330, AT5G48510	AT2G05330, AT5G48510
ATLER-2G16220	1.716	1.31357e-26	7.97475e-26	AT2G05710	ACO3
ATLER-2G16540	8.20648	7.0787e-104	2.00624e-102	AT2G05910	AT2G05910
ATLER-2G16580	2.61931	1.58496e-18	7.2673e-18	AT2G05940	RIPK
ATLER-2G16740	4.93132	0.00512549	0.00869363	AT2G06020	AT2G06020
ATLER-2G16770	2.93345	4.54156e-35	3.49412e-34	AT2G06050	OPR3
ATLER-2G17900	1.15946	3.78961e-10	1.15703e-09	AT2G06510	RPA1A
ATLER-2G17920	2.92114	2.58585e-89	5.90248e-88	AT2G06530	VPS2.1
ATLER-2G18730	3.43625	0.00198133	0.0035358
ATLER-2G18950	1.36243	0.00270934	0.00476176	AT2G07170	AT2G07170
ATLER-2G25840	2.14003	0.0097326	0.0158543	AT2G11810	MGDC
ATLER-2G26610	3.37058	2.5401e-92	6.10788e-91	AT2G12400	AT2G12400
ATLER-2G26710	1.26448	0.0012875	0.00235654	AT2G12462	AT2G12462
ATLER-2G27300	1.87633	0.00102583	0.0018992	AT2G12646	RITF1
ATLER-2G28900	1.35168	7.75023e-11	2.46349e-10	AT2G13650	GONST1
ATLER-2G29340	2.57683	8.22612e-80	1.60235e-78	AT2G13790, AT2G13800	SERK4, SERK5
ATLER-2G29980	8.28355	1.95134e-96	5.00896e-95	AT2G14095	AT2G14095
ATLER-2G30000	2.35785	1.01705e-24	5.81738e-24	AT2G14110	AT2G14110
ATLER-2G30180	2.6604	0.00215406	0.00382701	AT2G14210	AGL44
ATLER-2G30230	6.18787	5.16562e-11	1.65748e-10	AT2G14247	AT2G14247
ATLER-2G30690	2.41043	2.9478e-06	6.91405e-06	AT2G14520, AT4G33700	AT2G14520, AT4G33700
ATLER-2G30870	3.11093	3.16778e-39	2.73491e-38	AT2G14580, AT2G14610	PRB1, PR1
ATLER-2G30880	4.6295	9.03368e-22	4.68248e-21	AT2G14620	XTH10
ATLER-2G31050	1.4132	2.42353e-06	5.72333e-06	AT5G60430	AT5G60430
ATLER-2G31100	2.35429	3.91507e-42	3.62415e-41	AT2G14750	APK
ATLER-2G31430	6.19632	1.6892e-74	3.00135e-73	AT2G14960	GH3.1
ATLER-2G31730	9.26437	3.81843e-136	1.61916e-134	AT2G15130, AT2G15220	AT2G15130, AT2G15220
ATLER-2G31740	2.85439	1.87477e-58	2.43743e-57	AT2G15230	LIP1
ATLER-2G31980	2.76632	1.38206e-36	1.11018e-35	AT2G15390	FUT4
ATLER-2G31990	2.87987	0.0232759	0.0358304	AT2G15400, AT2G15430	NRPE3B, NRPB3
ATLER-2G32050	2.99219	2.49873e-64	3.6953e-63	AT2G15480, AT2G15490	UGT73B5, UGT73B4
ATLER-2G32410	5.21549	4.5189e-34	3.40074e-33	AT2G15760	AT2G15760
ATLER-2G32430	3.52681	0.00101798	0.00188531	AT2G15780	AT2G15780
ATLER-2G32460	7.23474	8.60028e-56	1.06958e-54	AT2G15830	AT2G15830
ATLER-2G32510	1.09028	6.12322e-08	1.63103e-07	AT2G15890	MEE14
ATLER-2G32570	1.30533	9.04877e-12	3.03e-11	AT2G15960	AT2G15960
ATLER-2G32580	1.68086	1.37475e-12	4.81391e-12	AT2G15970	COR413-PM1
ATLER-2G32710	9.31579	7.74184e-206	7.45448e-204	AT2G16060	HB1
ATLER-2G33240	1.20122	9.31933e-09	2.61041e-08	AT2G16430	PAP10
ATLER-2G33250	1.18326	0.000603434	0.0011433	AT2G16440	MCM4
ATLER-2G33270	1.14332	5.41064e-07	1.34503e-06	AT2G16460	AT2G16460
ATLER-2G33320	2.81352	0.0188573	0.0294371	AT2G16520	AT2G16520
ATLER-2G33370	2.29758	5.05963e-10	1.53227e-09	AT2G16570	ASE1
ATLER-2G33430	2.19318	9.93117e-75	1.77457e-73	AT2G16600, AT2G21130, AT3G56070, AT4G34870, AT4G38740	ROC3, AT2G21130, ROC2, ROC5, ROC1
ATLER-2G33450	1.14856	1.64056e-09	4.82518e-09	AT2G16630	FOCL1
ATLER-2G33480	3.87521	1.51935e-90	3.52278e-89	AT2G16660	AT2G16660
ATLER-2G33650	3.61409	4.97768e-44	4.80761e-43	AT2G16790	AT2G16790
ATLER-2G33720	2.06514	5.74255e-20	2.77439e-19	AT2G16870	AT2G16870
ATLER-2G33770	2.50087	3.6166e-47	3.75629e-46	AT2G16900	AT2G16900
ATLER-2G33970	4.31684	1.73247e-14	6.66102e-14	AT2G17050	AT2G17050
ATLER-2G34080	2.40299	3.35378e-52	3.8657e-51	AT2G17130, AT4G35260, AT4G35650	IDH2, IDH1, IDH-III
ATLER-2G34170	2.62424	1.40979e-74	2.51504e-73	AT2G17220	KIN3
ATLER-2G34240	5.91614	2.52132e-123	9.29685e-122	AT2G17280	AT2G17280
ATLER-2G34250	2.92982	1.07642e-60	1.47332e-59	AT2G17290, AT4G35310, AT4G38230	CPK6, CPK5, CPK26
ATLER-2G34460	2.77503	3.46187e-63	5.00881e-62	AT2G17480	MLO8
ATLER-2G34510	5.13836	5.12076e-86	1.09412e-84	AT2G17500	PILS5
ATLER-2G34550	1.02655	1.05476e-09	3.1378e-09	AT2G17530, AT4G35500	AT2G17530, AT4G35500
ATLER-2G34580	1.97489	1.30506e-16	5.5393e-16	AT2G17560	HMGB4
ATLER-2G34610	5.54665	1.03402e-24	5.91136e-24	AT2G17590	AT2G17590
ATLER-2G34650	2.49977	2.82707e-06	6.63935e-06	AT2G17620	CYCB2;1
ATLER-2G34660	1.44863	2.8025e-06	6.58301e-06	AT2G17630, AT4G35630	PSAT2, PSAT1
ATLER-2G34760	1.94543	9.01758e-06	2.03352e-05	AT2G17705	AT2G17705
ATLER-2G34770	4.30815	2.60865e-97	6.7911e-96	AT2G17710	AT2G17710
ATLER-2G34780	4.07279	3.52749e-96	9.02332e-95	AT2G17720	P4H5
ATLER-2G34850	2.57988	1.23276e-48	1.32856e-47	AT2G17760	AT2G17760
ATLER-2G34910	1.56053	7.04184e-24	3.92499e-23	AT2G17790	VPS35A
ATLER-2G34960	4.95324	7.80093e-121	2.79238e-119	AT2G17840	ERD7
ATLER-2G34980	14.4302	9.46702e-34	7.07141e-33	AT2G17850	AT2G17850
ATLER-2G34990	2.87782	0.0382794	0.0568582	AT2G17860	AT2G17860
ATLER-2G35000	1.24475	2.78181e-13	1.00936e-12	AT2G17870	CSP3
ATLER-2G35100	1.08029	1.93978e-13	7.08616e-13	AT2G17980	ATSLY1
ATLER-2G35120	1.92842	0.00298898	0.0052245	AT2G18000	TAF14
ATLER-2G35220	1.21347	8.07655e-21	4.03553e-20	AT2G18090	AT2G18090
ATLER-2G35230	2.75713	7.57652e-08	2.00579e-07	AT2G18100	AT2G18100
ATLER-2G35300	1.55092	9.9622e-15	3.87009e-14	AT1G10210, AT1G59580, AT2G18170, AT4G36450	MPK1, MPK2, MPK7, MPK14
ATLER-2G35320	3.09173	8.88331e-43	8.33874e-42	AT2G18193	AT2G18193
ATLER-2G35510	2.49859	1.94301e-23	1.06948e-22	AT2G18350	HB24
ATLER-2G35520	1.44592	0.00168582	0.00303374	AT2G18360	AT2G18360
ATLER-2G35560	1.11538	0.008606	0.014155	AT2G18400	AT2G18400
ATLER-2G35580	5.91977	0.00030694	0.000600802	AT2G18420	GASA11
ATLER-2G35620	1.19535	3.80624e-07	9.57312e-07	AT2G18465	DJC72
ATLER-2G35630	6.7484	5.27115e-58	6.81694e-57	AT2G18470	PERK4
ATLER-2G35640	1.75445	1.97943e-08	5.43474e-08	AT2G18480	AT2G18480
ATLER-2G35650	1.85169	3.35497e-05	7.21025e-05	AT2G18500	OFP7
ATLER-2G35730	5.84764	0.000104078	0.000213619	AT2G18590	AT2G18590
ATLER-2G35740	1.60839	1.58234e-10	4.94202e-10	AT2G18600, AT4G36800	AT2G18600, RCE1
ATLER-2G35750	3.63409	1.027e-08	2.86869e-08	AT2G18620	GGPPS2
ATLER-2G35760	2.22328	3.25475e-43	3.08543e-42	AT2G18630	AT2G18630
ATLER-2G35790	2.94124	3.19183e-19	1.50384e-18	AT2G18660	PNP-A
ATLER-2G35810	1.93465	3.20608e-10	9.83228e-10	AT2G18680	AT2G18680
ATLER-2G35830	3.97328	8.17419e-77	1.50955e-75	AT2G18690	AT2G18690
ATLER-2G35860	4.74682	9.90307e-12	3.30802e-11	AT1G04170, AT2G18720, AT4G18330	EIF2 GAMMA, AT2G18720, AT4G18330
ATLER-2G35900	1.43037	3.16851e-25	1.84294e-24	AT2G18750	CBP60C
ATLER-2G36020	1.24831	1.80059e-09	5.28246e-09	AT2G18860	AT2G18860
ATLER-2G36130	2.4284	4.00307e-38	3.35109e-37	AT2G18950	HPT1
ATLER-2G36170	6.70507	3.27207e-227	4.14651e-225	AT2G18980	PRX16
ATLER-2G36180	1.47878	2.38958e-12	8.26256e-12	AT2G18990, AT3G25580	TXND9, AT3G25580
ATLER-2G36320	2.94057	6.33084e-48	6.7113e-47	AT2G19130	AT2G19130
ATLER-2G36390	5.32314	2.58547e-45	2.57845e-44	AT2G19190	FRK1
ATLER-2G36430	1.73888	6.9003e-07	1.70249e-06	AT2G19240	AT2G19240
ATLER-2G36560	2.47284	3.189e-07	8.05837e-07	AT2G19380	AT2G19380
ATLER-2G36590	2.03728	0.000177684	0.000357149	AT2G19400	NDR4
ATLER-2G36630	5.02522	0.00341809	0.00593176	AT1G64760, AT2G19440	ZET, ZETH
ATLER-2G36640	2.11519	1.23781e-20	6.14583e-20	AT2G19450	TAG1
ATLER-2G36690	3.15607	0.00446785	0.00763808	AT2G19500	CKX2
ATLER-2G36760	2.86312	1.0599e-44	1.03824e-43	AT2G19570	CDA1
ATLER-2G36780	3.58256	5.65337e-09	1.60868e-08	AT2G19590	ACO1
ATLER-2G36870	1.58432	5.48611e-09	1.56254e-08	AT2G19680, AT4G26210, AT4G29480	AT2G19680, AT4G26210, AT4G29480
ATLER-2G36900	1.67329	1.60638e-17	7.07847e-17	AT2G19710	ISTL5
ATLER-2G36950	1.67124	1.45022e-21	7.45743e-21	AT2G19760, AT2G19770, AT4G29340, AT4G29350, AT5G56600	PRF1, PRF5, PRF4, PFN2, PRF3
ATLER-2G37000	2.67757	7.44369e-67	1.14939e-65	AT2G19800	MIOX2
ATLER-2G37040	1.23243	8.44789e-16	3.46302e-15	AT2G19830	SNF7.2
ATLER-2G37090	2.77543	1.62141e-52	1.88566e-51	AT2G19880	GCS
ATLER-2G37100	6.16062	1.75888e-05	3.86943e-05	AT2G19890	AT2G19890
ATLER-2G37120	5.29508	5.87193e-59	7.70233e-58	AT2G19900	NADP-ME1
ATLER-2G37170	1.18745	6.38762e-19	2.97208e-18	AT2G19950	GC1
ATLER-2G37180	14.9484	1.87448e-112	5.98151e-111	AT2G19970	AT2G19970
ATLER-2G37200	10.3911	1.48984e-81	3.0001e-80	AT2G19990	PR-1-LIKE
ATLER-2G37220	2.9862	3.89524e-50	4.3335e-49	AT2G20010	AT2G20010
ATLER-2G37240	5.63216	4.40977e-27	2.71683e-26	AT2G20030	ATL12
ATLER-2G37300	2.24169	3.33452e-16	1.39043e-15	AT2G20110	TCX6
ATLER-2G37320	1.01296	3.22037e-07	8.13298e-07	AT2G20120, AT2G20130	COV1, LCV1
ATLER-2G37340	2.39797	7.72258e-15	3.01385e-14	AT2G20142	AT2G20142
ATLER-2G37470	1.49772	4.52908e-12	1.5421e-11	AT2G20290	XIG
ATLER-2G37500	1.66562	1.42653e-17	6.3036e-17	AT2G20320	AT2G20320
ATLER-2G37560	1.16437	1.92408e-06	4.58212e-06	AT2G20370	MUR3
ATLER-2G37630	1.20214	7.39911e-24	4.11996e-23	AT2G20420	AT2G20420
ATLER-2G37800	2.4534	1.48134e-18	6.8049e-18	AT2G20560	DNAJ
ATLER-2G37810	1.31221	0.0408037	0.0603395	AT2G20562	TAX2
ATLER-2G37960	3.50738	1.27502e-101	3.4968e-100	AT2G20630	PIA1
ATLER-2G38110	1.90843	1.55954e-42	1.45526e-41	AT2G20760	CLC1
ATLER-2G38160	4.6316	6.95896e-06	1.58567e-05	AT2G20800	NDB4
ATLER-2G38210	6.98453	7.36159e-08	1.95031e-07	AT2G20825	ULT2
ATLER-2G38300	5.29647	1.2871e-06	3.10713e-06	AT2G20880	ERF53
ATLER-2G38320	1.49334	1.66826e-16	7.04694e-16	AT2G20900	DGK5
ATLER-2G38410	2.49746	2.84751e-08	7.72961e-08	AT2G20980	MCM10
ATLER-2G38500	1.91683	2.33583e-23	1.28218e-22	AT2G21060	GRP2B
ATLER-2G38570	2.17906	6.5148e-29	4.22628e-28	AT2G16600, AT2G21130, AT3G56070, AT4G34870, AT4G38740	ROC3, AT2G21130, ROC2, ROC5, ROC1
ATLER-2G38600	1.10843	6.88934e-15	2.69726e-14	AT2G21160	AT2G21160
ATLER-2G38620	2.68544	1.2843e-38	1.09129e-37	AT2G21180	AT2G21180
ATLER-2G38640	1.13188	1.29682e-14	5.01139e-14	AT1G19970, AT1G75760, AT2G21190, AT4G38790	AT1G19970, AT1G75760, AT2G21190, AT4G38790
ATLER-2G38730	2.25211	1.04081e-71	1.75592e-70	AT2G21250, AT2G21260	AT2G21250, AT2G21260
ATLER-2G38750	1.01217	8.95641e-15	3.48735e-14	AT2G21270	UFD1
ATLER-2G39000	5.99625	3.51385e-68	5.57414e-67	AT2G21510	AT2G21510
ATLER-2G39040	1.28898	2.4314e-18	1.10953e-17	AT2G21520	AT2G21520
ATLER-2G39060	1.06686	4.36225e-09	1.25e-08	AT2G21540	SFH3
ATLER-2G39070	5.60189	6.02021e-50	6.67399e-49	AT2G21550	DRTS3
ATLER-2G39120	2.15827	1.55692e-15	6.28986e-15	AT2G21590, AT4G39210	APL4, APL3
ATLER-2G39150	5.74344	6.62797e-10	1.9949e-09	AT2G21610	PE11
ATLER-2G39160	3.09113	7.94559e-53	9.2846e-52	AT2G21620	RD2
ATLER-2G39210	2.39158	1.66906e-25	9.80102e-25	AT2G21660	CCR2
ATLER-2G39330	2.97964	3.04076e-05	6.56633e-05	AT2G21770, AT4G39350	CESA9, CESA2
ATLER-2G39340	4.17121	5.83618e-12	1.97525e-11	AT2G21780	AT2G21780
ATLER-2G39360	2.71092	4.22989e-14	1.59407e-13	AT2G21800	EME1A
ATLER-2G39390	3.98924	1.20024e-60	1.64076e-59	AT2G21840	AT2G21840
ATLER-2G39410	3.83473	7.7362e-50	8.57202e-49	AT2G21850	AT2G21850
ATLER-2G39420	3.494	1.84079e-22	9.76411e-22	AT2G21850	AT2G21850
ATLER-2G39440	1.7789	3.02905e-38	2.54537e-37	AT2G21870	MGP1
ATLER-2G39740	1.92809	4.688e-05	9.96342e-05	AT2G22140	EME1B
ATLER-2G40090	1.03832	4.79516e-06	1.10623e-05	AT2G22425	AT2G22425
ATLER-2G40110	1.34433	2.69952e-13	9.8031e-13	AT2G22430	HB6
ATLER-2G40170	6.21926	9.21896e-180	6.51533e-178	AT2G22470	AGP2
ATLER-2G40180	1.73001	1.56519e-17	6.89972e-17	AT2G22475	GEM
ATLER-2G40190	1.75883	2.53579e-23	1.38986e-22	AT2G22480	PFK5
ATLER-2G40280	5.52445	3.752e-121	1.34742e-119	AT2G22560	NET2D
ATLER-2G40290	1.09191	0.000134771	0.000273511	AT2G22570	NIC1
ATLER-2G40320	2.36154	0.00394745	0.0068017	AT2G22600	ATKH6
ATLER-2G40330	1.81972	6.52559e-05	0.000136608	AT2G22610	MDKIN2
ATLER-2G40380	2.7713	2.8096e-46	2.85491e-45	AT2G22660	ATGRDP1
ATLER-2G40410	1.29769	3.49507e-09	1.00727e-08	AT2G22690	AT2G22690
ATLER-2G40460	2.89289	0.00576827	0.00971215	AT2G22750	AT2G22750
ATLER-2G40470	4.16213	2.33388e-15	9.34653e-15	AT2G22760	AT2G22760
ATLER-2G40480	2.67323	1.01306e-80	2.00162e-79	AT2G22770	NAI1
ATLER-2G40490	2.58212	3.47694e-45	3.45034e-44	AT2G22780	PMDH1
ATLER-2G40510	1.39035	1.463e-18	6.72206e-18	AT2G22795	AT2G22795
ATLER-2G40610	2.48405	6.88367e-13	2.44735e-12	AT2G22860	PSK2
ATLER-2G40630	4.13248	3.77185e-06	8.78148e-06	AT2G22880	VQ12
ATLER-2G40650	2.01057	8.27867e-20	3.98395e-19	AT2G22900	MUCI10
ATLER-2G40750	2.47009	6.3336e-60	8.50006e-59	AT2G22920, AT2G22970	SCPL12, SCPL11
ATLER-2G40810	1.37291	2.38363e-11	7.79809e-11	AT2G23030	SNRK2.9
ATLER-2G40840	3.50915	3.12893e-12	1.07633e-11	AT2G23050	NPY4
ATLER-2G40890	1.31633	4.02306e-19	1.89023e-18	AT2G23090	AT2G23090
ATLER-2G40950	2.63009	4.11242e-14	1.55086e-13	AT2G23120	AT2G23120
ATLER-2G41000	3.86899	1.98901e-78	3.78083e-77	AT2G23150	NRAMP3
ATLER-2G41020	4.69011	6.38969e-142	2.89903e-140	AT1G59500, AT2G23170, AT4G37390	GH3.4, GH3.3, BRU6
ATLER-2G41060	4.09234	0.0112002	0.018078	AT2G23250, AT2G23260	UGT84B2, UGT84B1
ATLER-2G41160	1.89173	1.2561e-16	5.33557e-16	AT2G23300	AT2G23300
ATLER-2G41250	1.58686	4.48804e-13	1.60913e-12	AT2G23380	CLF
ATLER-2G41270	3.29041	8.32567e-05	0.000172587	AT2G23400, AT2G23410	CPT2, CPT
ATLER-2G41300	1.60123	9.96334e-17	4.24771e-16	AT2G23430	ICK1
ATLER-2G41340	2.31166	1.81918e-40	1.61551e-39	AT2G23450	AT2G23450
ATLER-2G41390	2.61035	0.000117162	0.000239051	AT2G23530	AT2G23530
ATLER-2G41480	4.1598	6.29267e-102	1.74095e-100	AT2G23600, AT2G23620	ACL, MES1
ATLER-2G41590	2.25993	8.1853e-26	4.86223e-25	AT2G23770	LYK4
ATLER-2G41610	4.17702	3.37031e-203	3.16236e-201	AT2G23790	AT2G23790
ATLER-2G41620	11.0808	3.05107e-19	1.43875e-18	AT2G23800	GGPS2
ATLER-2G41630	1.98219	5.72073e-12	1.93707e-11	AT2G23810	TET8
ATLER-2G41730	3.41876	1.42221e-23	7.8537e-23	AT2G23910, AT4G30470	AT2G23910, AT4G30470
ATLER-2G41780	6.93525	3.03473e-18	1.37834e-17	AT2G23960	AT2G23960
ATLER-2G41790	9.85913	2.94898e-16	1.23223e-15	AT2G23970	AT2G23970
ATLER-2G41880	2.17957	4.03787e-11	1.30454e-10	AT2G24040, AT4G28088, AT4G30660	AT2G24040, AT4G28088, AT4G30660
ATLER-2G41940	1.43784	3.03171e-15	1.20732e-14	AT2G24100	ASG1
ATLER-2G41970	3.20621	0.00869491	0.0142906	AT2G24130	AT2G24130
ATLER-2G42010	2.54945	8.92738e-23	4.78718e-22	AT2G24170, AT5G10840, AT5G25100	AT2G24170, EMP1, TMN9
ATLER-2G42020	2.71944	3.94528e-37	3.21483e-36	AT2G24180	CYP71B6
ATLER-2G42180	2.18515	8.89359e-18	3.96971e-17	AT2G24300	CBP60E
ATLER-2G42200	5.77041	0.000439149	0.000845698	AT2G24320, AT4G31020	AT2G24320, ABAPT8
ATLER-2G42210	1.56988	9.78819e-17	4.17465e-16	AT2G24330	LNP1
ATLER-2G42320	4.24741	1.09057e-31	7.67296e-31	AT2G24430	NAC038
ATLER-2G42330	1.28448	0.00281808	0.00493869	AT2G24440	AT2G24440
ATLER-2G42380	2.03777	1.90969e-08	5.2485e-08	AT2G24490	RPA2
ATLER-2G42390	1.38247	1.85128e-19	8.79755e-19	AT2G24500	FZF
ATLER-2G42460	3.14307	0.0154605	0.0244376	AT1G58430, AT2G24560, AT2G31540	RXF26, GGL15, AT2G31540
ATLER-2G42470	2.38582	1.29549e-51	1.48238e-50	AT2G24570	WRKY17
ATLER-2G42510	1.44484	0.00736584	0.0122366	AT2G24610	CNGC14
ATLER-2G42610	2.19916	0.0291702	0.0441578	AT2G24681	AT2G24681
ATLER-2G42780	2.63519	1.196e-33	8.90339e-33	AT2G24762	GDU4
ATLER-2G42890	1.22138	1.30439e-08	3.62375e-08	AT2G24940	MAPR2
ATLER-2G43120	1.20824	3.26597e-17	1.42265e-16	AT2G25110	SDF2
ATLER-2G43140	4.0799	0.000152382	0.000308062	AT2G25130	AT2G25130
ATLER-2G43290	4.89006	2.70788e-10	8.34622e-10	AT2G25240	CCP3
ATLER-2G43310	4.07998	6.00612e-31	4.15417e-30	AT2G25260	HPAT2
ATLER-2G43320	1.71158	4.87975e-08	1.30533e-07	AT2G25270	AT2G25270
ATLER-2G43550	4.74653	2.82504e-137	1.21427e-135	AT2G25450	GSL-OH
ATLER-2G43560	4.75575	2.08574e-112	6.64604e-111	AT2G25460	AT2G25460
ATLER-2G43600	1.22586	6.28231e-11	2.00586e-10	AT2G25490	EBF1
ATLER-2G43680	1.63097	5.60821e-16	2.31792e-15	AT2G25570	ISE3
ATLER-2G43740	1.48963	1.60946e-08	4.44329e-08	AT2G25620	DBP1
ATLER-2G43750	3.01552	5.39854e-17	2.32677e-16	AT2G25625	CV
ATLER-2G43830	2.56053	1.87716e-14	7.20602e-14	AT2G25690	AT2G25690
ATLER-2G43890	2.5016	8.35405e-43	7.84861e-42	AT2G25737	AT2G25737
ATLER-2G43960	5.33652	3.09302e-63	4.48102e-62	AT2G25810	TIP4;1
ATLER-2G44060	1.3032	2.96072e-16	1.23667e-15	AT2G25910	ATKH7
ATLER-2G44090	8.42174	1.60692e-211	1.65112e-209	AT2G25940	ALPHA-VPE
ATLER-2G44100	1.08575	5.70949e-08	1.52304e-07	AT2G25950	AT2G25950
ATLER-2G44200	1.71427	9.12377e-06	2.05621e-05	AT2G26040	PYL2
ATLER-2G44230	2.21399	1.11388e-18	5.13937e-18	AT2G26070	RTE1
ATLER-2G44290	6.76935	1.56563e-07	4.05523e-07	AT2G26130	RSL1
ATLER-2G44310	1.16536	1.7258e-07	4.4549e-07	AT2G26140	ftsh4
ATLER-2G44320	5.44855	8.97418e-60	1.19638e-58	AT2G26150	HSFA2
ATLER-2G44350	1.6518	0.00083797	0.00156547	AT2G26180	IQD6
ATLER-2G44390	1.73293	5.35796e-33	3.92502e-32	AT2G26230	UOX
ATLER-2G44450	8.34238	1.57212e-139	6.96087e-138	AT2G26290	ARSK1
ATLER-2G44470	4.48362	2.99908e-50	3.34664e-49	AT2G26310	FAP2
ATLER-2G44530	2.45638	0.00106813	0.00197371	AT2G26370	AT2G26370
ATLER-2G44540	6.81759	6.07646e-09	1.72484e-08	AT2G26380	AT2G26380
ATLER-2G44550	5.10579	3.00306e-12	1.03416e-11	AT2G26390	SERP4
ATLER-2G44560	10.104	1.13127e-07	2.95797e-07	AT2G26400, AT4G14710, AT4G14716	ARD3, ATARD2, ARD1
ATLER-2G44600	5.03182	8.69026e-185	6.63046e-183	AT2G26440	PME12
ATLER-2G44640	5.25231	6.19708e-08	1.64991e-07	AT2G26480	UGT76D1
ATLER-2G44700	1.69609	5.83667e-06	1.3381e-05	AT2G26530	AR781
ATLER-2G44730	4.09835	1.12473e-58	1.46661e-57	AT2G26560	PLA2A
ATLER-2G44810	1.00352	3.88661e-10	1.18534e-09	AT2G26650	KT1
ATLER-2G44820	2.6359	7.5416e-43	7.09438e-42	AT2G26660	SPX2
ATLER-2G44830	2.08456	1.23639e-53	1.46572e-52	AT2G26670	TED4
ATLER-2G44950	1.91237	9.45708e-05	0.000194795	AT2G26760	CYCB1;4
ATLER-2G45080	1.02523	2.29155e-12	7.93478e-12	AT2G26890	GRV2
ATLER-2G45200	1.46873	4.40917e-06	1.02028e-05	AT2G27000, AT2G27010	CYP705A8, CYP705A9
ATLER-2G45210	1.0944	2.39946e-05	5.22084e-05	AT2G27000, AT2G27010	CYP705A8, CYP705A9
ATLER-2G45290	2.88172	4.34323e-05	9.25654e-05	AT2G27080	NHL13
ATLER-2G45390	1.27952	2.11127e-19	1.0005e-18	AT2G27170	TTN7
ATLER-2G45410	1.00389	1.80642e-14	6.93929e-14	AT2G27190	PAP12
ATLER-2G45420	1.84296	4.86591e-18	2.19324e-17	AT2G27200	LSG1-1
ATLER-2G45550	2.86823	1.72282e-52	2.00149e-51	AT2G27310	AT2G27310
ATLER-2G45670	8.02569	6.18273e-44	5.95845e-43	AT2G27389	AT2G27389
ATLER-2G45680	3.94568	0.0053976	0.00912638	AT2G27390	AT2G27390
ATLER-2G45710	1.53252	0.0039773	0.00684831	AT2G27430	AT2G27430
ATLER-2G45810	2.2157	7.64191e-25	4.38927e-24	AT2G27510	FD3
ATLER-2G45870	1.78896	4.55442e-17	1.9695e-16	AT2G27580	SAP3
ATLER-2G45930	4.56789	5.1634e-77	9.56749e-76	AT2G27660	AT2G27660
ATLER-2G45960	6.039	5.99407e-111	1.85892e-109	AT2G27690	CYP94C1
ATLER-2G45990	2.02295	5.62894e-42	5.19323e-41	AT2G27730	AT2G27730
ATLER-2G46090	1.48328	1.3421e-10	4.20538e-10	AT2G27820	PD1
ATLER-2G46130	1.02136	5.90333e-12	1.99767e-11	AT1G08200, AT2G27860	AXS2, AXS1
ATLER-2G46210	1.36557	0.0410358	0.060646	AT2G27960, AT2G27970	CKS1, CKS2
ATLER-2G46230	3.74964	4.88062e-57	6.20274e-56	AT2G27990	BLH8
ATLER-2G46390	1.01325	2.28743e-06	5.4112e-06	AT2G28120	OTU1
ATLER-2G46400	1.47625	2.41515e-16	1.01282e-15	AT2G28130	ASAP1
ATLER-2G46550	2.54944	2.54906e-30	1.72785e-29	AT2G28260	CNGC15
ATLER-2G46640	1.2587	2.23077e-13	8.12765e-13	AT2G28350	ARF10
ATLER-2G46660	1.39377	4.87499e-16	2.02017e-15	AT2G28360	AT2G28360
ATLER-2G46700	3.11575	3.24838e-45	3.22789e-44	AT2G28400	AT2G28400
ATLER-2G46790	1.28361	0.00285244	0.00499415	AT2G28460	AT2G28460
ATLER-2G46840	1.12813	1.94965e-05	4.27462e-05	AT2G28510	DOF2.1
ATLER-2G46890	1.96931	0.0420411	0.0619864	AT2G28570	AT2G28570
ATLER-2G46950	1.34828	0.00196615	0.00350984	AT2G28620	RSW7
ATLER-2G46990	5.36796	2.09417e-55	2.58837e-54	AT2G28650	EXO70H8
ATLER-2G47020	4.77211	0.00957024	0.0156071	AT2G28671	AT2G28671
ATLER-2G47040	6.55721	8.41286e-41	7.53161e-40	AT2G28690	AT2G28690
ATLER-2G47100	1.8413	6.53604e-08	1.73764e-07	AT1G07660, AT1G07820, AT2G28740, AT3G45930, AT3G46320, AT3G53730, AT5G59690, AT5G59970	AT1G07660, AT1G07820, HIS4, AT3G45930, AT3G46320, AT3G53730, AT5G59690, AT5G59970
ATLER-2G47130	1.8712	5.66137e-09	1.61075e-08	AT2G28760, AT3G46440, AT5G59290	UXS6, UXS5, UXS3
ATLER-2G47160	1.10832	0.00165286	0.00297733	AT2G28790	AT2G28790
ATLER-2G47220	7.37534	1.32859e-08	3.68914e-08	AT2G28850, AT2G28860	CYP710A3, CYP710A4
ATLER-2G47230	4.81349	0.00924173	0.0151172	AT2G28850, AT2G28860	CYP710A3, CYP710A4
ATLER-2G47260	2.85029	1.91742e-63	2.78519e-62	AT2G28890	PLL4
ATLER-2G47470	2.48453	1.84261e-26	1.11375e-25	AT2G29065	AT2G29065
ATLER-2G47510	3.193	0.00794343	0.0131348	AT2G29100	GLR2.9
ATLER-2G47560	3.38614	0.00563703	0.00950134	AT2G29150, AT2G29290, AT2G29350, AT2G29360, AT2G29370	AT2G29150, DEG14, SAG13, AT2G29360, AT2G29370
ATLER-2G47700	1.11718	0.00213978	0.00380441	AT2G29300, AT2G29310, AT2G29320, AT2G29330, AT2G29340, AT2G30670	AT2G29300, AT2G29310, AT2G29320, TRI, AT2G29340, AT2G30670
ATLER-2G47720	3.16959	2.87176e-48	3.07092e-47	AT2G29150, AT2G29290, AT2G29350, AT2G29360, AT2G29370	AT2G29150, DEG14, SAG13, AT2G29360, AT2G29370
ATLER-2G47750	3.81696	0.00116824	0.00214969	AT2G29380	HAI3
ATLER-2G47790	4.26036	1.32645e-185	1.02625e-183	AT2G29420	GSTU7
ATLER-2G47800	10.8337	1.57473e-125	5.98667e-124	AT2G29440, AT2G29450	GSTU6, GSTU5
ATLER-2G47810	3.15817	2.72059e-84	5.71323e-83	AT2G29440, AT2G29450	GSTU6, GSTU5
ATLER-2G47830	5.10233	3.29945e-72	5.63103e-71	AT2G29460, AT2G29470, AT2G29480, AT2G29490	GSTU4, GSTU3, GSTU2, GSTU1
ATLER-2G47840	11.8568	3.41594e-199	3.07435e-197	AT2G29460, AT2G29470, AT2G29480, AT2G29490	GSTU4, GSTU3, GSTU2, GSTU1
ATLER-2G47850	3.85564	4.71581e-25	2.72995e-24	AT2G29460, AT2G29470, AT2G29480, AT2G29490	GSTU4, GSTU3, GSTU2, GSTU1
ATLER-2G47870	5.17189	2.41975e-142	1.10239e-140	AT2G29460, AT2G29470, AT2G29480, AT2G29490	GSTU4, GSTU3, GSTU2, GSTU1
ATLER-2G47880	6.36779	2.44422e-99	6.50907e-98	AT2G29500	HSP17.6B
ATLER-2G47950	1.21915	8.51265e-15	3.3175e-14	AT2G29560	ENOC
ATLER-2G47960	1.93193	4.84758e-07	1.20847e-06	AT1G07370, AT2G29570	PCNA1, PCNA2
ATLER-2G48090	3.84157	3.27058e-57	4.17823e-56	AT2G29750	UGT71C1
ATLER-2G48100	2.44034	2.9472e-15	1.17451e-14	AT2G29740	UGT71C2
ATLER-2G48220	1.2298	2.71628e-06	6.38665e-06	AT2G29640	JOSL
ATLER-2G48370	4.86782	2.66644e-105	7.72601e-104	AT2G29940	ABCG31
ATLER-2G48380	3.0416	6.42364e-10	1.93499e-09	AT2G29950	ELF4-L1
ATLER-2G48390	1.53476	6.3063e-29	4.09464e-28	AT2G29960, AT5G58710	CYP5, ROC7
ATLER-2G48410	1.35104	6.87329e-20	3.31778e-19	AT2G29980	FAD3
ATLER-2G48420	2.29591	1.06458e-12	3.75044e-12	AT2G29990	NDA2
ATLER-2G48470	1.64804	6.75135e-09	1.90953e-08	AT2G30040	MAPKKK14
ATLER-2G48490	1.9784	1.45417e-27	9.08087e-27	AT2G30060	AT2G30060
ATLER-2G48550	1.39967	1.48453e-17	6.55334e-17	AT2G30110	UBA1
ATLER-2G48570	7.92763	9.95119e-45	9.76519e-44	AT2G30130	ASL5
ATLER-2G48580	3.42933	3.48881e-64	5.14914e-63	AT2G30140	UGT87A2
ATLER-2G48670	3.63672	2.03537e-39	1.76623e-38	AT2G30230	AT2G30230
ATLER-2G48690	2.60957	3.85661e-62	5.43722e-61	AT2G30250	WRKY25
ATLER-2G48800	3.4919	3.97694e-126	1.52507e-124	AT2G30360	SIP4
ATLER-2G48820	3.17978	0.0141083	0.0224262	AT2G30380	CHIQL8
ATLER-2G48910	1.31643	6.66995e-17	2.86356e-16	AT2G30440	TPP
ATLER-2G48960	2.92174	4.51792e-54	5.43185e-53	AT2G30490	C4H
ATLER-2G48970	3.6205	2.62327e-171	1.63862e-169	AT2G30500	NET4B
ATLER-2G49020	4.91482	3.74893e-195	3.20402e-193	AT2G30550	DALL3
ATLER-2G49060	1.98512	3.781e-22	1.98739e-21	AT2G30580	DRIP2
ATLER-2G49140	5.84455	2.46186e-16	1.03182e-15	AT2G30660	AT2G30660
ATLER-2G49150	4.91703	2.5284e-18	1.1526e-17	AT2G29300, AT2G29310, AT2G29320, AT2G29330, AT2G29340, AT2G30670	AT2G29300, AT2G29310, AT2G29320, TRI, AT2G29340, AT2G30670
ATLER-2G49210	2.69629	2.63134e-52	3.03775e-51	AT2G30720	AT2G30720
ATLER-2G49220	5.70975	0.000238335	0.000472513	AT2G30730	AT2G30730
ATLER-2G49250	1.86227	1.13152e-33	8.43191e-33	AT1G06700, AT2G30740	AT1G06700, AT2G30740
ATLER-2G49260	5.77306	2.07853e-61	2.88794e-60	AT1G11610, AT2G30750, AT2G30770	CYP71A18, CYP71A12, CYP71A13
ATLER-2G49360	5.58853	4.83308e-70	7.91162e-69	AT2G30840	AT2G30840
ATLER-2G49390	3.43969	1.59236e-135	6.66253e-134	AT2G30860, AT2G30870	GSTF9, GSTF10
ATLER-2G49400	1.35473	5.47148e-18	2.46116e-17	AT2G30880	SWAP70
ATLER-2G49450	1.04943	1.85781e-06	4.42814e-06	AT2G30930	AT2G30930
ATLER-2G49540	2.0237	2.97372e-20	1.45357e-19	AT2G30990	AT2G30990
ATLER-2G49580	2.94375	1.74119e-31	1.22e-30	AT2G31020	ORP1A
ATLER-2G49720	2.26629	7.30348e-34	5.46831e-33	AT2G31130	AT2G31130
ATLER-2G49770	4.0278	8.8394e-87	1.91651e-85	AT2G31160	LSH3
ATLER-2G49790	3.31734	2.47477e-06	5.83809e-06	AT2G31180	MYB14
ATLER-2G49850	3.03365	3.44309e-26	2.06305e-25	AT2G31230	ERF15
ATLER-2G49880	2.80206	7.02902e-40	6.16017e-39	AT2G31260	APG9
ATLER-2G50000	2.2579	6.68134e-74	1.17203e-72	AT2G31360	ADS2
ATLER-2G50030	5.37334	8.12774e-179	5.67142e-177	AT1G06020, AT1G06030, AT2G31390, AT3G59480	FRK5, FRK6, FRK2, FRK7
ATLER-2G50070	6.34951	2.53201e-05	5.50299e-05	AT2G31425	AT2G31425
ATLER-2G50130	6.24975	2.27732e-14	8.71484e-14	AT2G31470	DOR
ATLER-2G50140	6.4306	1.79407e-06	4.2827e-06	AT2G31480	AT2G31480
ATLER-2G50220	1.1913	1.26687e-08	3.52041e-08	AT2G31560	AT2G31560
ATLER-2G50230	3.50475	1.09943e-76	2.02697e-75	AT2G31570	GPX2
ATLER-2G50540	3.35592	5.67988e-49	6.17865e-48	AT2G31865	PARG2
ATLER-2G50550	1.04432	0.00301421	0.00526483	AT2G31870	TEJ
ATLER-2G50560	1.36443	6.00254e-05	0.000126089	AT2G31880	SOBIR1
ATLER-2G50600	4.82207	0.0157526	0.0248725	AT2G31920	CORD7
ATLER-2G50650	1.45056	7.81037e-13	2.77012e-12	AT2G31955	CNX2
ATLER-2G50710	1.77277	1.74204e-19	8.29275e-19	AT2G31990	AT2G31990
ATLER-2G50750	2.54088	1.41414e-11	4.69748e-11	AT2G32020	AT2G32020
ATLER-2G50880	3.36655	3.05562e-22	1.6088e-21	AT2G32140	AT2G32140
ATLER-2G50950	3.13114	1.50729e-08	4.17064e-08	AT2G32190, AT2G32200, AT2G32210	ATHCYSTM4, ATHCYSTM5, ATHCYSTM6
ATLER-2G50970	2.96666	2.62493e-05	5.69682e-05	AT2G32190, AT2G32200, AT2G32210	ATHCYSTM4, ATHCYSTM5, ATHCYSTM6
ATLER-2G51010	3.59884	2.68117e-118	9.28096e-117	AT2G32240	PICC
ATLER-2G51020	1.28365	2.75686e-12	9.50417e-12	AT2G32250	FRS2
ATLER-2G51060	3.64216	2.61968e-09	7.58953e-09	AT2G32280	VCC
ATLER-2G51140	8.69544	2.30709e-12	7.98609e-12	AT2G32360	AT2G32360
ATLER-2G51160	1.53202	1.62628e-07	4.20688e-07	AT2G32380	AT2G32380
ATLER-2G51210	1.87204	1.09152e-10	3.43633e-10	AT1G05170, AT2G32430	AT1G05170, AT2G32430
ATLER-2G51240	9.09871	2.81591e-18	1.28207e-17	AT2G32460	MYB101
ATLER-2G51290	4.06882	7.77823e-21	3.89176e-20	AT2G32510	MAPKKK17
ATLER-2G51355	1.55418	9.04608e-06	2.03974e-05	AT2G32590	EMB2795
ATLER-2G51370	9.99335	2.35379e-124	8.79677e-123	AT2G32610	CSLB01
ATLER-2G51380	6.87861	2.09258e-35	1.63217e-34	AT2G32620	CSLB02
ATLER-2G51430	5.81315	8.3833e-86	1.78601e-84	AT2G32660	RLP22
ATLER-2G51440	6.60266	3.41892e-13	1.23323e-12	AT1G04750, AT1G04760, AT2G32670, AT2G33120	VAMP721, VAMP726, VAMP725, SAR1
ATLER-2G51690	1.52577	2.45911e-19	1.16284e-18	AT2G32850	AT2G32850
ATLER-2G51780	1.12281	2.68795e-16	1.12508e-15	AT2G32920	PDIL2-3
ATLER-2G51790	3.29598	7.38851e-31	5.1023e-30	AT2G32930	ZFN2
ATLER-2G51800	2.25764	0.000296872	0.000582284	AT2G32940	AGO6
ATLER-2G51820	5.89486	2.71829e-66	4.14797e-65	AT2G32960	PFA-DSP2
ATLER-2G51850	2.66558	2.71503e-09	7.86163e-09	AT2G32990	GH9B8
ATLER-2G51860	1.37869	0.00363355	0.00628439	AT2G33000	AT2G33000
ATLER-2G51870	4.56564	0.0412882	0.0609986	AT2G33010	AT2G33010
ATLER-2G51880	3.22349	0.00114702	0.00211258	AT2G33020	RLP24
ATLER-2G51900	1.17224	4.94263e-25	2.856e-24	AT2G33040	ATP3
ATLER-2G51940	3.30226	5.21336e-24	2.9206e-23	AT2G33080	RLP28
ATLER-2G51960	2.55989	0.023429	0.0360484	AT2G33100	CSLD1
ATLER-2G51970	3.39467	7.35969e-37	5.97061e-36	AT2G33110	VAMP723
ATLER-2G51980	1.85649	2.26371e-32	1.63227e-31	AT1G04750, AT1G04760, AT2G32670, AT2G33120	VAMP721, VAMP726, VAMP725, SAR1
ATLER-2G52010	2.28033	8.95229e-36	7.03987e-35	AT1G04710, AT2G33150	PKT4, PKT3
ATLER-2G52100	3.02421	0.0284861	0.0431999	AT2G33230	YUC7
ATLER-2G52280	2.20405	4.09917e-29	2.67574e-28	AT2G33380	RD20
ATLER-2G52370	1.44113	1.5674e-16	6.62728e-16	AT2G33470	GLTP1
ATLER-2G52380	1.81274	5.19054e-15	2.04231e-14	AT2G33480	NAC041
ATLER-2G52390	1.76792	7.80468e-31	5.37959e-30	AT2G33490	AT2G33490
ATLER-2G52460	1.20767	0.0251855	0.0385493	AT2G33560	BUBR1
ATLER-2G52480	1.34353	0.000462014	0.000887251	AT2G33580	LYK5
ATLER-2G52490	2.60829	8.12132e-21	4.05698e-20	AT2G33585	AT2G33585
ATLER-2G52500	1.36276	1.20265e-12	4.22471e-12	AT2G33590, AT2G33600	CRL1, CRL2
ATLER-2G52530	1.06357	4.71718e-13	1.68909e-12	AT2G33620	AHL10
ATLER-2G52630	1.73924	5.4186e-23	2.93275e-22	AT2G33700	PP2CG1
ATLER-2G52650	3.13417	2.99002e-31	2.08573e-30	AT2G33710	AT2G33710
ATLER-2G52830	1.42765	1.15904e-24	6.61748e-24	AT2G33840	AT2G33840
ATLER-2G53040	3.76933	8.73593e-18	3.9017e-17	AT2G34020	AT2G34020
ATLER-2G53100	4.72497	6.18016e-123	2.26743e-121	AT2G34080	AT2G34080
ATLER-2G53110	1.01853	0.00320967	0.00559119	AT2G34090	MEE18
ATLER-2G53140	1.63394	0.0265659	0.0405019	AT2G34140	CDF4
ATLER-2G53220	1.01019	0.00104454	0.00193222	AT2G34200	AT2G34200
ATLER-2G53370	2.86459	1.40775e-59	1.86768e-58	AT1G29470, AT2G34300	AT1G29470, AT2G34300
ATLER-2G53440	4.28801	1.40101e-28	9.00389e-28	AT2G34340	AT2G34340
ATLER-2G53450	3.30647	3.37932e-12	1.15975e-11	AT2G34350	AT2G34350
ATLER-2G53500	9.03243	8.23522e-18	3.6833e-17	AT2G34390	NIP2;1
ATLER-2G53620	1.65825	1.17811e-07	3.07824e-07	AT2G34490, AT2G34500	CYP710A2, CYP710A1
ATLER-2G53780	1.57855	1.52524e-06	3.66197e-06	AT2G34650	PID
ATLER-2G53800	1.54119	2.02887e-25	1.18823e-24	AT2G34660	ABCC2
ATLER-2G53920	6.22604	9.50256e-169	5.77221e-167	AT2G34790	MEE23
ATLER-2G53930	2.96644	8.00996e-19	3.7144e-18	AT2G34810	ATBBE16
ATLER-2G54000	6.69701	1.0337e-06	2.51469e-06	AT2G34880	MEE27
ATLER-2G54030	1.53128	0.021085	0.0326768	AT2G34910	AT2G34910
ATLER-2G54040	1.96356	6.71413e-07	1.65823e-06	AT2G34920	EDA18
ATLER-2G54060	3.36783	2.8999e-105	8.38046e-104	AT2G34930	AT2G34930
ATLER-2G54150	1.60731	4.85766e-20	2.3541e-19	AT1G31070, AT2G35020	GlcNAc1pUT1, GlcNAc1pUT2
ATLER-2G54270	1.96425	1.86349e-14	7.15481e-14	AT2G35120	AT2G35120
ATLER-2G54340	2.83289	6.26689e-23	3.37943e-22	AT2G35190	NPSN11
ATLER-2G54430	4.21613	3.79577e-43	3.59059e-42	AT2G35270	AHL21
ATLER-2G54440	5.06016	2.14561e-26	1.29335e-25	AT2G35290	SAUR79
ATLER-2G54450	2.7954	0.000208185	0.000415429	AT2G35300	LEA18
ATLER-2G54520	1.85616	7.97916e-09	2.24414e-08	AT2G35350	PLL1
ATLER-2G54670	1.01013	0.0183784	0.0287366	AT2G35480	AT2G35480
ATLER-2G54700	1.14615	1.14434e-12	4.02243e-12	AT2G35510	SRO1
ATLER-2G54710	1.20456	0.00610736	0.0102518	AT1G32210, AT2G35520	ATDAD1, DAD2
ATLER-2G54830	1.83055	2.41867e-24	1.36783e-23	AT2G35610	XEG113
ATLER-2G54970	4.02029	6.31647e-57	8.02294e-56	AT2G35710	PGSIP7
ATLER-2G54990	5.58924	2.10918e-11	6.91662e-11	AT2G35730	ATHMP19
ATLER-2G55100	6.19477	5.60709e-41	5.0505e-40	AT2G35770	scpl28
ATLER-2G55230	1.1082	1.02139e-07	2.67955e-07	AT2G35900	AT2G35900
ATLER-2G55240	2.29996	2.746e-23	1.50098e-22	AT2G35910	ATL70
ATLER-2G55360	5.97808	1.219e-10	3.83054e-10	AT2G36020	HVA22J
ATLER-2G55430	1.74864	1.955e-19	9.28045e-19	AT2G36080	ABS2
ATLER-2G55440	4.14719	1.59366e-27	9.92945e-27	AT2G36090	AT2G36090
ATLER-2G55560	2.54214	6.59388e-30	4.41662e-29	AT2G36200	AT2G36200
ATLER-2G55570	9.00754	3.00618e-13	1.08826e-12	AT2G36210	SAUR45
ATLER-2G55640	3.78151	6.34748e-16	2.61367e-15	AT2G36270	ABI5
ATLER-2G55700	1.53313	7.14403e-19	3.31773e-18	AT2G36310	URH1
ATLER-2G55710	1.59611	6.78176e-22	3.53434e-21	AT2G36320	AT2G36320
ATLER-2G55730	4.32953	0.0259376	0.0396261	AT2G36325	AT2G36325
ATLER-2G55790	3.74588	1.89884e-146	9.16178e-145	AT1G66950, AT2G36380	ABCG39, ABCG34
ATLER-2G55880	1.66431	6.08147e-17	2.61549e-16	AT2G36460, AT3G52930, AT5G03690	FBA6, FBA8, FBA4
ATLER-2G56000	2.9098	1.13205e-80	2.23272e-79	AT2G36580, AT3G52990	AT2G36580, AT3G52990
ATLER-2G56060	3.75674	7.07676e-05	0.000147572	AT2G36640	ECP63
ATLER-2G56070	2.15028	9.90235e-05	0.000203549	AT2G36650	AT2G36650
ATLER-2G56080	2.32186	0.00090708	0.00168886	AT2G36660	PAB7
ATLER-2G56100	1.01763	5.607e-10	1.69362e-09	AT2G36680, AT3G53120	AT2G36680, VPS37-1
ATLER-2G56120	6.0399	9.26554e-05	0.000191029	AT2G36695	AT2G36695
ATLER-2G56210	4.12123	6.99738e-56	8.71708e-55	AT2G36770, AT2G36780, AT2G36790, AT2G36800	AT2G36770, AT2G36780, UGT73C6, DOGT1
ATLER-2G56220	4.13241	5.94199e-47	6.15122e-46	AT2G36770, AT2G36780, AT2G36790, AT2G36800	AT2G36770, AT2G36780, UGT73C6, DOGT1
ATLER-2G56310	1.01533	2.71078e-16	1.13442e-15	AT2G36850	GSL8
ATLER-2G56350	2.38773	1.29189e-47	1.36037e-46	AT1G02500, AT2G36880, AT3G17390, AT4G01850	SAM1, MAT3, MTO3, SAM-2
ATLER-2G56370	4.35067	4.29445e-51	4.87604e-50	AT2G36890	RAX2
ATLER-2G56400	1.65525	2.26407e-29	1.49157e-28	AT2G36910	ABCB1
ATLER-2G56430	1.5714	3.38629e-21	1.7169e-20	AT2G36950	ATHMP20
ATLER-2G56570	2.05951	1.78184e-17	7.83911e-17	AT2G37060	NF-YB8
ATLER-2G56580	4.53295	1.12432e-16	4.78411e-16	AT2G37070	GPT1
ATLER-2G56620	2.96816	1.75415e-50	1.9674e-49	AT2G37110	AT2G37110
ATLER-2G56640	4.58809	3.88178e-260	6.53383e-258	AT2G37130	AT2G37130
ATLER-2G56660	1.94309	1.56611e-23	8.63903e-23	AT2G37150	CTL10
ATLER-2G56800	3.05371	1.5836e-30	1.08006e-29	AT2G37280	ABCG33
ATLER-2G56870	2.11196	1.70457e-12	5.93208e-12	AT2G37360	ABCG2
ATLER-2G56880	6.45361	1.05064e-08	2.93433e-08	AT2G37370	AT2G37370
ATLER-2G56940	1.29191	0.0342739	0.051341	AT2G37430	ZAT11
ATLER-2G57030	1.12067	2.70848e-11	8.83201e-11	AT2G37520	AT2G37520
ATLER-2G57060	1.49305	7.92915e-30	5.30133e-29	AT2G37550	AGD7
ATLER-2G57140	1.50279	1.46912e-14	5.66727e-14	AT1G49240, AT2G37620, AT2G42100, AT2G42170, AT3G12110, AT3G18780, AT3G46520, AT3G53750, AT5G09810, AT5G59370	ACT8, ACT1, AT2G42100, AT2G42170, ACT11, ACT2, ACT12, ACT3, ACT7, ACT4
ATLER-2G57190	7.69152	3.59525e-90	8.28372e-89	AT2G37670	AT2G37670
ATLER-2G57290	4.16619	5.9506e-64	8.71831e-63	AT2G37750	AT2G37750
ATLER-2G57300	2.87081	2.3408e-53	2.75572e-52	AT2G37760	AKR4C8
ATLER-2G57310	2.58912	3.05437e-14	1.16079e-13	AT2G37770, AT2G37790	ChlAKR, AKR4C10
ATLER-2G57400	2.89633	0.00812608	0.0134207	AT2G37870	AT2G37870
ATLER-2G57480	2.05623	5.84691e-22	3.05653e-21	AT2G37940, AT3G54020	AtIPCS2, AtIPCS1
ATLER-2G57550	1.79856	0.00157213	0.00284003	AT2G37975, AT3G54085	AT2G37975, AT3G54085
ATLER-2G57560	4.02873	1.72063e-37	1.4215e-36	AT2G37980	AT2G37980
ATLER-2G57580	1.47842	7.97039e-14	2.9687e-13	AT2G38000	AT2G38000
ATLER-2G57590	3.68929	1.71388e-66	2.62074e-65	AT2G38010	ATNCER2
ATLER-2G57650	2.51136	9.41428e-06	2.11821e-05	AT2G38060	PHT4;2
ATLER-2G57700	3.33104	9.42471e-54	1.1203e-52	AT2G38110	GPAT6
ATLER-2G57760	2.08111	0.00173384	0.00311609	AT2G38160	BPP4
ATLER-2G57840	2.95648	3.45265e-33	2.54024e-32	AT2G38240	JOX4
ATLER-2G57850	6.07392	2.25257e-149	1.1366e-147	AT2G38250	AT2G38250
ATLER-2G57860	2.08367	0.00215022	0.00382112	AT2G38255	AT2G38255
ATLER-2G57950	6.16673	1.77507e-24	1.00799e-23	AT2G38340	DREB19
ATLER-2G57970	3.07516	1.30109e-38	1.10512e-37	AT2G38360	PRA1.B4
ATLER-2G57990	2.09669	1.50687e-30	1.02868e-29	AT2G38370	AT2G38370
ATLER-2G58000	7.60018	0	0	AT2G38380, AT2G38390	AT2G38380, AT2G38390
ATLER-2G58010	1.26065	0.000887161	0.00165316	AT2G38380, AT2G38390	AT2G38380, AT2G38390
ATLER-2G58050	1.03926	0.0186352	0.0291154	AT2G38430	AT2G38430
ATLER-2G58100	1.54073	6.36374e-08	1.69306e-07	AT2G38470	WRKY33
ATLER-2G58110	1.67184	1.01933e-15	4.16459e-15	AT2G38480	CASPL4B1
ATLER-2G58120	5.93986	1.07507e-23	5.95759e-23	AT2G38490	CIPK22
ATLER-2G58150	7.23797	0	0	AT2G38530	LTP2
ATLER-2G58160	2.26984	4.43319e-45	4.38546e-44	AT2G38540	LP1
ATLER-2G58200	2.49387	5.87272e-44	5.66215e-43	AT2G38580	AT2G38580
ATLER-2G58290	1.06229	3.50062e-09	1.00874e-08	AT2G38660	AT2G38660
ATLER-2G58300	1.22141	6.56244e-15	2.57156e-14	AT2G38670	PECT1
ATLER-2G58350	2.95375	1.00989e-96	2.6075e-95	AT2G38710	AT2G38710
ATLER-2G58360	1.1693	5.12844e-05	0.000108493	AT2G38720	MAP65-5
ATLER-2G58370	1.04391	0.00044757	0.000860711	AT2G38730	AT2G38730
ATLER-2G58380	1.09412	4.26448e-05	9.0975e-05	AT2G38740	SGPP
ATLER-2G58390	2.6949	1.25088e-54	1.52134e-53	AT2G38750	ANNAT4
ATLER-2G58400	2.98297	1.78027e-37	1.47023e-36	AT2G38760	ANNAT3
ATLER-2G58430	2.23696	2.37465e-07	6.06802e-07	AT2G38790	AT2G38790
ATLER-2G58440	1.1095	2.34628e-11	7.67929e-11	AT2G38800	AT2G38800
ATLER-2G58450	1.67341	0.000390866	0.000756482	AT1G52740, AT2G38810, AT3G54560	HTA9, HTA8, HTA11
ATLER-2G58470	3.11856	4.88551e-14	1.83581e-13	AT2G38823	AT2G38823
ATLER-2G58500	4.06458	1.00431e-157	5.5922e-156	AT2G38860	YLS5
ATLER-2G58510	4.86224	4.66652e-70	7.64463e-69	AT2G38870	AT2G38870
ATLER-2G58580	5.5411	1.75534e-76	3.22274e-75	AT2G38940, AT3G54700	PHT1;4, PHT1;7
ATLER-2G58600	2.54388	6.29298e-49	6.83548e-48	AT2G38960	ERO2
ATLER-2G58700	3.6186	7.09016e-63	1.01321e-61	AT2G39050	EULS3
ATLER-2G58750	5.5891	5.79833e-129	2.2669e-127	AT2G39110	PBL38
ATLER-2G58840	3.22259	3.41228e-88	7.62318e-87	AT2G39200	MLO12
ATLER-2G58860	2.67754	2.27467e-21	1.16076e-20	AT2G39220	PLP6
ATLER-2G58920	1.16894	1.08246e-12	3.81101e-12	AT2G39280	AT2G39280
ATLER-2G58940	2.42165	1.69803e-24	9.64742e-24	AT2G39300	AT2G39300
ATLER-2G58990	5.87244	2.58618e-222	3.06587e-220	AT2G39350	ABCG1
ATLER-2G59020	4.2887	1.90488e-24	1.08059e-23	AT2G39370	MAKR4
ATLER-2G59040	1.57601	1.88569e-11	6.21518e-11	AT2G39390, AT3G09500, AT3G55170, AT5G02610	AT2G39390, AT3G09500, AT3G55170, AT5G02610
ATLER-2G59050	2.4604	2.85189e-63	4.13712e-62	AT2G39400, AT3G55180	MAGL6, MAGL10
ATLER-2G59060	1.86872	1.05979e-06	2.57588e-06	AT2G39410, AT2G39420	MAGL7, MAGL8
ATLER-2G59080	4.37355	4.73751e-166	2.80812e-164	AT2G39410, AT2G39420	MAGL7, MAGL8
ATLER-2G59100	2.70121	4.01017e-26	2.39827e-25	AT2G39435	TRM18
ATLER-2G59200	4.86682	5.52843e-125	2.08024e-123	AT2G39518	CASPL4D2
ATLER-2G59220	4.77614	4.76064e-36	3.76514e-35	AT2G39530	CASPL4D1
ATLER-2G59340	1.72195	0.000553286	0.00105254	AT2G39650	AT2G39650
ATLER-2G59350	1.12126	5.7339e-11	1.83555e-10	AT2G39660	BIK1
ATLER-2G59390	2.56361	9.60073e-22	4.97173e-21	AT2G28950, AT2G37640, AT2G39700, AT3G55500, AT5G02260	EXPA6, EXP3, EXPA4, EXPA16, EXPA9
ATLER-2G59410	1.77247	1.01424e-22	5.42684e-22	AT2G39710	AT2G39710
ATLER-2G59430	3.04271	1.97757e-13	7.22065e-13	AT2G39725	SDHAF1
ATLER-2G59480	2.79163	5.07341e-63	7.29261e-62	AT2G39770, AT3G55590	CYT1, AT3G55590
ATLER-2G59490	2.21168	1.60387e-42	1.49536e-41	AT2G39780	RNS2
ATLER-2G59750	1.55704	5.87409e-27	3.60489e-26	AT2G39970	PXN
ATLER-2G59770	3.14315	6.30915e-29	4.09528e-28	AT2G39980	AT2G39980
ATLER-2G59870	3.34854	4.68918e-12	1.59538e-11	AT2G40080	ELF4
ATLER-2G59900	3.8249	1.04673e-56	1.32342e-55	AT2G40095	AT2G40095
ATLER-2G59920	3.22488	1.19414e-49	1.3205e-48	AT2G40110	AT2G40110
ATLER-2G60020	4.93054	1.98326e-20	9.76791e-20	AT2G40180	PP2C5
ATLER-2G60130	1.65794	4.61253e-19	2.15983e-18	AT2G40270	AT2G40270
ATLER-2G60140	1.17797	7.45172e-14	2.77974e-13	AT2G40280	AT2G40280
ATLER-2G60200	2.08864	3.49676e-10	1.06925e-09	AT2G40330	PYL6
ATLER-2G60210	5.80701	2.20797e-48	2.37492e-47	AT2G40340, AT2G40350	DREB2C, AT2G40350
ATLER-2G60300	1.08564	1.85329e-15	7.46667e-15	AT2G40430	SMO4
ATLER-2G60350	5.53052	6.4146e-66	9.7211e-65	AT2G40470	LBD15
[truncated: 3,302 more rows]

## Sheet: 3. DAC7 > DAS14
Locus	log2FoldChange	pvalue	padj	Homologs in Col	Names of homologs in Col
ATLER-1G10010	-2.18764	9.34e-35	7.37e-34	AT1G01010	NAC001
ATLER-1G10140	-2.27053	1.13e-29	7.62e-29	AT1G01140	CIPK9
ATLER-1G10180	-1.01954	0.000803986	0.00143112	AT1G01180	AT1G01180
ATLER-1G10200	-4.05202	1.09e-15	4.39e-15	AT1G01190	CYP78A8
ATLER-1G10250	-1.27575	1.01e-10	3.11e-10	AT1G01230, AT5G42000	ATORM1, ATORM2
ATLER-1G10260	-2.55602	4.31e-34	3.33e-33	AT1G01240	AT1G01240
ATLER-1G10280	-1.75848	1.63e-28	1.07e-27	AT1G01260	JAM2
ATLER-1G10370	-3.60682	8.29e-50	9.48e-49	AT1G01340	CNGC10
ATLER-1G10520	-2.82122	1.64e-60	2.33e-59	AT1G01470	LEA14
ATLER-1G10530	-5.15026	9.15e-38	7.83e-37	AT1G01480	ACS2
ATLER-1G10540	-2.14913	1.95e-33	1.48e-32	AT1G01490	ATHMP01
ATLER-1G10600	-1.42028	1.11e-18	5.13e-18	AT1G01550	BPS1
ATLER-1G10610	-1.60067	1.95e-14	7.37e-14	AT1G01560, AT4G01370	MPK11, MPK4
ATLER-1G10620	-1.34941	0.00010081	0.000197734	AT1G01570	AT1G01570
ATLER-1G10630	-2.25257	0.000253324	0.000476944	AT1G01580	FRO2
ATLER-1G10730	-3.52264	2.59e-08	6.79e-08	AT1G01680	PUB54
ATLER-1G10790	-3.1264	2.57e-103	7.77e-102	AT1G01720	ATAF1
ATLER-1G10850	-2.4093	7.11e-42	6.78e-41	AT1G01770	AT1G01770
ATLER-1G10860	-1.23992	8.5e-08	2.15e-07	AT1G01780	PLIM2b
ATLER-1G10890	-1.33156	6.29e-39	5.55e-38	AT1G01800	AT1G01800
ATLER-1G10900	-1.9705	0.00938813	0.0147237	AT1G01810	AT1G01810
ATLER-1G10980	-2.2254	1.21e-66	1.95e-65	AT1G01900	SBTI1.1
ATLER-1G11080	-2.59218	8.16e-64	1.25e-62	AT1G02000, AT2G45310, AT4G00110	GAE2, GAE4, GAE3
ATLER-1G11280	-1.32691	2.3e-23	1.28e-22	AT1G02170	MC1
ATLER-1G11310	-1.07409	6.66e-24	3.76e-23	AT1G02205	CER1
ATLER-1G11330	-5.77627	1.05e-110	3.48e-109	AT1G02220	NAC003
ATLER-1G11350	-2.90248	2.68e-14	1e-13	AT1G02230	NAC004
ATLER-1G11420	-1.49479	2.01e-37	1.7e-36	AT1G02300, AT1G02305	ATCATHB1, ATCATHB2
ATLER-1G11430	-5.84562	7.91e-78	1.58e-76	AT1G02310	MAN1
ATLER-1G11450	-1.18216	3.43e-16	1.41e-15	AT1G02330	CSU2
ATLER-1G11470	-1.08642	2.59e-05	5.35e-05	AT1G02340	HFR1
ATLER-1G11500	-9.47519	4.33e-160	2.74e-158	AT1G02360	AT1G02360
ATLER-1G11520	-3.02405	3.18e-28	2.06e-27	AT1G02380	AT1G02380
ATLER-1G11530	-4.41525	1.22e-75	2.35e-74	AT1G02390	GPAT2
ATLER-1G11540	-6.0324	5.7e-173	3.96e-171	AT1G02400	GA2OX6
ATLER-1G11620	-6.04363	6.3e-39	5.55e-38	AT1G02470	AT1G02470
ATLER-1G11680	-6.35565	7.86e-158	4.78e-156	AT1G02520, AT1G02530	ABCB11, ABCB12
ATLER-1G11750	-5.66681	8.07e-07	1.89e-06	AT1G02580	MEA
ATLER-1G11780	-2.57524	6.08e-12	2e-11	AT1G02610	AT1G02610
ATLER-1G11830	-1.88138	2.55e-24	1.46e-23	AT1G02660	PLIP2
ATLER-1G11840	-1.06995	0.00934016	0.0146536	AT1G02670	AT1G02670
ATLER-1G11930	-1.76962	9.57e-18	4.22e-17	AT1G02740	MRG2
ATLER-1G11940	-2.19962	8.16e-06	1.77e-05	AT1G02750	DIL-2
ATLER-1G11960	-2.10696	8.48e-24	4.77e-23	AT1G02770	AT1G02770
ATLER-1G12000	-3.27028	1.95e-42	1.88e-41	AT1G02810	AT1G02810
ATLER-1G12010	-4.86944	0.00117446	0.00205287	AT1G02813	AT1G02813
ATLER-1G12020	-1.93154	2.55e-19	1.2e-18	AT1G02816	AT1G02816
ATLER-1G12060	-3.05474	7.19e-74	1.32e-72	AT1G02850	BGLU11
ATLER-1G12070	-3.03947	8.78e-93	2.23e-91	AT1G02860	NLA
ATLER-1G12090	-2.741	5.11e-50	5.86e-49	AT1G02880, AT2G44750	TPK1, TPK2
ATLER-1G12100	-1.82639	1.32e-48	1.47e-47	AT1G02890	AT1G02890
ATLER-1G12130	-6.4145	2.48e-227	2.99e-225	AT1G02920, AT1G02930	GSTF7, GSTF6
ATLER-1G12140	-2.21486	3.3e-28	2.13e-27	AT1G02920, AT1G02930	GSTF7, GSTF6
ATLER-1G12210	-1.39876	2.2e-18	1e-17	AT1G02990	AT1G02990
ATLER-1G12230	-1.85179	0.000513602	0.000935601	AT1G03010	AT1G03010
ATLER-1G12290	-1.18107	2.78e-21	1.42e-20	AT1G03060	SPI
ATLER-1G12310	-1.65605	8.1e-35	6.4e-34	AT1G03080	NET1D
ATLER-1G12320	-1.22994	4.02e-07	9.67e-07	AT1G03090	MCCA
ATLER-1G12390	-1.06386	1.22e-21	6.31e-21	AT1G03140	PRP18A
ATLER-1G12480	-5.42027	0	0	AT1G03220, AT1G03230	SAP2, SAP1
ATLER-1G12490	-2.27452	4.17e-15	1.63e-14	AT1G03220, AT1G03230	SAP2, SAP1
ATLER-1G12550	-1.56228	1.56e-18	7.15e-18	AT1G03290	AT1G03290
ATLER-1G12600	-1.04508	5.63e-05	0.000112884	AT1G03330	LSM2
ATLER-1G12620	-1.10882	9.86e-14	3.59e-13	AT1G03350	AT1G03350
ATLER-1G12650	-1.43787	7.29e-27	4.53e-26	AT1G03370	AT1G03370
ATLER-1G12660	-2.24317	3.7e-30	2.54e-29	AT1G03380	ATG18G
ATLER-1G12750	-1.50321	1.09e-10	3.33e-10	AT1G03457	BRN2
ATLER-1G12890	-2.46358	1.18e-26	7.29e-26	AT1G03550	SCAMP4
ATLER-1G12930	-2.01455	1.85e-58	2.52e-57	AT1G03590	AT1G03590
ATLER-1G12950	-1.5081	6.55e-23	3.56e-22	AT1G03610	AT1G03610
ATLER-1G13080	-2.03698	1.95e-47	2.12e-46	AT1G03740	AT1G03740
ATLER-1G13110	-1.43963	6.67e-14	2.45e-13	AT1G03750	SWI2
ATLER-1G13130	-2.63571	2.79e-54	3.49e-53	AT1G03770	RING1B
ATLER-1G13150	-12.3137	3.71e-47	4e-46	AT1G03790	SOM
ATLER-1G13160	-3.74082	7.51e-16	3.04e-15	AT1G03800	ERF10
ATLER-1G13210	-7.34218	3.14e-102	9.34e-101	AT1G03850	GRXS13
ATLER-1G13260	-1.61746	1.41e-55	1.81e-54	AT1G03900	ABCI18
ATLER-1G13270	-3.33531	2.01e-15	7.98e-15	AT1G03905, AT5G44110	ABCI19, ABCI21
ATLER-1G13370	-2.16337	4.62e-32	3.38e-31	AT1G03950	VPS2.3
ATLER-1G13390	-2.0809	6.89e-36	5.63e-35	AT1G03970	GBF4
ATLER-1G13470	-3.61461	5.41e-150	3.01e-148	AT1G04040	AT1G04040
ATLER-1G13510	-3.30845	1.84e-08	4.89e-08	AT1G04090	AT1G04090
ATLER-1G13530	-2.52172	4.01e-23	2.19e-22	AT1G04100	IAA10
ATLER-1G13550	-1.21017	3.73e-13	1.32e-12	AT1G04120	ABCC5
ATLER-1G13590	-1.46865	1.4e-19	6.67e-19	AT1G04160	XIB
ATLER-1G13610	-2.32376	0.0114051	0.0177063	AT1G04180, AT5G43890	YUC9, YUC5
ATLER-1G13650	-3.41598	4.32e-106	1.36e-104	AT1G04220, AT5G43760	KCS2, KCS20
ATLER-1G13660	-1.5439	2.9e-15	1.14e-14	AT1G04230	AT1G04230
ATLER-1G13710	-1.26926	1.11e-11	3.58e-11	AT1G04280	NADKC
ATLER-1G13730	-1.42907	5.44e-28	3.49e-27	AT1G04300	MUSE13
ATLER-1G13870	-2.45622	3.34e-99	9.5e-98	AT1G04440	CKL13
ATLER-1G13880	-6.75045	1.38e-06	3.17e-06	AT1G04445	AT1G04445
ATLER-1G13940	-1.74706	2.36e-05	4.9e-05	AT1G04490	AT1G04490
ATLER-1G14010	-1.22027	2.18e-06	4.94e-06	AT1G04555	AT1G04555
ATLER-1G14040	-5.10643	7.28e-114	2.54e-112	AT1G04580	AO4
ATLER-1G14060	-1.54434	0.00112084	0.00196423	AT1G04600	XIA
ATLER-1G14070	-4.93854	2.24e-11	7.13e-11	AT1G04610	YUC3
ATLER-1G14160	-4.66004	0.0261342	0.0385918	AT1G04670	AT1G04670
ATLER-1G14190	-1.77871	3.55e-13	1.26e-12	AT1G04700	AT1G04700
ATLER-1G14240	-1.03045	4.03e-07	9.68e-07	AT1G04770	SDI2
ATLER-1G14260	-1.39276	5e-15	1.94e-14	AT1G04780	AT1G04780
ATLER-1G14310	-1.30085	1.01e-15	4.07e-15	AT1G04830	AT1G04830
ATLER-1G14330	-1.21535	9.26e-32	6.71e-31	AT1G04850	AT1G04850
ATLER-1G14460	-2.27171	5.4e-57	7.14e-56	AT1G04960	AT1G04960
ATLER-1G14470	-2.54242	1.48e-38	1.29e-37	AT1G04970	LBR-1
ATLER-1G14490	-1.15897	2.46e-11	7.8e-11	AT1G04985	AT1G04985
ATLER-1G14500	-2.08525	4.21e-39	3.74e-38	AT1G04990	AT1G04990
ATLER-1G14510	-2.65008	1.65e-20	8.21e-20	AT1G05000	PFA-DSP1
ATLER-1G14530	-1.6495	3.15e-24	1.8e-23	AT1G05010	EFE
ATLER-1G14580	-1.2776	7.63e-13	2.66e-12	AT1G05060	AT1G05060
ATLER-1G14640	-3.22461	1.47e-18	6.74e-18	AT1G05100	MAPKKK18
ATLER-1G14760	-3.24971	0.00219767	0.00373188	AT1G05220	AT1G05220
ATLER-1G14800	-2.9282	1.36e-76	2.66e-75	AT1G05260	RCI3
ATLER-1G14810	-1.65615	7.69e-31	5.41e-30	AT1G05270	AT1G05270
ATLER-1G14820	-8.19205	7.64e-11	2.36e-10	AT1G05280	AT1G05280
ATLER-1G14880	-4.62775	0.0163889	0.0249261	AT1G05330	AT1G05330
ATLER-1G14890	-4.68884	1.04e-09	3.02e-09	AT1G05340	ATHCYSTM1
ATLER-1G15020	-11.0501	1.22e-19	5.82e-19	AT1G05450	AT1G05450
ATLER-1G15060	-1.33594	5.19e-22	2.73e-21	AT1G05500	NTMC2T2.1
ATLER-1G15140	-5.27262	3.29e-110	1.08e-108	AT1G05560	UGT75B1
ATLER-1G15170	-5.3197	1.88e-05	3.94e-05	AT1G05577	SOK1
ATLER-1G15230	-2.22968	1.2e-42	1.16e-41	AT1G05620	URH2
ATLER-1G15300	-3.53098	7.53e-13	2.63e-12	AT1G05675, AT1G05680	AT1G05675, UGT74E2
ATLER-1G15320	-2.56313	0.0141444	0.0216796	AT1G05700	AT1G05700
ATLER-1G15400	-1.92654	0.0255063	0.0377321	AT1G05780, AT2G31710	AT1G05780, AT2G31710
ATLER-1G15440	-3.6756	5.65e-05	0.00011325	AT1G05800	DGL
ATLER-1G15540	-5.77511	0.000188145	0.000359021	AT1G05880	ARI12
ATLER-1G15550	-1.54446	9.56e-34	7.31e-33	AT1G05890	ARI5
ATLER-1G15770	-4.53338	2.65e-47	2.86e-46	AT1G06090, AT1G06100, AT1G06120	ADS1.2, ADS1.3, ADS1.4
ATLER-1G15900	-1.87947	8.6e-22	4.49e-21	AT1G06180	MYB13
ATLER-1G15930	-1.33185	5.26e-23	2.87e-22	AT1G06210	TOL2
ATLER-1G16020	-1.75782	2.84e-29	1.89e-28	AT1G06290, AT1G06310	ACX3, ACX6
ATLER-1G16030	-2.75187	0.0128636	0.0198284	AT1G06290, AT1G06310	ACX3, ACX6
ATLER-1G16110	-1.43775	3.52e-19	1.65e-18	AT1G06400, AT1G16920, AT1G28550, AT2G33870, AT3G15060, AT4G18430, AT4G18800, AT5G45750, AT5G60860	ARA-2, RABA1b, RABA1i, ArRABA1h, RABA1g, RABA1e, RABA1d, RABA1c, RABA1f
ATLER-1G16120	-1.26832	8.14e-18	3.6e-17	AT1G06410	TPS7
ATLER-1G16140	-1.51145	6.02e-18	2.68e-17	AT1G06430, AT2G30950	ftsh8, VAR2
ATLER-1G16290	-2.68467	6.71e-56	8.69e-55	AT1G06570	PDS1
ATLER-1G16330	-4.30307	7.7e-146	4.11e-144	AT1G06620	AT1G06620
ATLER-1G16370	-1.03655	2.07e-10	6.25e-10	AT1G06640, AT1G06645, AT1G06650	AT1G06640, AT1G06645, AT1G06650
ATLER-1G16510	-1.3513	3.88e-18	1.75e-17	AT1G06780	GAUT6
ATLER-1G16530	-2.88182	3.34e-64	5.15e-63	AT1G06800	PLA-I{gamma}1
ATLER-1G16560	-1.45623	7.32e-27	4.55e-26	AT1G06840	HAK1
ATLER-1G16780	-3.15344	8.86e-81	1.87e-79	AT1G07040	AT1G07040
ATLER-1G16890	-1.27652	5.27e-30	3.6e-29	AT1G07140	SIRANBP
ATLER-1G16900	-5.93672	1.35e-205	1.35e-203	AT1G07150	MAPKKK13
ATLER-1G16910	-3.99316	2.44e-10	7.33e-10	AT1G07160	AT1G07160
ATLER-1G16990	-2.07162	1.74e-51	2.05e-50	AT1G07230	NPC1
ATLER-1G17000	-1.45718	1e-14	3.83e-14	AT1G07240	UGT71C5
ATLER-1G17060	-2.20279	6.09e-05	0.000121747	AT1G07290	GONST2
ATLER-1G17080	-1.87464	3.79e-41	3.57e-40	AT1G07310	AT1G07310
ATLER-1G17120	-1.87132	1.53e-25	9.09e-25	AT1G07350	SR45a
ATLER-1G17130	-1.23908	2.56e-14	9.62e-14	AT1G07360	MAC5A
ATLER-1G17150	-1.04092	1.16e-11	3.76e-11	AT1G07380	ATNCER1
ATLER-1G17170	-6.50481	5.67e-60	7.92e-59	AT1G07400, AT1G59860	HSP17.8, HSP17.6A
ATLER-1G17270	-1.05365	5.28e-13	1.85e-12	AT1G07470, AT1G07480	AT1G07470, AT1G07480
ATLER-1G17390	-1.92206	1.08e-13	3.92e-13	AT1G07590	AT1G07590
ATLER-1G17430	-3.97177	1.19e-62	1.79e-61	AT1G07620	ATOBGM
ATLER-1G17440	-2.94112	1.94e-65	3.05e-64	AT1G07630	PLL5
ATLER-1G17510	-5.52875	0.000808389	0.00143861	AT1G07690	AT1G07690
ATLER-1G17560	-1.54895	1.09e-23	6.08e-23	AT1G07720	KCS3
ATLER-1G17670	-4.97125	0.00911955	0.0143327	AT1G07795	AT1G07795
ATLER-1G17690	-1.48412	9.62e-30	6.51e-29	AT1G07670, AT1G07810	ECA4, ECA1
ATLER-1G17750	-2.76179	3.52e-83	7.68e-82	AT1G07870	AT1G07870
ATLER-1G17870	-1.26191	4.01e-10	1.19e-09	AT1G07960	PDIL5-1
ATLER-1G17890	-1.14453	6.83e-12	2.24e-11	AT1G07980	NF-YC10
ATLER-1G17900	-2.30115	0.00434655	0.00711369	AT1G07985	AT1G07985
ATLER-1G17910	-1.37226	9.81e-24	5.5e-23	AT1G07990	AT1G07990
ATLER-1G17980	-3.49116	6.91e-61	9.97e-60	AT1G08050	AT1G08050
ATLER-1G18090	-1.98186	6.33e-06	1.38e-05	AT1G08125	AT1G08125
ATLER-1G18260	-2.60173	0.0486855	0.0690383	AT1G08270	AT1G08270
ATLER-1G18280	-3.28979	8.62e-40	7.8e-39	AT1G08290	WIP3
ATLER-1G18310	-1.95385	8.33e-25	4.84e-24	AT1G08315	AT1G08315
ATLER-1G18320	-4.41822	1.24e-37	1.05e-36	AT1G08320	TGA9
ATLER-1G18420	-5.07943	2.26e-40	2.09e-39	AT1G08430	ALMT1
ATLER-1G18570	-1.11213	2.15e-13	7.7e-13	AT1G08570	ACHT4
ATLER-1G18720	-2.04036	1.96e-47	2.13e-46	AT1G08720	EDR1
ATLER-1G18750	-1.20288	4.15e-16	1.7e-15	AT1G08760	CORD2
ATLER-1G18790	-3.04859	3.58e-66	5.71e-65	AT1G08800	MYOB1
ATLER-1G18800	-2.11268	2.2e-18	1e-17	AT1G08810	MYB60
ATLER-1G18810	-1.60618	3.24e-40	2.98e-39	AT1G08820	VAP27-2
ATLER-1G18820	-3.81131	4.7e-100	1.35e-98	AT1G08830	CSD1
ATLER-1G18850	-4.2114	2.87e-07	6.99e-07	AT1G08860	BON3
ATLER-1G18900	-1.40207	2.31e-29	1.55e-28	AT1G08910	PIAL1
ATLER-1G18910	-4.48661	1.75e-192	1.56e-190	AT1G08920	ESL1
ATLER-1G18930	-1.61084	3.22e-27	2.02e-26	AT1G08930	ERD6
ATLER-1G18940	-4.44909	1.09e-93	2.83e-92	AT1G08940	AT1G08940
ATLER-1G19000	-4.81985	5.9e-29	3.9e-28	AT1G08990	PGSIP5
ATLER-1G19100	-6.21552	1.28e-27	8.13e-27	AT1G09090	RBOHB
ATLER-1G19140	-1.34939	2.92e-10	8.72e-10	AT1G09140	SR30
ATLER-1G19210	-5.15973	0.00310454	0.00517408	AT1G09176	AT1G09176
ATLER-1G19220	-2.11501	2.65e-07	6.46e-07	AT1G09180, AT1G56330, AT3G62560, AT4G02080	SARA1A, SAR1B, SAR1D, SAR2
ATLER-1G19310	-2.11285	1.01e-37	8.59e-37	AT1G09250	AIF4
ATLER-1G19330	-1.09796	3.82e-16	1.57e-15	AT1G09270	IMPA-4
ATLER-1G19430	-3.81337	0.0283477	0.0416534	AT1G09370	AT1G09370
ATLER-1G19440	-15.7973	1.65e-40	1.52e-39	AT1G09380	UMAMIT25
ATLER-1G19500	-1.95347	9.46e-48	1.04e-46	AT1G09430, AT1G10670, AT1G60810	ACLA-3, ACLA-1, ACLA-2
ATLER-1G19550	-3.22155	6.26e-39	5.53e-38	AT1G09480, AT1G09490	AT1G09480, AT1G09490
ATLER-1G19580	-3.80169	5.06e-18	2.26e-17	AT1G09500	AT1G09500
ATLER-1G19620	-1.88712	1.94e-06	4.41e-06	AT1G09540	MYB61
ATLER-1G19640	-4.8016	1.26e-265	2.2e-263	AT1G09560	GLP5
ATLER-1G19660	-1.63132	6.64e-11	2.06e-10	AT1G09575	MCU1
ATLER-1G19850	-3.88116	8.62e-92	2.15e-90	AT1G09740	AT1G09740
ATLER-1G19970	-1.04039	6.48e-07	1.53e-06	AT1G09815	POLD4
ATLER-1G20010	-1.28978	2.07e-30	1.44e-29	AT1G09850	XBCP3
ATLER-1G20030	-1.33863	2.52e-20	1.24e-19	AT1G09870	AT1G09870
ATLER-1G20040	-1.33515	7.55e-08	1.92e-07	AT1G09880	AT1G09880
ATLER-1G20080	-2.15549	3.57e-29	2.37e-28	AT1G09920	AT1G09920
ATLER-1G20100	-2.57956	7.48e-09	2.04e-08	AT1G09932, AT1G09935	AT1G09932, AT1G09935
ATLER-1G20110	-4.85743	0.00635249	0.0101784	AT1G09932, AT1G09935	AT1G09932, AT1G09935
ATLER-1G20120	-2.75723	2.41e-59	3.32e-58	AT1G09940	HEMA2
ATLER-1G20130	-1.56572	0.00476214	0.00774496	AT1G09950	RAS1
ATLER-1G20210	-7.27564	9.57e-05	0.000188133	AT1G10050	AT1G10050
ATLER-1G20370	-1.15834	6.62e-10	1.94e-09	AT1G10150	AT1G10150
ATLER-1G20410	-1.52765	4.62e-20	2.26e-19	AT1G10170	NFXL1
ATLER-1G20460	-4.97756	0.0048554	0.007888	AT1G10220	AT1G10220
ATLER-1G20660	-1.7617	0.00704208	0.0112196	AT1G10400	AT1G10400
ATLER-1G20670	-1.30439	1.14e-13	4.14e-13	AT1G10410	AT1G10410
ATLER-1G20730	-3.1848	5.95e-14	2.19e-13	AT1G10460	GLP7
ATLER-1G20750	-1.67762	0.010957	0.0170487	AT1G10480	ZFP5
ATLER-1G20770	-1.05713	5.93e-11	1.84e-10	AT1G10500	CPISCA
ATLER-1G20820	-3.9172	6.75e-08	1.72e-07	AT1G10530	AT1G10530
ATLER-1G20830	-1.07169	1.12e-09	3.23e-09	AT1G10540	NAT8
ATLER-1G20840	-1.62648	2.87e-07	6.99e-07	AT1G10550	XTH33
ATLER-1G20870	-1.72616	5.72e-16	2.33e-15	AT1G10580	AT1G10580
ATLER-1G20880	-7.77712	1.36e-137	6.38e-136	AT1G10585	AT1G10585
ATLER-1G20890	-3.4594	0.00242598	0.00409339	AT1G10586	AT1G10586
ATLER-1G20970	-2.72031	1.85e-74	3.43e-73	AT1G10650	AT1G10650
ATLER-1G21030	-1.7601	0.00332942	0.00552737	AT1G10690	SMR8
ATLER-1G21040	-2.36013	1.54e-34	1.21e-33	AT1G10700	PRS3
ATLER-1G21080	-1.17287	4.6e-10	1.36e-09	AT1G10720	AT1G10720
ATLER-1G21090	-1.41618	9.05e-08	2.29e-07	AT1G10730, AT1G60780	AP1M1, HAP13
ATLER-1G21240	-1.90039	0.00010107	0.000198174	AT1G10865	AT1G10865
ATLER-1G21280	-1.54463	4.37e-28	2.81e-27	AT1G10890	AT1G10890
ATLER-1G21330	-1.40565	3.38e-26	2.05e-25	AT1G10940, AT1G60940	SNRK2.4, SNRK2.10
ATLER-1G21380	-3.67335	1.12e-41	1.07e-40	AT1G10990	AT1G10990
ATLER-1G21390	-1.46739	1.09e-13	3.97e-13	AT1G11000	MLO4
ATLER-1G21490	-4.30729	1.49e-57	2e-56	AT1G11100	FRG5
ATLER-1G21580	-3.54353	7.89e-39	6.94e-38	AT1G11170	AT1G11170
ATLER-1G21600	-6.19209	7.27e-166	4.78e-164	AT1G11190	BFN1
ATLER-1G21670	-1.57694	1.8e-20	8.93e-20	AT1G11260	STP1
ATLER-1G21730	-1.97295	1.12e-33	8.56e-33	AT1G11310	MLO2
ATLER-1G21830	-1.82927	9.46e-21	4.74e-20	AT1G11400	PYM
ATLER-1G21920	-1.42309	2.18e-28	1.42e-27	AT1G11480	AT1G11480
ATLER-1G21990	-4.81122	2.52e-08	6.62e-08	AT1G11540	AT1G11540
ATLER-1G22050	-1.09157	6.09e-07	1.44e-06	AT1G11580	PMEPCRA
ATLER-1G22190	-2.40055	4.8e-18	2.15e-17	AT1G11670, AT1G61890	AT1G11670, AT1G61890
ATLER-1G22200	-1.08859	9.7e-27	6e-26	AT1G11680	CYP51G1
ATLER-1G22280	-3.1019	1.01e-08	2.73e-08	AT1G11740	AT1G11740
ATLER-1G22490	-1.16652	3.16e-06	7.05e-06	AT1G11905	AT1G11905
ATLER-1G22500	-2.57742	6.17e-61	8.91e-60	AT1G11910	APA1
ATLER-1G22530	-4.97409	0.00577045	0.0092926	AT1G11925	AT1G11925
ATLER-1G22550	-1.21355	1.76e-08	4.68e-08	AT1G11940	AT1G11940
ATLER-1G22570	-2.60912	1.16e-47	1.27e-46	AT1G11960	OSCA1.3
ATLER-1G22660	-4.56355	1.77e-05	3.72e-05	AT1G12040	LRX1
ATLER-1G22750	-3.8326	5.81e-135	2.68e-133	AT1G12110	NPF6.3
ATLER-1G22770	-6.19013	0.000103358	0.000202303	AT1G12130	FMOGS-OX6
ATLER-1G22780	-1.9323	9.65e-38	8.25e-37	AT1G12140	FMO GS-OX5
ATLER-1G22830	-1.36501	2.34e-12	7.9e-12	AT1G12210	RFL1
ATLER-1G22920	-1.51548	1.27e-09	3.64e-09	AT1G12290	L5
ATLER-1G22950	-1.60566	1.45e-12	4.98e-12	AT1G12320	AT1G12320
ATLER-1G23000	-1.6841	1.76e-48	1.96e-47	AT1G12360	KEU
ATLER-1G23150	-2.82091	4.99e-43	4.91e-42	AT1G12520	CCS
ATLER-1G23230	-3.36339	1.66e-12	5.68e-12	AT1G12600	AT1G12600
ATLER-1G23280	-2.83482	3.22e-55	4.1e-54	AT1G12640, AT1G63050	LPLAT1, LPLAT2
ATLER-1G23290	-1.15804	6.22e-14	2.29e-13	AT1G12650	AT1G12650
ATLER-1G23390	-7.41413	8.94e-33	6.67e-32	AT1G12740	CYP87A2
ATLER-1G23440	-2.66695	1.9e-138	9.02e-137	AT1G12780, AT1G63180	UGE1, UGE3
ATLER-1G23450	-1.16981	0.000742003	0.00132587	AT1G12790	AT1G12790
ATLER-1G23480	-2.17365	7.4e-43	7.24e-42	AT1G12810	AT1G12810
ATLER-1G23580	-2.53309	0.000604515	0.0010922	AT1G12890	AT1G12890
ATLER-1G23640	-4.13741	1.76e-40	1.63e-39	AT1G12950	RHS2
ATLER-1G23660	-1.18308	3.04e-10	9.07e-10	AT1G12970	PIRL3
ATLER-1G23760	-3.8044	2.82e-100	8.13e-99	AT1G13080	CYP71B2
ATLER-1G23780	-2.14272	1.96e-28	1.28e-27	AT1G13100	CYP71B29
ATLER-1G23790	-1.91424	1.01e-41	9.56e-41	AT1G13110	CYP71B7
ATLER-1G23890	-1.4548	2.27e-07	5.58e-07	AT1G13195	AT1G13195
ATLER-1G24000	-3.14493	0.0438687	0.0626462	AT1G13310	AT1G13310
ATLER-1G24030	-4.29648	3.96e-122	1.57e-120	AT1G13340	ISTL6
ATLER-1G24050	-1.06794	8.68e-10	2.52e-09	AT1G13360	AT1G13360
ATLER-1G24080	-1.0317	9.15e-08	2.31e-07	AT1G13390	AT1G13390
ATLER-1G24170	-8.69037	7.43e-111	2.48e-109	AT1G13480	AT1G13480
ATLER-1G24190	-3.84383	0.00848895	0.0133983	AT1G13490	AT1G13490
ATLER-1G24220	-8.56445	2.7e-120	1.04e-118	AT1G13520	AT1G13520
ATLER-1G24230	-6.20275	4.54e-14	1.68e-13	AT1G13530	SNAP30
ATLER-1G24240	-2.83069	0.0142859	0.021886	AT1G13510, AT1G13540	AT1G13510, AT1G13540
ATLER-1G24250	-3.41976	0.00529745	0.00856555	AT1G13550	AT1G13550
ATLER-1G24290	-8.98058	2.31e-13	8.26e-13	AT1G13590	PSK1
ATLER-1G24360	-7.77216	2.37e-07	5.8e-07	AT1G13620	RGF2
ATLER-1G24620	-2.70405	1.11e-16	4.66e-16	AT1G13830	AT1G13830
ATLER-1G24660	-1.54192	5.6e-29	3.71e-28	AT1G13880	ELM2
ATLER-1G24730	-1.41909	4.98e-09	1.38e-08	AT1G13950, AT1G26630, AT1G69410	ELF5A-1, FBR12, ELF5A-3
ATLER-1G24740	-2.79027	3.45e-69	5.82e-68	AT1G13960	WRKY4
ATLER-1G24750	-2.29636	1.8e-19	8.57e-19	AT1G13970	AT1G13970
ATLER-1G24770	-4.06742	2.08e-275	3.99e-273	AT1G13990	AT1G13990
ATLER-1G24780	-2.05716	1.09e-36	9.1e-36	AT1G14000	VIK
ATLER-1G24790	-1.41133	2.39e-24	1.37e-23	AT1G14010	AT1G14010
ATLER-1G24850	-4.79285	1.15e-09	3.31e-09	AT1G14080	FUT6
ATLER-1G24900	-3.09088	2.17e-62	3.24e-61	AT1G14130	DAO1
ATLER-1G24960	-2.56593	2.02e-39	1.8e-38	AT1G14170	ATKH2
ATLER-1G24990	-5.73078	5.17e-114	1.81e-112	AT1G14200	SNIPER1
ATLER-1G25010	-1.77953	1.72e-46	1.82e-45	AT1G14210	AT1G14210
ATLER-1G25030	-1.03666	4.66e-14	1.73e-13	AT1G14230	AT1G14230
ATLER-1G25040	-3.97332	7.45e-86	1.7e-84	AT1G14240	APY3
ATLER-1G25060	-2.32555	3.32e-06	7.4e-06	AT1G14260, AT2G02960	AT1G14260, AT2G02960
ATLER-1G25090	-1.42302	4.85e-26	2.93e-25	AT1G14290, AT1G69640	SBH2, SBH1
ATLER-1G25140	-2.63585	5.04e-56	6.54e-55	AT1G14330	AT1G14330
ATLER-1G25190	-2.10504	2.68e-43	2.65e-42	AT1G14370	APK2A
ATLER-1G25280	-1.35582	1.62e-20	8.09e-20	AT1G14450, AT2G02510	AT1G14450, AT2G02510
ATLER-1G25360	-1.89792	6.21e-32	4.53e-31	AT1G14520	MIOX1
ATLER-1G25370	-2.35317	2.59e-23	1.43e-22	AT1G14530, AT2G02180	THH1, TOM3
ATLER-1G25380	-7.05787	1.38e-37	1.18e-36	AT1G14540	PER4
ATLER-1G25390	-8.89046	5.28e-13	1.85e-12	AT1G14550	AT1G14550
ATLER-1G25480	-1.31483	2.32e-07	5.69e-07	AT1G14640	AT1G14640
ATLER-1G25530	-1.27632	0.0025752	0.00432911	AT1G14680	AT1G14680
ATLER-1G25630	-1.3097	1.9e-32	1.4e-31	AT1G14740	TTA1
ATLER-1G25680	-5.57278	4.88e-171	3.33e-169	AT1G14780	AT1G14780
ATLER-1G25770	-7.41043	2.17e-25	1.28e-24	AT1G14860, AT2G01670	NUDT18, NUDT17
ATLER-1G25780	-6.17954	0	0	AT1G14870, AT1G14880, AT5G35525	PCR2, PCR1, AT5G35525
ATLER-1G25840	-2.0321	0.0110483	0.0171823	AT1G14930, AT1G14940, AT1G14950, AT2G01520, AT2G01530, AT3G26450, AT3G26460, AT4G14060	AT1G14930, AT1G14940, AT1G14950, MLP328, MLP329, AT3G26450, AT3G26460, AT4G14060
ATLER-1G25870	-6.21238	0.000143049	0.000276209	AT1G14960	AT1G14960
ATLER-1G25920	-3.073	2.05e-32	1.52e-31	AT1G15010	AT1G15010
ATLER-1G25960	-4.50691	3.68e-49	4.16e-48	AT1G15040	GAT1_2.1
ATLER-1G26020	-2.91784	2.88e-45	2.97e-44	AT1G15100	RHA2A
ATLER-1G26030	-2.36127	3.07e-40	2.82e-39	AT1G15110	PSS1
ATLER-1G26060	-1.86292	6.52e-34	5.01e-33	AT1G15130	ALIX
ATLER-1G26110	-3.51406	7.37e-73	1.33e-71	AT1G15150, AT1G15160, AT1G15170, AT1G15180	AT1G15150, AT1G15160, AT1G15170, AT1G15180
ATLER-1G26180	-1.89179	9.77e-41	9.12e-40	AT1G15230	AT1G15230
ATLER-1G26220	-1.39078	2.05e-10	6.17e-10	AT1G15270, AT3G16040	AT1G15270, AT3G16040
ATLER-1G26260	-2.7165	1.1e-38	9.61e-38	AT1G15310	ATHSRP54A
ATLER-1G26280	-8.03441	5.12e-05	0.000103034	AT1G15330	AT1G15330
ATLER-1G26300	-1.98872	5.32e-18	2.38e-17	AT1G15350	AT1G15350
ATLER-1G26330	-11.4865	1.47e-40	1.36e-39	AT1G15380, AT1G80160	GLYI4, GLYI7
ATLER-1G26340	-4.78259	0.0459273	0.0653765	AT1G15385	AT1G15385
ATLER-1G26360	-1.489	6.41e-28	4.1e-27	AT1G15400	MASS2
ATLER-1G26390	-6.51306	2.51e-06	5.65e-06	AT1G15415	AT1G15415
ATLER-1G26410	-1.73288	1.03e-20	5.16e-20	AT1G15430	AT1G15430
ATLER-1G26500	-5.65665	2.55e-58	3.45e-57	AT1G15520	ABCG40
ATLER-1G26550	-1.11953	0.0198902	0.0298722	AT1G15580	IAA5
ATLER-1G26590	-5.21385	0.00205439	0.00349818	AT1G15620, AT1G15640	AT1G15620, AT1G15640
ATLER-1G26600	-6.27092	4.1e-05	8.34e-05	AT1G15625	AT1G15625
ATLER-1G26610	-4.00131	9.68e-13	3.35e-12	AT1G15630	AT1G15630
ATLER-1G26620	-7.32889	1.24e-16	5.2e-16	AT1G15620, AT1G15640	AT1G15620, AT1G15640
ATLER-1G26650	-1.31973	1.73e-18	7.91e-18	AT1G15670	KMD2
ATLER-1G26720	-1.79277	7.28e-38	6.25e-37	AT1G15740	AT1G15740
ATLER-1G26780	-1.28378	4.57e-15	1.78e-14	AT1G15780	NRB4
ATLER-1G26870	-1.17211	6.24e-09	1.71e-08	AT1G15860	AT1G15860
ATLER-1G26890	-1.56867	6.47e-22	3.39e-21	AT1G15880	GOS11
ATLER-1G26910	-1.25624	0.021742	0.0324695	AT1G15900	AT1G15900
ATLER-1G27060	-3.0267	2.53e-20	1.25e-19	AT1G16030, AT1G56410, AT3G09440, AT3G12580, AT5G02490, AT5G02500	Hsp70b, ERD2, AT3G09440, HSP70, Hsp70-2, HSC70-1
ATLER-1G27140	-7.74427	6.78e-10	1.98e-09	AT1G16120	WAKL1
ATLER-1G27150	-5.00011	7.28e-183	5.86e-181	AT1G16130, AT1G16150	WAKL2, WAKL4
ATLER-1G27160	-6.45039	1.42e-65	2.24e-64	AT1G16130, AT1G16150	WAKL2, WAKL4
ATLER-1G27170	-5.80525	3.56e-05	7.27e-05	AT1G16160	WAKL5
ATLER-1G27190	-1.73681	1.74e-36	1.44e-35	AT1G16180	AT1G16180
ATLER-1G27210	-1.72996	1.19e-44	1.21e-43	AT1G16210	AT1G16210
ATLER-1G27250	-2.09076	2.57e-43	2.55e-42	AT1G16240, AT1G79590	SYP51, SYP52
ATLER-1G27280	-1.05845	3.08e-15	1.21e-14	AT1G16270	B4
ATLER-1G27300	-5.86545	0.000318666	0.000594242	AT1G16290	AT1G16290
ATLER-1G27310	-1.77994	8e-18	3.54e-17	AT1G16300, AT1G79530	GAPCP-2, GAPCP-1
ATLER-1G27320	-2.16435	1.19e-20	5.94e-20	AT1G16310, AT1G79520	MTP10, AT1G79520
ATLER-1G27370	-1.7945	7.24e-11	2.24e-10	AT1G16360, AT1G79450	AT1G16360, ALIS5
ATLER-1G27380	-4.61931	6.21e-97	1.7e-95	AT1G16370	2024-10-06
ATLER-1G27560	-2.76771	5.74e-14	2.12e-13	AT1G16530	ASL9
ATLER-1G27570	-2.5389	1.12e-34	8.81e-34	AT1G16540	ABA3
ATLER-1G27660	-3.38446	1.61e-158	9.99e-157	AT1G16670	CRPK1
ATLER-1G27810	-1.00994	6.98e-12	2.29e-11	AT1G16810	AT1G16810
ATLER-1G27860	-2.29511	1.16e-34	9.08e-34	AT1G16840	AT1G16840
ATLER-1G27870	-4.47062	2.46e-41	2.32e-40	AT1G16850	AT1G16850
ATLER-1G27930	-9.79768	7.71e-16	3.11e-15	AT1G16905	AT1G16905
ATLER-1G28060	-5.57298	4.06e-141	2e-139	AT1G17020	SRG1
ATLER-1G28070	-7.19857	8.75e-95	2.31e-93	AT1G17030	AT1G17030
ATLER-1G28110	-4.33963	4.2e-96	1.13e-94	AT1G17060	CYP72C1
ATLER-1G28130	-1.50879	5.22e-16	2.13e-15	AT1G17080	AT1G17080
ATLER-1G28240	-4.39846	6.29e-85	1.41e-83	AT1G17170, AT1G17180	GSTU24, GSTU25
ATLER-1G28250	-8.54569	2.42e-30	1.67e-29	AT1G17170, AT1G17180	GSTU24, GSTU25
ATLER-1G28260	-1.19836	0.0470659	0.0668606	AT1G17190	GSTU26
ATLER-1G28380	-1.226	5.2e-17	2.22e-16	AT1G17280, AT5G50430	UBC34, UBC33
ATLER-1G28400	-2.96452	1.15e-78	2.34e-77	AT1G17290, AT1G72330	AlaAT1, ALAAT2
ATLER-1G28420	-12.944	3.38e-27	2.13e-26	AT1G17310	AGL100
ATLER-1G28430	-2.95847	8.84e-44	8.85e-43	AT1G17330	CN-PDE1
ATLER-1G28440	-1.821	1.51e-33	1.14e-32	AT1G17340	SAC5
ATLER-1G28450	-3.9656	1.64e-06	3.75e-06	AT1G17345	SAUR77
ATLER-1G28490	-1.93484	5.78e-23	3.14e-22	AT1G17380	JAZ5
ATLER-1G28540	-2.16933	2.12e-19	1e-18	AT1G17420	LOX3
ATLER-1G28690	-1.2552	1.26e-09	3.62e-09	AT1G17520	AT1G17520
ATLER-1G28730	-1.60635	5.78e-36	4.73e-35	AT1G17550	HAB2
ATLER-1G28760	-1.48446	3.31e-28	2.14e-27	AT1G17580	MYA1
ATLER-1G28810	-2.13306	4.98e-38	4.3e-37	AT1G17620	AT1G17620
ATLER-1G28850	-1.27717	8.35e-10	2.43e-09	AT1G17665	AT1G17665
ATLER-1G28990	-1.31445	2.3e-13	8.24e-13	AT1G17780	ATI3A
ATLER-1G29070	-6.02631	8.91e-215	9.74e-213	AT1G17860	ATKTI5
ATLER-1G29080	-2.20498	1.59e-05	3.34e-05	AT1G17870	EGY3
ATLER-1G29310	-13.2481	2.73e-106	8.66e-105	AT1G18100	E12A11
ATLER-1G29400	-3.33967	2.53e-18	1.15e-17	AT1G18200	RABA6b
ATLER-1G29410	-1.59451	4.92e-33	3.69e-32	AT1G18210	AT1G18210
ATLER-1G29450	-1.10127	9.93e-22	5.17e-21	AT1G18260	EBS5
ATLER-1G29470	-2.40796	4.78e-74	8.79e-73	AT1G18270	AT1G18270
ATLER-1G29480	-7.33415	3.49e-08	9.07e-08	AT1G18280	LTPG3
ATLER-1G29490	-3.38448	4.41e-08	1.14e-07	AT1G18290	AT1G18290
ATLER-1G29580	-2.40609	1.22e-36	1.02e-35	AT1G18390	LRK10L1.2
ATLER-1G29610	-3.30445	0.000782676	0.00139497	AT1G18420	ALMT3
ATLER-1G29660	-1.67207	8.02e-30	5.44e-29	AT1G18470, AT1G73950	PPRT3, AT1G73950
ATLER-1G29670	-1.00498	3.42e-09	9.56e-09	AT1G18480	SLP2
ATLER-1G29880	-1.12581	2.75e-10	8.23e-10	AT1G18670	IBS1
ATLER-1G29940	-1.80515	2.35e-37	1.99e-36	AT1G18720	MHP1
ATLER-1G30000	-1.43105	4.92e-05	9.92e-05	AT1G18750	AGL65
ATLER-1G30130	-11.783	1.72e-29	1.16e-28	AT1G18860	WRKY61
ATLER-1G30180	-2.18779	4.15e-49	4.67e-48	AT1G18890, AT1G74740	CDPK1, CPK30
ATLER-1G30200	-2.76182	1.51e-43	1.5e-42	AT1G18910	BTSL2
ATLER-1G30210	-3.93454	4.71e-13	1.66e-12	AT1G18940	AT1G18940
ATLER-1G30240	-5.16983	1.11e-48	1.24e-47	AT1G18970, AT1G18980	GLP4, AT1G18980
ATLER-1G30250	-3.94297	7.49e-45	7.65e-44	AT1G18970, AT1G18980	GLP4, AT1G18980
ATLER-1G30290	-1.90783	7.19e-12	2.35e-11	AT1G19010	AT1G19010
ATLER-1G30300	-4.05873	4.11e-56	5.35e-55	AT1G19020	SDA1
ATLER-1G30420	-6.54113	4.18e-05	8.49e-05	AT1G19115	DRO2
ATLER-1G30470	-4.5087	8.61e-06	1.86e-05	AT1G19160	AT1G19160
ATLER-1G30490	-3.15403	7.45e-81	1.57e-79	AT1G19180	JAZ1
ATLER-1G30500	-2.2082	9.67e-08	2.44e-07	AT1G19190	NPF5.1
ATLER-1G30510	-4.14951	9.01e-108	2.89e-106	AT1G19200	AT1G19200
ATLER-1G30540	-3.81666	2.92e-98	8.18e-97	AT1G19230	ATRBOHE
ATLER-1G30590	-2.29342	1.94e-56	2.53e-55	AT1G19270	DA1
ATLER-1G30670	-1.12955	8.54e-13	2.97e-12	AT1G19360, AT1G75110	RRA3, RRA2
ATLER-1G30710	-2.01376	1.34e-57	1.79e-56	AT1G19380	AT1G19380
ATLER-1G30910	-3.03341	3.35e-56	4.36e-55	AT1G19530	RGAT1
ATLER-1G31020	-1.30965	1.56e-14	5.92e-14	AT1G19650	AT1G19650
ATLER-1G31070	-1.04306	3.06e-13	1.09e-12	AT1G19700	BEL10
ATLER-1G31160	-1.78478	2.7e-05	5.57e-05	AT1G19790	SRS7
ATLER-1G31210	-3.4097	4.48e-88	1.06e-86	AT1G19850	MP
ATLER-1G31260	-9.48099	9.77e-14	3.55e-13	AT1G19900	RUBY
ATLER-1G31270	-1.72749	3.01e-24	1.72e-23	AT1G19910, AT1G75630, AT2G16510, AT4G34720, AT4G38920	AVA-P2, AVA-P4, VHA-C5, AVA-P1, VHA-C3
ATLER-1G31300	-2.44255	4.23e-28	2.72e-27	AT1G19940	GH9B5
ATLER-1G31330	-1.01804	2.56e-06	5.77e-06	AT1G19970, AT1G75760, AT2G21190, AT4G38790	AT1G19970, AT1G75760, AT2G21190, AT4G38790
ATLER-1G31450	-3.09958	1.32e-22	7.1e-22	AT1G20070	AT1G20070
ATLER-1G31480	-1.11264	4.96e-17	2.12e-16	AT1G20100	AT1G20100
ATLER-1G31490	-2.38069	9.45e-67	1.53e-65	AT1G20110	FYVE1
ATLER-1G31492	-2.76401	0.00942698	0.0147815	AT1G20120	AT1G20120
ATLER-1G31560	-7.4737	6.73e-33	5.03e-32	AT1G20180	AT1G20180
ATLER-1G31610	-1.8282	1.93e-43	1.91e-42	AT1G20225	AT1G20225
ATLER-1G31660	-2.69153	1.01e-48	1.13e-47	AT1G20270	AT1G20270
ATLER-1G31690	-2.45254	1.62e-43	1.62e-42	AT1G20310	AT1G20310
ATLER-1G31730	-2.41739	4.39e-07	1.05e-06	AT1G20350	TIM17-1
ATLER-1G31820	-2.653	2.57e-139	1.23e-137	AT1G20440	COR47
ATLER-1G31830	-1.77908	1.32e-33	1.01e-32	AT1G20450	ERD10
ATLER-1G31960	-1.26297	2.49e-14	9.36e-14	AT1G20575	DPMS1
ATLER-1G32010	-3.69053	7.98e-140	3.85e-138	AT1G20630, AT4G35090	CAT1, CAT2
ATLER-1G32050	-1.06825	4.53e-15	1.77e-14	AT1G20670	BRD1
ATLER-1G32060	-3.80476	0.0100843	0.0157589	AT1G20680	AT1G20680
ATLER-1G32170	-5.56815	0.000426171	0.000784805	AT1G20740	AT1G20740
ATLER-1G32210	-2.36717	1.51e-44	1.53e-43	AT1G20780	SAUL1
ATLER-1G32360	-1.94974	1.01e-19	4.86e-19	AT1G20880	AT1G20880
ATLER-1G32380	-3.4296	2.53e-35	2.03e-34	AT1G20900	AHL27
ATLER-1G32480	-2.36714	3.12e-94	8.13e-93	AT1G20970	AT1G20970
ATLER-1G32510	-2.04679	1.21e-59	1.68e-58	AT1G21000	PLATZ1
ATLER-1G32520	-2.65329	1.39e-42	1.35e-41	AT1G21010	AT1G21010
ATLER-1G32570	-2.19688	7.54e-56	9.75e-55	AT1G21080, AT1G76700	AT1G21080, AT1G76700
ATLER-1G32640	-2.10333	1.34e-57	1.79e-56	AT1G21160	AT1G21160
ATLER-1G32790	-1.87731	3e-57	3.99e-56	AT1G21310	EXT3
ATLER-1G32810	-3.24552	5.32e-16	2.17e-15	AT1G21320	NSRB
ATLER-1G32840	-8.53974	8.86e-12	2.88e-11	AT1G21340	AT1G21340
ATLER-1G32860	-2.12896	0.0307165	0.0449031	AT1G21360	GLTP2
ATLER-1G32870	-1.07457	3.79e-08	9.83e-08	AT1G21370	AT1G21370
ATLER-1G32880	-1.3693	7.67e-20	3.7e-19	AT1G21380	TOL3
ATLER-1G32890	-3.29432	4.42e-70	7.6e-69	AT1G21390	emb2170
ATLER-1G32920	-2.63638	2.06e-32	1.52e-31	AT1G21400	E1A1
ATLER-1G32930	-3.61955	1.66e-83	3.66e-82	AT1G21410, AT1G77000	SKP2A, SKP2B
ATLER-1G32970	-1.41088	2.05e-36	1.69e-35	AT1G21450	SCL1
ATLER-1G33210	-1.39849	1.17e-17	5.12e-17	AT1G21680	AT1G21680
ATLER-1G33330	-1.36466	4.18e-13	1.48e-12	AT1G21770	AT1G21770
ATLER-1G33340	-1.93849	1.98e-33	1.49e-32	AT1G21780	AT1G21780
ATLER-1G33350	-2.16106	4.18e-27	2.61e-26	AT1G21790	AT1G21790
ATLER-1G33470	-1.81339	7.44e-38	6.37e-37	AT1G21900	P24DELTA5
ATLER-1G33480	-1.96939	5.73e-17	2.44e-16	AT1G21910	DREB26
ATLER-1G33570	-3.67563	2.96e-240	3.92e-238	AT1G21980, AT1G77740	PIP5K1, PIP5K2
ATLER-1G33580	-4.48195	0.0256234	0.0378876	AT1G21990	AT1G21990
ATLER-1G33630	-1.49318	1.31e-15	5.25e-15	AT1G22020	SHM6
ATLER-1G33800	-2.24676	9.1e-37	7.6e-36	AT1G22180	AT1G22180
ATLER-1G33830	-7.5075	2.35e-09	6.64e-09	AT1G22210	TPPC
ATLER-1G33910	-2.78418	5.8e-64	8.9e-63	AT1G22280	PAPP2C
ATLER-1G33930	-1.53544	2.11e-38	1.83e-37	AT1G22300	GRF10
ATLER-1G33980	-4.02301	3.19e-118	1.19e-116	AT1G22360, AT1G22380, AT1G22400	UGT85A2, UGT85A3, UGT85A1
ATLER-1G34010	-4.09398	1.66e-66	2.68e-65
ATLER-1G34050	-5.66768	1.13e-123	4.56e-122	AT1G22440	AT1G22440
ATLER-1G34070	-3.95246	0.0209118	0.031303	AT1G22460	AT1G22460
ATLER-1G34120	-1.78479	3.15e-18	1.42e-17	AT1G22510	AT1G22510
ATLER-1G34160	-1.63753	2.04e-20	1.01e-19	AT1G22550	NPF5.16
ATLER-1G34170	-5.09912	9.11e-120	3.47e-118	AT1G22570	AT1G22570
ATLER-1G34230	-1.53568	3.8e-20	1.87e-19	AT1G22640	MYB3
ATLER-1G34280	-2.33652	9.87e-25	5.72e-24	AT1G22690	GASA9
ATLER-1G34400	-3.42621	6.96e-11	2.16e-10	AT1G22810	ATERF019
ATLER-1G34460	-7.58413	1.45e-11	4.67e-11	AT1G22880, AT1G71380	CEL5, CEL3
ATLER-1G34470	-2.63131	2.24e-39	2.01e-38	AT1G22882	SUN3
ATLER-1G34500	-2.33648	1.01e-33	7.72e-33	AT1G22900	AT1G22900
ATLER-1G34510	-1.24325	9.7e-10	2.81e-09	AT1G22910	AT1G22910
ATLER-1G34530	-3.48323	1.37e-171	9.43e-170	AT1G22930	AT1G22930
ATLER-1G34590	-4.38181	2.45e-56	3.2e-55	AT1G22985	CRF7
ATLER-1G34600	-7.23451	1.92e-69	3.26e-68	AT1G22990	HIPP22
ATLER-1G34630	-1.08164	5.5e-21	2.79e-20	AT1G23020	FRO3
ATLER-1G34670	-3.98435	3.08e-93	7.86e-92	AT1G23040	AT1G23040
ATLER-1G34690	-4.01037	3.49e-62	5.18e-61	AT1G23060	MDP40
ATLER-1G34750	-2.59758	1.4e-16	5.84e-16	AT1G23120	AT1G23120
ATLER-1G34800	-4.92452	4.25e-65	6.65e-64	AT1G23150	AT1G23150
ATLER-1G34810	-9.59264	1.74e-08	4.63e-08	AT1G23160	GH3.7
ATLER-1G34840	-1.72794	4.24e-31	3.01e-30	AT1G23190, AT1G70730	PGM3, PGM2
ATLER-1G34850	-1.45238	1.93e-09	5.47e-09	AT1G23200	HMS
ATLER-1G34860	-6.24232	2.74e-05	5.65e-05	AT1G23201	AT1G23201
ATLER-1G34880	-3.64482	6.31e-15	2.44e-14	AT1G23210, AT1G70710	GH9B6, GH9B1
ATLER-1G34930	-1.54844	9.61e-33	7.15e-32	AT1G23260, AT1G70660	MMZ1, MMZ2
ATLER-1G35080	-1.24006	4.92e-06	1.08e-05	AT1G23410, AT2G47110, AT3G62250	RPS27AA, UBQ6, UBQ5
ATLER-1G35100	-3.71224	1.23e-86	2.85e-85	AT1G23440	AT1G23440
ATLER-1G35170	-6.65726	2.29e-07	5.63e-07	AT1G23510	AT1G23510
ATLER-1G35180	-7.71397	2.33e-09	6.59e-09	AT1G23520	AT1G23520
ATLER-1G35210	-3.78673	6.12e-43	6e-42	AT1G23550	SRO2
ATLER-1G35220	-6.61132	1.95e-82	4.22e-81	AT1G23560	AT1G23560
ATLER-1G35330	-4.58614	4.95e-32	3.62e-31	AT1G23720	EXT15
ATLER-1G35370	-2.08354	6.75e-10	1.97e-09	AT1G23760	JP630
ATLER-1G35390	-1.74488	2.56e-29	1.71e-28	AT1G23780	AT1G23780
ATLER-1G35410	-2.90473	2.56e-47	2.77e-46	AT1G23800	ALDH2B7
ATLER-1G35480	-2.83847	1.06e-77	2.12e-76	AT1G23870	TPS9
ATLER-1G35510	-1.4247	1.99e-18	9.09e-18	AT1G23900	GAMMA-ADAPTIN 1
ATLER-1G35540	-1.10355	2.39e-19	1.13e-18	AT1G23950, AT1G23970	AT1G23950, AT1G23970
ATLER-1G35760	-1.07527	3.57e-10	1.06e-09	AT1G24100	UGT74B1
ATLER-1G35850	-1.3195	8.37e-12	2.73e-11	AT1G24150	FH4
ATLER-1G35890	-1.57895	1.48e-44	1.51e-43	AT1G24180, AT1G59900	IAR4, E1 ALPHA
ATLER-1G36060	-3.64602	6.28e-05	0.000125481	AT1G24320	AT1G24320
ATLER-1G36070	-1.2367	2.53e-06	5.69e-06	AT1G24330	PUB6
ATLER-1G36090	-1.13974	0.00161913	0.00278726	AT1G24350, AT1G67600	AT1G24350, AT1G67600
ATLER-1G36170	-3.95733	1.6e-16	6.65e-16	AT1G24430	AT1G24430
ATLER-1G36180	-1.09234	8.8e-07	2.06e-06	AT1G24440	AT1G24440
ATLER-1G36300	-1.78761	5.99e-34	4.61e-33	AT1G24560	PUF2
ATLER-1G36630	-1.831	2.82e-48	3.12e-47	AT1G24807, AT1G24909, AT1G25083, AT1G25155, AT1G25220, AT5G57890	AT1G24807, AT1G24909, AT1G25083, AT1G25155, ASB1, AT5G57890
ATLER-1G36690	-4.64484	2.87e-176	2.1e-174	AT1G25275	AT1G25275
ATLER-1G36700	-4.07795	0.00099612	0.00175615	AT1G25277	AT1G25277
ATLER-1G36710	-1.49245	5.56e-26	3.35e-25	AT1G25280	TLP10
ATLER-1G36800	-1.64019	3.07e-12	1.03e-11	AT1G25370	AT1G25370
ATLER-1G36840	-2.43879	4.7e-45	4.83e-44	AT1G25400	AT1G25400
ATLER-1G36910	-1.96367	0.0028476	0.00476332	AT1G25460	AT1G25460
ATLER-1G36990	-1.03169	9.86e-13	3.42e-12	AT1G25540	PFT1
ATLER-1G37060	-1.32618	9.95e-29	6.54e-28	AT1G25682	CWC16A
ATLER-1G37290	-2.12569	1.83e-51	2.16e-50	AT1G26270	AT1G26270
ATLER-1G37300	-1.16901	7.75e-08	1.97e-07	AT1G26300	AT1G26300
ATLER-1G37310	-2.12371	5.28e-07	1.26e-06	AT1G26290	AT1G26290
ATLER-1G37400	-7.55632	2.34e-61	3.42e-60	AT1G26380	FOX1
ATLER-1G37410	-9.05235	1.98e-13	7.11e-13	AT1G26390	ATBBE4
ATLER-1G37420	-5.03233	0.0200116	0.0300476	AT1G26400	ATBBE5
ATLER-1G37430	-4.8259	0.0257324	0.0380373	AT1G26410	ATBBE6
ATLER-1G37440	-4.88265	6.42e-60	8.96e-59	AT1G26420	ATBBE7
ATLER-1G37460	-1.16096	3.31e-12	1.11e-11	AT1G26440	UPS5
ATLER-1G37620	-1.39931	1.09e-36	9.06e-36	AT1G26580	AT1G26580
ATLER-1G37700	-1.33098	7.22e-05	0.000143289	AT1G26660	AT1G26660
ATLER-1G37740	-2.23874	3.94e-31	2.8e-30	AT1G26690	AT1G26690
ATLER-1G37750	-3.91956	0.0244666	0.0363049	AT1G26700	MLO14
ATLER-1G37770	-10.8359	1.33e-19	6.36e-19	AT1G26720	AT1G26720
ATLER-1G37780	-4.27344	7.37e-178	5.53e-176	AT1G26730, AT1G35350	AT1G26730, AT1G35350
ATLER-1G37830	-2.2896	2.97e-84	6.58e-83	AT1G26770, AT1G69530, AT2G03090	EXPA10, EXPA1, EXPA15
ATLER-1G37870	-4.56304	0.0274005	0.0403573	AT1G26795, AT1G26796	AT1G26795, AT1G26796
ATLER-1G37920	-3.83356	9.26e-45	9.46e-44	AT1G26800	MPSR1
ATLER-1G37950	-5.44716	6.73e-133	3.03e-131	AT1G26820	RNS3
ATLER-1G37960	-1.43156	6.65e-27	4.15e-26	AT1G26830, AT1G69670	CUL3, CUL3B
ATLER-1G37990	-6.25321	0.000133859	0.000259182	AT1G26870	FEZ
ATLER-1G38020	-1.67329	1.77e-13	6.36e-13	AT1G26900	AT1G26900
ATLER-1G38040	-2.55797	9.17e-40	8.3e-39	AT1G26920	AT1G26920
ATLER-1G38050	-5.27078	1.21e-191	1.07e-189	AT1G26930	AT1G26930
ATLER-1G38090	-1.20327	4.91e-07	1.17e-06	AT1G26960	AtHB23
ATLER-1G38100	-4.18283	7.07e-06	1.54e-05	AT1G26970	PBL4
ATLER-1G38140	-1.55976	7.39e-28	4.73e-27	AT1G27000	AT1G27000
ATLER-1G38180	-3.76109	4.15e-20	2.03e-19	AT1G27040	NPF4.5
ATLER-1G38270	-3.85448	1.73e-22	9.25e-22	AT1G27110	AT1G27110
ATLER-1G38320	-1.11596	2.06e-11	6.56e-11	AT1G27150	AT1G27150
ATLER-1G38340	-1.88579	7.53e-16	3.04e-15	AT1G27170	AT1G27170
ATLER-1G38460	-2.48257	1.9e-60	2.7e-59	AT1G27290	AT1G27290
ATLER-1G38470	-3.73219	1.92e-128	8.19e-127	AT1G27300	AT1G27300
ATLER-1G38490	-1.86598	1.54e-27	9.76e-27	AT1G27320	HK3
ATLER-1G38740	-1.05103	1.59e-11	5.08e-11	AT1G27530	AT1G27530
ATLER-1G39040	-2.32354	5.16e-15	2e-14	AT1G27720	TAF4b
ATLER-1G39060	-10.2514	1.69e-17	7.38e-17	AT1G27740	RSL4
ATLER-1G39070	-1.3605	1.45e-18	6.63e-18	AT1G27750	AT1G27750
ATLER-1G39080	-1.39338	5.66e-36	4.63e-35	AT1G27752	AT1G27752
ATLER-1G39090	-2.56642	6.81e-64	1.04e-62	AT1G27760	SAT32
ATLER-1G39230	-1.08282	1.13e-20	5.65e-20	AT1G27950	LTPG1
ATLER-1G39260	-2.72141	1.12e-96	3.06e-95	AT1G27980	DPL1
ATLER-1G39340	-1.04994	2.08e-15	8.23e-15	AT1G28050	BBX13
ATLER-1G39420	-4.00878	1.98e-109	6.46e-108	AT1G28130	GH3.17
ATLER-1G39470	-5.39222	0.000899252	0.00159306	AT1G28170	SOT7
ATLER-1G39520	-2.55259	8.41e-50	9.61e-49	AT1G28190	AT1G28190
ATLER-1G39540	-1.53235	3.94e-17	1.69e-16	AT1G28200	FIP1
ATLER-1G39580	-1.51595	3.07e-17	1.32e-16	AT1G28240	MUCI70
ATLER-1G39800	-1.75929	5.43e-35	4.32e-34	AT1G28380	NSL1
ATLER-1G39810	-1.07441	9.34e-07	2.18e-06	AT1G28390	AT1G28390
ATLER-1G39890	-4.45979	7.75e-66	1.23e-64	AT1G28470	NAC010
ATLER-1G39900	-4.49721	8.28e-121	3.21e-119	AT1G28480	GRX480
ATLER-1G39910	-1.30614	7.31e-17	3.1e-16	AT1G28490	SYP61
ATLER-1G40070	-9.95197	1.14e-15	4.56e-15	AT1G28640, AT1G28650, AT1G28660, AT1G28670	AT1G28640, AT1G28650, GGL2, ARAB-1
ATLER-1G40330	-1.38515	9.29e-09	2.52e-08	AT1G28760	NEMP_A
ATLER-1G40410	-1.29764	3.37e-12	1.13e-11	AT1G28960	NUDX15
ATLER-1G40440	-7.26796	6.14e-09	1.69e-08	AT1G29020	AT1G29020
ATLER-1G40450	-5.55241	2.48e-45	2.56e-44	AT1G29025	AT1G29025
ATLER-1G40500	-1.20083	7.7e-06	1.67e-05	AT1G29060, AT4G14600	ATSFT12, AT4G14600
ATLER-1G40540	-13.645	1.18e-87	2.76e-86	AT1G29090	AT1G29090
ATLER-1G40550	-6.04388	0.000127623	0.000247646	AT1G29100	ATHMP07
ATLER-1G40570	-1.59178	1.16e-16	4.86e-16	AT1G29120	UP9
ATLER-1G40590	-1.10233	1e-09	2.9e-09	AT1G29150	ATS9
ATLER-1G40600	-2.72212	1.56e-14	5.92e-14	AT1G29160	COG1
ATLER-1G40640	-2.95219	4.36e-24	2.48e-23	AT1G29195	AT1G29195
ATLER-1G40670	-1.13194	7.58e-12	2.48e-11	AT1G29220	AT1G29220
ATLER-1G40680	-2.57045	4.35e-09	1.21e-08	AT1G29230	CIPK18
ATLER-1G40740	-4.68945	2.08e-124	8.44e-123	AT1G29280	WRKY65
ATLER-1G40750	-1.56325	0.000144795	0.000279433	AT1G29290	CEP14
ATLER-1G40760	-2.19232	1.28e-21	6.64e-21	AT1G29300	UNE1
ATLER-1G40790	-2.46848	2.94e-34	2.28e-33	AT1G29330	ERD2
ATLER-1G40800	-1.11069	1.85e-14	7.01e-14	AT1G29340	PUB17
ATLER-1G40870	-1.57698	5.9e-37	4.95e-36	AT1G29400	ML5
ATLER-1G41180	-8.38428	8.49e-36	6.92e-35	AT1G29640	AT1G29640
ATLER-1G41310	-2.15476	6.41e-34	4.92e-33	AT1G29760	SEIPIN2
ATLER-1G41360	-2.63603	4.38e-49	4.93e-48	AT1G29800	AT1G29800
ATLER-1G41370	-1.13628	1.19e-07	2.98e-07	AT1G29810	AT1G29810
ATLER-1G41400	-1.23557	2.45e-20	1.21e-19	AT1G29850	PDCD5
ATLER-1G41590	-1.14247	2.59e-11	8.21e-11	AT1G30000	MNS3
ATLER-1G41640	-6.36061	9.13e-07	2.13e-06	AT1G30050	MADA3
ATLER-1G41660	-2.82383	8.32e-85	1.86e-83	AT1G30070	AT1G30070
ATLER-1G41670	-2.78943	8.12e-12	2.65e-11	AT1G30080	AT1G30080
ATLER-1G41700	-2.17882	3.57e-16	1.46e-15	AT1G30110	NUDX25
ATLER-1G41720	-1.30097	2.13e-11	6.77e-11	AT1G30130	AT1G30130
ATLER-1G41730	-4.08594	2.01e-38	1.74e-37	AT1G30135	JAZ8
ATLER-1G41860	-2.17452	0.00358848	0.0059349	AT1G30260	AT1G30260
ATLER-1G41870	-2.43647	3.31e-83	7.22e-82	AT1G30270	CIPK23
ATLER-1G42010	-1.81006	3.32e-27	2.09e-26	AT1G30400	ABCC1
ATLER-1G42030	-1.96334	3.83e-20	1.88e-19	AT1G30410, AT1G30420	ABCC12, ABCC11
ATLER-1G42110	-1.45032	2.1e-06	4.76e-06	AT1G30475	AT1G30475
ATLER-1G42220	-4.2222	0.0388476	0.05596	AT1G30560, AT4G25220	G3Pp3, G3Pp2
ATLER-1G42280	-2.19186	1.46e-63	2.22e-62	AT1G30620, AT4G20460	MUR4, AT4G20460
ATLER-1G42300	-3.03541	1.57e-76	3.07e-75	AT1G30640	NDR7
ATLER-1G42310	-1.53527	2.15e-13	7.69e-13	AT1G30650	WRKY14
ATLER-1G42320	-1.56798	0.000735167	0.00131429	AT1G30660	TWINKY
ATLER-1G42360	-10.7489	0	0	AT1G30700	ATBBE8
ATLER-1G42380	-8.8144	0	0	AT1G30720	ATBBE10
ATLER-1G42390	-9.21291	0	0	AT1G30730	ATBBE11
ATLER-1G42400	-6.76421	6e-26	3.61e-25	AT1G30740	ATBBE12
ATLER-1G42420	-2.7497	2.34e-39	2.09e-38	AT1G30755	PSI2
ATLER-1G42440	-3.27642	3.13e-73	5.7e-72	AT1G30760	ATBBE-LIKE 13
ATLER-1G42530	-1.29287	3.45e-09	9.63e-09	AT1G30820	CTPS1
ATLER-1G42610	-4.8694	0.000122166	0.000237635	AT1G30870	PER7
ATLER-1G42640	-1.87964	4.24e-18	1.9e-17	AT1G30900	VSR6
ATLER-1G42700	-1.8584	4.29e-06	9.5e-06
ATLER-1G42800	-1.00477	0.00622151	0.00998291	AT1G31020	TO2
ATLER-1G43120	-3.09848	4.5e-54	5.6e-53	AT1G31280	AGO2
ATLER-1G43210	-4.43605	1.08e-113	3.77e-112	AT1G31350	KUF1
ATLER-1G43350	-1.75296	3.54e-24	2.02e-23	AT1G31480	SGR2
ATLER-1G43770	-2.21932	2.69e-14	1.01e-13	AT1G31885	NIP3;1
ATLER-1G43780	-2.0274	1.36e-47	1.48e-46	AT1G31910	AT1G31910
ATLER-1G43800	-1.365	3.53e-14	1.31e-13	AT1G31930	XLG3
ATLER-1G43820	-6.40076	1.57e-05	3.31e-05	AT1G31950	TPS29
ATLER-1G43940	-1.01183	1.39e-21	7.18e-21	AT1G32050	SCAMP5
ATLER-1G43980	-3.06267	6.79e-122	2.69e-120	AT1G32090	OSCA1.8
ATLER-1G44010	-1.48068	9.31e-11	2.87e-10	AT1G32127	AT1G32127
ATLER-1G44020	-2.16553	5.93e-57	7.82e-56	AT1G32130	IWS1
ATLER-1G44060	-5.66659	5.5e-154	3.18e-152	AT1G32170	XTH30
ATLER-1G44130	-1.62347	7.89e-35	6.25e-34	AT1G32230	RCD1
ATLER-1G44230	-2.75932	0.000108763	0.000212509
ATLER-1G44300	-1.17365	3.95e-14	1.47e-13	AT1G32340	NHL8
ATLER-1G44310	-6.426	1.18e-78	2.39e-77	AT1G32350	AOX1D
ATLER-1G44490	-1.59725	3.37e-12	1.13e-11	AT1G32460	AT1G32460
ATLER-1G44570	-1.41612	6.3e-21	3.18e-20	AT1G32530	PIR2
ATLER-1G44730	-1.24081	5.25e-18	2.34e-17	AT1G32700	AT1G32700
ATLER-1G44830	-1.06377	6.27e-10	1.84e-09	AT1G32790	CID11
ATLER-1G44910	-2.9205	5.41e-78	1.09e-76	AT1G32870	NAC13
ATLER-1G45010	-6.32742	2.06e-162	1.33e-160	AT1G32940	SBT3.5
ATLER-1G45020	-4.84624	7.63e-22	3.99e-21	AT1G32950, AT1G32960	AT1G32950, SBT3.3
ATLER-1G45040	-4.8602	0.0110578	0.0171959	AT1G32970	AT1G32970
ATLER-1G45140	-4.61083	3.79e-40	3.47e-39	AT1G33030	AT1G33030
ATLER-1G45160	-2.86629	4.19e-175	3.02e-173	AT1G33050	AT1G33050
ATLER-1G45170	-3.24152	4.18e-25	2.45e-24	AT1G33055	HUP32
ATLER-1G45240	-1.87802	1.8e-15	7.15e-15	AT1G33080, AT1G33090, AT1G33100, AT1G33110	AT1G33080, AT1G33090, AT1G33100, AT1G33110
ATLER-1G45360	-10.6928	9.53e-19	4.39e-18	AT1G33280	NAC015
ATLER-1G45430	-1.15242	4.23e-10	1.25e-09	AT1G33360	AT1G33360
ATLER-1G45540	-1.16354	3.65e-08	9.47e-08	AT1G33490, AT4G10140	AT1G33490, AT4G10140
ATLER-1G45550	-2.6744	0.000570707	0.0010343	AT1G33500	AT1G33500
ATLER-1G45610	-1.19123	1.51e-10	4.61e-10	AT1G33560	ADR1
ATLER-1G45630	-3.40535	1.28e-142	6.47e-141	AT1G33590	AT1G33590
ATLER-1G45660	-3.93402	4.23e-12	1.4e-11	AT1G33612	PNP-R1
ATLER-1G45720	-6.62486	5.82e-05	0.000116674	AT1G33750	TPS22
ATLER-1G45740	-6.34335	1.39e-34	1.09e-33	AT1G33770	AT1G33770
ATLER-1G45760	-2.09998	1e-09	2.9e-09	AT1G33790	AT1G33790
ATLER-1G46200	-1.15346	1.44e-13	5.21e-13	AT1G33960	AIG1
ATLER-1G46210	-1.09068	1.1e-18	5.05e-18	AT1G33970	IAN9
ATLER-1G46220	-1.05561	1.9e-14	7.19e-14	AT1G33980	UPF3
ATLER-1G46300	-1.73125	3.48e-05	7.13e-05	AT1G31540	AT1G31540
ATLER-1G46380	-1.43053	5.67e-15	2.2e-14	AT1G34120	IP5PI
ATLER-1G46440	-1.01128	5.91e-05	0.000118292	AT1G34180	NAC016
ATLER-1G46450	-1.31133	4.92e-20	2.4e-19	AT1G34190	NAC017
ATLER-1G46480	-1.39584	1.4e-17	6.12e-17	AT1G34220	ISTL1
ATLER-1G46510	-1.32314	7.25e-12	2.37e-11	AT1G34260	FAB1D
ATLER-1G46540	-2.16618	9.22e-35	7.27e-34	AT1G34300	AT1G34300
ATLER-1G46580	-1.21294	1.21e-18	5.56e-18	AT1G34320	PSI1
ATLER-1G46660	-2.20984	3.21e-53	3.93e-52	AT1G34370	STOP1
ATLER-1G46720	-1.65442	2.18e-12	7.39e-12	AT1G34420	AT1G34420
ATLER-1G46910	-1.398	2.38e-14	8.94e-14	AT1G34630	AT1G34630
ATLER-1G47050	-3.50472	7.19e-88	1.7e-86	AT1G34750	CIPP1
ATLER-1G47060	-1.10545	0.00148316	0.00256389	AT1G34760	GRF11
ATLER-1G47200	-4.92828	3.39e-210	3.52e-208	AT1G35140	PHI-1
ATLER-1G47250	-5.93228	0.000109577	0.000214026	AT1G35170, AT1G35180, AT1G45010	AT1G35170, AT1G35180, AT1G45010
ATLER-1G47280	-2.36685	7.54e-44	7.55e-43	AT1G35190	AT1G35190
ATLER-1G47550	-1.88259	3.77e-20	1.85e-19	AT1G26730, AT1G35350	AT1G26730, AT1G35350
ATLER-1G47990	-1.0206	3.24e-11	1.02e-10	AT1G22650, AT1G35580, AT1G72000, AT4G09510	A/N-InvD, CINV1, A/N-InvF, CINV2
ATLER-1G48120	-2.45484	1e-46	1.07e-45	AT1G35670, AT4G09570	CDPK2, CPK4
ATLER-1G48430	-2.29936	1.09e-20	5.46e-20	AT1G35910	TPPD
ATLER-1G48740	-1.15289	3.21e-21	1.64e-20	AT1G36050	AT1G36050
ATLER-1G48750	-2.90334	8.59e-77	1.69e-75	AT1G36060	TG
ATLER-1G48760	-1.36887	7.53e-17	3.19e-16	AT1G36070	AT1G36070
ATLER-1G49520	-1.57051	9.13e-11	2.81e-10	AT1G36370	MSA1
ATLER-1G49530	-1.25323	0.0122798	0.0189756	AT1G36380	AT1G36380
ATLER-1G50070	-5.18355	0.00348358	0.00577126	AT1G36580	AT1G36580
ATLER-1G50160	-6.79063	5.84e-45	5.98e-44	AT1G36622	AT1G36622
ATLER-1G50230	-9.63258	3.18e-15	1.25e-14	AT1G36640	AT1G36640
ATLER-1G50280	-1.72603	2.07e-27	1.31e-26	AT1G36730	CPUORF19
ATLER-1G51310	-2.08013	1.98e-45	2.05e-44	AT1G37130	NIA2
ATLER-1G55420	-6.67871	1.17e-06	2.69e-06	AT1G41820	AT1G41820
ATLER-1G56820	-1.50254	8.2e-28	5.24e-27	AT1G42990	BZIP60
ATLER-1G57000	-8.96252	3.01e-33	2.27e-32	AT1G43160	RAP2.6
ATLER-1G57670	-1.9128	2.84e-55	3.63e-54	AT1G43700	VIP1
ATLER-1G58290	-1.24465	2.44e-26	1.49e-25	AT1G43890	RAB18
ATLER-1G58510	-5.42918	0.000762581	0.00136122	AT1G44050	AT1G44050
ATLER-1G58620	-5.59765	4.85e-113	1.67e-111	AT1G44130	AT1G44130
ATLER-1G58650	-2.72446	5.8e-13	2.03e-12	AT1G44160	AT1G44160
ATLER-1G58670	-2.98956	0.0121321	0.0187617	AT1G44180, AT1G44820	AT1G44180, AT1G44820
ATLER-1G58740	-2.91924	9.81e-58	1.32e-56	AT1G44350	ILL6
ATLER-1G58880	-1.43076	5.47e-15	2.12e-14	AT1G44770	AT1G44770
ATLER-1G58930	-1.04398	6.57e-17	2.79e-16	AT1G44180, AT1G44820	AT1G44180, AT1G44820
ATLER-1G59240	-3.61362	7.19e-96	1.93e-94	AT1G45145	TRX5
ATLER-1G59250	-1.61641	3.85e-23	2.11e-22	AT1G45150	AT1G45150
ATLER-1G59310	-1.516	3.23e-14	1.21e-13	AT1G45180	CTL05
ATLER-1G59580	-1.80026	8.17e-31	5.74e-30	AT1G45976	SBP1
ATLER-1G59740	-1.07199	3.6e-10	1.07e-09	AT1G47056	VFB1
ATLER-1G59750	-2.90157	1.97e-86	4.54e-85	AT1G47128	RD21A
ATLER-1G59850	-1.17989	5.14e-06	1.13e-05	AT1G47270	TLP6
ATLER-1G59910	-1.06746	3.08e-10	9.18e-10	AT1G47310	AT1G47310
ATLER-1G60010	-1.07048	2.47e-09	6.95e-09	AT1G47380	AT1G47380
ATLER-1G60130	-4.65143	4.24e-62	6.29e-61	AT1G47480	AT1G47480
ATLER-1G60190	-6.94835	9.92e-163	6.43e-161	AT1G47510	5PTASE11
ATLER-1G60250	-1.27757	1.03e-06	2.39e-06	AT1G47550, AT1G47560	SEC3A, SEC3B
ATLER-1G60320	-8.29272	3.3e-15	1.29e-14
ATLER-1G60330	-8.75801	2.73e-12	9.18e-12	AT1G47600, AT1G51470	BGLU34, BGLU35
ATLER-1G60530	-1.11412	1.46e-09	4.18e-09	AT1G47750	PEX11A
ATLER-1G60740	-6.67053	1.07e-39	9.65e-39	AT1G47890	RLP7
ATLER-1G60760	-3.78067	0.00654587	0.0104679	AT1G47920	SYP81
ATLER-1G60870	-2.69413	7.03e-05	0.000139664	AT1G47990	GA2OX4
ATLER-1G60880	-3.68211	2.88e-18	1.31e-17	AT1G48000	MYB112
ATLER-1G61190	-8.15212	4.89e-149	2.7e-147	AT1G48260	CIPK17
ATLER-1G61350	-2.92532	0.00322775	0.00536859	AT1G48405	AT1G48405
ATLER-1G61390	-1.04861	1.23e-08	3.31e-08	AT1G48440, AT3G17780	AT1G48440, AT3G17780
ATLER-1G61450	-1.65319	8.82e-27	5.46e-26	AT1G48490	IRE3
ATLER-1G61460	-2.36133	0.00059867	0.00108278	AT1G48500	JAZ4
ATLER-1G61470	-6.44219	1.47e-08	3.94e-08	AT1G48510	SURF1B
ATLER-1G61570	-2.4881	1.09e-10	3.33e-10	AT1G48605, AT3G18030	ATHAL3B, HAL3A
ATLER-1G61700	-1.80518	0.0291571	0.0427525	AT1G48740	CP4
ATLER-1G61710	-4.69446	4.44e-19	2.07e-18	AT1G48745	AT1G48745
ATLER-1G61760	-1.44208	3.16e-20	1.55e-19	AT1G48790	AMSH1
ATLER-1G61940	-4.12523	6.57e-06	1.43e-05	AT1G48930	GH9C1
ATLER-1G62030	-4.90833	0.0306031	0.044755	AT1G49005	CLE11
ATLER-1G62160	-1.26428	4.38e-12	1.45e-11	AT1G49050	APCB1
ATLER-1G62230	-3.42508	8.74e-75	1.64e-73	AT1G49160	WNK7
ATLER-1G62240	-1.87962	5.62e-07	1.33e-06	AT1G49170	AT1G49170
ATLER-1G62400	-1.81921	6.07e-27	3.79e-26	AT1G49300, AT1G52280, AT3G16100, AT3G18820	RABG3E, RABG3d, RABG3c, RAB7B
ATLER-1G62410	-5.28607	1.39e-17	6.08e-17	AT1G49310	AT1G49310
ATLER-1G62460	-1.11857	5.96e-11	1.85e-10	AT1G49360	AT1G49360
ATLER-1G62480	-3.04671	5.8e-05	0.000116172	AT1G49390, AT5G20400, AT5G20550	AT1G49390, AT5G20400, AT5G20550
ATLER-1G62550	-1.20425	6.76e-09	1.85e-08	AT1G49450	AIW2
ATLER-1G62580	-2.16097	0.0131452	0.020233	AT1G49475	AT1G49475
ATLER-1G62630	-2.00127	1.07e-15	4.31e-15	AT1G49520	AT1G49520
ATLER-1G62640	-1.80165	0.000602509	0.00108919	AT1G49530	GGPS6
ATLER-1G62790	-1.6927	5.3e-40	4.84e-39	AT1G49670	NQR
ATLER-1G62810	-2.74297	0.0226674	0.0337791	AT1G49700	AT1G49700
ATLER-1G62860	-1.49693	1.53e-15	6.12e-15	AT1G49740	AT1G49740
ATLER-1G63020	-1.17728	0.00232867	0.00393813	AT1G49860	GSTF14
ATLER-1G63060	-4.26707	1.35e-18	6.19e-18	AT1G49900	AT1G49900
ATLER-1G63110	-1.32388	3.47e-17	1.49e-16	AT1G49950	TRB1
ATLER-1G63150	-1.59248	6.63e-29	4.38e-28	AT1G49980	AT1G49980
ATLER-1G63230	-4.65745	2.79e-06	6.26e-06	AT1G50060	AT1G50060
ATLER-1G63260	-4.97023	4.68e-07	1.12e-06	AT1G50090, AT1G50110	BCAT7, BCAT6
ATLER-1G63410	-2.04294	6.85e-15	2.64e-14	AT1G50260	NTMC2T5.1
ATLER-1G63530	-5.19245	2.05e-05	4.28e-05	AT1G50390	AT1G50390
ATLER-1G63560	-2.29091	1.74e-45	1.81e-44	AT1G50420	SCL3
ATLER-1G63660	-9.18375	1.87e-14	7.08e-14	AT1G50520, AT1G50560	CYP705A27, CYP705A25
ATLER-1G63670	-1.10142	3.99e-20	1.96e-19	AT1G50570	AT1G50570
ATLER-1G63690	-3.17474	0.00360264	0.00595735	AT1G50580	AT1G50580
ATLER-1G63700	-2.85066	3.58e-13	1.27e-12	AT1G50590	AT1G50590
ATLER-1G63740	-2.88585	1.85e-58	2.52e-57	AT1G50630	AT1G50630
ATLER-1G63790	-1.30616	2.95e-23	1.63e-22	AT1G50670	OTU2
ATLER-1G64080	-1.3059	9.81e-14	3.57e-13	AT1G50940	ETFALPHA
ATLER-1G64160	-7.83581	2.07e-09	5.85e-09	AT1G51030	AT1G51030
ATLER-1G64170	-9.34418	1.32e-18	6.05e-18	AT1G51035	AT1G51035
ATLER-1G64180	-4.33946	0.00579736	0.00933324	AT1G51040	AT1G51040
ATLER-1G64230	-1.54169	1.3e-16	5.43e-16	AT1G51090	ATHMAD1
ATLER-1G64370	-8.20086	8.6e-10	2.5e-09	AT1G51190	PLT2
ATLER-1G64440	-2.01747	8.61e-12	2.8e-11	AT1G51270	AT1G51270
ATLER-1G64610	-4.63001	9.36e-50	1.07e-48	AT1G51420	SPP1
ATLER-1G64650	-10.4675	2.16e-17	9.36e-17	AT1G47600, AT1G51470	BGLU34, BGLU35
ATLER-1G64780	-1.15901	2.44e-15	9.64e-15	AT1G51590	MNS1
ATLER-1G64810	-3.19817	7.19e-35	5.7e-34	AT1G51620	AT1G51620
ATLER-1G64830	-2.89271	0.000478749	0.000875689	AT1G51640	EXO70G2
ATLER-1G64900	-1.19797	8.5e-17	3.58e-16	AT1G51710	UBP6
ATLER-1G64930	-1.68305	5.35e-20	2.6e-19	AT1G51740	SYP81
ATLER-1G64960	-2.9695	1.9e-100	5.51e-99	AT1G51760	IAR3
ATLER-1G64980	-7.5216	1.4e-08	3.75e-08	AT1G51780	ILL5
ATLER-1G64990	-4.10878	8.65e-122	3.41e-120	AT1G51790	AT1G51790
ATLER-1G65000	-4.77584	7.05e-147	3.81e-145	AT1G51800	IOS1
ATLER-1G65040	-5.52419	5.89e-190	5.11e-188	AT1G51820, AT1G51850	SIF4, SIF2
ATLER-1G65050	-8.3877	1.78e-175	1.29e-173	AT1G51830	SIF1
ATLER-1G65060	-9.89392	2.96e-57	3.94e-56	AT1G51840	SIF1
ATLER-1G65070	-5.25825	5.51e-156	3.25e-154	AT1G51820, AT1G51850	SIF4, SIF2
ATLER-1G65080	-5.67538	6.78e-23	3.68e-22	AT1G51860	AT1G51860
ATLER-1G65100	-6.43481	9.92e-90	2.43e-88	AT1G51890	AT1G51890
ATLER-1G65180	-1.67734	7.83e-14	2.86e-13	AT1G51950	IAA18
ATLER-1G65290	-8.62138	2.9e-12	9.75e-12	AT1G52050	AT1G52050
ATLER-1G65300	-7.13062	1.61e-05	3.4e-05	AT1G52060, AT1G52070	AT1G52060, AT1G52070
ATLER-1G65310	-9.87171	3.51e-15	1.37e-14	AT1G52060, AT1G52070	AT1G52060, AT1G52070
ATLER-1G65320	-2.81655	1.68e-46	1.78e-45	AT1G52080	AR791
ATLER-1G65370	-4.07863	0.0364291	0.0526756	AT1G52110	AT1G52110
ATLER-1G65390	-4.61726	0.0126946	0.0195868	AT1G52130	AT1G52130
ATLER-1G65470	-4.22436	1.45e-181	1.15e-179	AT1G52200	AT1G52200
ATLER-1G65550	-1.38421	2.73e-10	8.18e-10	AT1G52260	PDIL1-5
ATLER-1G65640	-3.872	3e-22	1.59e-21	AT1G52330	AT1G52330
ATLER-1G65660	-5.10412	1.61e-34	1.26e-33	AT1G52342	AT1G52342
ATLER-1G65880	-1.86739	5.57e-22	2.93e-21	AT1G52540	AT1G52540
ATLER-1G65890	-1.27109	0.00436985	0.00715078	AT1G52550	AT1G52550
ATLER-1G65900	-3.36617	5.29e-12	1.75e-11	AT1G52560	HSP26.5
ATLER-1G65910	-3.45256	9.55e-36	7.78e-35	AT1G52565	AT1G52565
ATLER-1G66090	-4.8378	0.0331982	0.0482777	AT1G52680	AT1G52680
ATLER-1G66330	-2.20239	1.1e-16	4.62e-16	AT1G52880	NAM
ATLER-1G66340	-3.05863	2.18e-97	6.04e-96	AT1G52890	NAC019
ATLER-1G66590	-4.38843	0.000120547	0.000234629	AT1G53130	GRI
ATLER-1G66650	-3.35688	9.83e-111	3.27e-109	AT1G53180	AT1G53180
ATLER-1G66660	-1.58338	2.16e-35	1.74e-34	AT1G53190	TEAR1
ATLER-1G66680	-1.12656	1.05e-19	5.05e-19	AT1G53210	NCL
ATLER-1G66750	-1.56574	0.0229855	0.0342256	AT1G53270	ABCG10
ATLER-1G66820	-1.56676	7.75e-35	6.14e-34	AT1G53320	TLP7
ATLER-1G66850	-2.92766	1.94e-10	5.85e-10	AT1G53340	AT1G53340
ATLER-1G66890	-4.42041	0.0277179	0.0407817	AT1G53360, AT1G53370	AT1G53360, AT1G53370
ATLER-1G66950	-1.31584	1.69e-17	7.38e-17	AT1G53430, AT1G53440	NILR2, AT1G53440
ATLER-1G66990	-4.78013	1.57e-83	3.45e-82	AT1G53470	MSL4
ATLER-1G67010	-1.9509	1.56e-10	4.73e-10	AT1G53490	HEI10
ATLER-1G67060	-9.50605	7.65e-36	6.25e-35	AT1G53540, AT3G46230, AT5G59720	HSP17.6C, HSP17.4, HSP18.2
ATLER-1G67100	-2.45723	1e-27	6.41e-27	AT1G53560	AT1G53560
ATLER-1G67110	-1.55718	1.58e-23	8.82e-23	AT1G53570	MAP3KA
ATLER-1G67120	-3.04598	3.01e-82	6.51e-81	AT1G53580	GLY3
ATLER-1G67130	-1.36271	6.47e-21	3.27e-20	AT1G53590	NTMC2T6.1
ATLER-1G67170	-8.37484	1.27e-28	8.32e-28	AT1G53625	AT1G53625
ATLER-1G67190	-3.81106	0.000161194	0.000309527	AT1G53633	AT1G53633
ATLER-1G67240	-2.33651	0.00865605	0.0136418	AT1G53660, AT3G14410	AT1G53660, AT3G14410
ATLER-1G67250	-1.60053	1.13e-24	6.56e-24	AT1G53670	MSRB1
ATLER-1G67360	-1.10949	1.56e-10	4.75e-10	AT1G53760	AT1G53760
ATLER-1G67430	-8.55755	0	0	AT1G53830	PME2
ATLER-1G67440	-1.34201	5.26e-29	3.49e-28	AT1G53840	PME1
ATLER-1G67460	-1.93215	1.74e-05	3.65e-05	AT1G53860	AT1G53860
ATLER-1G67470	-2.2314	5.9e-09	1.62e-08	AT1G53870, AT1G53890	AT1G53870, AT1G53890
ATLER-1G67490	-1.05356	0.000483998	0.000884782	AT1G53885, AT1G53903	AT1G53885, AT1G53903
ATLER-1G67520	-2.40009	6.68e-27	4.16e-26	AT1G53920	GLIP5
ATLER-1G67590	-1.29464	1.86e-35	1.5e-34	AT1G54000, AT1G54010	GLL22, GLL23
ATLER-1G67610	-2.19991	2.8e-77	5.56e-76	AT1G54030	MVP1
ATLER-1G67630	-2.43037	1.93e-06	4.4e-06	AT1G54050	HSP17.4B
ATLER-1G67680	-3.53633	0.000792435	0.00141169	AT1G54095	AT1G54095
ATLER-1G67690	-4.2648	4.72e-160	2.98e-158	AT1G54100	ALDH7B4
ATLER-1G67730	-2.38889	4.32e-50	4.97e-49	AT1G54130	RSH3
ATLER-1G67750	-1.01566	1.18e-08	3.17e-08	AT1G54150	SPL2
ATLER-1G67800	-2.50357	5.13e-09	1.42e-08	AT1G54210, AT3G13970	ATG12A, APG12B
ATLER-1G67910	-2.84862	8.89e-30	6.02e-29	AT1G54290, AT4G27130, AT5G54760, AT5G54940	AT1G54290, AT4G27130, AT5G54760, AT5G54940
ATLER-1G67940	-1.03153	4.53e-10	1.34e-09	AT1G54320, AT3G12740	AT1G54320, ALIS1
ATLER-1G67950	-2.4919	0.0126671	0.0195499	AT1G54330	NAC020
ATLER-1G68130	-1.18066	1.59e-21	8.21e-21	AT1G54490	XRN4
ATLER-1G68170	-2.46673	0.00160653	0.00276664	AT1G54530	AT1G54530
ATLER-1G68210	-2.26819	1.17e-27	7.45e-27	AT1G54570	PES1
ATLER-1G68330	-3.21191	1.35e-73	2.47e-72	AT1G54710	ATG18H
ATLER-1G68370	-1.61095	2.68e-26	1.63e-25	AT1G54740	AT1G54740
ATLER-1G68500	-7.79529	9.54e-10	2.76e-09	AT1G54890	AT1G54890
ATLER-1G68660	-6.73901	3.13e-239	4.1e-237	AT1G55020	LOX1
ATLER-1G68730	-1.95834	2.33e-22	1.24e-21	AT1G55080	MED9
ATLER-1G68820	-1.5533	1.32e-13	4.77e-13	AT1G55170	FLL3
ATLER-1G68920	-7.53102	4.11e-27	2.58e-26	AT1G55240	AT1G55240
ATLER-1G68930	-1.05931	1.03e-14	3.96e-14	AT1G55250	HUB2
ATLER-1G68950	-3.35886	2.42e-75	4.62e-74	AT1G55265	AT1G55265
ATLER-1G68970	-2.07014	5.75e-16	2.34e-15	AT1G55280	AT1G55280
ATLER-1G69000	-1.04184	1.85e-09	5.25e-09	AT1G55310	SCL33
ATLER-1G69100	-4.07013	1.82e-16	7.57e-16	AT1G55390	AT1G55390
ATLER-1G69120	-4.54092	3e-43	2.96e-42	AT1G55420	EDA11
ATLER-1G69130	-11.5842	1.82e-21	9.41e-21	AT1G55430	AT1G55430
ATLER-1G69140	-10.3699	1.9e-17	8.26e-17	AT1G55440	AT1G55440
ATLER-1G69160	-1.1152	2.67e-14	1e-13	AT1G55460	KIN17
ATLER-1G69210	-1.74326	8.49e-17	3.58e-16	AT1G55510, AT3G13450	BCDH BETA1, DIN4
ATLER-1G69230	-2.47672	2.68e-61	3.91e-60	AT1G55530	BTL06
ATLER-1G69240	-1.04821	1.19e-06	2.74e-06	AT1G55535	AT1G55535
ATLER-1G69300	-3.508	6.78e-08	1.73e-07	AT1G55580	LAS
ATLER-1G69330	-5.34983	0.0135945	0.0208784	AT1G55600	WRKY10
ATLER-1G69340	-2.16376	3.96e-39	3.52e-38	AT1G55610	BRL1
ATLER-1G69390	-4.93231	0.0214498	0.0320654	AT1G55650	HMGB11
ATLER-1G69490	-1.86599	7.19e-19	3.34e-18	AT1G55740	SIP1
ATLER-1G69540	-5.85719	3.08e-15	1.21e-14	AT1G55775	AT1G55775
ATLER-1G69590	-2.10447	1.59e-28	1.04e-27	AT1G55810, AT4G26510	UKL3, UKL4
ATLER-1G69610	-1.50826	9.96e-17	4.19e-16	AT1G55830	AT1G55830
ATLER-1G69630	-1.35954	1.45e-28	9.47e-28	AT1G55850	CSLE1
ATLER-1G69730	-2.96828	2.98e-125	1.22e-123	AT1G55920	SERAT2;1
ATLER-1G69810	-2.25392	1.04e-47	1.13e-46	AT1G55960	AT1G55960
ATLER-1G69870	-3.15577	1.81e-95	4.82e-94	AT1G56010	NAC1
ATLER-1G69880	-1.05005	0.0104617	0.0163179	AT1G56020	AT1G56020
ATLER-1G69950	-2.20641	7.7e-23	4.17e-22	AT1G56080	NAIP3
ATLER-1G69970	-1.82139	3.45e-17	1.48e-16	AT1G56090	AT1G56090
ATLER-1G70030	-3.88085	4.35e-173	3.03e-171	AT1G56120, AT1G56130, AT1G56140	AT1G56120, AT1G56130, AT1G56140
ATLER-1G70040	-1.39567	4.36e-28	2.81e-27	AT1G56145	AT1G56145
ATLER-1G70240	-1.15952	4.21e-11	1.32e-10	AT1G56290	AT1G56290
ATLER-1G70250	-1.56584	1.69e-14	6.4e-14	AT1G56300	DJC53
ATLER-1G70420	-1.17289	3.73e-09	1.04e-08	AT1G56440	TPR5
ATLER-1G70470	-1.1631	8.79e-09	2.39e-08	AT1G56510, AT1G56540	WRR4, AT1G56540
ATLER-1G70540	-5.04526	1.64e-33	1.24e-32	AT1G56550	RGXT3
ATLER-1G70630	-1.87479	7.38e-05	0.000146339	AT1G09350, AT1G56600	GolS3, GolS2
ATLER-1G70670	-10.0062	1.92e-16	7.97e-16	AT1G56630	AT1G56630
ATLER-1G70690	-2.54854	3.02e-29	2.02e-28	AT1G56660	AT1G56660
ATLER-1G70710	-5.18324	2.3e-06	5.2e-06	AT1G56680	AT1G56680
ATLER-1G71080	-1.21598	0.00023504	0.000444171	AT1G57560	MYB50
ATLER-1G71170	-1.30612	1.72e-27	1.09e-26	AT1G57650	AT1G57650
ATLER-1G71250	-7.09878	1.67e-07	4.13e-07	AT1G57730	AT1G57730
ATLER-1G71430	-5.54753	9.26e-17	3.91e-16	AT1G57943, AT1G57980, AT1G57990	PUP17, AT1G57980, PUP18
ATLER-1G71450	-3.32041	2.38e-71	4.18e-70	AT1G57943, AT1G57980, AT1G57990	PUP17, AT1G57980, PUP18
ATLER-1G71490	-2.61622	2.06e-61	3.01e-60	AT1G58030	CAT2
ATLER-1G71620	-2.71759	1.46e-78	2.96e-77	AT1G58180	BCA6
ATLER-1G71630	-5.94564	3.1e-65	4.86e-64	AT1G58190	RLP9
ATLER-1G71760	-4.77405	1.3e-36	1.08e-35	AT1G58270	ZW9
ATLER-1G71895	-3.36682	3.71e-15	1.45e-14	AT1G58390, AT1G58400, AT1G58410, AT1G58602, AT1G58807, AT1G58848, AT1G59124, AT1G59218	AT1G58390, AT1G58400, AT1G58410, RPP7, AT1G58807, AT1G58848, AT1G59124, RPP13
ATLER-1G71900	-3.65438	1.11e-10	3.41e-10	AT1G58390, AT1G58400, AT1G58410, AT1G58602, AT1G58807, AT1G58848, AT1G59124, AT1G59218	AT1G58390, AT1G58400, AT1G58410, RPP7, AT1G58807, AT1G58848, AT1G59124, RPP13
ATLER-1G71950	-1.39254	9.96e-20	4.79e-19	AT1G58440	XF1
ATLER-1G72250	-1.08941	0.00597369	0.00960254	AT1G59660	DRAL
ATLER-1G72400	-6.52731	1.55e-46	1.65e-45	AT1G59780	AT1G59780
ATLER-1G72410	-3.15025	0.0018613	0.00318326	AT1G59780	AT1G59780
ATLER-1G72450	-1.84418	2.37e-36	1.96e-35	AT1G59820	ALA3
ATLER-1G72510	-4.35094	3.57e-33	2.69e-32	AT1G07400, AT1G59860	HSP17.8, HSP17.6A
ATLER-1G72580	-1.40071	3.97e-22	2.1e-21	AT1G59910	FORMIN7
ATLER-1G72610	-6.71152	9.34e-07	2.18e-06	AT1G59940	ARR3
ATLER-1G72760	-1.41542	0.000644103	0.00115986	AT1G60095	AT1G60095
ATLER-1G72780	-5.41213	6.8e-42	6.49e-41	AT1G60130	AT1G60130
ATLER-1G72790	-2.33575	2.54e-90	6.27e-89	AT1G60140	TPS10
ATLER-1G73010	-1.1793	3.03e-12	1.02e-11	AT1G60420	NRX1
ATLER-1G73020	-1.42467	1.32e-08	3.54e-08	AT1G60430	ARPC3
ATLER-1G73040	-5.2672	1.82e-11	5.81e-11	AT1G60450	GolS7
ATLER-1G73060	-1.81332	0.0166211	0.0252552	AT1G60470	GolS4
ATLER-1G73070	-1.16906	1.03e-15	4.14e-15	AT1G60490	VPS34
ATLER-1G73210	-3.53922	3.27e-96	8.84e-95	AT1G60610	AT1G60610
ATLER-1G73330	-4.06928	4.63e-65	7.24e-64	AT1G10810, AT1G60680, AT1G60690, AT1G60710, AT1G60730, AT1G60750	AT1G10810, AT1G60680, AT1G60690, ATB2, AT1G60730, AT1G60750
ATLER-1G73340	-6.15695	1.05e-05	2.25e-05	AT1G60740, AT1G65970, AT1G65980	PRXIID, TPX2, TPX1
ATLER-1G73590	-1.59037	4.69e-18	2.1e-17	AT1G10940, AT1G60940	SNRK2.4, SNRK2.10
ATLER-1G73750	-1.20962	5.44e-23	2.96e-22	AT1G61040	VIP5
ATLER-1G73760	-5.57168	1.3e-25	7.78e-25	AT1G61050	AT1G61050
ATLER-1G73800	-4.51432	0.00348854	0.00577906	AT1G61080	AT1G61080
ATLER-1G73890	-1.56922	1.33e-20	6.64e-20	AT1G61140	EDA16
ATLER-1G73960	-3.1417	4.35e-58	5.88e-57	AT1G61180, AT1G61190, AT1G61300, AT1G61310	UNI, AT1G61190, AT1G61300, AT1G61310
ATLER-1G74020	-1.19373	3.07e-10	9.15e-10	AT1G11180, AT1G61250	SCAMP2, SC3
ATLER-1G74160	-4.01597	7.96e-58	1.07e-56	AT1G61360	AT1G61360
ATLER-1G74170	-3.69746	1.7e-39	1.52e-38	AT1G61370	AT1G61370
ATLER-1G74230	-2.52044	7.11e-42	6.78e-41	AT1G61420, AT1G61460, AT1G61480, AT1G61490	AT1G61420, AT1G61460, AT1G61480, AT1G61490
ATLER-1G74250	-4.87304	8.64e-19	3.99e-18	AT1G61400, AT1G61430, AT1G61440, AT1G61500	AT1G61400, AT1G61430, AT1G61440, AT1G61500
ATLER-1G74320	-5.08629	2.31e-05	4.8e-05	AT1G61420, AT1G61460, AT1G61480, AT1G61490	AT1G61420, AT1G61460, AT1G61480, AT1G61490
ATLER-1G74370	-2.02249	2.3e-06	5.19e-06	AT1G61550	AT1G61550
ATLER-1G74380	-6.06372	4.12e-103	1.24e-101	AT1G61560	MLO6
ATLER-1G74480	-1.1065	1.75e-16	7.29e-16	AT1G61620	CSU1
ATLER-1G74570	-1.57197	1.48e-30	1.03e-29	AT1G61690	FYVE4
ATLER-1G74630	-6.27997	1.62e-06	3.7e-06	AT1G61750	AT1G61750
ATLER-1G74650	-1.46996	4.55e-28	2.92e-27	AT1G61770	AT1G61770
ATLER-1G74690	-1.99027	2.72e-28	1.76e-27	AT1G61800	GPT2
ATLER-1G74700	-4.15637	1.46e-51	1.72e-50	AT1G61810	BGLU45
ATLER-1G74710	-5.64635	5.14e-220	5.91e-218	AT1G61820	BGLU46
ATLER-1G74720	-5.24704	1.94e-17	8.43e-17	AT1G61840	AT1G61840
ATLER-1G74780	-1.77535	6.73e-40	6.11e-39	AT1G11670, AT1G61890	AT1G11670, AT1G61890
ATLER-1G74940	-1.35354	7.35e-05	0.000145808	AT1G62040, AT2G05630, AT2G45170, AT3G60640, AT4G04620, AT4G16520, AT4G21980	ATG8C, ATG8D, ATG8E, ATG8G, ATG8B, ATG8F, APG8A
ATLER-1G75080	-2.04907	6.65e-45	6.81e-44	AT1G62200	NPF8.5
ATLER-1G75110	-11.0857	2.62e-20	1.29e-19	AT1G62225	AT1G62225
ATLER-1G75120	-11.2587	2.29e-20	1.13e-19	AT1G62240	AT1G62240
ATLER-1G75190	-4.08844	1.11e-242	1.51e-240	AT1G62300	WRKY6
ATLER-1G75200	-1.95752	1.11e-13	4.03e-13	AT1G62305	AT1G62305
ATLER-1G75220	-6.61205	1.72e-17	7.5e-17	AT1G62320	AT1G62320
ATLER-1G75280	-3.77094	4.78e-79	9.75e-78	AT1G62370	AT1G62370
ATLER-1G75350	-1.30836	0.00031994	0.000596568	AT1G62422	AT1G62422
ATLER-1G75360	-1.05051	0.00500049	0.00811483	AT1G62420	AT1G62420
ATLER-1G75380	-2.48643	4.32e-44	4.33e-43	AT1G62440	LRX2
ATLER-1G75500	-7.01255	8.49e-306	2.36e-303	AT1G62570	FMO GS-OX4
ATLER-1G75510	-2.21286	0.00152279	0.00262935	AT1G62580, AT1G63340	NOGC1, AT1G63340
ATLER-1G75530	-5.71757	0.0017394	0.00298187	AT1G62600, AT1G62620, AT1G63370	AT1G62600, AT1G62620, AT1G63370
ATLER-1G75580	-4.71805	1.76e-235	2.26e-233	AT1G62660	VI1
ATLER-1G75670	-1.98422	1.07e-33	8.19e-33	AT1G62740	Hop2
ATLER-1G75690	-11.3814	5.55e-75	1.05e-73	AT1G62760	ATPMEI10
ATLER-1G75700	-3.64808	2.73e-132	1.22e-130	AT1G62770	PMEI9
ATLER-1G75780	-3.06894	9.76e-49	1.09e-47	AT1G62840	AT1G62840
ATLER-1G75910	-2.65376	0.0024303	0.00409944	AT1G62935	AT1G62935
ATLER-1G75980	-4.66483	0.0037429	0.00617883	AT1G62980	EXPA18
ATLER-1G76000	-1.40469	7.55e-18	3.35e-17	AT1G62990	KNAT7
ATLER-1G76030	-2.73829	9.61e-49	1.07e-47	AT1G63010	VPT1
ATLER-1G76040	-2.98894	1.62e-53	2e-52	AT1G63020	NRPD1A
ATLER-1G76150	-1.1054	6.45e-08	1.65e-07	AT1G63090	PP2-A11
ATLER-1G76250	-1.5021	9.37e-07	2.19e-06	AT1G12780, AT1G63180	UGE1, UGE3
ATLER-1G76310	-2.75985	0.000624932	0.00112735	AT1G63210	SPT6
ATLER-1G76320	-3.25939	7.79e-73	1.4e-71	AT1G63220	AT1G63220
ATLER-1G76350	-4.93866	6.77e-06	1.47e-05	AT1G63245	CLE14
ATLER-1G76497	-1.50664	9.96e-12	3.23e-11	AT1G63350	AT1G63350
ATLER-1G76580	-2.74842	6.45e-42	6.16e-41	AT1G63440	HMA5
ATLER-1G76600	-1.22226	6.27e-14	2.31e-13	AT1G63460	GPX8
ATLER-1G76640	-1.41159	2.63e-14	9.89e-14	AT1G63500, AT5G41260	BSK7, BSK8
ATLER-1G76680	-2.20391	1.03e-17	4.54e-17	AT1G63530	AT1G63530
ATLER-1G76720	-6.70454	2.41e-06	5.44e-06	AT1G63580	AT1G63580
ATLER-1G76850	-1.11152	2.9e-14	1.09e-13	AT1G63720	AT1G63720
ATLER-1G76920	-1.54003	3.74e-20	1.84e-19	AT1G63800, AT5G41340	UBC5, UBC4
ATLER-1G76940	-1.02803	0.0039908	0.00656231	AT1G63820	AT1G63820
ATLER-1G77090	-6.79551	9e-106	2.81e-104	AT1G63950	ATHMP13
ATLER-1G77160	-4.51643	0.00444523	0.0072656	AT1G64020	AT1G64020
ATLER-1G77180	-1.1522	5.08e-14	1.88e-13	AT1G64040, AT2G29400, AT2G39840, AT3G46820, AT4G11240, AT5G59160	TOPP3, TOPP1, TOPP4, TOPP5, TOPP7, TOPP2
ATLER-1G77200	-2.04072	1.75e-31	1.26e-30	AT1G64060	RBOH F
ATLER-1G77310	-1.00423	1.83e-12	6.25e-12	AT1G64140	AT1G64140
ATLER-1G77380	-1.2216	3.32e-09	9.27e-09	AT1G64200	VHA-E3
ATLER-1G77410	-1.1041	6.74e-19	3.13e-18	AT1G64230, AT2G16740, AT3G08690, AT3G08700, AT4G27960, AT5G41700, AT5G53300, AT5G56150	UBC28, UBC29, UBC11, UBC12, UBC9, UBC8, UBC10, UBC30
ATLER-1G77510	-2.36809	1.38e-06	3.18e-06	AT1G64300	ATMLKL1
ATLER-1G77600	-2.1533	3.73e-17	1.6e-16	AT1G64380	AT1G64380
ATLER-1G77640	-3.51308	2.97e-17	1.28e-16	AT1G64405	AT1G64405
ATLER-1G77860	-2.14376	1.05e-26	6.47e-26	AT1G64610	AT1G64610
ATLER-1G78010	-1.9755	3.36e-32	2.47e-31	AT1G04820, AT1G50010, AT1G64740, AT4G14960, AT5G19770, AT5G19780	TUA4, TUA2, TUA1, TUA6, TUA3, TUA5
ATLER-1G78020	-1.37764	1.64e-10	4.96e-10
ATLER-1G78210	-6.21029	7.11e-08	1.81e-07	AT1G64930, AT1G64940, AT1G64950, AT2G12190	CYP89A7, CYP89A6, CYP89A5, AT2G12190
ATLER-1G78220	-9.86442	6.93e-40	6.29e-39	AT1G64930, AT1G64940, AT1G64950, AT2G12190	CYP89A7, CYP89A6, CYP89A5, AT2G12190
ATLER-1G78230	-4.09218	1.96e-165	1.28e-163	AT1G64930, AT1G64940, AT1G64950, AT2G12190	CYP89A7, CYP89A6, CYP89A5, AT2G12190
ATLER-1G78330	-1.86222	5.47e-25	3.19e-24	AT1G65040	Hrd1B
ATLER-1G78570	-1.14997	0.00669225	0.0106936	AT1G65240	A39
ATLER-1G78610	-1.14196	4.39e-15	1.71e-14	AT1G65280	AT1G65280
ATLER-1G78750	-3.6777	4.14e-41	3.89e-40	AT1G65390	PP2-A5
ATLER-1G78780	-1.64591	2.66e-17	1.15e-16	AT1G65430	ARI8
ATLER-1G78830	-4.82993	1.44e-16	6.02e-16	AT1G65481	AT1G65481
ATLER-1G78890	-4.03821	9.51e-10	2.76e-09	AT1G65510	STMP7
ATLER-1G78910	-1.25953	7.56e-11	2.34e-10	AT1G65520	ECI1
ATLER-1G78950	-10.9562	1.65e-19	7.86e-19	AT1G65570	RCPG
ATLER-1G78970	-1.64953	2.94e-21	1.51e-20	AT1G65590	HEXO3
ATLER-1G78980	-8.03639	1.07e-245	1.52e-243	AT1G65610	KOR2
ATLER-1G79030	-2.03655	8.23e-56	1.06e-54	AT1G65660, AT4G37120	SMP1, SMP2
ATLER-1G79040	-8.30633	8.58e-11	2.65e-10	AT1G65670	CYP702A1
ATLER-1G79050	-10.3308	4.21e-18	1.89e-17	AT1G65680	EXPB2
ATLER-1G79070	-6.0532	5.19e-290	1.14e-287	AT1G65690	NHL6
ATLER-1G79100	-1.92928	3.84e-34	2.97e-33	AT1G65720	AT1G65720
ATLER-1G79110	-5.198	2.2e-140	1.07e-138	AT1G65730	YSL7
ATLER-1G79190	-1.41074	4.81e-12	1.59e-11	AT1G65820	AT1G65820
ATLER-1G79220	-2.28096	1.73e-17	7.52e-17	AT1G65845	AT1G65845
ATLER-1G79230	-2.84247	0.000788054	0.00140411	AT1G65850	AT1G65850
ATLER-1G79350	-2.23081	1.18e-16	4.96e-16	AT1G60740, AT1G65970, AT1G65980	PRXIID, TPX2, TPX1
ATLER-1G79420	-2.58195	4.48e-23	2.45e-22	AT1G66040, AT1G66050, AT5G39550	VIM4, VIM2, VIM3
ATLER-1G79470	-2.13809	2.34e-14	8.82e-14	AT1G66080	HLP1
ATLER-1G79480	-4.05991	2.51e-85	5.68e-84	AT1G66090	TN3
ATLER-1G79550	-3.0449	1.17e-115	4.21e-114	AT1G66160	CMPG1
ATLER-1G79570	-2.52123	6.3e-168	4.2e-166	AT1G66180	AT1G66180
ATLER-1G79590	-1.76167	7.35e-26	4.41e-25	AT1G48470, AT1G66200, AT3G17820, AT5G16570, AT5G37600	GLN1;5, GSR2, GLN1.3, GLN1;4, GSR 1
ATLER-1G79660	-2.01754	8.29e-75	1.56e-73	AT1G66260	ALY3
ATLER-1G79670	-8.72247	4.15e-42	3.98e-41	AT1G66270, AT1G66280, AT3G09260	BGLU21, BGLU22, PYK10
ATLER-1G79680	-8.57917	6.59e-218	7.38e-216	AT1G66270, AT1G66280, AT3G09260	BGLU21, BGLU22, PYK10
ATLER-1G79730	-1.41346	1.14e-16	4.78e-16	AT1G66340	ETR1
ATLER-1G79800	-1.6753	3.7e-21	1.89e-20	AT1G66400	CML23
ATLER-1G79840	-2.56913	0.0186819	0.0281695	AT1G66440	AT1G66440
ATLER-1G79850	-3.21994	4.15e-15	1.62e-14	AT1G66450	AT1G66450
ATLER-1G79880	-9.2133	5.66e-33	4.24e-32	AT1G66470	RHD6
ATLER-1G79890	-3.15144	5.8e-72	1.03e-70	AT1G66480	AT1G66480
ATLER-1G79980	-7.14202	3.98e-07	9.57e-07	AT1G66570, AT2G14670, AT5G06170, AT5G43610	SUC7, SUC8, SUC9, SUC6
ATLER-1G79990	-2.82055	6.53e-50	7.48e-49	AT1G14320, AT1G26910, AT1G66580	SAC52, RPL10B, SAG24
ATLER-1G80010	-7.21897	2.56e-11	8.12e-11	AT1G66600	ABO3
ATLER-1G80100	-4.58343	3.39e-61	4.91e-60	AT1G66690, AT1G66700	AT1G66690, PXMT1
ATLER-1G80150	-3.02066	2.24e-89	5.43e-88	AT1G66760	AT1G66760
ATLER-1G80200	-2.69422	1.31e-13	4.75e-13	AT1G66800	AT1G66800
ATLER-1G80230	-3.81338	4.43e-51	5.19e-50	AT1G66830	AT1G66830
ATLER-1G80330	-1.82222	6.47e-37	5.43e-36	AT1G66920	AT1G66920
ATLER-1G80420	-2.39987	1.42e-12	4.86e-12	AT1G67000	AT1G67000
ATLER-1G80490	-4.46548	7.53e-55	9.54e-54	AT1G67070	DIN9
ATLER-1G80520	-3.38584	1.03e-53	1.27e-52	AT1G67100	LBD40
ATLER-1G80670	-2.78843	0.0113132	0.0175711	AT1G67260	TCP1
ATLER-1G80760	-4.10718	5.87e-91	1.46e-89	AT1G67330	AGM2
ATLER-1G80830	-1.33118	2.01e-08	5.33e-08	AT1G67410	AT1G67410
ATLER-1G80840	-2.01728	2.75e-35	2.2e-34	AT1G67420	AT1G67420
ATLER-1G80920	-1.45971	2.03e-42	1.95e-41	AT1G67480	AT1G67480
ATLER-1G80960	-5.14733	2.1e-143	1.08e-141	AT1G67520	AT1G67520
ATLER-1G81000	-2.86064	9.95e-78	1.99e-76	AT1G67560	LOX6
ATLER-1G81020	-1.12267	1.26e-21	6.56e-21	AT1G67580	CDKG2
ATLER-1G81120	-1.74045	1.74e-06	3.96e-06	AT1G67650	AT1G67650
ATLER-1G81200	-1.0692	8.24e-13	2.86e-12	AT1G67730	KCR1
ATLER-1G81220	-2.19273	4.88e-29	3.24e-28	AT1G67750	AT1G67750
ATLER-1G81290	-1.9153	3.36e-29	2.24e-28	AT1G67800	RGLG5
ATLER-1G81350	-1.21659	6.77e-11	2.1e-10	AT1G67850	AT1G67850
ATLER-1G81490	-1.08796	5.1e-07	1.22e-06	AT1G67960	POD1
ATLER-1G81510	-2.49687	0.0110023	0.0171143	AT1G67980	CCOAMT
ATLER-1G81650	-1.08961	0.0475354	0.0675105	AT1G68120	BPC3
ATLER-1G81670	-2.32394	7.51e-78	1.51e-76	AT1G68140	AT1G68140
ATLER-1G81680	-8.93988	4.73e-73	8.54e-72	AT1G68150	WRKY9
ATLER-1G81790	-4.06405	0.0245115	0.0363594	AT1G68240	AT1G68240
ATLER-1G81840	-3.92966	3.56e-48	3.93e-47	AT1G68290	ENDO2
ATLER-1G81850	-1.896	2.79e-20	1.37e-19	AT1G68300	AT1G68300
ATLER-1G81860	-1.3778	9.93e-12	3.22e-11	AT1G68310	AE7
ATLER-1G81900	-2.58876	5.58e-31	3.95e-30	AT1G68340	AT1G68340
ATLER-1G81940	-10.673	9.56e-14	3.48e-13	AT1G68380	AT1G68380
ATLER-1G81950	-3.45377	1.5e-19	7.18e-19	AT1G68390	AT1G68390
ATLER-1G81970	-3.5172	1.13e-67	1.86e-66	AT1G68410	AT1G68410
ATLER-1G82000	-3.61095	9.74e-104	2.95e-102	AT1G68440	AT1G68440
ATLER-1G82010	-10.4991	9.22e-24	5.18e-23	AT1G68450	PDE337
ATLER-1G82200	-2.56785	1.64e-23	9.09e-23	AT1G68620	AT1G68620
ATLER-1G82270	-3.38204	8.18e-120	3.12e-118	AT1G68690	PERK9
ATLER-1G82290	-1.06269	1.8e-06	4.11e-06	AT1G68710	ALA9
ATLER-1G82360	-2.0341	1.1e-40	1.03e-39	AT1G68760	NUDX1
ATLER-1G82410	-4.12352	4.79e-25	2.8e-24	AT1G68795	CLE12
ATLER-1G82440	-3.27037	2.72e-83	5.96e-82	AT1G68820	PPRT1
ATLER-1G82580	-1.07199	5.09e-11	1.59e-10	AT1G68910	WIT2
ATLER-1G82730	-1.54642	5.87e-23	3.19e-22	AT1G69030	AT1G69030
ATLER-1G82750	-2.14771	0.00134863	0.00234315	AT1G69050	AT1G69050
ATLER-1G82760	-1.0386	5.69e-13	1.99e-12	AT1G69060	AT1G69060
ATLER-1G82820	-2.33559	0.0157362	0.023999	AT1G69120	AP1
ATLER-1G82950	-1.36675	1.3e-08	3.5e-08	AT1G69260	AFP1
ATLER-1G83110	-1.03753	0.000809149	0.00143985	AT1G69400	AT1G69400
ATLER-1G83120	-2.7687	2.14e-63	3.24e-62	AT1G13950, AT1G26630, AT1G69410	ELF5A-1, FBR12, ELF5A-3
ATLER-1G83140	-2.05091	3.02e-07	7.34e-07	AT1G69430	AT1G69430
ATLER-1G83160	-2.50496	4.08e-42	3.91e-41	AT1G69450	AT1G69450
ATLER-1G83190	-5.65007	3.08e-232	3.81e-230	AT1G69480	AT1G69480
ATLER-1G83210	-4.23521	6.5e-193	5.84e-191	AT1G69490	NAP
ATLER-1G83230	-1.33068	2.65e-32	1.95e-31	AT1G69510	AT1G69510
ATLER-1G83260	-1.8538	0.00639491	0.0102412	AT1G69526	AT1G69526
ATLER-1G83310	-3.12572	1.19e-72	2.14e-71	AT1G69570	CDF5
ATLER-1G83340	-1.61405	0.00475447	0.00773305	AT1G69600	ZFHD1
ATLER-1G83350	-2.41042	1.1e-28	7.21e-28	AT1G69610	AT1G69610
ATLER-1G83400	-1.43421	3.25e-14	1.21e-13	AT1G14290, AT1G69640	SBH2, SBH1
ATLER-1G83440	-1.12408	5.75e-14	2.12e-13	AT1G26830, AT1G69670	CUL3, CUL3B
ATLER-1G83480	-1.11511	0.000156444	0.000300873	AT1G69710	AT1G69710
ATLER-1G83490	-1.42103	1.62e-16	6.73e-16	AT1G69720	ho3
ATLER-1G83530	-1.81777	1.62e-21	8.35e-21	AT1G69760	AT1G69760
ATLER-1G83600	-4.88613	3.01e-101	8.81e-100	AT1G69790	PBL18
ATLER-1G83650	-6.34485	4.39e-153	2.52e-151	AT1G69810	WRKY36
ATLER-1G83720	-1.71232	3.66e-22	1.94e-21	AT1G69850	NPF4.6
ATLER-1G83760	-2.06153	5.08e-27	3.18e-26	AT1G69890	DUF569
ATLER-1G83770	-4.92377	5.13e-144	2.67e-142	AT1G69900	AT1G69900
ATLER-1G83790	-5.4538	6.49e-40	5.89e-39	AT1G69920	GSTU12
ATLER-1G83800	-5.78235	1.24e-73	2.27e-72	AT1G69930	GSTU11
ATLER-1G83840	-1.00219	2.65e-09	7.44e-09	AT1G10430, AT1G59830, AT1G69960, AT2G42500, AT3G58500	PP2A-2, PP2A-1, PP2A, PP2A-3, PP2A-4
ATLER-1G83860	-1.44649	8.49e-14	3.1e-13	AT1G69980	AT1G69980
ATLER-1G83880	-1.21232	1.32e-07	3.29e-07	AT1G70000	MYBD
ATLER-1G83930	-1.23693	1.56e-29	1.05e-28	AT1G70060	SNL4
ATLER-1G83950	-4.20184	8.56e-08	2.17e-07	AT1G70080	TPS6
ATLER-1G84000	-6.90031	2.08e-07	5.13e-07	AT1G70130	LECRK-V.2
ATLER-1G84010	-4.69757	2.83e-98	7.94e-97	AT1G70140	FH8
ATLER-1G84040	-5.20174	1.01e-09	2.91e-09	AT1G70170	MMP
ATLER-1G84180	-1.09148	6.19e-33	4.64e-32	AT1G70290	TPS8
ATLER-1G84190	-2.97695	3.9e-88	9.23e-87	AT1G70300	KUP6
ATLER-1G84230	-1.26312	8.84e-19	4.08e-18	AT1G70330	ENT1
ATLER-1G84280	-9.395	8.23e-14	3.01e-13	AT1G70380	AT1G70380
ATLER-1G84290	-6.9007	9.66e-74	1.77e-72	AT1G70390	AT1G70390
ATLER-1G84340	-3.16675	1.04e-06	2.41e-06	AT1G70440	SRO3
ATLER-1G84360	-3.26398	1.56e-07	3.87e-07	AT1G70460	PERK13
ATLER-1G84390	-1.06109	2.66e-12	8.96e-12	AT1G70480	JASSY
ATLER-1G84410	-1.28835	4.24e-05	8.61e-05	AT1G70500	AT1G70500
ATLER-1G84510	-1.87486	1.84e-25	1.09e-24	AT1G70590	AT1G70590
ATLER-1G84530	-1.66801	5.72e-28	3.67e-27	AT1G70610	ABCB26
ATLER-1G84590	-4.43551	4.09e-06	9.06e-06	AT1G70670, AT1G70680	CLO4, AT1G70680
ATLER-1G84600	-4.72092	5.27e-67	8.62e-66	AT1G70690	HWI1
ATLER-1G84660	-1.69786	2.3e-32	1.69e-31	AT1G70750	MYOB2
ATLER-1G84700	-2.91467	2.33e-44	2.36e-43	AT1G70790	CAR9
ATLER-1G84720	-1.88101	2.33e-19	1.1e-18	AT1G70810	CAR7
ATLER-1G84760	-1.53809	1.3e-15	5.19e-15	AT1G70830, AT1G70850	MLP28, MLP34
ATLER-1G84850	-1.73565	0.0126777	0.0195635	AT1G70920	HB18
ATLER-1G84900	-5.93961	1.39e-05	2.95e-05	AT1G70960	AT1G70960
ATLER-1G84920	-1.23165	1.33e-16	5.56e-16	AT1G70980	SYNC3
ATLER-1G84950	-5.50068	6.36e-06	1.39e-05	AT1G71000	AT1G71000
ATLER-1G84970	-2.33482	8.06e-16	3.25e-15	AT1G71015	AT1G71015
ATLER-1G85060	-1.60897	3.26e-19	1.53e-18	AT1G71100	RSW10
ATLER-1G85070	-3.17372	3.74e-88	8.87e-87	AT1G71110	AT1G71110
ATLER-1G85080	-5.86034	0.000152695	0.000293764	AT1G71120	GLIP6
ATLER-1G85100	-6.94147	5.76e-121	2.24e-119	AT1G71140	DTX14
ATLER-1G85110	-1.99981	0.0372886	0.0538465	AT1G71150	AT1G71150
ATLER-1G85120	-4.83015	0.0100612	0.015724	AT1G71160	KCS7
ATLER-1G85130	-1.68939	2.38e-34	1.85e-33	AT1G71170, AT1G71180	AT1G71170, AT1G71180
ATLER-1G85210	-1.09679	2.85e-14	1.07e-13	AT1G71240	AT1G71240
ATLER-1G85250	-1.93838	0.00356598	0.00590032	AT1G71280	AT1G71280
ATLER-1G85330	-1.31865	2.85e-14	1.07e-13	AT1G71360	SUN4
ATLER-1G85340	-3.18679	1.2e-06	2.78e-06	AT1G71280	AT1G71280
ATLER-1G85350	-5.50928	3.63e-104	1.11e-102	AT1G22880, AT1G71380	CEL5, CEL3
ATLER-1G85370	-2.97199	1.49e-38	1.3e-37	AT1G71400	RLP12
ATLER-1G85480	-9.40297	1.49e-14	5.67e-14	AT1G71520	AT1G71520
ATLER-1G85490	-6.64817	1.67e-09	4.77e-09	AT1G71530	AT1G71530
ATLER-1G85560	-3.68192	3.2e-102	9.51e-101	AT1G71697	CK1
ATLER-1G85640	-4.31266	1.67e-62	2.5e-61	AT1G71770	PAB5
ATLER-1G85800	-1.62304	0.00379997	0.006267	AT1G71910	AT1G71910
ATLER-1G86010	-5.08199	3.84e-121	1.5e-119	AT1G72120, AT1G72125	NPF5.14, NPF5.13
ATLER-1G86020	-6.11929	1.14e-40	1.07e-39	AT1G72120, AT1G72125	NPF5.14, NPF5.13
ATLER-1G86030	-1.0422	8.28e-15	3.19e-14	AT1G72130	NPF5.11
ATLER-1G86140	-1.60846	7.01e-06	1.52e-05	AT1G72220	ATL54
ATLER-1G86210	-1.90651	2.69e-27	1.69e-26	AT1G72280	ERO1
ATLER-1G86230	-1.86041	1.24e-20	6.21e-20	AT1G72300	PSY1R
ATLER-1G86290	-1.15166	0.000339942	0.000632541	AT1G72360	ERF73
ATLER-1G86330	-2.91707	8.63e-37	7.21e-36	AT1G72416	AT1G72416
ATLER-1G86390	-1.81725	1.93e-16	8.03e-16	AT1G72470	EXO70D1
ATLER-1G86410	-4.82202	7.59e-09	2.07e-08	AT1G72490	DRO1
ATLER-1G86430	-1.39623	2.15e-20	1.07e-19	AT1G72510, AT2G09970	AT1G72510, AT2G09970
ATLER-1G86460	-2.38299	5.89e-14	2.17e-13	AT1G72540	PBL33
ATLER-1G86620	-2.88685	2.09e-61	3.05e-60	AT1G72680	CAD1
ATLER-1G86630	-1.94451	2.04e-05	4.25e-05	AT1G72690	AT1G72690
ATLER-1G86640	-1.92558	2.29e-70	3.96e-69	AT1G17500, AT1G72700	ALA4, ALA5
ATLER-1G86710	-2.81052	2.12e-07	5.21e-07	AT1G72760	AT1G72760
ATLER-1G86720	-2.04597	1.28e-45	1.34e-44	AT1G72770	HAB1
ATLER-1G86740	-4.03887	1.08e-129	4.64e-128	AT1G72790	AT1G72790
ATLER-1G86750	-2.69355	3.03e-34	2.35e-33	AT1G72800	AT1G72800
ATLER-1G86790	-2.37479	1.5e-60	2.15e-59	AT1G72840, AT5G48770	TNL40, AT5G48770
ATLER-1G86800	-2.43019	0.00394194	0.0064877	AT1G72850, AT4G09420	TN4, TN15
ATLER-1G86820	-2.72451	9.34e-06	2.01e-05	AT1G72870	TN5
ATLER-1G86910	-2.3512	3.19e-08	8.32e-08	AT1G72960	AT1G72960
ATLER-1G86950	-9.02344	7.73e-13	2.69e-12	AT1G73000	PYL3
ATLER-1G87040	-1.53004	3.17e-34	2.46e-33	AT1G73080	PEPR1
ATLER-1G87120	-6.96494	1.67e-07	4.15e-07	AT1G73160	AT1G73160
ATLER-1G87180	-5.74596	0.000176674	0.000338087	AT1G17810, AT1G73190	BETA-TIP, TIP3;1
ATLER-1G87210	-1.5847	0.000127837	0.000248018	AT1G73220	2024-10-01
ATLER-1G87240	-1.42719	2.77e-16	1.14e-15	AT1G17890, AT1G73250	GER2, GER1
ATLER-1G87250	-8.80379	0	0	AT1G73260	KTI1
ATLER-1G87340	-6.61228	1.12e-28	7.36e-28	AT1G73340	ADTO1
ATLER-1G87390	-1.86538	2.35e-30	1.63e-29	AT1G17940, AT1G73390	AT1G17940, AT1G73390
ATLER-1G87470	-1.56443	7.43e-13	2.59e-12	AT1G73480	MAGL4
ATLER-1G87680	-1.00957	1.17e-09	3.38e-09	AT1G73660	SIS8
ATLER-1G87690	-1.64848	1.35e-14	5.15e-14	AT1G73670	MPK15
ATLER-1G87700	-1.40363	2.56e-13	9.13e-13	AT1G73680	ALPHA DOX2
ATLER-1G87760	-1.18079	1.09e-11	3.52e-11	AT1G73730	EIL3
ATLER-1G87770	-1.27061	5.76e-09	1.59e-08	AT1G73740	AT1G73740
ATLER-1G87780	-2.91851	8.15e-88	1.92e-86	AT1G73750	AT1G73750
ATLER-1G87790	-1.02308	6.18e-14	2.27e-13	AT1G73760	CTL14
ATLER-1G87830	-1.40734	5.78e-12	1.9e-11	AT1G73805	SARD1
ATLER-1G87840	-5.62587	2.52e-119	9.54e-118	AT1G73810	AT1G73810
ATLER-1G87890	-3.45496	7.5e-72	1.32e-70	AT1G73860	AT1G73860
ATLER-1G87920	-1.73451	4.7e-15	1.83e-14	AT1G73880	UGT89B1
ATLER-1G87970	-2.41969	7.66e-99	2.16e-97	AT1G73920	AT1G73920
ATLER-1G88020	-8.6064	2.7e-16	1.11e-15	AT1G73965	CLE13
ATLER-1G88060	-6.48106	1.09e-116	3.96e-115	AT1G74000	SS3
ATLER-1G88070	-9.95809	1.9e-56	2.48e-55	AT1G74010	AT1G74010
ATLER-1G88080	-6.142	3.48e-263	5.92e-261	AT1G74020	SS2
ATLER-1G88100	-2.3172	4.05e-79	8.27e-78	AT1G74030	ENO1
ATLER-1G88170	-3.47404	0.013443	0.02066	AT1G74080	MYB122
ATLER-1G88210	-1.01259	4.13e-18	1.86e-17	AT1G74100	SOT16
ATLER-1G88250	-9.83128	1.05e-15	4.2e-15	AT1G74140	AT1G74140
ATLER-1G88270	-1.17928	1.53e-20	7.64e-20	AT1G74160	TRM4
ATLER-1G88390	-1.69264	2.64e-20	1.3e-19	AT1G74280, AT1G74290, AT1G74300	AT1G74280, AT1G74290, AT1G74300
ATLER-1G88410	-4.49708	1.3e-63	1.99e-62	AT1G74310	HSP101
ATLER-1G88420	-1.43914	1.42e-13	5.13e-13	AT1G74320	CEK2
ATLER-1G88430	-1.41869	7.66e-21	3.86e-20	AT1G74330	AT1G74330
ATLER-1G88460	-3.84083	1.06e-73	1.95e-72	AT1G74360	NILR1
ATLER-1G88520	-1.54055	5.86e-13	2.05e-12	AT1G74410	ATL24
ATLER-1G88640	-2.10067	9.63e-07	2.24e-06	AT1G74490	PBL29
ATLER-1G88650	-7.4536	1.71e-06	3.9e-06	AT1G74500	BS1
ATLER-1G88700	-5.06973	0.00422025	0.00691511	AT1G74550	CYP98A9
ATLER-1G88740	-5.4632	1.3e-45	1.35e-44	AT1G74590	GSTU10
ATLER-1G88800	-1.88232	2.23e-14	8.39e-14	AT1G74650	MYB31
ATLER-1G88900	-2.10613	2.35e-38	2.05e-37	AT1G18890, AT1G74740	CDPK1, CPK30
ATLER-1G88940	-2.31367	1.8e-58	2.45e-57	AT1G74790	AT1G74790
ATLER-1G89010	-1.75341	2.9e-18	1.31e-17	AT1G74860	AT1G74860
ATLER-1G89020	-1.63334	0.000398909	0.000737032	AT1G74870	AT1G74870
ATLER-1G89120	-1.22935	5.72e-18	2.55e-17	AT1G74940	AT1G74940
ATLER-1G89130	-1.95404	3.61e-18	1.63e-17	AT1G74950	TIFY10B
ATLER-1G89170	-2.73693	3.66e-22	1.94e-21	AT1G75000	ELO3
ATLER-1G89360	-1.34249	7.45e-10	2.17e-09	AT1G75170	AT1G75170
ATLER-1G89410	-1.92085	5.85e-33	4.38e-32	AT1G19450, AT1G75220	AT1G19450, ERDL6
ATLER-1G89460	-2.09696	7.66e-21	3.86e-20	AT1G75270	DHAR2
ATLER-1G89560	-1.03701	1.95e-14	7.37e-14	AT1G75370	AT1G75370
ATLER-1G89590	-1.88579	9.86e-54	1.22e-52	AT1G75400	AT1G75400
ATLER-1G89600	-1.10651	2.01e-15	7.96e-15	AT1G75410	BLH3
ATLER-1G89630	-1.96251	9.29e-33	6.92e-32	AT1G45050, AT1G75440, AT4G36410, AT5G42990	ATUBC2-1, UBC16, UBC17, UBC18
ATLER-1G89640	-5.02914	3.4e-87	7.94e-86	AT1G75450	CKX5
ATLER-1G89680	-1.52796	0.00114689	0.00200767	AT1G75490	AT1G75490
ATLER-1G89710	-3.82147	4.5e-46	4.74e-45	AT1G75520	SRS5
ATLER-1G89730	-1.26655	1.74e-26	1.07e-25	AT1G75540	BBX21
ATLER-1G89800	-4.9642	1.1e-57	1.47e-56	AT1G75620	GOXL3
ATLER-1G89940	-4.08655	4.47e-119	1.68e-117	AT1G75750	GASA1
ATLER-1G90000	-1.50623	8.66e-07	2.03e-06	AT1G75810	AT1G75810
ATLER-1G90040	-1.42872	1.21e-25	7.21e-25	AT1G75850	VPS35B
ATLER-1G90070	-1.11057	4.15e-05	8.43e-05	AT1G75880	GGL12
ATLER-1G90140	-1.00657	1.85e-09	5.25e-09	AT1G75950	SKP1
ATLER-1G90220	-1.13983	2.22e-09	6.28e-09	AT1G76020	AT1G76020
ATLER-1G90230	-1.02584	1.91e-12	6.48e-12	AT1G20260, AT1G76030, AT4G38510	VAB3, VAB1, VAB2
ATLER-1G90260	-2.13394	3.42e-21	1.75e-20	AT1G76060	EMB1793
ATLER-1G90280	-5.18084	1.29e-124	5.26e-123	AT1G76070	AT1G76070
ATLER-1G90300	-1.86198	1.08e-19	5.16e-19	AT1G20330, AT1G76090	SMT2, SMT3
ATLER-1G90370	-2.07402	7.1e-22	3.72e-21	AT1G76150	ECH2
ATLER-1G90400	-2.22901	1.77e-83	3.88e-82	AT1G76180	ERD14
ATLER-1G90450	-6.04023	1.47e-30	1.02e-29	AT1G76220	AT1G76220
ATLER-1G90580	-1.08605	1.82e-09	5.19e-09	AT1G76350	NLP5
ATLER-1G90610	-1.59857	4.38e-18	1.97e-17	AT1G76380	BRD2
ATLER-1G90620	-1.96594	1.09e-40	1.01e-39	AT1G76390	PUB43
ATLER-1G90720	-6.08005	1.99e-40	1.84e-39	AT1G76470	AT1G76470
ATLER-1G90740	-1.86382	2.05e-17	8.92e-17	AT1G76490	HMG1
ATLER-1G90750	-3.36289	0.00387642	0.00638412	AT1G76500	AHL29
ATLER-1G90770	-2.52368	1.58e-37	1.35e-36	AT1G76520	PILS3
ATLER-1G90810	-1.61993	9.93e-07	2.31e-06	AT1G76560	CP12-3
ATLER-1G90890	-2.61965	0.000120821	0.000235081	AT1G76640	CML39
ATLER-1G90900	-2.86796	1.89e-143	9.75e-142	AT1G76650	CML38
ATLER-1G90930	-1.15024	1.12e-23	6.28e-23	AT1G76680, AT1G76690	OPR1, OPR2
ATLER-1G90940	-5.05713	8e-130	3.46e-128	AT1G76680, AT1G76690	OPR1, OPR2
ATLER-1G90950	-1.88941	2.2e-29	1.48e-28	AT1G21080, AT1G76700	AT1G21080, AT1G76700
ATLER-1G91030	-1.84183	5.25e-06	1.15e-05	AT1G76760	TY1
ATLER-1G91110	-1.38909	0.000380567	0.000704897	AT1G76820	AT1G76820
ATLER-1G91190	-1.89015	2.81e-31	2.01e-30	AT1G76890	GT2
ATLER-1G91230	-1.15133	9.37e-15	3.59e-14	AT1G76920	BAF1
ATLER-1G91240	-5.0211	5.37e-294	1.29e-291	AT1G76930	EXT4
ATLER-1G91250	-1.45065	6.66e-09	1.82e-08	AT1G76940	NSRA
ATLER-1G91310	-1.27325	2.22e-14	8.35e-14	AT1G76970	TOL4
ATLER-1G91320	-3.19404	1.81e-64	2.8e-63	AT1G76980	AT1G76980
ATLER-1G91350	-4.09095	1.37e-109	4.47e-108	AT1G21410, AT1G77000	SKP2A, SKP2B
ATLER-1G91410	-3.97244	3.02e-35	2.42e-34	AT1G77080, AT5G65050, AT5G65060	MAF1, AGL31, MAF3
ATLER-1G91480	-3.99267	1.81e-177	1.35e-175	AT1G77120	ADH1
ATLER-1G91520	-4.3182	1.56e-44	1.58e-43	AT1G77145, AT1G77160	AT1G77145, AT1G77160
ATLER-1G91560	-1.18571	4.06e-24	2.31e-23	AT1G77180	SKIP
ATLER-1G91600	-1.3673	1.14e-22	6.13e-22	AT1G77220	LAZ1H1
ATLER-1G91620	-4.46096	2.38e-22	1.27e-21	AT1G77240	AAE2
ATLER-1G91660	-1.22972	1.5e-11	4.82e-11	AT1G77280	AT1G77280
ATLER-1G91710	-6.37534	8.05e-113	2.76e-111	AT1G77330	ACO5
ATLER-1G91760	-1.25249	2.75e-10	8.23e-10	AT1G77370	AT1G77370
ATLER-1G91840	-1.37642	6.7e-06	1.46e-05	AT1G77450	NAC032
ATLER-1G91890	-3.01979	2.59e-81	5.5e-80	AT1G77500	AT1G77500
ATLER-1G91930	-2.64523	0.0350932	0.0508641	AT1G77520, AT1G77530	AT1G77520, AT1G77530
ATLER-1G91990	-1.06531	9.45e-13	3.27e-12	AT1G77590	LACS9
ATLER-1G92130	-1.15457	1.41e-12	4.86e-12	AT1G77710	CCP2
ATLER-1G92150	-6.30702	1.18e-05	2.51e-05	AT1G77730	AT1G77730
ATLER-1G92190	-1.70067	0.00378418	0.00624375	AT1G77765	AT1G77765
ATLER-1G92200	-3.05059	7.58e-61	1.09e-59	AT1G77770	AT1G77770
ATLER-1G92240	-1.07211	7.07e-08	1.8e-07	AT1G77810	AT1G77810
ATLER-1G92260	-1.99206	9.63e-25	5.58e-24	AT1G77840	AT1G77840
ATLER-1G92320	-4.41005	3.15e-40	2.89e-39	AT1G77885	AT1G77885
ATLER-1G92330	-4.29632	8.99e-146	4.78e-144	AT1G77890	ATG14A
ATLER-1G92350	-3.92266	1.08e-111	3.65e-110	AT1G77920	TGA7
ATLER-1G92430	-6.24556	6.36e-116	2.29e-114	AT1G78000	SULTR1;2
ATLER-1G92480	-2.10815	8.96e-21	4.5e-20	AT1G78050	PGM
ATLER-1G92500	-1.35743	5.6e-12	1.84e-11	AT1G78070	AT1G78070
ATLER-1G92670	-2.74066	9.93e-59	1.36e-57	AT1G78230	AT1G78230
ATLER-1G92720	-2.94984	1.86e-57	2.48e-56	AT1G78280	AT1G78280
ATLER-1G92730	-1.58306	2.07e-12	7.03e-12	AT1G78290	SNRK2-8
ATLER-1G92750	-1.06554	3.56e-07	8.58e-07	AT1G78310	VQ9
ATLER-1G92780	-8.94993	5.96e-12	1.96e-11	AT1G78340	GSTU22
ATLER-1G92810	-2.1575	8.9e-31	6.25e-30	AT1G78380	GSTU19
ATLER-1G92820	-4.59945	9.81e-06	2.11e-05	AT1G78390	NCED9
ATLER-1G92830	-10.3733	1.43e-23	7.98e-23	AT1G78400	PGX2
ATLER-1G92850	-1.66901	5.64e-40	5.13e-39	AT1G78420	DA2
ATLER-1G93100	-1.35374	4.3e-15	1.68e-14	AT1G78660, AT1G78680	GGH1, GGH2
ATLER-1G93110	-1.95221	4.24e-31	3.01e-30	AT1G78670	GGH3
ATLER-1G93120	-1.77597	3.62e-35	2.89e-34	AT1G78660, AT1G78680	GGH1, GGH2
ATLER-1G93210	-4.09422	9.49e-105	2.93e-103	AT1G78780	AT1G78780
ATLER-1G93270	-2.09118	2.38e-67	3.9e-66	AT1G78820, AT1G78830	AT1G78820, MNB1
ATLER-1G93290	-3.13829	8.08e-136	3.76e-134	AT1G78850, AT1G78860	MBL1, GAL2
ATLER-1G93340	-1.62637	3.13e-15	1.23e-14	AT1G16825, AT1G78895	AT1G16825, AT1G78895
ATLER-1G93440	-2.26256	1.61e-29	1.08e-28	AT1G66960, AT1G78960	LUP5, LUP2
ATLER-1G93650	-5.39055	7.65e-158	4.67e-156	AT1G79160	AT1G79160
ATLER-1G93670	-1.87392	5.27e-11	1.64e-10	AT1G79180	MYB63
ATLER-1G93770	-3.39106	1.68e-102	5.03e-101	AT1G79270	ECT8
ATLER-1G93810	-5.7185	2.5e-85	5.67e-84	AT1G79310	MC7
ATLER-1G93820	-8.91071	9.93e-53	1.2e-51	AT1G79320	MC6
ATLER-1G93830	-11.7887	2.92e-22	1.55e-21	AT1G79330	MC5
ATLER-1G93840	-1.78625	2.52e-50	2.91e-49	AT1G79340	MC4
ATLER-1G93860	-1.3736	0.000775822	0.00138331	AT1G79360	2024-10-02
ATLER-1G93880	-1.59281	1.12e-37	9.55e-37	AT1G79380	RGLG4
ATLER-1G93950	-5.6302	2.73e-126	1.14e-124	AT1G16360, AT1G79450	AT1G16360, ALIS5
ATLER-1G94050	-4.87853	0	0	AT1G16310, AT1G79520	MTP10, AT1G79520
ATLER-1G94060	-1.89121	6.75e-68	1.12e-66	AT1G16300, AT1G79530	GAPCP-2, GAPCP-1
ATLER-1G94120	-10.7709	2.84e-19	1.34e-18	AT1G79580	SMB
ATLER-1G94130	-2.04364	1.6e-36	1.33e-35	AT1G16240, AT1G79590	SYP51, SYP52
ATLER-1G94140	-1.28366	1.43e-19	6.82e-19	AT1G79600	ABC1K3
ATLER-1G94150	-2.01966	2.16e-32	1.6e-31	AT1G79610	NHX6
ATLER-1G94220	-4.47368	1.64e-42	1.59e-41	AT1G79680	WAKL10
ATLER-1G94230	-1.28969	3.75e-19	1.76e-18	AT1G79690	NUDT3
ATLER-1G94250	-1.50704	4.68e-10	1.38e-09	AT1G79710	AT1G79710
ATLER-1G94440	-3.51409	2.16e-21	1.11e-20	AT1G79900	BAC2
ATLER-1G94450	-2.05985	3.06e-13	1.08e-12	AT1G79910	ISTL8
ATLER-1G94460	-4.15354	0.0489599	0.0693876	AT1G79915	AT1G79915
ATLER-1G94510	-3.30639	1.38e-08	3.7e-08	AT1G79960	OFP14
ATLER-1G94670	-4.05207	9.2e-54	1.14e-52	AT1G80110	PP2-B11
ATLER-1G94680	-1.87807	9.41e-09	2.55e-08	AT1G80120	AT1G80120
ATLER-1G94730	-9.83527	2.32e-53	2.85e-52	AT1G15380, AT1G80160	GLYI4, GLYI7
ATLER-1G94740	-5.62364	0.00586919	0.00944478	AT1G80165	AT1G80165
ATLER-1G94760	-2.51576	4.73e-57	6.26e-56	AT1G80180	MASS1
ATLER-1G94810	-12.4161	1.78e-109	5.8e-108	AT1G80240	DGR1
ATLER-1G94880	-2.54696	4.95e-41	4.64e-40	AT1G15500, AT1G80300	ATNTT2, NTT1
ATLER-1G94930	-4.75812	0.00141417	0.00245014	AT1G80340	GA3OX2
ATLER-1G94950	-2.06521	1.79e-65	2.83e-64	AT1G80360	VAS1
ATLER-1G94970	-1.39786	2.31e-17	9.99e-17	AT1G80380	GLYK
ATLER-1G95030	-2.91852	4.22e-23	2.31e-22	AT1G80450	AT1G80450
ATLER-1G95040	-2.57509	9.3e-147	5.01e-145	AT1G80460	NHO1
ATLER-1G95170	-1.84926	1.38e-10	4.2e-10	AT1G80570	AT1G80570
ATLER-1G95190	-6.7985	5.38e-07	1.28e-06	AT1G80590	WRKY66
ATLER-1G95430	-2.00055	9.54e-14	3.47e-13	AT1G80820	CCR2
ATLER-1G95510	-1.08288	8.94e-10	2.59e-09	AT1G16010, AT1G80900	MGT2, MGT1
ATLER-1G95530	-2.1058	3.83e-28	2.47e-27	AT1G80920	J8
ATLER-1G95560	-1.01081	4.32e-16	1.77e-15	AT1G80950	LPEAT1
ATLER-2G10340	-1.70362	6.94e-40	6.29e-39	AT2G01100	AT2G01100
ATLER-2G10440	-1.96801	1.14e-21	5.93e-21	AT2G01190	PDE331
ATLER-2G10590	-4.2057	2.98e-41	2.81e-40	AT2G01300	AT2G01300
ATLER-2G10610	-1.01237	1.52e-07	3.78e-07	AT2G01330	AIP1-1
ATLER-2G10620	-2.60788	1.62e-11	5.2e-11	AT2G01340	At17.1
ATLER-2G10630	-1.20498	1.71e-27	1.09e-26	AT2G01350	QPT
ATLER-2G10710	-2.9292	2.55e-07	6.22e-07	AT2G01430	HB17
ATLER-2G10740	-2.60213	1.12e-77	2.24e-76	AT2G01460	AT2G01460
ATLER-2G10750	-1.52455	1.93e-33	1.46e-32	AT2G01470	STL2P
ATLER-2G10760	-1.52267	2.15e-21	1.11e-20	AT2G01480	ESMD1
ATLER-2G10770	-2.02509	8.1e-34	6.2e-33	AT2G01490	PAHX
ATLER-2G10790	-1.53586	0.005695	0.0091764	AT2G01505	CLE16
ATLER-2G10840	-1.62262	9.33e-19	4.31e-18	AT2G01540	CAR10
ATLER-2G10900	-1.44226	2.78e-17	1.2e-16	AT2G01600	PICALM1A
ATLER-2G10910	-1.4554	2.22e-12	7.5e-12	AT2G01610	AT2G01610
ATLER-2G10950	-2.07668	1.47e-38	1.28e-37	AT2G01650	PUX2
ATLER-2G10990	-1.12773	3.2e-12	1.07e-11	AT2G01680	AT2G01680
ATLER-2G11140	-1.0357	0.0250575	0.0371174	AT2G01818	AT2G01818
ATLER-2G11200	-1.89261	1.6e-36	1.33e-35	AT1G14720, AT2G01850	XTH28, EXGT-A3
ATLER-2G11230	-5.7403	7.75e-10	2.26e-09	AT2G01880	PAP7
ATLER-2G11240	-2.73809	4.96e-35	3.95e-34	AT2G01890	PAP8
ATLER-2G11370	-1.3388	4.68e-20	2.29e-19	AT2G01980	SOS1
ATLER-2G11400	-1.40286	9.74e-09	2.64e-08	AT2G02000, AT2G02010	GAD3, GAD4
ATLER-2G11450	-2.01251	9.34e-33	6.96e-32	AT2G02040	NPF8.3
ATLER-2G11470	-2.45549	1.32e-35	1.07e-34	AT2G02060	AT2G02060
ATLER-2G11540	-3.35889	0.00375796	0.00620232	AT2G02100, AT2G02120, AT2G02130	LCR69, PDF2.1, LCR68
ATLER-2G11580	-1.02064	1.79e-05	3.75e-05	AT2G02148	AT2G02148
ATLER-2G11620	-1.90462	5.63e-38	4.85e-37	AT1G14530, AT2G02180	THH1, TOM3
ATLER-2G11630	-2.05374	1.49e-60	2.13e-59	AT2G02220	PSKR1
ATLER-2G11640	-2.41998	3.64e-63	5.5e-62	AT2G02230	PP2-B1
ATLER-2G11660	-9.00047	7.77e-14	2.84e-13	AT2G02250	PP2-B2
ATLER-2G11700	-9.70802	1.86e-15	7.37e-15	AT2G02310	PP2-B6
ATLER-2G11710	-5.10987	0.00527176	0.00852587	AT2G02320	PP2-B7
ATLER-2G11730	-4.19189	0.00119222	0.00208342	AT2G02340	PP2-B8
ATLER-2G11750	-2.58408	0.00155043	0.00267519	AT2G02360	PP2-B10
ATLER-2G11780	-1.4217	3.37e-11	1.06e-10	AT2G02370	AT2G02370
ATLER-2G11810	-2.81742	4.08e-66	6.51e-65	AT2G02380, AT2G02390	GSTZ2, GSTZ1
ATLER-2G11940	-1.43348	1.08e-12	3.72e-12	AT1G14450, AT2G02510	AT1G14450, AT2G02510
ATLER-2G12010	-5.68002	3.01e-05	6.2e-05	AT2G02580	CYP71B9
ATLER-2G12120	-7.10905	4.18e-56	5.43e-55	AT2G02680	AT2G02680
ATLER-2G12140	-8.38072	9.37e-12	3.05e-11	AT2G02700	AT2G02700
ATLER-2G12150	-3.3524	2.62e-75	5e-74	AT2G02710	PLPB
ATLER-2G12170	-1.68832	1.43e-16	5.99e-16	AT2G02730	AT2G02730
ATLER-2G12290	-3.00531	3.64e-49	4.11e-48	AT2G02850	ARPN
ATLER-2G12310	-2.20519	1.26e-40	1.17e-39	AT2G02870	AT2G02870
ATLER-2G12370	-4.08909	8.69e-10	2.52e-09	AT2G02930, AT4G02520	GSTF3, GSTF2
ATLER-2G12460	-1.18847	2.91e-11	9.18e-11	AT1G14260, AT2G02960	AT1G14260, AT2G02960
ATLER-2G12470	-1.16576	1.65e-13	5.95e-13	AT2G02970	APY6
ATLER-2G12490	-6.16522	4.1e-126	1.7e-124	AT2G02990	RNS1
ATLER-2G12680	-2.58671	2.54e-26	1.55e-25	AT2G03200	ASPR1
ATLER-2G12750	-1.07665	1.98e-09	5.62e-09	AT2G03270	AT2G03270
ATLER-2G12850	-7.66766	5.06e-12	1.67e-11	AT2G03360, AT2G03370	AT2G03360, AT2G03370
ATLER-2G12960	-1.06363	7.72e-14	2.82e-13	AT2G03470	AT2G03470
ATLER-2G13190	-1.12261	2.3e-10	6.91e-10	AT2G03690	AT2G03690
ATLER-2G13250	-8.29881	3.11e-11	9.79e-11	AT2G03740	LEA11
ATLER-2G13320	-1.47469	2.35e-16	9.74e-16	AT2G03800	GEK1
ATLER-2G13330	-1.9798	7.33e-20	3.55e-19	AT2G03810	AT2G03810
ATLER-2G13380	-5.81067	0.00030105	0.000562852	AT2G03830	RGF8
ATLER-2G13400	-10.9697	4.26e-20	2.09e-19	AT2G03850	AT2G03850
ATLER-2G13570	-2.58715	9.38e-40	8.48e-39	AT2G03980	AT2G03980
ATLER-2G13600	-7.73471	5.41e-08	1.39e-07	AT2G04025	RGF3
ATLER-2G13850	-8.76448	3.71e-73	6.72e-72	AT2G04090, AT2G04100	AT2G04090, AT2G04100
ATLER-2G13860	-4.15114	1.5e-91	3.74e-90	AT2G04090, AT2G04100	AT2G04090, AT2G04100
ATLER-2G13890	-1.57613	2.72e-27	1.71e-26	AT2G04160	AIR3
ATLER-2G13900	-5.07223	1.22e-137	5.73e-136	AT2G04170	AT2G04170
ATLER-2G13920	-5.84639	0.000135922	0.000263016	AT2G04190	AT2G04190
ATLER-2G14100	-1.63865	4.35e-18	1.95e-17	AT2G04305	AT2G04305
ATLER-2G14150	-1.75042	1.9e-46	2.02e-45	AT2G04350	LACS8
ATLER-2G14190	-1.55334	2.12e-20	1.05e-19	AT2G04400	IGPS
ATLER-2G14210	-1.27292	0.00311464	0.00518975	AT2G04430	NUDT5
ATLER-2G14280	-1.00708	3.97e-05	8.07e-05
ATLER-2G14290	-1.05627	0.000426568	0.000785401
ATLER-2G14330	-1.00708	3.97e-05	8.07e-05
ATLER-2G14340	-1.05627	0.000426568	0.000785401
ATLER-2G15030	-1.50102	7.4e-19	3.43e-18	AT2G04900	AT2G04900
ATLER-2G15290	-4.77765	0.00821083	0.0129842	AT2G05060	AT2G05060
ATLER-2G15530	-1.53183	1.03e-12	3.57e-12	AT2G05260	PRLIP3
ATLER-2G15620	-5.83314	0.000729496	0.0013053	AT2G05330, AT5G48510	AT2G05330, AT5G48510
ATLER-2G15810	-2.39705	1.93e-13	6.92e-13	AT2G05440, AT2G05510	GRP9, AT2G05510
ATLER-2G15840	-3.47634	1.67e-11	5.35e-11	AT2G05540	AT2G05540
ATLER-2G16050	-1.96652	5.35e-27	3.35e-26	AT1G62040, AT2G05630, AT2G45170, AT3G60640, AT4G04620, AT4G16520, AT4G21980	ATG8C, ATG8D, ATG8E, ATG8G, ATG8B, ATG8F, APG8A
ATLER-2G16540	-8.41109	1.53e-108	4.94e-107	AT2G05910	AT2G05910
ATLER-2G16580	-1.04042	1.4e-11	4.52e-11	AT2G05940	RIPK
ATLER-2G16700	-1.57993	5.42e-09	1.49e-08	AT2G06005	FIP1
ATLER-2G17900	-1.23578	1.47e-15	5.89e-15	AT2G06510	RPA1A
ATLER-2G17920	-2.38483	1.18e-91	2.93e-90	AT2G06530	VPS2.1
ATLER-2G18730	-3.30078	0.000792336	0.00141162
ATLER-2G24120	-1.16812	6.05e-16	2.46e-15	AT2G10950	AT2G10950
ATLER-2G26980	-1.3078	2.65e-10	7.94e-10	AT2G12550	NUB1
ATLER-2G27300	-7.90505	1.67e-09	4.76e-09	AT2G12646	RITF1
ATLER-2G29340	-2.33476	4.08e-75	7.75e-74	AT2G13790, AT2G13800	SERK4, SERK5
ATLER-2G29350	-1.49312	0.000914346	0.00161864	AT2G13790, AT2G13800	SERK4, SERK5
ATLER-2G29980	-7.88415	1.23e-112	4.22e-111	AT2G14095	AT2G14095
ATLER-2G29990	-4.08328	1.46e-08	3.91e-08	AT2G14100	CYP705A13
ATLER-2G30000	-2.23423	1.86e-26	1.14e-25	AT2G14110	AT2G14110
ATLER-2G30180	-2.94404	1.11e-05	2.38e-05	AT2G14210	AGL44
ATLER-2G30880	-3.14113	1.84e-17	8.01e-17	AT2G14620	XTH10
ATLER-2G31050	-1.66061	7.58e-09	2.07e-08	AT5G60430	AT5G60430
ATLER-2G31080	-1.00158	2.69e-16	1.11e-15	AT2G14720, AT2G14740	VSR4, VSR3
ATLER-2G31100	-1.07064	9.58e-14	3.49e-13	AT2G14750	APK
ATLER-2G31210	-4.4474	0.0169927	0.0257794	AT2G14820	NPY2
ATLER-2G31430	-7.57769	1.63e-59	2.26e-58	AT2G14960	GH3.1
ATLER-2G31730	-5.84399	6.93e-200	6.6e-198	AT2G15130, AT2G15220	AT2G15130, AT2G15220
ATLER-2G31740	-3.54354	5.01e-97	1.37e-95	AT2G15230	LIP1
ATLER-2G31980	-1.16847	2.19e-09	6.19e-09	AT2G15390	FUT4
ATLER-2G32050	-3.26782	3.1e-93	7.9e-92	AT2G15480, AT2G15490	UGT73B5, UGT73B4
ATLER-2G32270	-1.59141	2.4e-19	1.14e-18	AT2G15695	AT2G15695
ATLER-2G32410	-2.6936	3.73e-21	1.9e-20	AT2G15760	AT2G15760
ATLER-2G32430	-2.4978	0.00643304	0.0102979	AT2G15780	AT2G15780
ATLER-2G32460	-6.11407	1.77e-59	2.45e-58	AT2G15830	AT2G15830
ATLER-2G32510	-1.62713	6.04e-17	2.57e-16	AT2G15890	MEE14
ATLER-2G32570	-2.66455	1.36e-47	1.48e-46	AT2G15960	AT2G15960
ATLER-2G32710	-3.98655	6.04e-134	2.74e-132	AT2G16060	HB1
ATLER-2G33020	-1.13481	8.96e-05	0.000176495	AT2G16365	PCH1
ATLER-2G33120	-2.36211	5.78e-30	3.94e-29	AT2G16380	AT2G16380
ATLER-2G33270	-1.02045	3.87e-06	8.59e-06	AT2G16460	AT2G16460
ATLER-2G33370	-1.11814	0.000887179	0.00157218	AT2G16570	ASE1
ATLER-2G33650	-4.07977	4.06e-60	5.71e-59	AT2G16790	AT2G16790
ATLER-2G33710	-1.43466	4.43e-26	2.68e-25	AT2G16860	ATSYF2
ATLER-2G33720	-1.51993	4.83e-14	1.79e-13	AT2G16870	AT2G16870
ATLER-2G33770	-1.92374	1.17e-39	1.05e-38	AT2G16900	AT2G16900
ATLER-2G33920	-1.20367	1.69e-09	4.81e-09	AT2G17030	SKIP23
ATLER-2G33970	-3.15956	4.32e-13	1.52e-12	AT2G17050	AT2G17050
ATLER-2G34080	-1.51271	5.27e-31	3.73e-30	AT2G17130, AT4G35260, AT4G35650	IDH2, IDH1, IDH-III
ATLER-2G34150	-1.30326	1.07e-27	6.79e-27	AT2G17200	DSK2B
ATLER-2G34170	-3.1814	3.75e-130	1.63e-128	AT2G17220	KIN3
ATLER-2G34240	-3.21764	5.34e-89	1.29e-87	AT2G17280	AT2G17280
ATLER-2G34250	-2.43194	4.11e-51	4.81e-50	AT2G17290, AT4G35310, AT4G38230	CPK6, CPK5, CPK26
ATLER-2G34340	-1.93627	7.63e-14	2.79e-13	AT2G17350	AT2G17350
ATLER-2G34370	-1.08823	5.39e-10	1.59e-09	AT2G17380, AT4G35410	AP19, AT4G35410
ATLER-2G34400	-1.33156	5.91e-25	3.45e-24	AT2G17420	NTRA
ATLER-2G34420	-1.67753	3.79e-27	2.38e-26	AT2G17440	PIRL5
ATLER-2G34460	-1.97526	2.81e-40	2.58e-39	AT2G17480	MLO8
ATLER-2G34510	-6.95883	5.47e-153	3.13e-151	AT2G17500	PILS5
ATLER-2G34530	-1.89008	1.95e-35	1.57e-34	AT2G17520	IRE1A
ATLER-2G34550	-1.12004	2.05e-13	7.35e-13	AT2G17530, AT4G35500	AT2G17530, AT4G35500
ATLER-2G34610	-5.17506	8.98e-25	5.21e-24	AT2G17590	AT2G17590
ATLER-2G34760	-1.87774	3.18e-07	7.7e-07	AT2G17705	AT2G17705
ATLER-2G34770	-3.50928	6.31e-87	1.47e-85	AT2G17710	AT2G17710
ATLER-2G34780	-2.53961	6.55e-52	7.81e-51	AT2G17720	P4H5
ATLER-2G34800	-1.15678	1.77e-08	4.71e-08	AT2G17730, AT4G35840	NIP2, ATL26
ATLER-2G34810	-2.87482	6.83e-05	0.000135997	AT2G17740	VLG
ATLER-2G34850	-2.34147	8.77e-47	9.38e-46	AT2G17760	AT2G17760
ATLER-2G34900	-1.27719	1.23e-06	2.85e-06	AT2G17787	AT2G17787
ATLER-2G34960	-3.44147	5.8e-149	3.19e-147	AT2G17840	ERD7
ATLER-2G34980	-6.17076	3.1e-186	2.6e-184	AT2G17850	AT2G17850
ATLER-2G34990	-4.54359	0.00596371	0.00958857	AT2G17860	AT2G17860
ATLER-2G35000	-1.19105	5.94e-15	2.3e-14	AT2G17870	CSP3
ATLER-2G35030	-1.61182	6.51e-10	1.91e-09	AT2G17900	SDG37
ATLER-2G35220	-1.42593	9.01e-36	7.34e-35	AT2G18090	AT2G18090
ATLER-2G35300	-1.55772	1.06e-14	4.05e-14	AT1G10210, AT1G59580, AT2G18170, AT4G36450	MPK1, MPK2, MPK7, MPK14
ATLER-2G35320	-3.40474	8.25e-63	1.24e-61	AT2G18193	AT2G18193
ATLER-2G35400	-1.11024	1.93e-06	4.38e-06	AT2G18250	COAD
ATLER-2G35430	-2.05738	5.65e-31	4e-30	AT2G18280	TLP2
ATLER-2G35510	-1.34023	5.14e-11	1.6e-10	AT2G18350	HB24
ATLER-2G35520	-1.08883	0.00973472	0.0152437	AT2G18360	AT2G18360
ATLER-2G35580	-5.89395	0.000315035	0.000587864	AT2G18420	GASA11
ATLER-2G35620	-1.10401	4.15e-06	9.18e-06	AT2G18465	DJC72
ATLER-2G35630	-4.60896	8.82e-67	1.43e-65	AT2G18470	PERK4
ATLER-2G35730	-6.03981	4.85e-05	9.78e-05	AT2G18590	AT2G18590
ATLER-2G35740	-1.66786	5.5e-13	1.93e-12	AT2G18600, AT4G36800	AT2G18600, RCE1
ATLER-2G35750	-2.81	2.53e-08	6.65e-08	AT2G18620	GGPPS2
ATLER-2G35760	-1.22002	6.13e-16	2.49e-15	AT2G18630	AT2G18630
ATLER-2G35810	-2.44074	3.98e-20	1.95e-19	AT2G18680	AT2G18680
ATLER-2G35830	-5.92892	3.16e-157	1.91e-155	AT2G18690	AT2G18690
ATLER-2G35840	-3.00569	1.7e-94	4.45e-93	AT2G18700	TPS11
ATLER-2G35860	-1.42029	0.000209049	0.000397141	AT1G04170, AT2G18720, AT4G18330	EIF2 GAMMA, AT2G18720, AT4G18330
ATLER-2G35900	-1.58437	5.73e-40	5.21e-39	AT2G18750	CBP60C
ATLER-2G36020	-1.15175	6.93e-09	1.89e-08	AT2G18860	AT2G18860
ATLER-2G36040	-1.65175	1.77e-24	1.01e-23	AT2G18876	AT2G18876
ATLER-2G36130	-1.61607	2.42e-22	1.29e-21	AT2G18950	HPT1
ATLER-2G36140	-1.107	7.51e-15	2.89e-14	AT2G18960, AT4G30190, AT5G57350	HA1, HA2, HA3
ATLER-2G36170	-10.094	2.14e-188	1.83e-186	AT2G18980	PRX16
ATLER-2G36320	-2.92945	1.38e-55	1.77e-54	AT2G19130	AT2G19130
ATLER-2G36390	-4.22862	1.91e-59	2.64e-58	AT2G19190	FRK1
ATLER-2G36430	-1.64692	4.29e-07	1.03e-06	AT2G19240	AT2G19240
ATLER-2G36500	-2.11858	2.9e-18	1.31e-17	AT2G19310	HSP18.5
ATLER-2G36630	-4.2522	0.00836555	0.0132139	AT1G64760, AT2G19440	ZET, ZETH
ATLER-2G36640	-1.37326	3.55e-11	1.11e-10	AT2G19450	TAG1
ATLER-2G36690	-3.31319	0.00244641	0.00412442	AT2G19500	CKX2
ATLER-2G36760	-2.89385	1.95e-38	1.69e-37	AT2G19570	CDA1
ATLER-2G36950	-1.04484	2.06e-10	6.22e-10	AT2G19760, AT2G19770, AT4G29340, AT4G29350, AT5G56600	PRF1, PRF5, PRF4, PFN2, PRF3
ATLER-2G37000	-4.89726	1.24e-234	1.57e-232	AT2G19800	MIOX2
ATLER-2G37040	-1.48874	3.82e-28	2.46e-27	AT2G19830	SNF7.2
ATLER-2G37070	-1.00421	4.61e-13	1.62e-12	AT2G19860, AT4G29130	HXK2, HXK1
ATLER-2G37090	-2.19726	2.06e-37	1.75e-36	AT2G19880	GCS
ATLER-2G37100	-6.34315	7.43e-06	1.61e-05	AT2G19890	AT2G19890
ATLER-2G37120	-7.45167	8.25e-53	1e-51	AT2G19900	NADP-ME1
ATLER-2G37180	-10.4758	0	0	AT2G19970	AT2G19970
ATLER-2G37200	-6.3032	5.45e-182	4.35e-180	AT2G19990	PR-1-LIKE
ATLER-2G37220	-2.32543	1.02e-36	8.5e-36	AT2G20010	AT2G20010
ATLER-2G37240	-10.2543	3.19e-17	1.37e-16	AT2G20030	ATL12
ATLER-2G37300	-1.0237	8.23e-06	1.78e-05	AT2G20110	TCX6
ATLER-2G37320	-1.24257	1.6e-09	4.57e-09	AT2G20120, AT2G20130	COV1, LCV1
ATLER-2G37500	-2.24482	7.18e-36	5.86e-35	AT2G20320	AT2G20320
ATLER-2G37800	-4.35596	1.35e-63	2.06e-62	AT2G20560	DNAJ
ATLER-2G37810	-2.14913	0.0045623	0.00744002	AT2G20562	TAX2
ATLER-2G37960	-2.71635	2.45e-74	4.54e-73	AT2G20630	PIA1
ATLER-2G38000	-1.37668	2.21e-30	1.53e-29	AT2G20670	AT2G20670
ATLER-2G38110	-1.25437	3.82e-26	2.31e-25	AT2G20760	CLC1
ATLER-2G38160	-1.5848	0.0105761	0.016486	AT2G20800	NDB4
ATLER-2G38210	-8.09617	4.05e-10	1.2e-09	AT2G20825	ULT2
ATLER-2G38300	-3.08272	3.55e-05	7.25e-05	AT2G20880	ERF53
ATLER-2G38320	-1.2532	1.85e-13	6.64e-13	AT2G20900	DGK5
ATLER-2G38330	-2.29436	2.85e-08	7.46e-08	AT1G20260, AT1G76030, AT4G38510	VAB3, VAB1, VAB2
ATLER-2G38340	-2.11694	6.67e-51	7.79e-50	AT2G20920	AT2G20920
ATLER-2G38450	-5.02142	0.0065593	0.0104887	AT1G31885	NIP3;1
ATLER-2G38480	-3.71324	3.4e-06	7.58e-06	AT2G21045	HAC1
ATLER-2G38500	-1.61853	2.69e-22	1.43e-21	AT2G21060	GRP2B
ATLER-2G38620	-4.17231	8.83e-81	1.86e-79	AT2G21180	AT2G21180
ATLER-2G38640	-1.84418	1.86e-39	1.66e-38	AT1G19970, AT1G75760, AT2G21190, AT4G38790	AT1G19970, AT1G75760, AT2G21190, AT4G38790
ATLER-2G38690	-1.26621	1.17e-22	6.28e-22	AT2G21230	BZIP30
ATLER-2G38750	-1.01581	4.05e-18	1.82e-17	AT2G21270	UFD1
ATLER-2G38990	-1.36558	2.56e-13	9.14e-13	AT2G21500	AT2G21500
ATLER-2G39000	-3.82549	2.31e-72	4.12e-71	AT2G21510	AT2G21510
ATLER-2G39060	-1.2231	1.46e-13	5.29e-13	AT2G21540	SFH3
ATLER-2G39070	-2.23735	3.62e-30	2.49e-29	AT2G21550	DRTS3
ATLER-2G39150	-8.35911	1.88e-11	6.01e-11	AT2G21610	PE11
ATLER-2G39160	-2.35039	6.36e-38	5.47e-37	AT2G21620	RD2
ATLER-2G39340	-4.50977	2.07e-13	7.42e-13	AT2G21780	AT2G21780
ATLER-2G39390	-3.98564	6.03e-53	7.36e-52	AT2G21840	AT2G21840
ATLER-2G39410	-3.57266	2.79e-61	4.06e-60	AT2G21850	AT2G21850
ATLER-2G39420	-1.83947	3.07e-13	1.09e-12	AT2G21850	AT2G21850
ATLER-2G39450	-1.17227	0.00329869	0.00547881	AT2G21880	RAB7A
ATLER-2G39520	-1.46535	9.04e-17	3.81e-16	AT2G21940	SK1
ATLER-2G39530	-1.00813	5.51e-13	1.93e-12	AT2G21950	SKIP6
ATLER-2G40080	-1.49884	2.61e-19	1.23e-18	AT2G22420	PRX17
ATLER-2G40110	-1.02499	9.88e-12	3.21e-11	AT2G22430	HB6
ATLER-2G40170	-7.35364	1.33e-279	2.69e-277	AT2G22470	AGP2
ATLER-2G40180	-1.45466	7.96e-17	3.37e-16	AT2G22475	GEM
ATLER-2G40280	-4.08896	2.17e-94	5.68e-93	AT2G22560	NET2D
ATLER-2G40380	-2.73909	5.57e-54	6.92e-53	AT2G22660	ATGRDP1
ATLER-2G40410	-2.39103	9.04e-28	5.77e-27	AT2G22690	AT2G22690
ATLER-2G40460	-6.25648	3.29e-05	6.75e-05	AT2G22750	AT2G22750
ATLER-2G40470	-6.32801	2.43e-15	9.57e-15	AT2G22760	AT2G22760
ATLER-2G40480	-4.02027	1.92e-77	3.81e-76	AT2G22770	NAI1
ATLER-2G40490	-1.52854	1.92e-20	9.54e-20	AT2G22780	PMDH1
ATLER-2G40500	-2.43642	2.56e-13	9.15e-13	AT2G22790	AT2G22790
ATLER-2G40610	-4.13363	1.03e-18	4.74e-18	AT2G22860	PSK2
ATLER-2G40630	-2.09682	5.59e-31	3.96e-30	AT2G22880	VQ12
ATLER-2G40750	-1.46487	1.51e-28	9.86e-28	AT2G22920, AT2G22970	SCPL12, SCPL11
ATLER-2G40810	-3.17618	1.15e-33	8.8e-33	AT2G23030	SNRK2.9
ATLER-2G40840	-3.39528	9.93e-13	3.44e-12	AT2G23050	NPY4
ATLER-2G40850	-2.83517	3.16e-08	8.23e-08	AT2G23060, AT4G37580	AT2G23060, HLS1
ATLER-2G40890	-1.87393	2.43e-41	2.3e-40	AT2G23090	AT2G23090
ATLER-2G40920	-5.74384	1.39e-25	8.26e-25	AT2G23100	AT2G23100
ATLER-2G40930	-7.24922	8.5e-07	1.99e-06	AT2G23110	AT2G23110
ATLER-2G40950	-2.0144	2.25e-46	2.38e-45	AT2G23120	AT2G23120
ATLER-2G41000	-3.66727	2.62e-82	5.68e-81	AT2G23150	NRAMP3
ATLER-2G41020	-3.46122	2.14e-100	6.19e-99	AT1G59500, AT2G23170, AT4G37390	GH3.4, GH3.3, BRU6
ATLER-2G41060	-4.28124	0.00694812	0.0110781	AT2G23250, AT2G23260	UGT84B2, UGT84B1
ATLER-2G41160	-1.00299	1.13e-06	2.62e-06	AT2G23300	AT2G23300
ATLER-2G41180	-1.58885	1.11e-44	1.13e-43	AT2G23320	WRKY15
ATLER-2G41270	-6.90868	2.63e-07	6.42e-07	AT2G23400, AT2G23410	CPT2, CPT
ATLER-2G41280	-1.88607	0.0341537	0.0495992	AT2G23400, AT2G23410	CPT2, CPT
ATLER-2G41300	-2.71927	3.11e-59	4.28e-58	AT2G23430	ICK1
ATLER-2G41340	-3.46847	2.39e-102	7.15e-101	AT2G23450	AT2G23450
ATLER-2G41350	-1.155	1.03e-13	3.74e-13	AT2G23460	XLG1
ATLER-2G41480	-4.46824	4.17e-128	1.77e-126	AT2G23600, AT2G23620	ACL, MES1
ATLER-2G41490	-7.01579	5.63e-07	1.34e-06	AT2G23630	sks16
ATLER-2G41590	-3.29056	7.74e-73	1.39e-71	AT2G23770	LYK4
ATLER-2G41610	-3.38871	3.69e-157	2.21e-155	AT2G23790	AT2G23790
ATLER-2G41620	-9.40413	4.18e-18	1.88e-17	AT2G23800	GGPS2
ATLER-2G41630	-1.19271	3.3e-21	1.69e-20	AT2G23810	TET8
ATLER-2G41730	-2.23867	1.33e-13	4.8e-13	AT2G23910, AT4G30470	AT2G23910, AT4G30470
ATLER-2G41780	-9.95583	3.16e-16	1.3e-15	AT2G23960	AT2G23960
ATLER-2G41790	-8.1295	1.5e-26	9.2e-26	AT2G23970	AT2G23970
ATLER-2G41880	-3.83193	1.14e-22	6.13e-22	AT2G24040, AT4G28088, AT4G30660	AT2G24040, AT4G28088, AT4G30660
ATLER-2G41940	-2.86082	6.86e-72	1.21e-70	AT2G24100	ASG1
ATLER-2G41970	-2.98439	0.0125037	0.019309	AT2G24130	AT2G24130
ATLER-2G42020	-2.72135	4.36e-43	4.3e-42	AT2G24180	CYP71B6
ATLER-2G42180	-2.90727	3.89e-26	2.36e-25	AT2G24300	CBP60E
ATLER-2G42200	-4.96591	0.00160263	0.00276057	AT2G24320, AT4G31020	AT2G24320, ABAPT8
ATLER-2G42210	-2.17915	6.58e-31	4.64e-30	AT2G24330	LNP1
ATLER-2G42240	-1.05177	2.12e-18	9.65e-18	AT2G24360, AT4G31170	STYK, RAF28
ATLER-2G42320	-5.24089	1.97e-28	1.28e-27	AT2G24430	NAC038
ATLER-2G42410	-1.22646	4.45e-10	1.31e-09	AT2G24520	HA5
ATLER-2G42440	-2.02661	4.36e-09	1.21e-08	AT2G24540	AFR
ATLER-2G42450	-1.59784	3.04e-32	2.24e-31	AT2G24550	AT2G24550
ATLER-2G42470	-1.84025	2.94e-36	2.42e-35	AT2G24570	WRKY17
ATLER-2G42510	-2.13044	0.000121021	0.000235449	AT2G24610	CNGC14
ATLER-2G42780	-1.39537	4.92e-19	2.29e-18	AT2G24762	GDU4
ATLER-2G42940	-3.55405	0.0307924	0.0450081	AT2G24980	EXT6
ATLER-2G43140	-3.82346	0.000359262	0.000667154	AT2G25130	AT2G25130
ATLER-2G43150	-1.58573	4.04e-19	1.89e-18	AT2G25140	CLPB4
ATLER-2G43230	-2.74622	2.22e-29	1.49e-28	AT2G25200	AT2G25200
ATLER-2G43290	-6.39047	6.73e-09	1.84e-08	AT2G25240	CCP3
ATLER-2G43310	-3.04684	2.05e-31	1.47e-30	AT2G25260	HPAT2
ATLER-2G43540	-5.99543	9.58e-05	0.000188204	AT2G25440	RLP20
ATLER-2G43550	-9.69662	3.88e-297	9.72e-295	AT2G25450	GSL-OH
ATLER-2G43560	-7.35346	1.1e-154	6.41e-153	AT2G25460	AT2G25460
ATLER-2G43710	-5.11309	0.00225826	0.00382778	AT2G25600	SPIK
ATLER-2G43750	-1.31889	4.16e-07	9.98e-07	AT2G25625	CV
ATLER-2G43830	-1.26832	7.72e-09	2.11e-08	AT2G25690	AT2G25690
ATLER-2G43880	-1.43311	3.24e-05	6.64e-05	AT2G25735	AT2G25735
ATLER-2G43890	-1.76682	2.13e-31	1.53e-30	AT2G25737	AT2G25737
ATLER-2G43950	-1.44547	5.63e-15	2.18e-14	AT2G25800	AT2G25800
ATLER-2G43960	-4.83178	3.7e-68	6.15e-67	AT2G25810	TIP4;1
ATLER-2G44060	-1.53632	4.35e-25	2.55e-24	AT2G25910	ATKH7
ATLER-2G44090	-8.95892	1.64e-212	1.73e-210	AT2G25940	ALPHA-VPE
ATLER-2G44200	-1.8801	1.18e-05	2.52e-05	AT2G26040	PYL2
ATLER-2G44230	-2.05537	2.81e-17	1.21e-16	AT2G26070	RTE1
ATLER-2G44310	-1.109	1.03e-07	2.59e-07	AT2G26140	ftsh4
ATLER-2G44320	-7.22876	4.32e-87	1.01e-85	AT2G26150	HSFA2
ATLER-2G44390	-1.48801	4.58e-32	3.35e-31	AT2G26230	UOX
ATLER-2G44450	-8.71237	1.57e-147	8.59e-146	AT2G26290	ARSK1
ATLER-2G44460	-1.98146	2.32e-92	5.86e-91	AT2G26300	GP ALPHA 1
ATLER-2G44470	-2.58006	3.87e-32	2.84e-31	AT2G26310	FAP2
ATLER-2G44530	-6.90463	3.75e-07	9.02e-07	AT2G26370	AT2G26370
ATLER-2G44540	-4.21548	3.64e-10	1.08e-09	AT2G26380	AT2G26380
ATLER-2G44560	-4.8718	1.41e-06	3.23e-06	AT2G26400, AT4G14710, AT4G14716	ARD3, ATARD2, ARD1
ATLER-2G44640	-4.69739	4.71e-09	1.3e-08	AT2G26480	UGT76D1
ATLER-2G44730	-3.46169	3.69e-49	4.16e-48	AT2G26560	PLA2A
ATLER-2G44810	-1.31334	1.1e-21	5.73e-21	AT2G26650	KT1
ATLER-2G44820	-1.32835	1.67e-15	6.66e-15	AT2G26660	SPX2
ATLER-2G44830	-3.3459	5.78e-147	3.14e-145	AT2G26670	TED4
ATLER-2G44880	-1.5394	4.11e-14	1.53e-13	AT2G26710	BAS1
ATLER-2G44990	-2.02234	3.92e-39	3.48e-38	AT2G26800	HGML
ATLER-2G45110	-1.5783	2.92e-24	1.67e-23	AT2G26920	AT2G26920
ATLER-2G45200	-3.86473	8.51e-24	4.78e-23	AT2G27000, AT2G27010	CYP705A8, CYP705A9
ATLER-2G45210	-2.89221	1.42e-21	7.35e-21	AT2G27000, AT2G27010	CYP705A8, CYP705A9
ATLER-2G45290	-3.01808	1.1e-108	3.56e-107	AT2G27080	NHL13
ATLER-2G45370	-1.59174	2.17e-30	1.5e-29	AT2G27150	AAO3
ATLER-2G45400	-2.44023	0.0214064	0.0320026	AT2G27180	AT2G27180
ATLER-2G45420	-1.9597	9.6e-22	5e-21	AT2G27200	LSG1-1
ATLER-2G45510	-1.52459	1.39e-27	8.82e-27	AT2G27285	AT2G27285
ATLER-2G45550	-2.90958	2.74e-71	4.8e-70	AT2G27310	AT2G27310
ATLER-2G45620	-1.06192	2.53e-12	8.54e-12	AT2G27350	OTLD1
ATLER-2G45670	-9.97082	5.51e-22	2.9e-21	AT2G27389	AT2G27389
ATLER-2G45680	-5.88994	0.000141479	0.000273247	AT2G27390	AT2G27390
ATLER-2G45760	-1.56862	3.77e-05	7.68e-05	AT2G27480	AT2G27480
ATLER-2G45770	-1.76956	1.99e-24	1.14e-23	AT2G27490	ATCOAE
ATLER-2G45780	-1.64407	2.95e-23	1.63e-22	AT2G27500	AT2G27500
ATLER-2G45810	-1.376	4.8e-13	1.69e-12	AT2G27510	FD3
ATLER-2G45870	-2.84531	5.21e-38	4.5e-37	AT2G27580	SAP3
ATLER-2G45930	-4.55685	8.98e-198	8.34e-196	AT2G27660	AT2G27660
ATLER-2G45960	-3.61759	3.43e-84	7.58e-83	AT2G27690	CYP94C1
ATLER-2G45990	-1.23929	3.89e-20	1.9e-19	AT2G27730	AT2G27730
ATLER-2G46130	-1.07446	4.76e-17	2.04e-16	AT1G08200, AT2G27860	AXS2, AXS1
ATLER-2G46230	-3.37669	5.26e-59	7.22e-58	AT2G27990	BLH8
ATLER-2G46380	-3.79321	5.71e-75	1.08e-73	AT2G28110	FRA8
ATLER-2G46390	-2.47337	2.64e-31	1.88e-30	AT2G28120	OTU1
ATLER-2G46400	-1.37813	2.87e-12	9.63e-12	AT2G28130	ASAP1
ATLER-2G46470	-3.21259	7.35e-131	3.23e-129	AT2G28190	CSD2
ATLER-2G46480	-3.53429	1.81e-68	3.02e-67	AT2G28200	AT2G28200
ATLER-2G46550	-2.6758	2.61e-37	2.21e-36	AT2G28260	CNGC15
ATLER-2G46640	-2.23391	4.33e-39	3.84e-38	AT2G28350	ARF10
ATLER-2G46700	-4.19015	3.48e-187	2.94e-185	AT2G28400	AT2G28400
ATLER-2G46760	-2.35861	0.0156707	0.0239039	AT2G28440	AT2G28440
ATLER-2G46790	-1.09156	0.00683778	0.0109128	AT2G28460	AT2G28460
ATLER-2G46890	-1.97825	0.0319163	0.0465593	AT2G28570	AT2G28570
ATLER-2G46990	-5.71051	9.66e-59	1.32e-57	AT2G28650	EXO70H8
ATLER-2G47040	-4.89071	7.47e-57	9.85e-56	AT2G28690	AT2G28690
ATLER-2G47060	-2.39746	0.0267695	0.0394801	AT2G28710	AT2G28710
ATLER-2G47220	-6.60031	2.65e-07	6.45e-07	AT2G28850, AT2G28860	CYP710A3, CYP710A4
ATLER-2G47230	-4.0349	0.0186692	0.0281541	AT2G28850, AT2G28860	CYP710A3, CYP710A4
ATLER-2G47260	-2.3949	7.71e-57	1.02e-55	AT2G28890	PLL4
ATLER-2G47280	-1.295	7.31e-51	8.52e-50	AT2G28910	CXIP4
ATLER-2G47340	-2.96464	6.01e-05	0.000120234	AT2G28970	AT2G28970
ATLER-2G47470	-3.01678	5.57e-43	5.48e-42	AT2G29065	AT2G29065
ATLER-2G47510	-3.95921	0.00474003	0.00771068	AT2G29100	GLR2.9
ATLER-2G47560	-5.99132	8.38e-05	0.00016569	AT2G29150, AT2G29290, AT2G29350, AT2G29360, AT2G29370	AT2G29150, DEG14, SAG13, AT2G29360, AT2G29370
ATLER-2G47700	-5.36854	2.63e-12	8.86e-12	AT2G29300, AT2G29310, AT2G29320, AT2G29330, AT2G29340, AT2G30670	AT2G29300, AT2G29310, AT2G29320, TRI, AT2G29340, AT2G30670
ATLER-2G47710	-1.29948	3.26e-12	1.09e-11	AT2G29300, AT2G29310, AT2G29320, AT2G29330, AT2G29340, AT2G30670	AT2G29300, AT2G29310, AT2G29320, TRI, AT2G29340, AT2G30670
ATLER-2G47720	-5.78346	3.14e-113	1.09e-111	AT2G29150, AT2G29290, AT2G29350, AT2G29360, AT2G29370	AT2G29150, DEG14, SAG13, AT2G29360, AT2G29370
ATLER-2G47790	-5.52271	0	0	AT2G29420	GSTU7
ATLER-2G47800	-9.57625	4.28e-221	4.94e-219	AT2G29440, AT2G29450	GSTU6, GSTU5
ATLER-2G47810	-4.5838	8.06e-214	8.68e-212	AT2G29440, AT2G29450	GSTU6, GSTU5
ATLER-2G47830	-5.91703	1.78e-94	4.67e-93	AT2G29460, AT2G29470, AT2G29480, AT2G29490	GSTU4, GSTU3, GSTU2, GSTU1
ATLER-2G47840	-15.4056	2.97e-49	3.36e-48	AT2G29460, AT2G29470, AT2G29480, AT2G29490	GSTU4, GSTU3, GSTU2, GSTU1
ATLER-2G47850	-5.45976	2.08e-32	1.54e-31	AT2G29460, AT2G29470, AT2G29480, AT2G29490	GSTU4, GSTU3, GSTU2, GSTU1
ATLER-2G47870	-5.81334	7.64e-178	5.71e-176	AT2G29460, AT2G29470, AT2G29480, AT2G29490	GSTU4, GSTU3, GSTU2, GSTU1
ATLER-2G47880	-5.40607	1.88e-65	2.97e-64	AT2G29500	HSP17.6B
ATLER-2G47910	-1.73354	1.79e-10	5.42e-10	AT2G29525	AtIPCS3
ATLER-2G48090	-4.14342	4.48e-66	7.14e-65	AT2G29750	UGT71C1
ATLER-2G48100	-3.14565	8.82e-21	4.44e-20	AT2G29740	UGT71C2
ATLER-2G48220	-1.45072	1.97e-08	5.22e-08	AT2G29640	JOSL
ATLER-2G48260	-2.83343	0.00863822	0.0136161	AT2G29620	AT2G29620
ATLER-2G48370	-6.96843	8.25e-236	1.07e-233	AT2G29940	ABCG31
ATLER-2G48380	-4.32219	7.38e-12	2.41e-11	AT2G29950	ELF4-L1
ATLER-2G48390	-1.04743	8.97e-22	4.68e-21	AT2G29960, AT5G58710	CYP5, ROC7
ATLER-2G48420	-1.17605	2.45e-07	5.98e-07	AT2G29990	NDA2
ATLER-2G48470	-2.70828	3.72e-77	7.37e-76	AT2G30040	MAPKKK14
ATLER-2G48570	-10.9626	6.48e-20	3.14e-19	AT2G30130	ASL5
ATLER-2G48580	-5.23074	6.45e-156	3.8e-154	AT2G30140	UGT87A2
ATLER-2G48670	-2.41998	1.72e-26	1.05e-25	AT2G30230	AT2G30230
ATLER-2G48690	-3.91024	1.29e-144	6.78e-143	AT2G30250	WRKY25
ATLER-2G48770	-1.03609	0.000254475	0.000478949	AT2G30330	BLOS1
ATLER-2G48780	-6.80263	1.27e-07	3.17e-07	AT2G30340	LBD13
ATLER-2G48800	-3.54256	1.24e-198	1.17e-196	AT2G30360	SIP4
ATLER-2G48910	-1.70551	3.24e-33	2.44e-32	AT2G30440	TPP
ATLER-2G48960	-2.75836	1.59e-57	2.12e-56	AT2G30490	C4H
ATLER-2G48970	-3.44685	1.6e-232	1.99e-230	AT2G30500	NET4B
ATLER-2G49000	-1.55421	4.87e-17	2.08e-16	AT2G30530	MADA4
ATLER-2G49020	-6.04062	0	0	AT2G30550	DALL3
ATLER-2G49060	-2.67762	1.28e-36	1.06e-35	AT2G30580	DRIP2
ATLER-2G49140	-5.29705	8.33e-19	3.85e-18	AT2G30660	AT2G30660
ATLER-2G49150	-5.22306	3.1e-19	1.46e-18	AT2G29300, AT2G29310, AT2G29320, AT2G29330, AT2G29340, AT2G30670	AT2G29300, AT2G29310, AT2G29320, TRI, AT2G29340, AT2G30670
ATLER-2G49210	-2.35835	9.36e-54	1.16e-52	AT2G30720	AT2G30720
ATLER-2G49220	-5.88703	0.000120755	0.000234993	AT2G30730	AT2G30730
ATLER-2G49250	-2.09905	1.95e-45	2.02e-44	AT1G06700, AT2G30740	AT1G06700, AT2G30740
ATLER-2G49260	-6.87451	9.26e-81	1.95e-79	AT1G11610, AT2G30750, AT2G30770	CYP71A18, CYP71A12, CYP71A13
ATLER-2G49290	-1.59097	0.0138291	0.0212212	AT1G11610, AT2G30750, AT2G30770	CYP71A18, CYP71A12, CYP71A13
ATLER-2G49360	-4.45429	7.89e-72	1.39e-70	AT2G30840	AT2G30840
ATLER-2G49450	-2.56314	1.61e-33	1.22e-32	AT2G30930	AT2G30930
ATLER-2G49540	-1.47175	4.7e-14	1.74e-13	AT2G30990	AT2G30990
ATLER-2G49580	-4.72002	3.19e-47	3.44e-46	AT2G31020	ORP1A
ATLER-2G49690	-1.29635	0.00815552	0.0129004	AT2G31090	TAX1
ATLER-2G49720	-3.10383	1.64e-60	2.33e-59	AT2G31130	AT2G31130
ATLER-2G49770	-3.0383	1.18e-85	2.69e-84	AT2G31160	LSH3
ATLER-2G49790	-1.89572	0.000759717	0.00135644	AT2G31180	MYB14
ATLER-2G49880	-3.47211	4.78e-68	7.93e-67	AT2G31260	APG9
ATLER-2G49990	-1.2404	3.49e-15	1.37e-14	AT1G06130, AT2G31350	GLX2-4, GLX2-5
ATLER-2G50030	-2.45829	4.66e-65	7.28e-64	AT1G06020, AT1G06030, AT2G31390, AT3G59480	FRK5, FRK6, FRK2, FRK7
ATLER-2G50070	-6.46229	1.56e-05	3.3e-05	AT2G31425	AT2G31425
ATLER-2G50130	-9.28684	5.7e-14	2.1e-13	AT2G31470	DOR
ATLER-2G50140	-6.62538	8.07e-07	1.89e-06	AT2G31480	AT2G31480
ATLER-2G50220	-2.2328	1.11e-42	1.08e-41	AT2G31560	AT2G31560
ATLER-2G50230	-4.17148	2.18e-118	8.17e-117	AT2G31570	GPX2
ATLER-2G50410	-3.64492	0.0484296	0.0686885	AT5G15537	AT5G15537
ATLER-2G50460	-1.2019	8.86e-15	3.4e-14	AT2G31800	AT2G31800
ATLER-2G50540	-2.03044	1.12e-32	8.36e-32	AT2G31865	PARG2
ATLER-2G50630	-4.38379	0.000137178	0.000265331	AT2G31945	AT2G31945
ATLER-2G50650	-1.5766	1.68e-16	6.98e-16	AT2G31955	CNX2
ATLER-2G50710	-2.47832	2.23e-27	1.41e-26	AT2G31990	AT2G31990
ATLER-2G50750	-3.58121	1.07e-19	5.12e-19	AT2G32020	AT2G32020
ATLER-2G50840	-1.41813	1.73e-05	3.63e-05	AT2G32100	OFP16
ATLER-2G50860	-3.18216	3.34e-17	1.43e-16	AT2G32120	HSP70T-2
ATLER-2G50890	-4.26667	7.51e-245	1.05e-242	AT2G32150	XMPP
ATLER-2G50950	-3.02518	4.77e-08	1.23e-07	AT2G32190, AT2G32200, AT2G32210	ATHCYSTM4, ATHCYSTM5, ATHCYSTM6
ATLER-2G50970	-1.46477	0.0111557	0.017342	AT2G32190, AT2G32200, AT2G32210	ATHCYSTM4, ATHCYSTM5, ATHCYSTM6
ATLER-2G51010	-2.99952	3.41e-105	1.06e-103	AT2G32240	PICC
ATLER-2G51020	-1.45796	9.41e-18	4.15e-17	AT2G32250	FRS2
ATLER-2G51030	-1.22972	5.73e-19	2.67e-18	AT2G32260	CCT1
ATLER-2G51040	-2.83703	0.00043966	0.000807904	AT2G32270	ZIP3
ATLER-2G51120	-1.88294	1.72e-05	3.63e-05	AT2G32340	AT2G32340
ATLER-2G51140	-8.8291	9.22e-13	3.2e-12	AT2G32360	AT2G32360
ATLER-2G51210	-1.55622	3.51e-08	9.11e-08	AT1G05170, AT2G32430	AT1G05170, AT2G32430
ATLER-2G51240	-11.1435	1.13e-20	5.63e-20	AT2G32460	MYB101
ATLER-2G51290	-2.9896	9.02e-14	3.29e-13	AT2G32510	MAPKKK17
ATLER-2G51310	-4.38985	2.11e-74	3.91e-73	AT2G32530, AT2G32540	CSLB03, CSLB04
ATLER-2G51330	-2.41972	5.36e-07	1.27e-06	AT2G32550	NOT9C
ATLER-2G51370	-12.7877	8.11e-49	9.08e-48	AT2G32610	CSLB01
ATLER-2G51380	-11.6411	4.93e-17	2.11e-16	AT2G32620	CSLB02
ATLER-2G51430	-9.11211	4.82e-44	4.84e-43	AT2G32660	RLP22
ATLER-2G51440	-4.1726	1.51e-18	6.94e-18	AT1G04750, AT1G04760, AT2G32670, AT2G33120	VAMP721, VAMP726, VAMP725, SAR1
ATLER-2G51690	-1.2883	2.32e-17	1.01e-16	AT2G32850	AT2G32850
ATLER-2G51790	-1.15618	6.72e-07	1.59e-06	AT2G32930	ZFN2
ATLER-2G51820	-1.93689	6.55e-16	2.65e-15	AT2G32960	PFA-DSP2
ATLER-2G51840	-1.02119	8.77e-12	2.85e-11	AT2G32980	2024-08-02
ATLER-2G51860	-1.18014	0.00487121	0.00791195	AT2G33000	AT2G33000
ATLER-2G51870	-4.77243	0.0309803	0.0452769	AT2G33010	AT2G33010
ATLER-2G51940	-3.60141	1.75e-26	1.07e-25	AT2G33080	RLP28
ATLER-2G51970	-3.52775	8.58e-41	8.02e-40	AT2G33110	VAMP723
ATLER-2G51980	-1.74678	2.19e-34	1.71e-33	AT1G04750, AT1G04760, AT2G32670, AT2G33120	VAMP721, VAMP726, VAMP725, SAR1
ATLER-2G52010	-2.82528	6e-69	1.01e-67	AT1G04710, AT2G33150	PKT4, PKT3
ATLER-2G52210	-2.91611	0.0106407	0.0165808	AT2G33320	AT2G33320
ATLER-2G52280	-3.19992	3.4e-62	5.06e-61	AT2G33380	RD20
ATLER-2G52340	-1.17536	8.72e-21	4.39e-20	AT2G33435	AT2G33435
ATLER-2G52380	-4.10435	5.72e-80	1.19e-78	AT2G33480	NAC041
ATLER-2G52390	-1.90238	3.85e-41	3.62e-40	AT2G33490	AT2G33490
ATLER-2G52450	-1.84909	4.06e-30	2.79e-29	AT2G33550	ASR3
ATLER-2G52490	-2.41601	8.08e-21	4.07e-20	AT2G33585	AT2G33585
ATLER-2G52500	-1.96138	8.83e-27	5.47e-26	AT2G33590, AT2G33600	CRL1, CRL2
ATLER-2G52630	-2.626	4.59e-66	7.31e-65	AT2G33700	PP2CG1
ATLER-2G52650	-4.38588	1.02e-44	1.04e-43	AT2G33710	AT2G33710
ATLER-2G52750	-6.25004	0.000165824	0.000317951	AT2G33790	AGP30
ATLER-2G52830	-1.05493	3.06e-16	1.26e-15	AT2G33840	AT2G33840
ATLER-2G53040	-5.82693	9.19e-21	4.62e-20	AT2G34020	AT2G34020
ATLER-2G53090	-1.13413	5.43e-07	1.29e-06	AT2G34070	TBL37
ATLER-2G53100	-7.34372	2.72e-171	1.87e-169	AT2G34080	AT2G34080
ATLER-2G53140	-2.55087	0.000162498	0.00031187	AT2G34140	CDF4
ATLER-2G53370	-1.84632	1.12e-30	7.86e-30	AT1G29470, AT2G34300	AT1G29470, AT2G34300
ATLER-2G53440	-4.28571	9.84e-30	6.66e-29	AT2G34340	AT2G34340
ATLER-2G53450	-8.93377	6.69e-13	2.33e-12	AT2G34350	AT2G34350
ATLER-2G53500	-3.54422	1.82e-38	1.59e-37	AT2G34390	NIP2;1
ATLER-2G53620	-4.48421	1.15e-34	9.03e-34	AT2G34490, AT2G34500	CYP710A2, CYP710A1
ATLER-2G53730	-2.35489	3.03e-14	1.13e-13	AT2G34600	JAZ7
ATLER-2G53760	-1.28075	2.06e-18	9.37e-18	AT2G34630	GPS1
ATLER-2G53800	-2.03712	5.77e-57	7.62e-56	AT2G34660	ABCC2
ATLER-2G53870	-2.03788	1.42e-49	1.62e-48	AT2G34730	AT2G34730
ATLER-2G53920	-5.81801	7.89e-243	1.08e-240	AT2G34790	MEE23
ATLER-2G54000	-3.45784	3.62e-05	7.39e-05	AT2G34880	MEE27
ATLER-2G54030	-4.23146	2.01e-05	4.19e-05	AT2G34910	AT2G34910
ATLER-2G54060	-3.04651	1.97e-88	4.69e-87	AT2G34930	AT2G34930
ATLER-2G54130	-1.95253	0.00029905	0.000559395	AT2G35000	ATL9
ATLER-2G54330	-1.86274	4.59e-16	1.88e-15	AT2G35170	AT2G35170
ATLER-2G54350	-4.32838	0.00644062	0.0103092	AT2G35200	AT2G35200
ATLER-2G54360	-1.58104	0.00576648	0.00928687	AT2G35210	RPA
ATLER-2G54430	-6.09132	1.88e-45	1.95e-44	AT2G35270	AHL21
ATLER-2G54440	-3.68266	1.08e-24	6.23e-24	AT2G35290	SAUR79
ATLER-2G54450	-6.67562	5.97e-07	1.41e-06	AT2G35300	LEA18
ATLER-2G54730	-1.03994	3.92e-07	9.44e-07	AT2G35540	AT2G35540
ATLER-2G54830	-1.21454	7.86e-15	3.03e-14	AT2G35610	XEG113
ATLER-2G54940	-1.42705	9.99e-30	6.75e-29	AT2G35680	PTPMT1
ATLER-2G54950	-1.2777	2.51e-14	9.43e-14	AT2G35690, AT4G16760	ACX5, ACX1
ATLER-2G54970	-3.78647	5.26e-62	7.79e-61	AT2G35710	PGSIP7
ATLER-2G54990	-7.58264	1.15e-09	3.31e-09	AT2G35730	ATHMP19
ATLER-2G55100	-8.51292	4.27e-20	2.09e-19	AT2G35770	scpl28
ATLER-2G55230	-1.3214	1.33e-10	4.04e-10	AT2G35900	AT2G35900
ATLER-2G55240	-3.68365	3.36e-45	3.46e-44	AT2G35910	ATL70
ATLER-2G55320	-4.58234	3.87e-11	1.21e-10	AT2G35980	YLS9
ATLER-2G55360	-8.5843	6.09e-12	2e-11	AT2G36020	HVA22J
ATLER-2G55430	-1.98193	8.42e-28	5.38e-27	AT2G36080	ABS2
ATLER-2G55440	-2.2591	3.79e-18	1.71e-17	AT2G36090	AT2G36090
ATLER-2G55570	-4.6562	2.18e-18	9.92e-18	AT2G36210	SAUR45
ATLER-2G55640	-1.25587	2.52e-06	5.68e-06	AT2G36270	ABI5
ATLER-2G55700	-1.38097	1.41e-17	6.17e-17	AT2G36310	URH1
ATLER-2G55710	-2.86525	6.89e-68	1.14e-66	AT2G36320	AT2G36320
ATLER-2G55790	-3.81924	1.55e-205	1.54e-203	AT1G66950, AT2G36380	ABCG39, ABCG34
ATLER-2G55880	-1.38157	4.46e-15	1.74e-14	AT2G36460, AT3G52930, AT5G03690	FBA6, FBA8, FBA4
ATLER-2G56000	-2.00151	5.23e-50	6e-49	AT2G36580, AT3G52990	AT2G36580, AT3G52990
ATLER-2G56050	-2.09155	4.36e-15	1.7e-14	AT2G36630	AT2G36630
ATLER-2G56060	-3.95497	2.14e-05	4.47e-05	AT2G36640	ECP63
ATLER-2G56100	-1.09146	6.43e-13	2.25e-12	AT2G36680, AT3G53120	AT2G36680, VPS37-1
ATLER-2G56120	-6.09886	6.92e-05	0.000137695	AT2G36695	AT2G36695
ATLER-2G56180	-1.15796	2.4e-11	7.63e-11	AT2G36740	SWC2
ATLER-2G56210	-6.24619	1.44e-111	4.84e-110	AT2G36770, AT2G36780, AT2G36790, AT2G36800	AT2G36770, AT2G36780, UGT73C6, DOGT1
ATLER-2G56220	-4.91273	1.27e-72	2.27e-71	AT2G36770, AT2G36780, AT2G36790, AT2G36800	AT2G36770, AT2G36780, UGT73C6, DOGT1
ATLER-2G56240	-1.32947	1.01e-10	3.1e-10	AT2G36770, AT2G36780, AT2G36790, AT2G36800	AT2G36770, AT2G36780, UGT73C6, DOGT1
ATLER-2G56370	-3.23979	3.73e-49	4.2e-48	AT2G36890	RAX2
ATLER-2G56380	-1.39446	8.11e-17	3.43e-16	AT2G36895	AT2G36895
ATLER-2G56390	-1.1918	6.88e-14	2.52e-13	AT2G36900, AT5G50440	MEMB11, MEMB12
ATLER-2G56430	-3.92985	4.36e-126	1.81e-124	AT2G36950	ATHMP20
ATLER-2G56440	-1.10414	1.48e-09	4.22e-09	AT2G36960	TKI1
ATLER-2G56540	-1.47064	1.49e-19	7.1e-19	AT2G37035	AT2G37035
ATLER-2G56570	-2.37821	4.63e-23	2.53e-22	AT2G37060	NF-YB8
ATLER-2G56580	-2.22624	1.02e-09	2.95e-09	AT2G37070	GPT1
ATLER-2G56620	-1.88406	4.3e-30	2.95e-29	AT2G37110	AT2G37110
ATLER-2G56640	-6.88165	0	0	AT2G37130	AT2G37130
ATLER-2G56660	-2.78546	3.22e-50	3.71e-49	AT2G37150	CTL10
ATLER-2G56870	-5.26977	3.02e-53	3.71e-52	AT2G37360	ABCG2
ATLER-2G56880	-3.58982	5.57e-09	1.53e-08	AT2G37370	AT2G37370
ATLER-2G57050	-3.3227	2.36e-45	2.45e-44	AT2G37540	AT2G37540
ATLER-2G57060	-1.08607	7.65e-19	3.55e-18	AT2G37550	AGD7
ATLER-2G57190	-7.02441	1.07e-31	7.77e-31	AT2G37670	AT2G37670
ATLER-2G57200	-1.09132	6.5e-11	2.01e-10	AT2G37678	FHY1
ATLER-2G57290	-6.09216	6.09e-85	1.36e-83	AT2G37750	AT2G37750
ATLER-2G57300	-3.55024	2.85e-91	7.07e-90	AT2G37760	AKR4C8
ATLER-2G57310	-3.43395	1.21e-30	8.43e-30	AT2G37770, AT2G37790	ChlAKR, AKR4C10
ATLER-2G57480	-1.32443	5.55e-13	1.95e-12	AT2G37940, AT3G54020	AtIPCS2, AtIPCS1
ATLER-2G57540	-1.90245	9.16e-46	9.59e-45	AT2G37970	SOUL-1
ATLER-2G57560	-2.86451	1.65e-35	1.33e-34	AT2G37980	AT2G37980
ATLER-2G57580	-1.60645	2.24e-19	1.06e-18	AT2G38000	AT2G38000
ATLER-2G57600	-1.01705	2.58e-14	9.67e-14	AT2G38020	VCL1
[truncated: 3,323 more rows]

## Sheet: 4. DAC7 < DAS14
Locus	log2FoldChange	pvalue	padj	Homologs in Col	Names of homologs in Col
[truncated: 5,598 more rows]

[truncated: 4 more sheets: GO DAG7 > DAC7, GO DAG7 < DAC7, GO DAC7 > DAS14, GO DAC7 < DAS14]
