# Supplementary material for: DEMETER DNA demethylase reshapes the global DNA methylation landscape and controls cell identity transition during plant regeneration
Source: BMC Genomics. 2024 Dec 23;25:1234. doi: 10.1186/s12864-024-11144-x (PMC11665089; doi:10.1186/s12864-024-11144-x)
Supplement: Supplementary file 3 — Additional file 3. Supplementary Dataset S2. [file 12864_2024_11144_MOESM3_ESM.xlsx]

## Sheet: DEGs
Supplementary Dataset S2. RNA-seq analysis of WT and dme-2.
DEGs listed in the table were used to perform GO enrichment analysis.
Sheet	Condition	Down-regulated in dme-2	Up-regulated in dme-2
1,2	DAC7	258	260
3,4	DAS14	507	952

## Sheet: 1. Ler DAC7 > dme-2 DAC7
Locus	log2FoldChange	pvalue	padj	Homologs in Col	Names of homologs in Col
ATLER-1G10630	-1.67551	0.00946765	0.267395	AT1G01580	FRO2
ATLER-1G11980	-3.52667	0.039205	NA	AT1G02790	PGA4
ATLER-1G12000	-1.05855	3.6081e-06	0.000713325	AT1G02810	AT1G02810
ATLER-1G12380	-1.03058	0.038951	0.591744	AT1G03130, AT4G02770	PSAD-2, PSAD-1
ATLER-1G12880	-1.3606	0.0184104	0.401342	AT1G03540	AT1G03540
ATLER-1G13610	-3.04566	0.0180781	NA	AT1G04180, AT5G43890	YUC9, YUC5
ATLER-1G18560	-1.1303	0.0271674	0.495	AT1G08560	SYP111
ATLER-1G19100	-1.31518	5.94293e-05	0.0070985	AT1G09090	RBOHB
ATLER-1G19370	-1.05668	6.48527e-07	0.000185911	AT1G09310	SVB2
ATLER-1G20840	-2.10569	4.5233e-06	0.000854953	AT1G10550	XTH33
ATLER-1G22660	-2.10443	0.00604108	0.204944	AT1G12040	LRX1
ATLER-1G23550	-1.25418	0.0289265	0.513054	AT1G12860	SCRM2
ATLER-1G24360	-2.34567	0.0127734	0.319334	AT1G13620	RGF2
ATLER-1G26120	-1.28027	0.0126022	0.317778	AT1G15150, AT1G15160, AT1G15170, AT1G15180	AT1G15150, AT1G15160, AT1G15170, AT1G15180
ATLER-1G27620	-1.11664	0.048162	0.658042	AT1G16630	AT1G16630
ATLER-1G28450	-1.8196	0.009677	0.271082	AT1G17345	SAUR77
ATLER-1G29490	-1.58593	0.00485707	0.179858	AT1G18290	AT1G18290
ATLER-1G30250	-1.19053	0.000245794	0.0214602	AT1G18970, AT1G18980	GLP4, AT1G18980
ATLER-1G32620	-1.6159	0.0425781	NA	AT1G21140, AT3G43630, AT3G43660	VTL1, AT3G43630, AT3G43660
ATLER-1G32840	-1.52663	0.000969337	0.0624442	AT1G21340	AT1G21340
ATLER-1G34040	-1.06601	0.0163583	0.371191	AT1G22430, AT4G22110	AT1G22430, AT4G22110
ATLER-1G34460	-1.22644	0.0145252	0.346031	AT1G22880, AT1G71380	CEL5, CEL3
ATLER-1G34760	-1.83881	0.0214555	0.435744	AT1G23130	AT1G23130
ATLER-1G35330	-1.34095	3.8524e-06	0.00074451	AT1G23720	EXT15
ATLER-1G36170	-1.42939	0.0016209	0.0882262	AT1G24430	AT1G24430
ATLER-1G37820	-4.75593	0.0106162	NA	AT1G26761	AT1G26761
ATLER-1G38180	-1.68815	1.53818e-06	0.000366562	AT1G27040	NPF4.5
ATLER-1G40450	-1.26976	0.000211949	0.019187	AT1G29025	AT1G29025
ATLER-1G41200	-1.23172	0.00799007	0.239719	AT1G29660	GGL5
ATLER-1G41880	-3.53167	0.0175181	NA	AT1G30280	AUXILIN-LIKE7
ATLER-1G42610	-3.1552	0.00223329	NA	AT1G30870	PER7
ATLER-1G42810	-4.43446	0.0248946	NA	AT1G31040	ORE15
ATLER-1G43770	-2.28483	6.473e-11	4.63898e-08	AT1G31885	NIP3;1
ATLER-1G43820	-4.61903	0.000191561	0.01781	AT1G31950	TPS29
ATLER-1G44000	-1.4988	0.00170187	0.0906259	AT1G32120	AT1G32120
ATLER-1G44230	-7.05562	4.79456e-07	0.000144678
ATLER-1G45660	-1.23815	0.00578122	0.199536	AT1G33612	PNP-R1
ATLER-1G45790	-1.46062	3.68857e-12	3.02111e-09	AT1G33811	GGL7
ATLER-1G46200	-2.10287	2.22386e-17	5.00656e-14	AT1G33960	AIG1
ATLER-1G46300	-6.79905	1.16411e-07	4.35276e-05	AT1G31540	AT1G31540
ATLER-1G46870	-1.7701	6.63295e-08	2.71635e-05	AT1G34570, AT3G15750	AT1G34570, AT3G15750
ATLER-1G47300	-1.85483	0.0115982	0.302255	AT1G35210	AT1G35210
ATLER-1G47740	-1.13502	0.047566	0.653986	AT1G35420	AT1G35420
ATLER-1G48150	-2.74984	0.0215759	NA	AT1G35710	AT1G35710
ATLER-1G50230	-1.47051	0.000133145	0.0133145	AT1G36640	AT1G36640
ATLER-1G51330	-3.08946	0.039204	NA	AT1G37150, AT2G25710	HCS2, HCS1
ATLER-1G52060	-1.02729	0.000123917	0.0126868	AT1G38065, AT1G38131	AT1G38065, AT1G38131
ATLER-1G58650	-1.45893	2.23493e-05	0.00307526	AT1G44160	AT1G44160
ATLER-1G58990	-1.16023	3.5485e-14	4.35958e-11	AT1G44910	PRP40A
ATLER-1G59020	-6.05838	5.87263e-05	NA
ATLER-1G59520	-1.13407	0.000295609	0.0247844	AT1G45474	LHCA5
ATLER-1G60130	-1.34571	6.11322e-08	2.56457e-05	AT1G47480	AT1G47480
ATLER-1G60170	-5.01588	0.00643328	NA	AT3G44713	AT3G44713
ATLER-1G60320	-1.03978	0.000155083	0.0149018
ATLER-1G60330	-1.2104	0.00692356	0.221348	AT1G47600, AT1G51470	BGLU34, BGLU35
ATLER-1G61940	-1.6004	0.0415784	0.610413	AT1G48930	GH9C1
ATLER-1G64650	-1.21885	0.000639518	0.0449132	AT1G47600, AT1G51470	BGLU34, BGLU35
ATLER-1G65300	-6.76309	5.07357e-05	NA	AT1G52060, AT1G52070	AT1G52060, AT1G52070
ATLER-1G65310	-1.20812	0.00744055	0.23223	AT1G52060, AT1G52070	AT1G52060, AT1G52070
ATLER-1G66860	-1.74247	0.0436423	NA	AT1G53345	AT1G53345
ATLER-1G67060	-1.28073	1.73046e-05	0.00245983	AT1G53540, AT3G46230, AT5G59720	HSP17.6C, HSP17.4, HSP18.2
ATLER-1G68920	-1.15626	0.00213373	0.10272	AT1G55240	AT1G55240
ATLER-1G70670	-1.07866	0.000272561	0.0234403	AT1G56630	AT1G56630
ATLER-1G71080	-1.56529	0.000287895	0.0243931	AT1G57560	MYB50
ATLER-1G72400	-1.49776	1.1893e-09	6.1988e-07	AT1G59780	AT1G59780
ATLER-1G73530	-1.11462	1.90778e-05	0.00268966	AT1G60890	PIP5K8
ATLER-1G74720	-1.48859	0.000184481	0.017245	AT1G61840	AT1G61840
ATLER-1G75410	-1.82333	3.49366e-07	0.00011128	AT1G62480	AT1G62480
ATLER-1G76160	-1.69611	0.0110241	0.293976	AT1G63100	SCL28
ATLER-1G77600	-1.2717	0.000279194	0.0237729	AT1G64380	AT1G64380
ATLER-1G78650	-1.02069	0.0330146	0.549343	AT1G65310, AT4G30280, AT4G30290, AT5G48070	XTH17, XTH18, XTH19, XTH20
ATLER-1G79510	-1.37157	0.044512	0.632733	AT1G66130	AT1G66130
ATLER-1G80670	-3.15117	0.018634	NA	AT1G67260	TCP1
ATLER-1G81180	-3.65012	0.0435274	NA	AT1G67710	ARR11
ATLER-1G81540	-1.09624	0.031377	0.533997	AT1G68010	HPR
ATLER-1G81790	-4.4107	0.02309	NA	AT1G68240	AT1G68240
ATLER-1G84280	-1.40199	0.00131692	0.076977	AT1G70380	AT1G70380
ATLER-1G84290	-1.12491	0.000121806	0.0125453	AT1G70390	AT1G70390
ATLER-1G84760	-1.22773	1.39946e-07	5.01474e-05	AT1G70830, AT1G70850	MLP28, MLP34
ATLER-1G86140	-1.11965	0.0235003	0.457246	AT1G72220	ATL54
ATLER-1G92420	-1.32812	0.0287891	0.511542	AT1G77990	SULTR2;2
ATLER-2G12140	-1.61045	0.00777315	0.237053	AT2G02700	AT2G02700
ATLER-2G12290	-1.36693	1.25137e-07	4.57947e-05	AT2G02850	ARPN
ATLER-2G29990	-1.58291	0.00799503	0.239719	AT2G14100	CYP705A13
ATLER-2G38490	-1.48304	0.00593558	0.202162	AT1G77690, AT2G21050	LAX3, LAX2
ATLER-2G40240	-4.26049	0.0295945	NA	AT2G22510	AT2G22510
ATLER-2G41050	-1.02231	0.0429338	0.620035	AT2G23200	AT2G23200
ATLER-2G42960	-1.13317	0.0089993	0.261466	AT2G25000	WRKY60
ATLER-2G43550	-1.04857	2.92555e-05	0.00372737	AT2G25450	GSL-OH
ATLER-2G44750	-1.36338	0.0289339	0.513054	AT2G26580	YAB5
ATLER-2G47690	-1.08737	0.00484685	0.179858	AT2G29300, AT2G29310, AT2G29320, AT2G29330, AT2G29340, AT2G30670	AT2G29300, AT2G29310, AT2G29320, TRI, AT2G29340, AT2G30670
ATLER-2G51380	-1.37995	0.000837389	0.0551842	AT2G32620	CSLB02
ATLER-2G51920	-2.19394	0.00543294	0.193072	AT2G33060	RLP27
ATLER-2G55450	-4.74184	0.0439221	NA	AT2G36100	CASP1
ATLER-2G56370	-1.17954	1.00025e-06	0.000257853	AT2G36890	RAX2
ATLER-2G56810	-2.09577	0.0441053	NA	AT2G37290	AT2G37290
ATLER-2G56880	-1.03585	0.023563	0.457947	AT2G37370	AT2G37370
ATLER-2G65340	-3.82476	0.0199112	NA	AT2G44910	HB4
ATLER-2G65380	-1.1883	6.18465e-07	0.000180298	AT2G44940	ERF34
ATLER-2G67000	-2.1961	0.020374	NA	AT2G46494	ATL94
ATLER-2G67220	-1.23093	0.0423019	0.61504	AT2G46670	AT2G46670
ATLER-2G67640	-4.70594	0.0362082	NA	AT2G47030, AT2G47040	VGDH1, VGD1
ATLER-3G10260	-4.13478	0.0331216	NA	AT3G01270	AT3G01270
ATLER-3G13790	-2.08559	0.049744	NA	AT3G04360	AT3G04360
ATLER-3G14700	-1.36907	0.00765526	0.235126	AT3G05155	AT3G05155
ATLER-3G16880	-1.69238	0.0194278	0.413562	AT3G06880	AT3G06880
ATLER-3G17020	-1.10378	0.0204647	0.425433	AT3G06990, AT3G07000	AT3G06990, AT3G07000
ATLER-3G19420	-1.57593	0.049226	0.664589	AT3G09640	APX2
ATLER-3G19770	-3.49848	0.000309705	0.0250409	AT3G09925	AT3G09925
ATLER-3G20150	-4.72044	0.0387871	NA	AT3G10200	AT3G10200
ATLER-3G20230	-1.03566	0.035369	0.564853	AT2G46720, AT3G10280	KCS13, KCS14
ATLER-3G20620	-1.20552	0.00637972	0.209012	AT3G10590	AT3G10590
ATLER-3G23080	-3.26299	0.0171206	NA	AT3G12820	MYB10
ATLER-3G25320	-2.82972	0.0448682	NA	AT3G14510, AT3G14530, AT3G14550, AT3G29430, AT3G32040	IDS5, GFPPS1, GGPS3, ATGGPS9, ATGGPS10
ATLER-3G26140	-5.43435	0.00683805	NA	AT3G15250	AT3G15250
ATLER-3G29540	-1.79837	0.000383594	0.0295866	AT3G18070, AT3G18080	BGLU43, BGLU44
ATLER-3G30750	-1.64064	0.0319685	0.540136	AT3G19090	LARP6C
ATLER-3G31850	-1.00983	0.000242668	0.021342	AT3G20100	CYP705A19
ATLER-3G31860	-1.79537	0.00137156	0.0791641	AT3G20110	CYP705A20
ATLER-3G33320	-1.89487	0.0475506	NA	AT3G21330	AT3G21330
ATLER-3G36020	-1.50827	0.00405429	0.162489	AT3G23630	IPT7
ATLER-3G38830	-2.52561	0.00656074	0.213317	AT3G26050	AT3G26050
ATLER-3G39180	-2.35946	3.59002e-05	0.0044744	AT3G26240, AT3G26250	AT3G26240, AT3G26250
ATLER-3G39400	-2.34792	0.0315946	0.535643	AT1G14930, AT1G14940, AT1G14950, AT2G01520, AT2G01530, AT3G26450, AT3G26460, AT4G14060	AT1G14930, AT1G14940, AT1G14950, MLP328, MLP329, AT3G26450, AT3G26460, AT4G14060
ATLER-3G39810	-1.07567	0.00360135	0.150348	AT3G26740	CCL
ATLER-3G42190	-1.43079	8.06749e-05	0.00906933	AT3G28550	EXT16
ATLER-3G43720	-4.23609	0.0269165	0.493213	AT3G29410	TPS25
ATLER-3G45690	-4.35405	0.0328591	NA	AT1G40087, AT3G30200	AT1G40087, AT3G30200
ATLER-3G61420	-4.91062	0.00838041	NA	AT3G48620	AT3G48620
ATLER-3G62770	-1.33591	0.00931176	0.26631	AT3G44990	XTH31
ATLER-3G64940	-1.25264	7.78577e-07	0.000215992	AT3G46720	AT3G46720
ATLER-3G65020	-1.5323	0.028434	0.509079	AT3G46780	PTAC16
ATLER-3G66820	-1.34599	0.0104305	0.283418	AT3G48310, AT3G48320	CYP71A22, CYP71A21
ATLER-3G68730	-3.90195	0.0332733	NA	AT3G49960, AT5G67400	AT3G49960, RHS19
ATLER-3G68920	-1.6707	0.0411003	NA	AT3G50130	AT3G50130
ATLER-3G71910	-3.52701	0.0227753	NA	AT3G52910	GRF4
ATLER-3G73720	-2.15237	1.26266e-06	0.00031475	AT3G54580	EXT17
ATLER-3G73740	-1.87524	7.55197e-08	3.02079e-05	AT3G54590	HRGP1
ATLER-3G74580	-2.31479	0.0392073	NA	AT3G55330	PPL1
ATLER-3G74990	-1.28204	0.0497905	0.66831	AT3G55660	ROPGEF6
ATLER-3G75500	-1.21729	0.048282	0.658042	AT3G56100	MRLK
ATLER-3G77590	-1.2802	0.0411958	0.607171	AT3G58120	BZIP61
ATLER-3G79190	-4.4045	0.0294883	NA	AT3G59620	AT3G59620
ATLER-3G80020	-4.11705	0.00545722	NA	AT3G60390	HAT3
ATLER-3G80820	-1.0605	0.0376885	0.583476	AT2G24190, AT3G61220	SDR2, SDR1
ATLER-3G82370	-1.42743	0.0332031	0.550004	AT3G62570	AT3G62570
ATLER-4G11380	-1.43732	0.0091251	0.263784	AT4G00820	iqd17
ATLER-4G12900	-1.2582	3.00677e-07	9.75781e-05	AT4G01950	GPAT3
ATLER-4G13360	-3.71322	0.0433908	NA	AT4G02270	RHS13
ATLER-4G14020	-1.06724	0.0353616	0.564853	AT4G02800	MADA1
ATLER-4G16370	-4.03786	0.0164073	NA	AT4G04750, AT4G04760	IF1, ESL3.03
ATLER-4G16380	-1.24733	0.0152783	0.35939	AT4G04745	AT4G04745
ATLER-4G31830	-1.87106	0.0475902	NA	AT4G08450	AT4G08450
ATLER-4G32880	-4.19993	0.0128081	NA	AT4G08990, AT4G14140	AT4G08990, DMT2
ATLER-4G34320	-1.54954	0.000220073	0.0196369	AT4G10250	ATHSP22.0
ATLER-4G34470	-1.16198	0.0239081	0.461526	AT4G10350	NAC070
ATLER-4G36360	-3.07867	0.0192568	0.410477	AT4G11880	AGL14
ATLER-4G36810	-1.46115	0.00730971	0.230034	AT4G12270	AT4G12270
ATLER-4G36820	-1.24689	0.0176231	0.39112	AT4G12280	AT4G12280
ATLER-4G37080	-1.63078	3.01307e-18	8.63746e-15	AT4G12490	AZI3
ATLER-4G37090	-1.9529	0.00394982	0.159845	AT4G12495	AT4G12495
ATLER-4G37310	-1.37292	0.0339783	0.553621	AT4G12690	AT4G12690
ATLER-4G38830	-1.01411	0.00200483	0.100534	AT4G13890, AT4G13930	EDA36, SHM4
ATLER-4G39810	-1.12454	0.0340252	0.553674	AT4G14540	NF-YB3
ATLER-4G41620	-1.11198	0.0315804	0.535643	AT4G15830	AT4G15830
ATLER-4G44400	-1.77418	0.0185235	0.402786	AT4G18090	AT4G18090
ATLER-4G44850	-1.107	0.00226748	0.106559	AT4G18450	AT4G18450
ATLER-4G45120	-4.3542	0.00703548	NA	AT4G18690	AT4G18690
ATLER-4G47090	-1.16528	0.0160685	0.367634	AT4G20450	AT4G20450
ATLER-4G47170	-1.39806	0.00999726	0.275072	AT1G05090	AT1G05090
ATLER-4G50750	-1.15458	0.0173848	0.388405	AT4G23600	CORI3
ATLER-4G50980	-1.25867	0.0393779	0.592825	AT4G23810	WRKY53
ATLER-4G56680	-1.14947	0.0319206	0.539857	AT4G28750	PSAE-1
ATLER-4G57250	-1.36921	0.0278162	0.503693	AT4G29270	AT4G29270
ATLER-4G58630	-2.87598	0.048674	NA	AT4G30420	UMAMIT34
ATLER-4G58890	-1.0896	0.021519	0.436469	AT4G30670	AT4G30670
ATLER-4G62480	-2.66431	0.028571	NA	AT4G33800	AT4G33800
ATLER-4G62570	-1.66614	0.000201065	0.0184936	AT4G33880	RSL2
ATLER-4G63810	-5.47954	0.00418171	0.164514	AT2G16700, AT4G34970	ADF5, ADF9
ATLER-4G65110	-1.87642	0.0488759	NA	AT4G36110	SAUR9
ATLER-4G65900	-1.7672	0.00198174	0.0996848	AT4G36880	CP1
ATLER-4G66960	-1.45059	3.00844e-06	0.000622504	AT4G37800	XTH7
ATLER-4G67020	-4.75428	0.0194353	NA	AT4G37860	AT4G37860
ATLER-5G11180	-3.10041	0.0350483	0.564362	AT5G02070	AT5G02070
ATLER-5G13270	-1.2747	4.19023e-05	0.00507549	AT5G03860	MLS
ATLER-5G13800	-1.02838	0.00406221	0.162489	AT5G04310	PLL12
ATLER-5G13970	-1.6241	1.06008e-10	7.01285e-08	AT5G04470	SIM
ATLER-5G14070	-1.84051	4.22851e-29	3.63652e-25	AT5G04560	DME
ATLER-5G14500	-4.49455	0.0235407	NA	AT5G04960	PME46
ATLER-5G14900	-2.68904	1.63758e-34	2.81663e-30	AT5G05320	AT5G05320
ATLER-5G14930	-1.95019	1.71006e-06	0.000387711	AT5G05350	AT5G05350
ATLER-5G15530	-3.3791	0.00067179	0.0465919
ATLER-5G15970	-1.12311	0.00773799	0.2364	AT5G06265	AT5G06265
ATLER-5G15980	-1.27001	0.00522801	0.187564	AT5G06270	GIR1
ATLER-5G16010	-1.08042	0.000299718	0.0247844	AT2G28305, AT2G37210, AT3G53450, AT5G06300	LOG1, LOG3, LOG4, LOG7
ATLER-5G16160	-10.2732	2.32863e-17	5.00656e-14
ATLER-5G16580	-1.05078	0.0455285	0.639627	AT5G06820	SRF2
ATLER-5G16840	-1.2771	0.00212285	0.10272	AT5G07080	AT5G07080
ATLER-5G16940	-4.83067	0.0121312	NA	AT5G07165	AT5G07165
ATLER-5G17260	-1.79806	0.000702256	0.0483152	AT5G07430	AT5G07430
ATLER-5G17480	-1.85831	2.53437e-05	0.00335825	AT5G07580	ERF106
ATLER-5G17560	-2.87795	1.20339e-10	7.39227e-08	AT5G07650	AT5G07650
ATLER-5G17940	-1.19901	5.75165e-06	0.0010305	AT5G08010	AT5G08010
ATLER-5G18100	-1.62268	0.0167942	0.378548	AT5G08150	SOB5
ATLER-5G19310	-13.0018	2.70707e-27	1.55205e-23	AT4G32210, AT5G09600	SDH3-2, SDH3-1
ATLER-5G19770	-1.86673	0.00973885	0.271108	AT5G09980	PROPEP4
ATLER-5G19930	-1.74585	3.04014e-06	0.000622504	AT5G10130	AT5G10130
ATLER-5G23280	-2.24156	0.0481506	NA	AT5G13580	ABCG6
ATLER-5G23750	-1.8711	0.0269791	0.493213	AT5G14020	AT5G14020
ATLER-5G25880	-2.4176	0.0338574	NA	AT5G15890	TBL21
ATLER-5G26590	-1.81086	3.38551e-06	0.000685067	AT5G16560	KAN
ATLER-5G31750	-1.54906	0.0032922	0.14086	AT5G21950	AT5G21950
ATLER-5G31780	-1.32829	2.72267e-06	0.000571096	AT5G21280	ATR7
ATLER-5G31940	-1.87649	1.18534e-12	1.07304e-09	AT3G44190, AT5G22140	AT3G44190, AT5G22140
ATLER-5G32240	-4.3357	0.0356007	NA	AT5G22410	RHS18
ATLER-5G32290	-1.44818	2.38484e-15	4.55769e-12	AT5G22460	AT5G22460
ATLER-5G32300	-7.72574	2.05884e-09	1.01177e-06	AT5G22470	PARP3
ATLER-5G32380	-5.43319	0.000926155	NA
ATLER-5G32390	-7.07083	1.44156e-07	5.06018e-05
ATLER-5G32440	-5.60334	0.000684873	NA	AT3G57587	AT3G57587
ATLER-5G32810	-1.54639	0.00632465	0.208338	AT5G22860	AT5G22860
ATLER-5G32990	-3.56804	0.0216615	NA	AT5G23020	IMS2
ATLER-5G33200	-1.8112	2.13919e-21	9.1985e-18	AT5G23210	SCPL34
ATLER-5G33570	-1.58366	3.97226e-15	6.21118e-12	AT5G23570	SGS3
ATLER-5G33700	-1.33149	0.000387156	0.029728	AT5G23700	AT5G23700
ATLER-5G34120	-1.57977	0.00197662	0.0996848	AT5G24070	AT5G24070
ATLER-5G35170	-4.3739	0.0311167	NA	AT5G24880	AT5G24880
ATLER-5G38790	-4.68601	0.016511	NA
ATLER-5G52180	-2.24924	0.0351647	NA	AT1G73270, AT1G73280, AT1G73290, AT1G73300, AT1G73310, AT3G10450, AT5G36180	scpl6, scpl3, scpl5, scpl2, scpl4, SCPL7, scpl1
ATLER-5G52520	-1.50445	0.0486345	NA	AT5G36710, AT5G36800	AT5G36710, AT5G36800
ATLER-5G53210	-1.30126	0.01118	0.295496	AT5G37320	AT5G37320
ATLER-5G55080	-1.32764	1.84485e-08	8.35037e-06	AT5G38700	AT5G38700
ATLER-5G55840	-1.72009	0.0441	NA	AT5G39330	AT5G39330
ATLER-5G56970	-1.11013	0.0363879	0.571573	AT5G40060	AT5G40060
ATLER-5G58970	-1.74103	0.0194542	0.413613	AT5G41730	MLKL2
ATLER-5G60770	-1.14044	0.0015567	0.0862692	AT5G43290	WRKY49
ATLER-5G60830	-1.24706	7.3027e-06	0.00121948	AT5G43350, AT5G43360, AT5G43370	PHT1;1, PHT1;3, PHT1;2
ATLER-5G60920	-1.22449	8.9108e-05	0.00970037	AT5G43440, AT5G43450	AT5G43440, AT5G43450
ATLER-5G60950	-1.83502	0.000219831	0.0196369	AT5G35450, AT5G43470, AT5G48620	AT5G35450, RPP8, AT5G48620
ATLER-5G63060	-2.81873	0.0105781	NA	AT5G45210	AT5G45210
ATLER-5G64190	-1.06729	7.20997e-05	0.00826743	AT5G46110	APE2
ATLER-5G66240	-1.52411	0.00177812	0.0929596	AT5G47990	CYP705A5
ATLER-5G66350	-2.65975	0.00647685	0.210988	AT5G48110	TPS20
ATLER-5G66520	-1.06676	0.00136593	0.0791041	AT5G48290	AT5G48290
ATLER-5G67190	-1.15049	0.00104815	0.0648819	AT1G72840, AT5G48770	TNL40, AT5G48770
ATLER-5G68560	-4.31561	0.00932292	NA	AT5G50010	SACL2
ATLER-5G68850	-1.46176	0.0241683	0.463815	AT5G50300	AZG2
ATLER-5G70370	-4.84192	0.00952203	NA	AT5G51780	BHLH
ATLER-5G70840	-1.32965	0.0111692	0.295496	AT5G52190	AT5G52190
ATLER-5G73390	-1.05719	0.00621721	0.206948	AT5G54370	AT5G54370
ATLER-5G74200	-1.16979	0.00191788	0.0981771	AT5G55110	AT5G55110
ATLER-5G75340	-1.46174	0.0121824	0.311348	AT5G56120	AT5G56120
ATLER-5G77080	-3.38377	0.0295261	NA	AT5G57625	ATCAPE5
ATLER-5G79400	-1.80924	9.89266e-06	0.0015755	AT1G53540, AT3G46230, AT5G59720	HSP17.6C, HSP17.4, HSP18.2
ATLER-5G80290	-1.40343	1.01276e-09	5.61921e-07	AT5G60530	AT5G60530
ATLER-5G84080	-1.31505	0.022351	0.444437	AT5G64040	PSAN
ATLER-5G84390	-1.32908	0.045266	0.638079	AT5G64330	NPH3
ATLER-5G88010	-1.11914	0.00158154	0.0868014	AT5G67450	ZF1

## Sheet: 2. Ler DAC7 < dme-2 DAC7
Locus	log2FoldChange	pvalue	padj	Homologs in Col	Names of homologs in Col
ATLER-1G12990	2.50363	0.006862	NA	AT1G03650	AT1G03650
ATLER-1G14640	1.11738	0.00525	0.187564	AT1G05100	MAPKKK18
ATLER-1G17170	1.01583	0.00360061	0.150348	AT1G07400, AT1G59860	HSP17.8, HSP17.6A
ATLER-1G17200	1.22569	0.000604922	0.043717	AT1G07430	HAI2
ATLER-1G19530	1.06151	0.0031255	0.135214	AT1G09460	AT1G09460
ATLER-1G19960	3.33499	0.0287851	NA	AT1G09812	AT1G09812
ATLER-1G21190	3.51011	0.0451912	NA	AT1G10810, AT1G60680, AT1G60690, AT1G60710, AT1G60730, AT1G60750	AT1G10810, AT1G60680, AT1G60690, ATB2, AT1G60730, AT1G60750
ATLER-1G22820	1.00712	0.00103538	0.0647585	AT1G12200	FMO
ATLER-1G24710	1.29858	0.01194	0.307692	AT1G13930	AT1G13930
ATLER-1G25320	1.047	0.0221558	0.443262	AT1G14480	AT1G14480
ATLER-1G35830	4.39097	0.021296	NA	AT1G24147	AT1G24147
ATLER-1G36060	1.38009	0.0023322	0.109005	AT1G24320	AT1G24320
ATLER-1G38290	1.38452	0.000328928	0.0258895	AT1G27130	GSTU13
ATLER-1G41630	1.37725	0.00132024	0.076977	AT1G30040	GA2OX2
ATLER-1G43460	1.9323	8.71082e-13	8.32367e-10	AT1G31600	TRM9
ATLER-1G43680	3.75392	6.17997e-13	6.64347e-10	AT1G31820	PUT1
ATLER-1G44350	2.51224	0.00637248	NA	AT1G32375	AT1G32375
ATLER-1G44480	1.54999	5.47163e-06	0.000990653	AT1G32450	NPF7.3
ATLER-1G44500	1.39481	0.00748174	0.232705	AT1G32470, AT2G35370	GDC-H1, GDCH
ATLER-1G46290	3.69418	0.00113899	NA	AT1G34040	TAR3
ATLER-1G46620	1.3375	1.60746e-09	8.13185e-07	AT1G34340	AT1G34340
ATLER-1G46750	3.79282	0.0330529	NA	AT1G34460	CYCB1;5
ATLER-1G47960	2.93228	0.0228951	NA	AT1G35560	TCP23
ATLER-1G55420	1.15478	0.0302954	0.523699	AT1G41820	AT1G41820
ATLER-1G57590	7.81942	7.39718e-13	7.48421e-10	AT1G43650	UMAMIT22
ATLER-1G58000	1.36919	0.00120828	0.0721613	AT1G43800	FTM1
ATLER-1G58510	1.81621	0.0215964	0.437369	AT1G44050	AT1G44050
ATLER-1G61720	1.20371	0.00211133	0.10272	AT1G48750	AT1G48750
ATLER-1G62850	1.22109	0.00208682	0.10272	AT1G49730	AT1G49730
ATLER-1G65390	2.3071	0.0132152	0.326638	AT1G52130	AT1G52130
ATLER-1G65740	1.7855	0.0378501	0.584335	AT1G52410	TSA1
ATLER-1G66560	2.50551	0.0208565	NA	AT1G53100	AT1G53100
ATLER-1G67600	1.23361	0.00125882	0.0744047	AT1G54020	AT1G54020
ATLER-1G70010	1.0047	0.00323408	0.138718	AT1G56120, AT1G56130, AT1G56140	AT1G56120, AT1G56130, AT1G56140
ATLER-1G70630	1.92791	0.0256792	0.477494	AT1G09350, AT1G56600	GolS3, GolS2
ATLER-1G71270	2.70057	0.0220887	NA	AT1G57750	CYP96A15
ATLER-1G71760	1.28139	0.00154804	0.0862692	AT1G58270	ZW9
ATLER-1G72690	1.00112	0.0330245	0.549343	AT1G60030	NAT7
ATLER-1G73060	1.04644	0.0443406	0.632056	AT1G60470	GolS4
ATLER-1G75120	1.02562	0.00769901	0.235685	AT1G62240	AT1G62240
ATLER-1G78880	1.04927	0.0349731	0.563766	AT1G65500	STMP6
ATLER-1G80950	1.55726	0.00816526	0.243824	AT1G67510	AT1G67510
ATLER-1G81310	1.0482	0.00488385	0.179858	AT1G67810	SUFE2
ATLER-1G82200	1.45551	3.75761e-07	0.000117511	AT1G68620	AT1G68620
ATLER-1G82310	2.96259	0.0452797	NA	AT1G68725	AGP19
ATLER-1G83320	1.55324	1.61663e-05	0.00231717	AT1G69580	AT1G69580
ATLER-1G83740	1.62183	7.22252e-06	0.00121948	AT1G69870	NPF2.13
ATLER-1G84250	2.37349	0.0433533	NA	AT1G70350	AT1G70350
ATLER-1G84370	1.94768	0.000528189	0.038659	AT1G70470	AT1G70470
ATLER-1G84580	1.04512	0.0135391	0.329727	AT1G70670, AT1G70680	CLO4, AT1G70680
ATLER-1G84590	1.26449	0.0113134	0.298036	AT1G70670, AT1G70680	CLO4, AT1G70680
ATLER-1G84740	1.93234	7.86263e-06	0.00127582	AT1G70830, AT1G70850	MLP28, MLP34
ATLER-1G86150	1.204	0.0222804	0.443546	AT1G72230	AT1G72230
ATLER-1G87210	1.6272	0.00636518	0.208934	AT1G73220	45566
ATLER-1G88410	1.18385	0.00031431	0.0252623	AT1G74310	HSP101
ATLER-1G89210	1.29161	0.000243199	0.021342	AT1G75040	PR5
ATLER-1G90930	1.04069	0.000333494	0.0260731	AT1G76680, AT1G76690	OPR1, OPR2
ATLER-1G93920	1.04407	0.0167927	0.378548	AT1G79420	BDR2
ATLER-1G94160	1.52773	0.00117432	0.0708676	AT1G79620	VRLK1
ATLER-1G95100	1.99966	0.00392431	0.159845	AT1G80520	AT1G80520
ATLER-1G95190	1.16763	0.0208262	0.428837	AT1G80590	WRKY66
ATLER-2G11280	1.23222	0.0209815	0.430134	AT2G01913	AT2G01913
ATLER-2G11530	1.19216	0.00088935	0.0577238	AT2G02100, AT2G02120, AT2G02130	LCR69, PDF2.1, LCR68
ATLER-2G11720	2.64762	0.0170791	NA
ATLER-2G13250	1.24561	0.0310578	0.531536	AT2G03740	LEA11
ATLER-2G13830	3.10336	0.0340011	NA	AT2G04040, AT2G04050, AT2G04070, AT2G04080	DTX1, AT2G04050, AT2G04070, AT2G04080
ATLER-2G14880	5.11435	0.00834906	NA
ATLER-2G14970	1.03143	0.0031288	0.135214	AT2G04850	AT2G04850
ATLER-2G15770	2.17999	6.38679e-15	9.1544e-12	AT2G05440, AT2G05510	GRP9, AT2G05510
ATLER-2G15810	1.69496	1.14066e-07	4.35276e-05	AT2G05440, AT2G05510	GRP9, AT2G05510
ATLER-2G15830	4.39988	0.00696136	NA	AT2G05530	AT2G05530
ATLER-2G30870	1.65991	2.50373e-12	2.15321e-09	AT2G14580, AT2G14610	PRB1, PR1
ATLER-2G30880	1.08326	0.00136219	0.0791041	AT2G14620	XTH10
ATLER-2G33740	1.28033	0.0162088	0.36926	AT2G16890	AT2G16890
ATLER-2G35650	1.2592	6.38939e-05	0.00752722	AT2G18500	OFP7
ATLER-2G36390	1.12471	0.00154874	0.0862692	AT2G19190	FRK1
ATLER-2G37290	1.44875	0.00472505	0.176909	AT2G20100	UKTF1
ATLER-2G37800	1.04625	2.4154e-05	0.00327125	AT2G20560	DNAJ
ATLER-2G38370	2.04991	0.0384952	NA	AT2G20940	AT2G20940
ATLER-2G42500	1.14651	0.0208435	0.428837	AT2G24600	AT2G24600
ATLER-2G42860	1.29283	0.00214996	0.10272	AT2G24850	TAT3
ATLER-2G46830	1.92569	0.00216894	0.10334	AT2G28500	LBD11
ATLER-2G46840	1.17976	1.4322e-06	0.000351912	AT2G28510	DOF2.1
ATLER-2G47000	1.11776	2.2132e-06	0.000469963	AT2G28660	ATHMP18
ATLER-2G47560	1.47613	0.0236003	0.458154	AT2G29150, AT2G29290, AT2G29350, AT2G29360, AT2G29370	AT2G29150, DEG14, SAG13, AT2G29360, AT2G29370
ATLER-2G47720	1.00953	0.00385284	0.158159	AT2G29150, AT2G29290, AT2G29350, AT2G29360, AT2G29370	AT2G29150, DEG14, SAG13, AT2G29360, AT2G29370
ATLER-2G47750	1.23372	0.0201357	0.422875	AT2G29380	HAI3
ATLER-2G48860	2.45147	0.0175258	NA	AT2G30400	OFP2
ATLER-2G49150	1.42472	0.00206623	0.102464	AT2G29300, AT2G29310, AT2G29320, AT2G29330, AT2G29340, AT2G30670	AT2G29300, AT2G29310, AT2G29320, TRI, AT2G29340, AT2G30670
ATLER-2G49290	1.28875	0.0222409	0.443273	AT1G11610, AT2G30750, AT2G30770	CYP71A18, CYP71A12, CYP71A13
ATLER-2G49350	2.72257	0.0300573	NA	AT2G30830	AT2G30830
ATLER-2G50580	1.32437	0.000526071	0.038659	AT2G31900	XIF
ATLER-2G53780	1.03538	0.00156488	0.0862692	AT2G34650	PID
ATLER-2G56060	1.56031	0.00245705	0.113605	AT2G36640	ECP63
ATLER-2G56450	1.63133	0.0123225	0.314256	AT2G36970	AT2G36970
ATLER-2G56550	1.41821	1.92992e-05	0.00269875	AT2G37040, AT3G53260	pal1, PAL2
ATLER-2G56680	1.2088	0.00369982	0.153712	AT2G16850, AT2G37170, AT2G37180, AT2G39010, AT3G53420, AT3G54820, AT4G35100, AT5G60660	PIP2;8, PIP2B, RD28, PIP2E, PIP2A, PIP2;5, PIP3, PIP2;4
ATLER-2G56690	1.20291	0.00122679	0.073013	AT2G16850, AT2G37170, AT2G37180, AT2G39010, AT3G53420, AT3G54820, AT4G35100, AT5G60660	PIP2;8, PIP2B, RD28, PIP2E, PIP2A, PIP2;5, PIP3, PIP2;4
ATLER-2G56800	1.07517	1.35806e-05	0.00201368	AT2G37280	ABCG33
ATLER-2G57110	2.30526	0.0017314	0.091631	AT2G37590	DOF2.4
ATLER-2G57780	1.22308	0.00578887	0.199536	AT2G38180	AT2G38180
ATLER-2G57840	1.38417	0.000102175	0.0108482	AT2G38240	JOX4
ATLER-2G60560	1.42072	0.0302378	0.523699	AT2G40670	RR16
ATLER-2G61070	1.0325	0.00130708	0.0767296	AT2G41100	TCH3
ATLER-2G62760	1.30469	0.000487972	0.0363339	AT2G42540	COR15A
ATLER-2G63920	1.31032	4.19144e-06	0.00080103	AT2G43580	AT2G43580
ATLER-2G64840	1.1104	0.0111307	0.295496	AT2G44460	BGLU28
ATLER-2G65870	1.0285	0.00959295	0.26931	AT2G45450	ZPR1
ATLER-2G66710	1.33756	9.61754e-05	0.0102746	AT2G46240	BAG6
ATLER-2G68600	1.73321	1.55224e-05	0.00224357	AT2G47950	AT2G47950
ATLER-3G10880	1.02142	0.0106043	0.286426	AT3G01750	AT3G01750
ATLER-3G14950	1.98015	0.0327288	NA	AT3G05370	RLP31
ATLER-3G15280	1.23782	0.030667	0.528	AT3G05640	EGR1
ATLER-3G15290	1.11304	0.0158708	0.365922	AT3G05650	RLP32
ATLER-3G17750	1.08662	0.0384573	0.587969	AT3G07620	AT3G07620
ATLER-3G18750	2.54286	0.0353289	NA	AT3G09032	AT3G09032
ATLER-3G21380	1.1863	3.61594e-05	0.0044744	AT3G11280	AT3G11280
ATLER-3G22450	1.23387	0.00788561	0.23879	AT3G12220	scpl16
ATLER-3G22460	2.25738	1.50362e-05	0.00219171	AT3G12230, AT3G12240	scpl14, SCPL15
ATLER-3G23180	1.62679	0.0323707	0.543196	AT3G12910	AT3G12910
ATLER-3G23460	1.54944	0.00393374	0.159845	AT3G13130	AT3G13130
ATLER-3G25230	1.86101	3.6672e-05	0.00450542	AT3G14440	NCED3
ATLER-3G26760	1.17825	0.00711409	0.226178	AT3G15670	LEA76
ATLER-3G27360	1.50417	2.46666e-08	1.08786e-05	AT3G16240	DELTA-TIP
ATLER-3G27400	1.64745	0.0375766	NA	AT3G16280	ERF036
ATLER-3G27450	1.19188	0.0103278	0.281072	AT3G16330	AT3G16330
ATLER-3G30510	2.35559	0.0026871	0.12099	AT3G18900	AT3G18900
ATLER-3G31050	1.0946	9.90868e-07	0.000257853	AT3G19370	AT3G19370
ATLER-3G33200	1.07587	0.00628812	0.207992	AT3G21230	4CL5
ATLER-3G33570	1.36887	0.000438862	0.0329626	AT3G21520	DMP1
ATLER-3G35110	1.04914	0.018915	0.408204	AT3G22840	ELIP1
ATLER-3G37640	1.61866	0.0499473	0.668682	AT3G24900, AT3G24982, AT3G25010, AT3G25020	RLP39, RLP40, RLP41, RLP42
ATLER-3G37950	1.10795	5.41891e-09	2.58904e-06	AT3G25290	AT3G25290
ATLER-3G38160	1.88084	0.0214578	0.435744	AT3G25560	NIK2
ATLER-3G38510	2.25706	4.67676e-05	0.00562519	AT3G25760, AT3G25770	AOC1, AOC2
ATLER-3G38520	2.6035	7.26879e-06	0.00121948	AT3G25760, AT3G25770	AOC1, AOC2
ATLER-3G39420	1.95074	0.0266267	NA	AT3G26480	AT3G26480
ATLER-3G40010	2.17017	3.7504e-06	0.000733032	AT3G26830	PAD3
ATLER-3G42100	2.04598	0.0383394	0.587734	AT3G28510	AT3G28510
ATLER-3G42220	1.44231	0.00607689	0.205585	AT3G28580	AT3G28580
ATLER-3G42240	2.59556	0.00695083	0.221397	AT3G28600	AT3G28600
ATLER-3G44470	1.26707	0.0291586	0.515704	AT3G29670	PMAT2
ATLER-3G62380	2.03544	0.00165939	0.0891892	AT3G44770	AT3G44770
ATLER-3G65340	1.7222	0.0162664	0.370082	AT3G47090, AT3G47580	AT3G47090, AT3G47580
ATLER-3G65920	1.33627	9.01839e-11	6.20465e-08	AT3G47540	AT3G47540
ATLER-3G69240	2.28039	5.78153e-10	3.42905e-07	AT3G50440	MES10
ATLER-3G69287	1.98836	0.00280855	0.124503
ATLER-3G70590	1.63976	0.0256473	0.477417	AT3G51680	SDR2
ATLER-3G70810	1.53076	0.0127086	0.318418	AT3G51895	SULTR3;1
ATLER-3G72330	1.08392	0.000229967	0.0203888	AT2G37040, AT3G53260	pal1, PAL2
ATLER-3G73960	1.8671	1.1951e-05	0.00183533	AT2G16850, AT2G37170, AT2G37180, AT2G39010, AT3G53420, AT3G54820, AT4G35100, AT5G60660	PIP2;8, PIP2B, RD28, PIP2E, PIP2A, PIP2;5, PIP3, PIP2;4
ATLER-3G75360	1.45903	2.6449e-14	3.49941e-11	AT3G55970	JRG21
ATLER-3G75640	1.12284	0.0190761	0.408322	AT3G56240	CCH
ATLER-3G75890	3.55583	0.0213982	NA	AT3G56500	AT3G56500
ATLER-3G76170	1.9524	0.00033845	0.0263409	AT3G56770	AT3G56770
ATLER-3G76710	2.14844	5.06254e-21	1.74151e-17	AT3G57260	PR2
ATLER-3G77000	1.01109	0.0449653	0.636546	AT3G57540	REM4.1
ATLER-3G79770	2.61692	0.000582538	0.042277	AT3G60160, AT3G60970	ABCC9, ABCC15
ATLER-4G15830	1.26549	0.000278003	0.0237729	AT4G05110, AT4G05120, AT4G05130, AT4G05140	ENT6, FUR1, ENT4, AT4G05140
ATLER-4G16460	1.2195	0.000416625	0.0318487	AT4G04710	CPK22
ATLER-4G16890	1.52469	0.0251761	0.472739	AT4G04540	CRK39
ATLER-4G16990	5.61349	0.000153449	0.0148947	AT4G04510	CRK38
ATLER-4G31430	1.0294	0.00845741	0.249944	AT4G08170	ITPK3
ATLER-4G36370	2.53737	0.00853374	NA	AT4G11890	ARCK1
ATLER-4G37950	1.06609	0.0114458	0.299645	AT4G13235	EDA21
ATLER-4G39140	1.44293	0.0111486	0.295496	AT4G14096, AT4G14103	AT4G14096, AT4G14103
ATLER-4G42240	1.19526	0.000754924	0.0507214
ATLER-4G42950	1.0682	0.0107708	0.289014	AT4G16790	AT4G16790
ATLER-4G43510	1.78316	0.000322509	0.0256813	AT4G17340, AT5G47450	TIP2;2, TIP2;3
ATLER-4G43620	1.54805	0.00197177	0.0996848	AT4G17470	CRSH
ATLER-4G46330	1.96763	1.13039e-10	7.201e-08	AT4G19720	AT4G19720
ATLER-4G48590	1.03821	0.0175261	0.389973	AT4G21830, AT4G21840, AT4G21850	MSRB7, MSRB8, MSRB9
ATLER-4G49070	2.07783	0.00459115	0.173938	AT4G22212	AT4G22212
ATLER-4G50510	2.29693	0.000639751	0.0449132	AT4G23410	TET5
ATLER-4G51180	2.37657	0.0204548	NA	AT4G23990, AT4G24000	CSLG3, CSLG2
ATLER-4G52280	1.3672	0.00011148	0.011621	AT4G24960	HVA22D
ATLER-4G52970	1.01627	0.0358925	0.568813	AT4G25580	AT4G25580
ATLER-4G54580	1.41646	0.0061338	0.205585	AT4G26950	AT4G26950
ATLER-4G55090	1.33561	0.000154143	0.0148947	AT4G27410	RD26
ATLER-4G55260	1.29988	8.60739e-07	0.000234995	AT4G27560, AT4G27570	UGT79B2, UGT79B3
ATLER-4G55310	1.6743	0.0108993	0.291552	AT4G27590	ATHMP37
ATLER-4G55780	1.07763	0.0203526	0.424533	AT4G27970	SLAH2
ATLER-4G59030	1.353	0.0434383	0.624209	AT3G48930, AT4G30800, AT5G23740	EMB1080, AT4G30800, RPS11-BETA
ATLER-4G59410	1.00094	0.0252344	0.473086	AT4G31110	AT4G31110
ATLER-4G62110	1.48369	0.00630399	0.208116	AT4G33467	AT4G33467
ATLER-4G62890	1.1805	8.98297e-07	0.000241417	AT4G34131, AT4G34135	UGT73B3, UGT73B2
ATLER-4G63010	1.21781	0.0158444	0.365803	AT4G34220	RDK1
ATLER-4G63970	1.05715	0.00619332	0.206845	AT4G35110	PEARLI 4
ATLER-4G65670	1.60645	0.00180766	0.0942172	AT4G36670	PMT6
ATLER-4G66690	1.07827	0.0459254	0.641166	AT2G23060, AT4G37580	AT2G23060, HLS1
ATLER-4G67660	1.44485	0.0457608	0.640568	AT4G38410	AT4G38410
ATLER-4G67830	1.0288	0.0214428	0.435744	AT4G38580	FP6
ATLER-5G10410	1.93569	0.0355199	0.565127	AT5G01360	TBL3
ATLER-5G11640	1.43446	1.01567e-05	0.00160271	AT5G02460	PEAR2
ATLER-5G12480	1.27125	0.0134597	0.329423	AT5G03210	DIP2
ATLER-5G13670	1.59015	2.83736e-15	4.88025e-12	AT5G04220	SYTC
ATLER-5G14600	1.09069	0.000210217	0.0191309	AT5G05040, AT5G05060	AT5G05040, AT5G05060
ATLER-5G15510	1.02361	0.00214194	0.10272	AT5G05870	UGT76C1
ATLER-5G15740	1.01914	0.000858954	0.0559622	AT5G06060	AT5G06060
ATLER-5G16220	1.97053	0.0209464	NA	AT5G06480	AT5G06480
ATLER-5G16480	1.91369	1.08395e-09	5.82622e-07	AT5G06720, AT5G06730	PA2, AT5G06730
ATLER-5G16510	1.70872	2.48864e-11	1.86107e-08	AT5G06760	LEA4-5
ATLER-5G16600	1.63134	0.000646286	0.0450677	AT5G06839	TGA10
ATLER-5G17320	3.39597	7.92204e-08	3.0968e-05	AT5G07480	KUOX1
ATLER-5G17410	3.51078	0.000150874	0.0147445	AT5G07530	GRP17
ATLER-5G17600	1.17546	9.42908e-06	0.0015157	AT5G07680	NAC080
ATLER-5G17690	2.77236	1.7284e-06	0.000387711	AT5G07770	FH16
ATLER-5G18360	2.54164	1.2783e-05	0.00191189	AT5G08350, AT5G23350, AT5G23360, AT5G23370	AT5G08350, AT5G23350, AT5G23360, AT5G23370
ATLER-5G18370	5.52412	1.74981e-06	0.000387711	AT5G08360	AT5G08360
ATLER-5G18380	2.42691	4.42892e-08	1.90443e-05	AT5G08370	AGAL2
ATLER-5G18660	1.97058	0.00103274	0.0647585	AT5G08600	AT5G08600
ATLER-5G19170	3.35473	9.47684e-09	4.40545e-06	AT5G09470	DIC3
ATLER-5G21200	1.49876	0.00562853	0.19717	AT5G11320	YUC4
ATLER-5G23920	1.73051	6.0031e-12	4.69333e-09	AT5G14180	MPL1
ATLER-5G24270	1.40061	0.0357509	0.567265	AT5G14510	VPNB1
ATLER-5G25090	1.10338	0.0308952	0.529281	AT5G15190	AT5G15190
ATLER-5G25950	1.46279	0.00899371	0.261466	AT5G15960	KIN1
ATLER-5G28100	1.19285	0.000329045	0.0258895	AT5G17980	MCTP16
ATLER-5G29240	2.55912	0.0308277	NA	AT5G18970	AT5G18970
ATLER-5G32260	6.02335	1.15746e-05	0.00179354	AT5G22430	AT5G22430
ATLER-5G32350	1.50147	6.90558e-10	3.9592e-07	AT5G22500	FAR1
ATLER-5G32430	1.2999	6.94326e-05	0.00804762	AT5G22550	AT5G22550
ATLER-5G32900	1.87202	0.0258957	NA	AT5G22930	AT5G22930
ATLER-5G34680	1.86505	0.0295598	0.517473	AT5G24420	PGL5
ATLER-5G34800	4.47582	0.00786321	NA	AT5G24540, AT5G24550	BGLU31, BGLU32
ATLER-5G34810	3.98968	0.0243494	NA	AT5G24540, AT5G24550	BGLU31, BGLU32
ATLER-5G34930	2.81582	0.00416827	0.164514	AT5G24655, AT5G24660	LSU4, LSU2
ATLER-5G35060	1.33178	0.00454281	0.173251	AT5G24800	BZIP9
ATLER-5G35390	1.58709	0.0217176	0.437917	AT5G25120, AT5G25130, AT5G25140, AT5G25180	CYP71B11, CYP71B12, CYP71B13, CYP71B14
ATLER-5G40260	1.14113	0.0320025	0.54018	AT5G28650	WRKY74
ATLER-5G45800	2.0698	2.07367e-13	2.3778e-10
ATLER-5G52610	1.13954	0.00586906	0.201091	AT5G36907	AT5G36907
ATLER-5G52730	1.17514	0.000979029	0.0628332	AT5G36970	NHL25
ATLER-5G53140	1.26944	0.00429186	0.167392	AT5G37260	RVE2
ATLER-5G53720	2.31394	0.00141321	0.0812949	AT5G37660	PDLP7
ATLER-5G55620	2.75107	4.69516e-06	0.000868352	AT5G39100, AT5G39110, AT5G39120, AT5G39130, AT5G39150, AT5G39160, AT5G39180, AT5G39190	GLP6, AT5G39110, AT5G39120, AT5G39130, AT5G39150, AT5G39160, AT5G39180, GER2
ATLER-5G55630	1.72818	6.79014e-06	0.0011797	AT5G39100, AT5G39110, AT5G39120, AT5G39130, AT5G39150, AT5G39160, AT5G39180, AT5G39190	GLP6, AT5G39110, AT5G39120, AT5G39130, AT5G39150, AT5G39160, AT5G39180, GER2
ATLER-5G60080	1.13793	0.0105863	0.286426	AT5G42720	AT5G42720
ATLER-5G61410	1.41391	4.59393e-06	0.000858865	AT5G43870	FL1
ATLER-5G63930	1.23429	0.025022	0.472188	AT5G45890	SAG12
ATLER-5G64730	1.43966	0.00146049	0.0832498	AT5G46590	NAC096
ATLER-5G67160	1.8839	0.0146619	0.348804	AT5G48740	AT5G48740
ATLER-5G69240	1.01628	0.0338928	0.553621	AT5G50720	HVA22E
ATLER-5G70540	1.05418	0.0263412	0.485084	AT5G51920	AT5G51920
ATLER-5G71300	1.32005	0.000631818	0.0449132	AT5G52570	BETA-OHASE 2
ATLER-5G73130	1.19161	0.00420271	0.164662	AT5G54165	AT5G54165
ATLER-5G73770	1.31411	0.0188684	0.408204	AT5G54710	AT5G54710
ATLER-5G74070	1.34038	0.00416484	0.164514	AT5G54980	CASPL2D1
ATLER-5G74540	1.1401	0.0237375	0.458748	AT5G55410	AT5G55410
ATLER-5G75170	1.15238	1.78639e-06	0.000387711	AT5G55970	DDR1
ATLER-5G76560	1.30342	0.000148309	0.0145767	AT5G57130	SMXL5
ATLER-5G76820	1.11311	0.00146171	0.0832498	AT5G57390	AIL5
ATLER-5G77140	2.76772	0.00959808	0.26931	AT5G57670	AT5G57670
ATLER-5G78130	1.23754	0.0230878	0.452088	AT5G58540	AT5G58540
ATLER-5G78960	1.16443	0.000623435	0.0446795	AT5G59310, AT5G59320	LTP4, LTP3
ATLER-5G79930	1.17761	4.46665e-07	0.00013719	AT5G60200	TMO6
ATLER-5G82790	1.27771	0.0458453	0.640568	AT5G62820	CASPL4A2
ATLER-5G82910	1.45159	0.0133439	0.327879	AT5G62940	HCA2
ATLER-5G87690	1.43453	0.00314766	0.135689	AT5G67180	TOE3
ATLER-5G87990	1.33775	0.0428865	0.619872	AT5G67430	AT5G67430

## Sheet: 3. Ler DAS14 > dme-2 DAS14
Locus	log2FoldChange	pvalue	padj	Homologs in Col	Names of homologs in Col
ATLER-1G10570	-1.57369	0.0154788	0.0441445	AT1G01520	ASG4
ATLER-1G10930	-1.97587	0.0146622	0.0422059	AT1G01840	AT1G01840
ATLER-1G11350	-2.46312	0.00363691	0.0126139	AT1G02230	NAC004
ATLER-1G11880	-2.24489	0.0263415	0.0693725	AT1G02700	AT1G02700
ATLER-1G11960	-1.25996	5.09604e-06	3.06623e-05	AT1G02770	AT1G02770
ATLER-1G11990	-1.4221	2.35378e-20	5.11007e-19	AT1G02800	CEL2
ATLER-1G13050	-1.71827	0.000123989	0.000595954	AT1G03710	AT1G03710
ATLER-1G13360	-1.71301	2.07362e-16	3.5537e-15	AT1G03495, AT1G03940	AT1G03495, AT1G03940
ATLER-1G14150	-1.40418	0.00627327	0.0204183	AT1G04660	AT1G04660
ATLER-1G15780	-3.07309	0.000212645	0.000976653	AT1G06090, AT1G06100, AT1G06120	ADS1.2, ADS1.3, ADS1.4
ATLER-1G17040	-1.07972	0.0169042	0.0475861	AT1G07270	CDC6B
ATLER-1G17200	-1.71541	1.77525e-07	1.30992e-06	AT1G07430	HAI2
ATLER-1G18020	-3.54645	0.00897668	0.0278156	AT1G08080	ACA7
ATLER-1G19200	-2.13077	0.0102052	0.0310679	AT1G09170	AT1G09170
ATLER-1G20550	-1.31031	0.0156127	0.0444897	AT1G10300	NOG1-2
ATLER-1G20580	-1.19428	0.0262433	0.0691832	AT1G10330	AT1G10330
ATLER-1G20620	-1.41877	2.27306e-05	0.000124022	AT1G10360, AT1G10370	GSTU18, ERD9
ATLER-1G21640	-3.38256	0.0414422	0.100319	AT1G11230	AT1G11230
ATLER-1G21800	-3.88626	0.0389207	0.0953661	AT1G11362	AT1G11362
ATLER-1G22100	-1.06834	2.1634e-13	2.95918e-12	AT1G11600	CYP77B1
ATLER-1G23010	-1.08335	0.000127923	0.000613296	AT1G12370	PHR1
ATLER-1G23200	-1.53097	2.49205e-05	0.000134937	AT1G12570	AT1G12570
ATLER-1G24110	-1.66155	1.66275e-06	1.07359e-05	AT1G13420	ST4B
ATLER-1G24160	-1.47707	2.25256e-26	6.72773e-25	AT1G13470	AT1G13470
ATLER-1G24400	-1.24058	0.0144281	0.0416365	AT1G13650	AT1G13650
ATLER-1G25360	-2.00219	6.39819e-25	1.76788e-23	AT1G14520	MIOX1
ATLER-1G25790	-2.51035	5.94019e-25	1.65238e-23	AT1G14870, AT1G14880, AT5G35525	PCR2, PCR1, AT5G35525
ATLER-1G26080	-4.08315	0.0267504	0.0702602	AT1G15150, AT1G15160, AT1G15170, AT1G15180	AT1G15150, AT1G15160, AT1G15170, AT1G15180
ATLER-1G26150	-2.07604	5.50107e-16	9.11027e-15	AT1G15210	ABCG35
ATLER-1G26530	-1.3342	6.65858e-13	8.72114e-12	AT1G15550	GA3OX1
ATLER-1G27110	-1.03763	0.000801033	0.00327383	AT1G16090	WAKL7
ATLER-1G27160	-2.75767	0.0254652	0.0675281	AT1G16130, AT1G16150	WAKL2, WAKL4
ATLER-1G27270	-2.38921	1.77848e-05	9.87311e-05	AT1G16260	WAKL8
ATLER-1G27400	-1.04368	0.00526495	0.017503	AT1G16390	45568
ATLER-1G27410	-3.38608	1.086e-35	4.63751e-34	AT1G16400, AT1G16410	CYP79F2, CYP79F1
ATLER-1G27420	-2.74805	1.23233e-169	5.92319e-167	AT1G16400, AT1G16410	CYP79F2, CYP79F1
ATLER-1G27790	-1.05798	0.000100885	0.000492464	AT1G16790	AT1G16790
ATLER-1G29800	-1.3058	9.83504e-24	2.56331e-22	AT1G18590	SOT17
ATLER-1G30090	-2.96674	0.0378078	0.0931583	AT1G18830	SEC31A
ATLER-1G30240	-4.15618	0.000725697	0.00299435	AT1G18970, AT1G18980	GLP4, AT1G18980
ATLER-1G30980	-1.89831	0.00570896	0.0187885	AT1G19610	PDF1.4
ATLER-1G31150	-3.38165	0.0441736	0.105608	AT1G19780	CNGC8
ATLER-1G31180	-2.71056	0.0240409	0.0643123	AT1G19830	SAUR54
ATLER-1G31320	-2.92113	6.06406e-07	4.16939e-06	AT1G19960	AT1G19960
ATLER-1G32710	-1.18288	0.00402383	0.0138101	AT1G21240	WAK3
ATLER-1G34580	-1.73179	0.014896	0.0427539	AT1G22980	AT1G22980
ATLER-1G34630	-1.70729	6.62101e-79	8.49957e-77	AT1G23020	FRO3
ATLER-1G34870	-1.02086	1.73253e-09	1.63806e-08	AT1G23205	AT1G23205
ATLER-1G35060	-1.16647	6.14556e-41	3.09043e-39	AT1G23390	KFB
ATLER-1G35330	-4.7451	0.000685179	0.0028385	AT1G23720	EXT15
ATLER-1G35400	-1.12998	6.99914e-08	5.48571e-07	AT1G23790	CORD4
ATLER-1G35640	-1.14676	1.4189e-96	2.42361e-94	AT1G24020	MLP423
ATLER-1G35980	-1.4748	5.76668e-17	1.02218e-15	AT1G24260	45538
ATLER-1G36280	-1.96807	3.01348e-09	2.7842e-08	AT1G24540	CYP86C1
ATLER-1G36910	-3.27009	0.0158687	0.0450824	AT1G25460	AT1G25460
ATLER-1G37260	-4.25479	0.0179192	0.0500139	AT1G26250	EXT18
ATLER-1G38180	-3.2171	0.00365075	0.0126473	AT1G27040	NPF4.5
ATLER-1G41410	-3.8609	0.000175175	0.000816718	AT1G29860	WRKY71
ATLER-1G41670	-1.20624	0.0234867	0.0630338	AT1G30080	AT1G30080
ATLER-1G43450	-7.15928	1.18892e-57	9.23779e-56	AT1G31580	ECS1
ATLER-1G43510	-4.09717	0.0223531	0.0605178	AT1G31670	AT1G31670
ATLER-1G43770	-5.0517	5.36427e-08	4.24785e-07	AT1G31885	NIP3;1
ATLER-1G43790	-1.13214	5.03479e-13	6.64879e-12	AT1G31920	AT1G31920
ATLER-1G43890	-4.60205	0.00489232	0.0164094	AT1G32020	AT1G32020
ATLER-1G44230	-4.6835	0.00374969	0.0129553
ATLER-1G45820	-6.21626	5.22442e-06	3.13863e-05	AT1G33840	AT1G33840
ATLER-1G46030	-6.04993	1.58762e-05	8.87556e-05
ATLER-1G46050	-3.92744	0.0362459	0.0899317
ATLER-1G46200	-1.72107	1.69964e-25	4.87891e-24	AT1G33960	AIG1
ATLER-1G46290	-1.23449	0.000484934	0.00207422	AT1G34040	TAR3
ATLER-1G46300	-6.38328	1.54326e-06	1.00302e-05	AT1G31540	AT1G31540
ATLER-1G46310	-5.25224	0.000490167	0.00209487
ATLER-1G46320	-3.87477	0.0499681	0.116971
ATLER-1G46870	-1.93096	1.95863e-24	5.26412e-23	AT1G34570, AT3G15750	AT1G34570, AT3G15750
ATLER-1G46890	-1.0334	0.0328364	0.0832307	AT1G34580	AT1G34580
ATLER-1G48170	-1.69711	0.00663028	0.021415	AT1G35730	PUM9
ATLER-1G49290	-1.05213	2.34052e-20	5.08663e-19	AT1G36280, AT4G18440	AT1G36280, AT4G18440
ATLER-1G50730	-4.12469	0.0211453	0.0576193	AT1G36920	AT1G36920
ATLER-1G51330	-2.6073	0.000104573	0.000508305	AT1G37150, AT2G25710	HCS2, HCS1
ATLER-1G56900	-2.88892	0.0104643	0.0317631	AT1G43040	SAUR58
ATLER-1G58830	-1.59619	0.048243	0.113615	AT1G44608	AT1G44608
ATLER-1G59020	-7.27862	7.68015e-09	6.80967e-08
ATLER-1G59030	-5.63537	6.30959e-05	0.000318453
ATLER-1G59070	-1.99026	0.000276873	0.00124211	AT1G44970	PRX9
ATLER-1G59170	-4.48857	0.00783497	0.0247528	AT1G45063	AT1G45063
ATLER-1G59330	-1.045	2.26873e-09	2.11981e-08	AT1G45191	BGLU1
ATLER-1G59700	-1.08298	0.0113951	0.0341176	AT1G46768	RAP2.1
ATLER-1G59860	-2.32462	8.72494e-06	5.0868e-05	AT1G47271	AT1G47271
ATLER-1G60040	-3.81326	0.0120422	0.0358062	AT1G47400	FEP3
ATLER-1G60170	-7.22058	1.02229e-08	8.89251e-08	AT3G44713	AT3G44713
ATLER-1G61420	-1.10246	1.75108e-14	2.58509e-13	AT1G48460	AT1G48460
ATLER-1G61430	-1.48169	0.0129685	0.0380948	AT1G48470, AT1G66200, AT3G17820, AT5G16570, AT5G37600	GLN1;5, GSR2, GLN1.3, GLN1;4, GSR 1
ATLER-1G61640	-1.04813	0.000820163	0.00334606	AT1G48660	AT1G48660
ATLER-1G61720	-1.35623	3.50921e-13	4.72806e-12	AT1G48750	AT1G48750
ATLER-1G66100	-3.19386	1.18594e-18	2.35231e-17	AT1G52690	LEA7
ATLER-1G66210	-1.56834	3.21215e-15	4.99539e-14	AT1G52770	AT1G52770
ATLER-1G67720	-1.17161	0.00189118	0.00707328	AT1G54120	AT1G54120
ATLER-1G69120	-1.07291	0.0300739	0.0773863	AT1G55420	EDA11
ATLER-1G70010	-1.01131	7.31753e-35	2.98301e-33	AT1G56120, AT1G56130, AT1G56140	AT1G56120, AT1G56130, AT1G56140
ATLER-1G70410	-1.2549	3.51161e-26	1.03535e-24	AT1G56430	NAS4
ATLER-1G70680	-1.10094	3.77357e-07	2.6664e-06	AT1G56650	PAP1
ATLER-1G71120	-1.17413	0.000231353	0.00105461	AT1G57590	PAE2
ATLER-1G72050	-1.48297	0.027974	0.0727787	AT1G58525, AT1G58725, AT1G59030, AT1G59406, AT3G43550, AT3G43570	AT1G58525, AT1G58725, AT1G59030, AT1G59406, AT3G43550, AT3G43570
ATLER-1G72830	-1.1268	2.23822e-22	5.48099e-21	AT1G60190	PUB19
ATLER-1G73190	-1.72466	6.42165e-47	3.75985e-45	AT1G60590	AT1G60590
ATLER-1G73290	-2.9249	4.29097e-13	5.69593e-12	AT1G10810, AT1G60680, AT1G60690, AT1G60710, AT1G60730, AT1G60750	AT1G10810, AT1G60680, AT1G60690, ATB2, AT1G60730, AT1G60750
ATLER-1G74820	-1.04315	0.000199549	0.000921011	AT1G61930	S40-6
ATLER-1G75070	-1.46662	0.0248169	0.066063	AT1G62190	AT1G62190
ATLER-1G75490	-1.32715	1.21826e-35	5.18088e-34	AT1G62540, AT1G62560, AT1G65860	FMO GS-OX2, FMO GS-OX3, FMO GS-OX1
ATLER-1G75650	-1.50567	0.02342	0.0628876	AT1G62720	NG1
ATLER-1G76840	-1.86748	0.00199934	0.00743563	AT1G63710	CYP86A7
ATLER-1G77280	-1.00782	0.0104323	0.0316754	AT1G64110	DAA1
ATLER-1G77720	-1.25346	3.30097e-08	2.67757e-07	AT1G64500	THRUMIN1
ATLER-1G78730	-1.7296	4.90924e-09	4.43268e-08	AT1G65370	AT1G65370
ATLER-1G78800	-2.91752	1.62439e-06	1.05112e-05	AT1G65450	GLC
ATLER-1G78870	-1.11629	3.34233e-06	2.07196e-05	AT1G65490	STMP5
ATLER-1G78880	-1.56018	2.63599e-13	3.59371e-12	AT1G65500	STMP6
ATLER-1G78980	-1.57053	0.00241939	0.00882528	AT1G65610	KOR2
ATLER-1G79090	-1.18178	3.67753e-07	2.60566e-06	AT1G65710	AT1G65710
ATLER-1G79240	-2.16033	9.96249e-57	7.48745e-55	AT1G62540, AT1G62560, AT1G65860	FMO GS-OX2, FMO GS-OX3, FMO GS-OX1
ATLER-1G79250	-3.90695	0.010703	0.0324117	AT1G65870	AT1G65870
ATLER-1G79450	-4.44483	0.00837056	0.0261689	AT1G66000, AT1G66060	AT1G66000, AT1G66060
ATLER-1G80450	-1.37325	0.00546661	0.018089	AT1G67035	AT1G67035
ATLER-1G81560	-1.2776	0.0111117	0.0334435	AT1G68030	AT1G68030
ATLER-1G81640	-1.27586	0.0203313	0.0557747	AT1G68110	CLAP
ATLER-1G82540	-2.39521	0.00583875	0.0191609	AT1G68880	bZIP
ATLER-1G82890	-1.02171	3.04578e-42	1.59772e-40	AT1G69200	FLN2
ATLER-1G84560	-1.36571	0.00472412	0.0159072	AT1G70640	AT1G70640
ATLER-1G84990	-1.41083	4.31385e-11	4.84032e-10	AT1G71030	MYBL2
ATLER-1G85350	-1.12156	0.000177695	0.000827723	AT1G22880, AT1G71380	CEL5, CEL3
ATLER-1G85780	-1.01988	0.000611151	0.00256264	AT1G71890	SUC5
ATLER-1G86710	-5.16524	0.000605841	0.00254347	AT1G72760	AT1G72760
ATLER-1G87330	-1.08773	2.42104e-28	7.75784e-27	AT1G73330	DR4
ATLER-1G87340	-3.94349	0.0364161	0.0902889	AT1G73340	ADTO1
ATLER-1G87470	-1.13135	5.49278e-41	2.7689e-39	AT1G73480	MAGL4
ATLER-1G87580	-2.14206	1.32123e-254	2.10056e-251	AT1G48600, AT1G73600, AT3G18000	PMEAMT, NMT3, XPL1
ATLER-1G88200	-1.29963	6.11126e-45	3.42297e-43	AT1G74090	SOT18
ATLER-1G88920	-1.13378	0.0136271	0.0397522	AT1G74770	BTSL1
ATLER-1G92800	-1.12708	1.3691e-147	5.54834e-145	AT1G78370	GSTU20
ATLER-1G92880	-1.76143	0.0123608	0.0366164	AT1G78450	AT1G78450
ATLER-1G93180	-1.07551	0.0259638	0.068607	AT1G78750	AT1G78750
ATLER-1G95020	-1.16704	3.44861e-41	1.74696e-39	AT1G80440	KMD1
ATLER-2G11260	-4.07864	0.0267453	0.0702556	AT2G01905	CYCJ18
ATLER-2G12180	-1.36072	7.49779e-20	1.58288e-18	AT2G02740	WHY3
ATLER-2G12290	-2.38035	9.75074e-10	9.46142e-09	AT2G02850	ARPN
ATLER-2G13630	-2.38078	0.000457408	0.0019687	AT2G04032	ZIP7
ATLER-2G13830	-1.85678	0.040137	0.0977553	AT2G04040, AT2G04050, AT2G04070, AT2G04080	DTX1, AT2G04050, AT2G04070, AT2G04080
ATLER-2G15770	-1.0409	1.05136e-12	1.35555e-11	AT2G05440, AT2G05510	GRP9, AT2G05510
ATLER-2G15810	-1.37102	2.37742e-05	0.000129375	AT2G05440, AT2G05510	GRP9, AT2G05510
ATLER-2G17210	-1.32366	0.044862	0.106834	AT2G06200	GRF6
ATLER-2G26710	-1.09763	2.54978e-05	0.000137883	AT2G12462	AT2G12462
ATLER-2G30770	-3.02188	1.79368e-206	1.54466e-203	AT2G14560	LURP1
ATLER-2G30820	-2.10176	5.571e-08	4.40817e-07	AT2G14580, AT2G14610	PRB1, PR1
ATLER-2G30870	-3.43668	0	0	AT2G14580, AT2G14610	PRB1, PR1
ATLER-2G31550	-4.8535	2.22992e-05	0.000121958	AT2G15020	AT2G15020
ATLER-2G31990	-1.56346	0.0210944	0.0575226	AT2G15400, AT2G15430	NRPE3B, NRPB3
ATLER-2G34650	-1.05693	0.00157315	0.00600109	AT2G17620	CYCB2;1
ATLER-2G34810	-4.20645	0.0166138	0.0468707	AT2G17740	VLG
ATLER-2G35250	-2.77539	0.0061401	0.020048	AT2G18120	SRS4
ATLER-2G35280	-1.50426	1.51148e-16	2.60544e-15	AT2G18140, AT2G18150	AT2G18140, AT2G18150
ATLER-2G38670	-1.33141	0.00398367	0.0136901	AT2G21210	SAUR6
ATLER-2G38790	-2.11538	5.56222e-11	6.1973e-10	AT2G21320	BBX18
ATLER-2G40690	-2.00999	8.61087e-05	0.000425357	AT2G22930, AT4G09500	AT2G22930, UGT79B7
ATLER-2G42190	-1.34429	0.000399626	0.0017392	AT2G24310	AT2G24310
ATLER-2G42860	-1.14462	8.81996e-25	2.41445e-23	AT2G24850	TAT3
ATLER-2G43550	-5.2181	4.071e-06	2.49376e-05	AT2G25450	GSL-OH
ATLER-2G45850	-1.56366	4.75624e-07	3.31206e-06	AT2G27550	ATC
ATLER-2G46040	-1.01407	0.0024993	0.00906873	AT2G27775	AT2G27775
ATLER-2G46470	-1.37906	3.90381e-20	8.36971e-19	AT2G28190	CSD2
ATLER-2G47500	-1.17888	1.8559e-05	0.000102671	AT2G29090	CYP707A2
ATLER-2G47540	-1.30439	0.00335903	0.0117808	AT2G29130	LAC2
ATLER-2G47570	-2.05509	2.36969e-07	1.71848e-06	AT2G29150, AT2G29290, AT2G29350, AT2G29360, AT2G29370	AT2G29150, DEG14, SAG13, AT2G29360, AT2G29370
ATLER-2G47720	-1.56736	3.24802e-05	0.000172219	AT2G29150, AT2G29290, AT2G29350, AT2G29360, AT2G29370	AT2G29150, DEG14, SAG13, AT2G29360, AT2G29370
ATLER-2G48650	-1.84947	8.78641e-12	1.04366e-10	AT2G30210	LAC3
ATLER-2G49260	-2.33967	0.000277721	0.00124565	AT1G11610, AT2G30750, AT2G30770	CYP71A18, CYP71A12, CYP71A13
ATLER-2G49280	-4.11886	0.00446252	0.0151174	AT2G30766	FEP1
ATLER-2G49290	-1.53497	0.000865522	0.00351101	AT1G11610, AT2G30750, AT2G30770	CYP71A18, CYP71A12, CYP71A13
ATLER-2G50020	-1.02388	1.27629e-07	9.69434e-07	AT2G31380	STH
ATLER-2G50450	-1.32125	3.53936e-59	2.83533e-57	AT2G31790	AT2G31790
ATLER-2G51070	-1.04362	0.00998308	0.0304768	AT2G32290	BAM6
ATLER-2G51310	-1.42134	0.001184	0.00464521	AT2G32530, AT2G32540	CSLB03, CSLB04
ATLER-2G51880	-1.23023	9.50613e-08	7.30653e-07	AT2G33020	RLP24
ATLER-2G52710	-1.2738	0.0110006	0.0331719	AT2G33760	AT2G33760
ATLER-2G52860	-1.27907	3.25245e-30	1.13359e-28	AT2G33850	E6L1
ATLER-2G53970	-1.49298	0.00998922	0.0304869	AT2G34850	MEE25
ATLER-2G54050	-1.86779	0.0455044	0.108114	AT2G34925	CLE42
ATLER-2G55920	-1.11358	0.0279011	0.0726639	AT2G36500	AT2G36500
ATLER-2G56010	-1.47182	0.0426094	0.102613	AT2G36590, AT2G39890, AT3G55740	ProT3, PROT1, PROT2
ATLER-2G57250	-3.92964	0.0361076	0.0897068	AT2G37720	TBL15
ATLER-2G57400	-1.79058	3.02279e-18	5.88278e-17	AT2G37870	AT2G37870
ATLER-2G57500	-1.08847	0.00531939	0.0176679	AT2G37960	AT2G37960
ATLER-2G58010	-1.00905	0.000188215	0.000871811	AT2G38380, AT2G38390	AT2G38380, AT2G38390
ATLER-2G58630	-1.47172	7.89989e-05	0.000392488	AT2G38995	AT2G38995
ATLER-2G58680	-2.20418	1.28506e-107	2.65596e-105	AT2G39030	NATA1
ATLER-2G59030	-4.24082	0.0154456	0.044068	AT2G39380	EXO70H2
ATLER-2G59250	-1.08618	0.0259929	0.0686629	AT2G39560	AT2G39560
ATLER-2G60310	-1.761	5.6269e-10	5.60466e-09	AT2G40435	AT2G40435
ATLER-2G60660	-1.58351	1.50161e-10	1.59976e-09	AT2G40750	WRKY54
ATLER-2G61240	-5.13567	1.50283e-17	2.81855e-16	AT2G41240	BHLH100
ATLER-2G62180	-5.08726	0.00115572	0.00455241	AT2G42005	ATAVT3B
ATLER-2G62380	-1.30472	1.47139e-10	1.5708e-09	AT2G42200	SPL9
ATLER-2G62760	-1.34732	3.75128e-55	2.7204e-53	AT2G42540	COR15A
ATLER-2G63030	-1.21785	3.74354e-15	5.77831e-14	AT2G42800	RLP29
ATLER-2G63370	-2.46915	1.79556e-122	4.81957e-120	AT2G43100	IPMI2
ATLER-2G63760	-1.25069	0.000395644	0.00172478	AT2G43445	AT2G43445
ATLER-2G63910	-2.07598	1.19614e-21	2.79975e-20	AT2G43570	CHI
ATLER-2G63950	-1.15069	0.000581442	0.0024475	AT2G43610, AT2G43620	AT2G43610, AT2G43620
ATLER-2G64170	-1.46132	4.0828e-17	7.35686e-16	AT2G43820	UGT74F2
ATLER-2G67220	-1.72893	0.00367923	0.0127395	AT2G46670	AT2G46670
ATLER-2G67230	-1.39085	5.11892e-30	1.76036e-28	AT2G46680	HB-7
ATLER-2G68560	-1.22139	0.00248808	0.00903437	AT2G47920	NET3C
ATLER-2G68600	-1.16706	0.0132024	0.0386772	AT2G47950	AT2G47950
ATLER-2G68720	-1.97513	0.0172577	0.0484689	AT2G48080	ALKBH10A
ATLER-3G10430	-1.89566	1.0443e-10	1.13479e-09	AT3G01350	AT3G01350
ATLER-3G10510	-2.72878	0.00938149	0.0288622	AT3G01420	DOX1
ATLER-3G11150	-1.9777	3.85263e-87	5.60747e-85	AT3G02020	AK3
ATLER-3G12470	-3.23481	8.22247e-26	2.39355e-24	AT3G03190	GSTF11
ATLER-3G12760	-1.30356	1.95742e-09	1.84477e-08	AT3G03450	RGL2
ATLER-3G14020	-1.91514	0.000127256	0.000610523	AT3G04570	AHL19
ATLER-3G14670	-1.01552	2.4309e-16	4.1488e-15	AT3G05130	AT3G05130
ATLER-3G15070	-1.07548	0.0016441	0.00623718	AT3G05480	RAD9
ATLER-3G15230	-1.23316	1.67555e-17	3.13113e-16	AT3G05600	ATEH1
ATLER-3G17190	-1.10206	8.60706e-07	5.7926e-06	AT3G07130	PAP15
ATLER-3G17310	-1.32603	0.0232564	0.0625132	AT3G07230	AT3G07230
ATLER-3G18470	-1.18275	1.21211e-21	2.83393e-20	AT3G08770	LTP6
ATLER-3G19500	-1.14088	0.00272562	0.00979875	AT2G35795, AT3G09700, AT5G03030	PAM18-1, PAM18-2, PAM18-3
ATLER-3G19810	-3.90272	0.0354389	0.0883642	AT3G09960, AT3G09970	AT3G09960, RLPH2
ATLER-3G20110	-1.64516	0.0142984	0.0413445	AT3G10185	GASA13
ATLER-3G20240	-1.12148	0.0147223	0.0423612	AT3G10290, AT5G04160	AT3G10290, UUAT1
ATLER-3G20960	-1.01741	0.00538033	0.0178396	AT3G10880	AT3G10880
ATLER-3G21120	-1.70296	0.00648006	0.0209691	AT3G11000	AT3G11000
ATLER-3G21460	-3.61312	3.19332e-08	2.59636e-07	AT3G11340	UGT76B1
ATLER-3G21500	-1.31068	0.000984353	0.00393741	AT3G11402	AT3G11402
ATLER-3G22450	-4.0122	0.00114778	0.00452607	AT3G12220	scpl16
ATLER-3G23550	-1.5258	0.0312925	0.0799941	AT3G13210	AT3G13210
ATLER-3G25760	-1.10532	2.38824e-26	7.11243e-25	AT3G14900	EMB3120
ATLER-3G26330	-1.67579	0.000641668	0.00267811	AT3G15357	AT3G15357
ATLER-3G26500	-1.1745	1.29984e-08	1.11427e-07	AT3G15510	NAC2
ATLER-3G27290	-1.27817	0.0352965	0.088087	AT3G16175	AT3G16175
ATLER-3G27610	-1.1374	1.07713e-05	6.18393e-05	AT3G16490	IQD26
ATLER-3G28790	-3.83963	0.00227003	0.00834073	AT3G17520	SSLEA
ATLER-3G29810	-1.2057	4.03037e-112	9.15381e-110	AT3G18290	BTS
ATLER-3G30180	-1.47213	8.64939e-07	5.81919e-06	AT3G18610	NUC-L2
ATLER-3G30360	-1.28489	0.00525209	0.0174658	AT3G18773	ATL77
ATLER-3G31030	-4.27411	0.00319726	0.0112998	AT3G19350	MPC
ATLER-3G31460	-1.87094	1.09705e-161	5.03864e-159	AT3G19710	BCAT4
ATLER-3G32170	-2.38508	0.014067	0.0408051	AT3G20380	AT3G20380
ATLER-3G32240	-1.12216	2.31118e-26	6.89284e-25	AT3G20440	EMB2729
ATLER-3G33550	-4.37643	0.00268596	0.00968146	AT3G21500	DXPS1
ATLER-3G33770	-6.17737	9.09039e-11	9.96184e-10	AT3G21720	ICL
ATLER-3G33980	-1.16329	0.00126063	0.00492157	AT3G21870	CYCP2;1
ATLER-3G34430	-1.5007	0.0094586	0.0290565	AT3G22231, AT3G22235	PCC1, ATHCYSTM8
ATLER-3G35320	-1.92052	0.000887088	0.00358863	AT3G23010	RLP36
ATLER-3G35440	-1.92447	1.59895e-08	1.34886e-07	AT3G23120	RLP38
ATLER-3G40490	-1.30468	0.0105962	0.0321163	AT3G27250	AITR1
ATLER-3G40820	-2.59985	0.00043943	0.00189686	AT3G27500	AT3G27500
ATLER-3G41770	-2.66468	3.96243e-07	2.78935e-06	AT3G28270	AFL1
ATLER-3G41910	-2.6247	0.0369584	0.0913267	AT3G28380, AT3G28390	ABCB17, ABCB18
ATLER-3G42190	-4.47471	4.66964e-06	2.82861e-05	AT3G28550	EXT16
ATLER-3G42260	-1.10537	0.00251049	0.00910297	AT3G28620	AT3G28620
ATLER-3G44020	-2.05934	9.95049e-23	2.48678e-21	AT3G29590	AT5MAT
ATLER-3G47220	-2.91413	0.0449162	0.106926	AT3G30460	AT3G30460
ATLER-3G57660	-1.69255	0.00295557	0.0105344	AT3G42800	AT3G42800
ATLER-3G61160	-1.17459	0.0328512	0.0832396	AT3G43970	AT3G43970
ATLER-3G61660	-3.92756	0.0120049	0.0357223	AT3G44290	NAC060
ATLER-3G62950	-1.45804	0.027105	0.071029	AT3G45130	LAS1
ATLER-3G63930	-4.00071	0.0355069	0.0884803	AT3G45840	AT3G45840
ATLER-3G64440	-1.17574	2.44441e-05	0.000132566	AT3G46280	AT3G46280
ATLER-3G64850	-1.06912	0.028978	0.075024	AT3G46690	AT3G46690
ATLER-3G65010	-2.32599	0.0205845	0.0563498	AT3G46770	REM13
ATLER-3G65190	-1.00453	2.68004e-10	2.76403e-09	AT3G46940	DUT1
ATLER-3G66160	-1.4701	0.00163233	0.00620165	AT3G47790	ABCA8
ATLER-3G66370	-1.00467	0.0197042	0.0542994	AT3G47980	ATNITR2;2
ATLER-3G66730	-4.20028	0.00468422	0.0157882	AT3G48240	AT3G48240
ATLER-3G67050	-1.09798	0.0089257	0.0276825	AT3G48490	AT3G48490
ATLER-3G69280	-1.24399	0.0270586	0.0709344	AT3G50470	HR3
ATLER-3G70100	-1.01908	0.0178449	0.0498604	AT3G51230	AT3G51230
ATLER-3G70210	-1.1071	0.000534608	0.00227018	AT3G51330	AT3G51330
ATLER-3G71910	-1.35601	1.85716e-11	2.14914e-10	AT3G52910	GRF4
ATLER-3G73090	-1.54014	9.40536e-42	4.84763e-40	AT3G53980	AT3G53980
ATLER-3G73720	-4.98613	1.39286e-05	7.86546e-05	AT3G54580	EXT17
ATLER-3G73740	-5.87398	4.31722e-05	0.00022487	AT3G54590	HRGP1
ATLER-3G73750	-1.51154	1.00412e-44	5.5788e-43	AT3G54600	DJ1F
ATLER-3G74050	-1.37587	0.00739215	0.0234975	AT3G54870	MRH2
ATLER-3G74340	-1.08884	1.24969e-07	9.50979e-07	AT3G55110	ABCG18
ATLER-3G75420	-1.21783	6.55773e-05	0.00032985	AT3G56030	AT3G56030
ATLER-3G75690	-1.70843	0.0011421	0.00450734	AT3G56300	AT3G56300
ATLER-3G76390	-4.35679	5.83221e-35	2.38693e-33	AT3G56970	BHLH38
ATLER-3G76400	-5.62009	6.75873e-16	1.11306e-14	AT3G56980	BHLH39
ATLER-3G76430	-1.07902	0.00244816	0.00891399	AT3G57010	AT3G57010
ATLER-3G76690	-1.40321	8.77411e-25	2.40508e-23	AT3G57240	BG3
ATLER-3G77470	-4.28761	0.0142974	0.0413445	AT3G58000	AT3G58000
ATLER-3G77550	-1.705	0.000985321	0.00394052	AT3G58070	GIS
ATLER-3G78530	-2.76558	7.2872e-82	9.77999e-80	AT3G58990	IPMI1
ATLER-3G80880	-1.39895	1.26969e-09	1.21603e-08	AT3G61280	AT3G61280
ATLER-3G81620	-3.79639	0.043696	0.104718	AT3G61900	SAUR33
ATLER-3G81830	-1.9084	0.00785557	0.0248066	AT3G62100	IAA30
ATLER-4G12190	-1.37851	1.50507e-08	1.27801e-07	AT4G01430	UMAMIT29
ATLER-4G14310	-2.94068	1.27473e-06	8.36387e-06	AT4G03050	AOP3
ATLER-4G14720	-4.88251	0.0017156	0.00648345	AT4G03330	SYP123
ATLER-4G14950	-2.35559	0.00534794	0.0177475	AT4G03450	AT4G03450
ATLER-4G18440	-1.79983	2.5076e-09	2.33036e-08	AT2G10615, AT3G30320	AT2G10615, AT3G30320
ATLER-4G22720	-3.18932	0.00466688	0.0157426	AT4G06534	AT4G06534
ATLER-4G31630	-1.07381	0.0203964	0.0559162	AT4G08300	UMAMIT17
ATLER-4G32040	-2.02289	4.5932e-13	6.0893e-12	AT4G08570	HIPP24
ATLER-4G33340	-1.19306	1.85157e-06	1.18698e-05	AT4G09350	NdhT
ATLER-4G33820	-1.8272	1.1388e-05	6.50543e-05	AT4G09820	TT8
ATLER-4G36380	-1.83087	9.38036e-09	8.19414e-08	AT4G11900	AT4G11900
ATLER-4G36400	-1.65695	0.00841601	0.0262951	AT4G11911	AT4G11911
ATLER-4G36560	-3.38715	3.39087e-45	1.92007e-43	AT4G12030	BAT5
ATLER-4G37070	-1.22069	8.31212e-101	1.50697e-98	AT4G12480	EARLI1
ATLER-4G37080	-3.85401	2.90907e-143	1.07365e-140	AT4G12490	AZI3
ATLER-4G37100	-2.71766	2.0837e-12	2.61799e-11	AT4G12500	AT4G12500
ATLER-4G37540	-2.13063	0.000761275	0.00312369	AT4G12890	AT4G12890
ATLER-4G37620	-1.7333	0.00105515	0.00419544	AT4G12960	GILT
ATLER-4G38700	-1.53414	5.06183e-180	2.90605e-177	AT4G13770	CYP83A1
ATLER-4G38840	-2.62459	0.0151943	0.0435074
ATLER-4G39060	-1.19878	9.64926e-116	2.29231e-113	AT3G23800, AT4G14030, AT4G14040	SBP3, SBP1, SBP2
ATLER-4G39130	-1.61436	2.35616e-35	9.91794e-34	AT4G14090	AT4G14090
ATLER-4G39650	-2.43274	2.57581e-61	2.19082e-59	AT4G14390, AT4G14400	AT4G14390, ACD6
ATLER-4G39890	-2.16163	0.0120983	0.0359471
ATLER-4G40620	-4.91945	0.00164178	0.00623184	AT4G15100	scpl30
ATLER-4G40680	-1.05962	2.75041e-14	4.02303e-13	AT4G15160	PAC2
ATLER-4G40980	-2.7557	0.022053	0.0597996	AT4G15380	CYP705A4
ATLER-4G41120	-1.52409	1.05324e-75	1.2656e-73	AT4G15440	HPL1
ATLER-4G42190	-1.89648	0.040467	0.0983852	AT4G16230	GELP79
ATLER-4G42820	-1.13399	4.60913e-05	0.00023905	AT4G16690	MES16
ATLER-4G43080	-1.50087	0.00188532	0.00705518
ATLER-4G43510	-1.05565	0.000183684	0.000852545	AT4G17340, AT5G47450	TIP2;2, TIP2;3
ATLER-4G44090	-1.46985	0.00925773	0.028541	AT4G17800	AHL23
ATLER-4G44630	-1.08918	2.34811e-10	2.4461e-09	AT4G18270	TRANS11
ATLER-4G45040	-1.24234	0.0380952	0.0937434	AT4G18610	LSH9
ATLER-4G45190	-1.24094	4.91092e-10	4.92236e-09	AT4G18750	DOT4
ATLER-4G46300	-3.5306	0.0289319	0.0749394	AT4G19690	IRT1
ATLER-4G46680	-1.3749	0.011524	0.0344436	AT4G20040	AT4G20040
ATLER-4G48070	-1.51863	1.54065e-17	2.88425e-16	AT4G21380	RK3
ATLER-4G48390	-1.03237	0.0122737	0.0364055	AT4G21630, AT4G21640, AT4G21650	AT4G21630, AT4G21640, SBT3.13
ATLER-4G49070	-3.44943	0.0352007	0.0878975	AT4G22212	AT4G22212
ATLER-4G49460	-1.13964	2.46432e-09	2.29322e-08	AT4G22505	AT4G22505
ATLER-4G49480	-1.14009	2.3955e-10	2.4917e-09	AT4G22513, AT4G22517	AT4G22513, AT4G22517
ATLER-4G49500	-1.21192	0.000317005	0.00140581	AT4G22520	AT4G22520
ATLER-4G49920	-1.33415	1.08885e-28	3.57213e-27	AT4G22880	LDOX
ATLER-4G50280	-2.39762	0.000270467	0.00121469	AT4G23220	CRK14
ATLER-4G50410	-2.03548	0.000502715	0.00214362	AT4G23340	AT4G23340
ATLER-4G51190	-1.71005	0.00515367	0.0171772	AT4G23990, AT4G24000	CSLG3, CSLG2
ATLER-4G51370	-1.39236	0.00142011	0.00546877	AT4G24150	GRF8
ATLER-4G52010	-1.31202	0.0369188	0.0913045	AT4G24700	AT4G24700
ATLER-4G52470	-1.16957	0.00332414	0.0116862	AT4G25110	MC2
ATLER-4G52860	-1.28476	1.06553e-08	9.24141e-08	AT4G25470, AT4G25480, AT4G25490	CBF2, DREB1A, CBF1
ATLER-4G52970	-4.04038	0.0265944	0.069957	AT4G25580	AT4G25580
ATLER-4G53030	-1.27385	1.88797e-42	9.9542e-41	AT4G25630	FIB2
ATLER-4G53500	-3.40608	0.0388366	0.0952106	AT4G26050	PIRL8
ATLER-4G53820	-1.75944	0.0150918	0.0432497	AT4G26330	UNE17
ATLER-4G54190	-2.1132	0.0295398	0.0762589	AT4G26590	OPT5
ATLER-4G54420	-1.62191	8.99701e-06	5.23656e-05	AT4G26790	GGL23
ATLER-4G55860	-1.47906	1.91035e-12	2.41551e-11	AT4G28040	UMAMIT33
ATLER-4G56590	-1.2398	2.44732e-09	2.27946e-08	AT4G28680	TYRDC
ATLER-4G59410	-1.82786	0.0065178	0.0210748	AT4G31110	AT4G31110
ATLER-4G60810	-1.35566	0.0273713	0.0715545	AT4G32280	IAA29
ATLER-4G61910	-2.61213	0.0279175	0.0726883	AT4G33280	AT4G33280
ATLER-4G62560	-2.07425	0.00646839	0.0209445	AT4G33870	AT4G33870
ATLER-4G63180	-1.32633	0.0317483	0.0809791	AT4G34380	AT4G34380
ATLER-4G63420	-1.65568	4.51892e-08	3.60746e-07	AT4G34580	COW1
ATLER-4G64790	-1.09944	0.00662739	0.021409	AT4G35810	AT4G35810
ATLER-4G65400	-1.13577	1.61458e-10	1.71481e-09	AT4G36430	AT4G36430
ATLER-4G65700	-1.82746	7.99411e-05	0.000396787	AT4G36700	AT4G36700
ATLER-4G65740	-3.14836	0.00529581	0.0175943	AT4G36740	HB40
ATLER-4G65770	-1.27537	0.00219109	0.00808668	AT4G36770	AT4G36770
ATLER-4G66660	-1.19599	3.73671e-16	6.26361e-15	AT4G37540	LBD39
ATLER-4G67570	-1.21464	3.26133e-08	2.64854e-07	AT4G38340	NLP3
ATLER-4G69460	-1.21685	0.009268	0.0285684	AT1G09200, AT1G13370, AT1G19890, AT1G75600, AT3G27360, AT4G40030, AT4G40040, AT5G10390, AT5G10400, AT5G10980, AT5G65350, AT5G65360	H3.1, HTR6, MGH3, HTR14, H3.1, H3.3, H3.3, HTR13, H3.1, H3.3, HTR11, H3.1
ATLER-5G10940	-1.47645	5.48225e-10	5.47217e-09	AT5G01870	AT5G01870
ATLER-5G10990	-2.79059	0.00436816	0.0148294	AT5G01900	WRKY62
ATLER-5G11860	-3.45159	0.0331401	0.0838359	AT5G02650	AT5G02650
ATLER-5G12460	-3.75519	0.0191271	0.0529564	AT5G03200	LUL1
ATLER-5G13020	-1.14162	0.0242431	0.0647568	AT5G03640	AGC1-8
ATLER-5G13600	-6.69707	2.43773e-10	2.5306e-09	AT5G04150	BHLH101
ATLER-5G14070	-1.27098	1.15449e-85	1.61223e-83	AT5G04560	DME
ATLER-5G14490	-1.11449	8.25249e-32	3.01347e-30	AT5G04950, AT5G56080	NAS1, NAS2
ATLER-5G14780	-2.0959	0.000735446	0.00303155	AT5G05220	AT5G05220
ATLER-5G14810	-2.40136	5.36574e-64	4.86399e-62	AT5G05250	AT5G05250
ATLER-5G14930	-1.05994	0.000586364	0.00246722	AT5G05350	AT5G05350
ATLER-5G15020	-2.8833	0.000414114	0.00179509	AT5G05430	AT5G05430
ATLER-5G15260	-1.41187	0.00198446	0.0073914	AT5G05640	AT5G05640
ATLER-5G15480	-1.57936	0.00469804	0.0158271	AT5G05840	BDR6
ATLER-5G15670	-1.24806	4.62901e-05	0.000239901	AT5G06000	EIF3G2
ATLER-5G16160	-9.4153	3.71452e-15	5.7378e-14
ATLER-5G16360	-6.06539	9.29537e-06	5.39199e-05	AT5G06630	EXT9
ATLER-5G16540	-1.84739	0.000632935	0.00264433	AT5G06790	AT5G06790
ATLER-5G16580	-3.00452	9.56008e-25	2.6136e-23	AT5G06820	SRF2
ATLER-5G17160	-3.98938	0.0278918	0.0726579	AT5G07330	AT5G07330
ATLER-5G17220	-1.2494	0.035665	0.0887889	AT5G07390	RBOHA
ATLER-5G17390	-2.41631	0.0146255	0.0421296	AT5G07510	GRP14
ATLER-5G17400	-1.74979	0.0280579	0.0729619	AT5G07520	GRP18
ATLER-5G18360	-1.12857	0.00101787	0.00406125	AT5G08350, AT5G23350, AT5G23360, AT5G23370	AT5G08350, AT5G23350, AT5G23360, AT5G23370
ATLER-5G18490	-5.20425	1.44477e-08	1.22984e-07	AT5G08460	AT5G08460
ATLER-5G19310	-12.0726	1.69162e-24	4.57025e-23	AT4G32210, AT5G09600	SDH3-2, SDH3-1
ATLER-5G19750	-1.69272	0.014633	0.0421453	AT5G09976	AT5G09976
ATLER-5G20010	-1.37182	3.40715e-08	2.75721e-07	AT5G10210	AT5G10210
ATLER-5G20260	-1.28778	0.0426182	0.102613	AT5G10440	CYCD4;2
ATLER-5G20430	-1.36407	0.000108923	0.000528456	AT5G10580	AT5G10580
ATLER-5G20790	-1.56939	2.80874e-24	7.51956e-23	AT5G10930	CIPK5
ATLER-5G21880	-2.163	0.00607907	0.0198832	AT5G11920	cwINV6
ATLER-5G22840	-2.02903	4.61292e-05	0.000239165	AT5G13170	SAG29
ATLER-5G23450	-1.02712	4.57928e-36	1.97176e-34	AT5G13740	ZIF1
ATLER-5G23870	-1.95581	0.0330709	0.0837019	AT5G14130	AT5G14130
ATLER-5G23930	-1.36771	1.05471e-119	2.6912e-117	AT1G31180, AT1G80560, AT5G14200	IMD3, IMD2, IMD1
ATLER-5G25610	-3.0128	0.0357579	0.0889878	AT4G04775, AT5G15690	AT4G04775, AT5G15690
ATLER-5G25740	-4.48068	1.66503e-21	3.85793e-20	AT3G02310, AT5G15800	SEP2, SEP1
ATLER-5G25800	-1.01229	0.00492177	0.0165001	AT5G15830	bZIP3
ATLER-5G27250	-1.06837	8.10883e-16	1.32171e-14	AT5G17220	GSTF12
ATLER-5G27630	-4.37372	0.00884814	0.027475	AT5G17522	AT5G17522
ATLER-5G29850	-1.53563	1.09771e-64	1.01283e-62	AT5G19470	NUDT24
ATLER-5G30310	-1.29473	0.00194983	0.00727025	AT5G19875	AT5G19875
ATLER-5G30610	-1.47226	1.52904e-08	1.29571e-07	AT4G22380, AT5G20160	AT4G22380, AT5G20160
ATLER-5G32210	-1.32674	0.0112566	0.0337735	AT5G22380	NAC090
ATLER-5G32820	-7.90176	1.38058e-10	1.47767e-09
ATLER-5G32990	-5.5181	2.25134e-247	3.10204e-244	AT5G23020	IMS2
ATLER-5G33350	-1.73446	1.40198e-05	7.91051e-05	AT5G08350, AT5G23350, AT5G23360, AT5G23370	AT5G08350, AT5G23350, AT5G23360, AT5G23370
ATLER-5G33360	-1.14985	0.00899923	0.0278729	AT5G08350, AT5G23350, AT5G23360, AT5G23370	AT5G08350, AT5G23350, AT5G23360, AT5G23370
ATLER-5G33570	-1.39427	4.78706e-55	3.45941e-53	AT5G23570	SGS3
ATLER-5G33950	-1.30817	5.32432e-47	3.12622e-45	AT5G23940	PEL3
ATLER-5G34130	-1.30837	0.00490428	0.0164441	AT5G24080	AT5G24080
ATLER-5G34210	-2.73461	4.33448e-06	2.64029e-05	AT5G24150, AT5G24160	SQP1, SQE6
ATLER-5G34220	-1.19951	1.72436e-19	3.5497e-18	AT5G24150, AT5G24160	SQP1, SQE6
ATLER-5G34580	-1.06934	0.00120575	0.00472162	AT5G24330	ATXR6
ATLER-5G34680	-1.00813	0.000472755	0.00202716	AT5G24420	PGL5
ATLER-5G35030	-1.13474	2.57317e-87	3.77179e-85	AT5G24770, AT5G24780	VSP2, VSP1
ATLER-5G35740	-1.06899	0.000987326	0.00394778	AT5G25390	SHN3
ATLER-5G36340	-1.2765	0.00992634	0.0303209	AT5G25970	AT5G25970
ATLER-5G36350	-1.86597	4.67394e-06	2.83038e-05	AT5G25980	TGG2
ATLER-5G36670	-2.48276	0.00523842	0.017426	AT5G26290	RAMGAP
ATLER-5G48180	-3.12194	7.39374e-29	2.42947e-27	AT5G33370	CUS2
ATLER-5G53090	-3.35805	0.0424698	0.102316	AT5G37230, AT5G37250, AT5G37270	AT5G37230, AT5G37250, AT5G37270
ATLER-5G53140	-1.14218	0.000850365	0.00345631	AT5G37260	RVE2
ATLER-5G53190	-2.08836	0.00129598	0.00504241	AT5G37300	WSD1
ATLER-5G54080	-1.86054	1.00514e-14	1.51416e-13	AT1G26320, AT3G03080, AT5G16970, AT5G16980, AT5G16990, AT5G17000, AT5G37940, AT5G37980, AT5G38000	AT1G26320, AT3G03080, AER, AT5G16980, AT5G16990, AT5G17000, AT5G37940, AT5G37980, AT5G38000
ATLER-5G55180	-1.6311	0.0100741	0.0307142	AT5G38780	AT5G38780
ATLER-5G55200	-2.31204	0.037686	0.0929247	AT5G38800	bZIP43
ATLER-5G55390	-1.24752	0.00190406	0.00711502	AT5G38930, AT5G38940	DEG8, AT5G38940
ATLER-5G55590	-1.48976	0.0358988	0.0892739	AT5G39100, AT5G39110, AT5G39120, AT5G39130, AT5G39150, AT5G39160, AT5G39180, AT5G39190	GLP6, AT5G39110, AT5G39120, AT5G39130, AT5G39150, AT5G39160, AT5G39180, GER2
ATLER-5G55600	-4.32427	0.0111059	0.0334359	AT5G39100, AT5G39110, AT5G39120, AT5G39130, AT5G39150, AT5G39160, AT5G39180, AT5G39190	GLP6, AT5G39110, AT5G39120, AT5G39130, AT5G39150, AT5G39160, AT5G39180, GER2
ATLER-5G55610	-6.55166	5.51605e-07	3.81417e-06	AT5G39100, AT5G39110, AT5G39120, AT5G39130, AT5G39150, AT5G39160, AT5G39180, AT5G39190	GLP6, AT5G39110, AT5G39120, AT5G39130, AT5G39150, AT5G39160, AT5G39180, GER2
ATLER-5G55630	-6.00283	1.33275e-11	1.56008e-10	AT5G39100, AT5G39110, AT5G39120, AT5G39130, AT5G39150, AT5G39160, AT5G39180, AT5G39190	GLP6, AT5G39110, AT5G39120, AT5G39130, AT5G39150, AT5G39160, AT5G39180, GER2
ATLER-5G57270	-1.61947	0.0139826	0.0406202	AT5G40330	MYB23
ATLER-5G58480	-1.44477	0.0229394	0.0618137	AT5G41315	GL3
ATLER-5G58550	-2.14499	0.00283026	0.0101379	AT5G41380	AT5G41380
ATLER-5G59880	-1.59814	6.22013e-08	4.89744e-07	AT5G42530	AT5G42530
ATLER-5G60650	-1.14611	0.00694877	0.022332	AT5G43180	AT5G43180
ATLER-5G60770	-2.1322	2.17844e-09	2.04005e-08	AT5G43290	WRKY49
ATLER-5G61320	-1.01067	3.51082e-22	8.45707e-21	AT5G43780	APS4
ATLER-5G61380	-2.80284	5.10494e-05	0.000262525	AT5G43840	HSFA6A
ATLER-5G62120	-4.01408	0.00114145	0.00450564	AT5G44440	ATBBE28
ATLER-5G62880	-1.85762	6.57711e-05	0.000330599	AT5G45080	PP2-A6
ATLER-5G63150	-4.26287	0.0172901	0.0485242	AT4G03645	AT4G03645
ATLER-5G64000	-1.34691	0.00328546	0.011566	AT5G45960	AT5G45960
ATLER-5G64230	-1.86529	0.000245001	0.00111119	AT5G46140	ATDOA13
ATLER-5G64970	-5.95556	1.54022e-05	8.61757e-05	AT5G46810, AT5G46820	AT5G46810, AT5G46820
ATLER-5G64980	-2.32526	1.56321e-08	1.32141e-07	AT5G46830	NIG1
ATLER-5G65680	-3.41423	0.0144862	0.0417866	AT4G17340, AT5G47450	TIP2;2, TIP2;3
ATLER-5G65830	-2.7389	0.00766148	0.0242604	AT5G47590	AT5G47590
ATLER-5G66350	-1.64665	0.000692283	0.00286678	AT5G48110	TPS20
ATLER-5G68280	-1.00335	1.46872e-23	3.78969e-22	AT5G49730, AT5G49740	FRO6, FRO7
ATLER-5G68290	-1.01699	3.44626e-13	4.6493e-12	AT5G49730, AT5G49740	FRO6, FRO7
ATLER-5G68320	-1.81389	0.0268499	0.0704319	AT5G49770	AT5G49770
ATLER-5G68940	-1.53727	5.59079e-08	4.42044e-07	AT5G50360	AITR5
ATLER-5G69550	-4.07653	0.0232994	0.0626042	AT5G51030	AT5G51030
ATLER-5G70520	-1.07078	0.00058822	0.00247452	AT5G51910	TCP19
ATLER-5G70940	-1.40695	0.030885	0.079158	AT5G52290	SHOC1
ATLER-5G70950	-3.48435	3.25903e-10	3.3263e-09	AT5G52300	LTI65
ATLER-5G70960	-1.26059	3.39495e-108	7.2337e-106	AT5G52310	LTI78
ATLER-5G71050	-2.37918	0.0107078	0.0324214	AT5G52390	AT5G52390
ATLER-5G71440	-4.17799	0.0190194	0.0526934	AT5G52710	AT5G52710
ATLER-5G71650	-1.30234	9.88994e-10	9.58299e-09	AT5G52900	MAKR6
ATLER-5G72160	-2.7218	0.0234316	0.0629103	AT5G53390	FOP1
ATLER-5G72220	-1.82602	1.45189e-206	1.30468e-203	AT5G53450	ORG1
ATLER-5G72470	-1.58228	0.000356973	0.00156921	AT5G53660	GRF7
ATLER-5G72960	-2.10341	1.26253e-26	3.79274e-25	AT5G54060	UF3GT
ATLER-5G73650	-5.05486	1.12153e-16	1.94624e-15	AT5G54610	ANK
ATLER-5G74470	-4.28301	0.0166088	0.0468694	AT5G55330	AT5G55330
ATLER-5G74480	-1.18533	0.00172406	0.0065059	AT5G55340	AT5G55340
ATLER-5G74570	-1.01667	1.99855e-21	4.59465e-20	AT5G55450	ATLTP4.4
ATLER-5G74880	-2.65523	0.0130681	0.0383326	AT5G55720	AT5G55720
ATLER-5G75780	-1.28304	0.0253811	0.0673226	AT1G32300, AT5G56490	GULLO1, GULLO4
ATLER-5G75800	-1.72125	0.00126488	0.00493183	AT5G56510	PUM12
ATLER-5G76160	-1.65583	0.0187784	0.0521165	AT5G56810	AT5G56810
ATLER-5G76520	-2.29757	0.0353378	0.088176	AT5G57123	AT5G57123
ATLER-5G77150	-1.42088	1.20795e-10	1.30303e-09	AT5G57685	GDU3
ATLER-5G78780	-1.02478	5.52526e-12	6.66255e-11	AT5G59130	AT5G59130
ATLER-5G78960	-1.67378	3.22826e-13	4.36802e-12	AT5G59310, AT5G59320	LTP4, LTP3
ATLER-5G78970	-1.64748	1.99285e-29	6.69728e-28	AT5G59310, AT5G59320	LTP4, LTP3
ATLER-5G79320	-2.96971	0.000205756	0.000947962
ATLER-5G79440	-1.5899	0.00355512	0.0123637	AT5G59760	AT5G59760
ATLER-5G80510	-1.12711	0.000213417	0.000979546	AT5G60730	GET3C
ATLER-5G80560	-1.3862	0.000840313	0.00342151	AT3G45060, AT5G60780	NRT2.6, NRT2.3
ATLER-5G80860	-1.00484	5.00688e-17	8.94401e-16	AT5G61030	RBGA7
ATLER-5G81650	-1.78079	0.00598975	0.0196128	AT5G61730	ABCA9
ATLER-5G82060	-1.14004	4.59545e-06	2.78857e-05	AT5G62140	AT5G62140
ATLER-5G84120	-1.08925	9.62411e-09	8.38933e-08	AT5G64080	XYP1
ATLER-5G84910	-3.33721	0.00370249	0.0128094	AT5G64810	WRKY51
ATLER-5G86660	-1.74393	0.001922	0.00717428	AT5G66270	AT5G66270
ATLER-5G87170	-1.22512	0.000683153	0.00283172	AT5G26310, AT5G66690	UGT72E3, UGT72E2
ATLER-5G87380	-1.02534	0.0264375	0.0696152	AT5G66870	ASL1
ATLER-5G87450	-1.37303	0.00610122	0.0199431	AT5G66940	ATDOF5.8
ATLER-5G87860	-1.12308	1.36714e-44	7.5551e-43	AT5G67330	NRAMP4
ATLER-5G87900	-2.39985	1.3923e-113	3.23327e-111	AT5G67370	CGLD27
ATLER-5G87930	-1.05805	0.0172797	0.0485042	AT5G67390	AT5G67390

## Sheet: 4. Ler DAS14 < dme-2 DAS14
Locus	log2FoldChange	pvalue	padj	Homologs in Col	Names of homologs in Col
ATLER-1G10790	1.40898	8.0536e-58	6.2812e-56	AT1G01720	ATAF1
ATLER-1G11430	1.64528	0.000175327	0.000817242	AT1G02310	MAN1
ATLER-1G11540	2.617	1.24789e-46	7.24475e-45	AT1G02400	GA2OX6
ATLER-1G12000	1.23016	8.08867e-08	6.28247e-07	AT1G02810	AT1G02810
ATLER-1G12230	1.24377	0.0141281	0.0409536	AT1G03010	AT1G03010
ATLER-1G12240	1.6392	0.000826285	0.00336904	AT1G03020, AT3G62930	GRXS1, GRXS6
ATLER-1G12700	1.10655	1.01109e-05	5.83339e-05	AT1G03410	2A6
ATLER-1G13230	1.17706	1.04112e-81	1.38825e-79	AT1G03870	FLA9
ATLER-1G13240	3.86221	0.0417682	0.100947	AT1G03880	CRU2
ATLER-1G13680	1.01559	9.15911e-30	3.11349e-28	AT1G04250	AXR3
ATLER-1G13790	1.22919	0.0323366	0.0822462	AT1G04360	ATL1
ATLER-1G13940	1.00759	0.0140964	0.040879	AT1G04490	AT1G04490
ATLER-1G14530	1.01401	5.79586e-122	1.51631e-119	AT1G05010	EFE
ATLER-1G15140	1.15516	6.92666e-35	2.82925e-33	AT1G05560	UGT75B1
ATLER-1G15160	1.62313	2.73356e-20	5.89126e-19	AT1G05575	HUP17
ATLER-1G15210	1.24476	0.000167547	0.000784695	AT1G05610	APS2
ATLER-1G15290	1.20145	2.08343e-12	2.61799e-11	AT1G05675, AT1G05680	AT1G05675, UGT74E2
ATLER-1G15440	2.82519	0.00173809	0.00655526	AT1G05800	DGL
ATLER-1G16330	1.68004	6.30871e-33	2.41908e-31	AT1G06620	AT1G06620
ATLER-1G16910	2.02324	0.00510244	0.0170175	AT1G07160	AT1G07160
ATLER-1G17000	1.05079	9.22861e-24	2.40829e-22	AT1G07240	UGT71C5
ATLER-1G17170	1.34358	0.000770955	0.00315964	AT1G07400, AT1G59860	HSP17.8, HSP17.6A
ATLER-1G18090	1.65711	6.23568e-07	4.28169e-06	AT1G08125	AT1G08125
ATLER-1G18290	1.56221	2.69785e-40	1.31507e-38	AT1G08300, AT1G08310	NVL, AT1G08310
ATLER-1G18500	1.01573	1.02787e-05	5.92413e-05	AT1G08500	ENODL18
ATLER-1G18590	1.15121	0.00204737	0.00759832	AT1G08590	PXL1
ATLER-1G18930	1.27646	1.07468e-188	7.16498e-186	AT1G08930	ERD6
ATLER-1G19180	2.21545	0.0260814	0.0688267	AT1G09157, AT5G39650	DMP8, DAU2
ATLER-1G19620	1.18009	0.00102061	0.00406906	AT1G09540	MYB61
ATLER-1G19700	1.0105	0.00233254	0.00853859	AT1G09610	GXM1
ATLER-1G20120	1.68065	2.81788e-77	3.50842e-75	AT1G09940	HEMA2
ATLER-1G20130	2.18971	5.00403e-18	9.58511e-17	AT1G09950	RAS1
ATLER-1G20150	1.13962	2.62347e-209	2.46463e-206	AT1G09970	LRR XI-23
ATLER-1G20840	1.24824	3.23896e-10	3.31072e-09	AT1G10550	XTH33
ATLER-1G21360	1.07701	4.08912e-18	7.88936e-17	AT1G10970	ZIP4
ATLER-1G21470	1.04418	8.9932e-08	6.94068e-07	AT1G11080	scpl31
ATLER-1G21770	1.36926	3.42209e-06	2.11823e-05	AT1G11340	AT1G11340
ATLER-1G21980	1.24565	1.92026e-10	2.02283e-09	AT1G11530	CXXS1
ATLER-1G22190	1.70936	6.02285e-63	5.23026e-61	AT1G11670, AT1G61890	AT1G11670, AT1G61890
ATLER-1G22570	1.80392	3.64273e-81	4.82615e-79	AT1G11960	OSCA1.3
ATLER-1G22650	1.38228	1.15313e-16	1.99941e-15	AT1G12030	AT1G12030
ATLER-1G23240	2.69658	9.61867e-56	7.0496e-54	AT1G12610	DDF1
ATLER-1G23830	2.85604	0.046558	0.11025	AT1G13143	AT1G13143
ATLER-1G24380	1.27827	7.82867e-08	6.09427e-07	AT1G13635	AT1G13635
ATLER-1G24990	2.17969	2.55148e-17	4.7e-16	AT1G14200	SNIPER1
ATLER-1G25380	2.50823	0.000828061	0.00337495	AT1G14540	PER4
ATLER-1G25680	1.07455	1.84365e-08	1.54395e-07	AT1G14780	AT1G14780
ATLER-1G25770	2.51861	0.0118612	0.035339	AT1G14860, AT2G01670	NUDT18, NUDT17
ATLER-1G25780	2.12206	1.00056e-54	7.10639e-53	AT1G14870, AT1G14880, AT5G35525	PCR2, PCR1, AT5G35525
ATLER-1G25920	1.27207	5.00065e-10	5.00986e-09	AT1G15010	AT1G15010
ATLER-1G25960	1.11385	0.000903977	0.00364981	AT1G15040	GAT1_2.1
ATLER-1G26300	1.00622	5.84546e-08	4.61298e-07	AT1G15350	AT1G15350
ATLER-1G26500	1.26222	3.71974e-10	3.78717e-09	AT1G15520	ABCG40
ATLER-1G26610	2.26606	0.000655053	0.00272791	AT1G15630	AT1G15630
ATLER-1G27150	1.47068	1.94717e-17	3.62886e-16	AT1G16130, AT1G16150	WAKL2, WAKL4
ATLER-1G27380	2.763	1.15178e-40	5.75e-39	AT1G16370	45571
ATLER-1G28060	1.1594	2.99501e-14	4.37153e-13	AT1G17020	SRG1
ATLER-1G28210	1.64472	1.74758e-07	1.29181e-06	AT1G17147	AT1G17147
ATLER-1G28240	1.49238	2.75454e-34	1.10331e-32	AT1G17170, AT1G17180	GSTU24, GSTU25
ATLER-1G28490	2.3448	7.12473e-155	3.02731e-152	AT1G17380	JAZ5
ATLER-1G28510	1.43282	0.00125211	0.00489475	AT1G17400	DRO3
ATLER-1G28540	2.94721	0	0	AT1G17420	LOX3
ATLER-1G28810	1.06435	3.01847e-59	2.42746e-57	AT1G17620	AT1G17620
ATLER-1G28910	1.95202	8.86827e-204	7.33158e-201	AT1G17710	PEPC1
ATLER-1G28960	2.06729	5.27413e-42	2.74574e-40	AT1G17750	PEPR2
ATLER-1G29400	1.59158	2.62798e-05	0.000141889	AT1G18200	RABA6b
ATLER-1G29580	1.12592	2.76147e-12	3.42171e-11	AT1G18390	LRK10L1.2
ATLER-1G29590	1.56646	1.78925e-40	8.82582e-39	AT1G18400	BEE1
ATLER-1G30300	1.80796	6.30492e-20	1.33378e-18	AT1G19020	SDA1
ATLER-1G30490	1.63831	4.51793e-226	4.66883e-223	AT1G19180	JAZ1
ATLER-1G30510	1.03481	1.68464e-07	1.25155e-06	AT1G19200	AT1G19200
ATLER-1G30710	1.24704	8.93074e-64	7.9905e-62	AT1G19380	AT1G19380
ATLER-1G30920	1.01351	2.65248e-15	4.15315e-14	AT1G19540	AT1G19540
ATLER-1G31492	1.87795	0.0390127	0.095501	AT1G20120	AT1G20120
ATLER-1G31890	1.25454	2.68623e-186	1.6824e-183	AT1G20510	OPCL1
ATLER-1G32160	2.41727	0.0250179	0.066504	AT1G20735	AT1G20735
ATLER-1G32180	2.23136	0.0268672	0.0704685	AT1G20750	AT1G20750
ATLER-1G32330	2.01493	0.00231868	0.00849238	AT1G20860	PHT1;8
ATLER-1G32380	1.13034	0.000837719	0.00341229	AT1G20900	AHL27
ATLER-1G32590	1.5928	4.91631e-19	9.91319e-18	AT1G21100, AT1G21110, AT1G21120, AT1G21130	IGMT1, IGMT3, IGMT2, IGMT4
ATLER-1G32600	1.39846	1.89185e-53	1.29903e-51	AT1G21100, AT1G21110, AT1G21120, AT1G21130	IGMT1, IGMT3, IGMT2, IGMT4
ATLER-1G32680	2.35987	0.0224322	0.0607083	AT1G21210	WAK4
ATLER-1G32790	1.2843	1.76613e-15	2.79463e-14	AT1G21310	EXT3
ATLER-1G32800	1.51515	7.55103e-05	0.000376604	AT1G21313	AT1G21313
ATLER-1G32810	2.92682	3.11398e-23	7.95548e-22	AT1G21320	NSRB
ATLER-1G32830	1.0589	0.000149682	0.000707923	AT1G21326	AT1G21326
ATLER-1G32860	2.81616	0.0002694	0.00121016	AT1G21360	GLTP2
ATLER-1G33040	2.17141	1.55453e-08	1.31515e-07	AT1G21520	AT1G21520
ATLER-1G33080	1.05031	1.14953e-06	7.59054e-06	AT1G21530, AT1G21540	AT1G21530, AAE9
ATLER-1G33460	1.51157	0.0313819	0.0801435	AT1G21890	UMAMIT19
ATLER-1G33480	1.82459	4.54077e-76	5.48822e-74	AT1G21910	DREB26
ATLER-1G34010	1.29926	3.69222e-14	5.35514e-13
ATLER-1G34090	1.98636	3.06556e-07	2.19463e-06	AT1G22480	AT1G22480
ATLER-1G34140	1.32067	3.03549e-93	4.97917e-91	AT1G22530	PATL2
ATLER-1G34170	1.13977	7.44091e-08	5.80773e-07	AT1G22570	AT1G22570
ATLER-1G34400	2.42172	5.67384e-08	4.48268e-07	AT1G22810	ATERF019
ATLER-1G34490	1.23941	0.00713205	0.0228146	AT1G22890	STMP2
ATLER-1G34740	1.36654	7.15306e-52	4.69331e-50	AT1G23110, AT1G70900	AT1G23110, AT1G70900
ATLER-1G34750	1.65189	4.00582e-09	3.64885e-08	AT1G23120	AT1G23120
ATLER-1G34770	1.13889	4.8499e-14	6.96095e-13	AT1G23140	CAR8
ATLER-1G35340	1.78344	1.19913e-103	2.38305e-101	AT1G23730	BCA3
ATLER-1G35440	1.25457	1.21324e-06	7.99335e-06	AT1G23830	AT1G23830
ATLER-1G35460	1.29241	3.94609e-07	2.7788e-06	AT1G23850	AT1G23850
ATLER-1G35790	1.25083	0.040824	0.0991132	AT1G24130	AT1G24130
ATLER-1G35850	1.21503	1.07852e-30	3.81693e-29	AT1G24150	FH4
ATLER-1G36070	1.43237	9.1369e-15	1.37941e-13	AT1G24330	PUB6
ATLER-1G36520	1.27038	0.000127665	0.000612198	AT1G24851, AT1G25025, AT1G25112, AT1G25180, AT4G20690	AT1G24851, AT1G25025, AT1G25112, AT1G25180, AT4G20690
ATLER-1G36640	1.16589	1.36936e-53	9.434e-52	AT1G25230	AT1G25230
ATLER-1G36690	1.00408	2.38745e-18	4.67714e-17	AT1G25275	AT1G25275
ATLER-1G36840	1.02382	2.03264e-15	3.20447e-14	AT1G25400	AT1G25400
ATLER-1G37400	1.8563	7.95644e-05	0.000395202	AT1G26380	FOX1
ATLER-1G37780	1.91297	7.9525e-52	5.20134e-50	AT1G26730, AT1G35350	AT1G26730, AT1G35350
ATLER-1G38160	1.49193	5.86778e-172	2.89986e-169	AT1G27020	AT1G27020
ATLER-1G38550	2.27835	0.00910424	0.0281349	AT1G27380	RIC2
ATLER-1G39040	1.04791	0.000556856	0.00235504	AT1G27720	TAF4b
ATLER-1G39100	1.27843	1.50219e-243	1.94045e-240	AT1G27770	ACA1
ATLER-1G39520	1.53072	2.97144e-27	9.277e-26	AT1G28190	AT1G28190
ATLER-1G39800	1.51111	1.04673e-117	2.51556e-115	AT1G28380	NSL1
ATLER-1G39900	3.05102	6.2873e-98	1.12022e-95	AT1G28480	GRX480
ATLER-1G40450	1.37925	0.00988414	0.0302108	AT1G29025	AT1G29025
ATLER-1G41230	1.36724	2.45234e-87	3.62036e-85	AT1G29690	CAD1
ATLER-1G41730	3.81357	1.24966e-48	7.59644e-47	AT1G30135	JAZ8
ATLER-1G42210	3.46495	0.0323918	0.082336	AT1G30550	AT1G30550
ATLER-1G42380	2.2377	7.69767e-16	1.25867e-14	AT1G30720	ATBBE10
ATLER-1G42390	1.26291	4.55098e-06	2.76483e-05	AT1G30730	ATBBE11
ATLER-1G43130	1.23555	4.32246e-11	4.84735e-10	AT1G31290	AGO3
ATLER-1G43460	1.82024	3.48029e-27	1.08166e-25	AT1G31600	TRM9
ATLER-1G43780	1.36198	9.17089e-69	9.38336e-67	AT1G31910	AT1G31910
ATLER-1G44810	2.88752	6.77988e-05	0.000340113	AT1G32770	NAC012
ATLER-1G44970	2.18972	1.60821e-05	8.97609e-05	AT1G32910	AT1G32910
ATLER-1G45030	1.81682	3.34891e-08	2.71326e-07	AT1G32950, AT1G32960	AT1G32950, SBT3.3
ATLER-1G45140	1.16254	0.0183345	0.0510455	AT1G33030	AT1G33030
ATLER-1G45610	1.01247	6.74046e-32	2.47446e-30	AT1G33560	ADR1
ATLER-1G45650	1.35592	2.75629e-30	9.65543e-29	AT1G33610	AT1G33610
ATLER-1G45710	1.13446	0.000232185	0.00105793	AT1G33720, AT1G33730	CYP76C6, CYP76C5
ATLER-1G45730	2.5516	1.95771e-46	1.13339e-44	AT1G33760	ERF022
ATLER-1G45740	2.09136	0.0054008	0.0178999	AT1G33770	AT1G33770
ATLER-1G45760	2.10557	2.35562e-44	1.2914e-42	AT1G33790	AT1G33790
ATLER-1G46350	2.40541	1.24174e-08	1.06756e-07	AT1G34060	TAR4
ATLER-1G46620	1.34042	4.48287e-28	1.42542e-26	AT1G34340	AT1G34340
ATLER-1G46750	3.31102	0.0448702	0.106841	AT1G34460	CYCB1;5
ATLER-1G46950	1.45688	0.0149769	0.0429385	AT1G34670	MYB93
ATLER-1G47200	2.92044	7.69906e-142	2.74352e-139	AT1G35140	PHI-1
ATLER-1G47250	4.80676	0.0023237	0.00850774	AT1G35170, AT1G35180, AT1G45010	AT1G35170, AT1G35180, AT1G45010
ATLER-1G47390	2.27681	1.55348e-09	1.47756e-08	AT1G35230	AGP5
ATLER-1G47430	1.82095	0.0360432	0.08959	AT1G35250	ALT2
ATLER-1G47550	1.35566	5.88129e-38	2.67741e-36	AT1G26730, AT1G35350	AT1G26730, AT1G35350
ATLER-1G49520	1.1561	1.30319e-140	4.56513e-138	AT1G36370	MSA1
ATLER-1G58320	1.07433	9.44581e-50	5.91594e-48	AT1G43910	AT1G43910
ATLER-1G58940	1.14435	4.7316e-09	4.27977e-08	AT1G44830	ERF014
ATLER-1G61350	2.50551	0.00555402	0.0183518	AT1G48405	AT1G48405
ATLER-1G62640	1.25275	0.0102983	0.0313311	AT1G49530	GGPS6
ATLER-1G63060	2.87479	6.51491e-10	6.45495e-09	AT1G49900	AT1G49900
ATLER-1G63210	1.26482	4.39011e-10	4.43258e-09	AT1G50040	AT1G50040
ATLER-1G63230	2.05658	1.89639e-05	0.000104799	AT1G50060	AT1G50060
ATLER-1G63600	1.00176	6.34967e-15	9.69955e-14	AT1G50460	HKL1
ATLER-1G63660	3.48544	0.0368323	0.0911458	AT1G50520, AT1G50560	CYP705A27, CYP705A25
ATLER-1G63870	1.09578	1.696e-08	1.4259e-07	AT1G50740, AT3G20510	AT1G50740, FAX6
ATLER-1G64610	1.56416	0.000101502	0.000495011	AT1G51420	SPP1
ATLER-1G64970	4.28141	0.0121855	0.0361697	AT1G51770	AT1G51770
ATLER-1G65040	1.17591	4.11218e-06	2.51749e-05	AT1G51820, AT1G51850	SIF4, SIF2
ATLER-1G65460	1.13328	8.63347e-120	2.23046e-117	AT1G52190	NPF1.2
ATLER-1G65810	2.19005	0.000424421	0.0018359	AT1G52470	AT1G52470
ATLER-1G66400	1.75714	1.57391e-13	2.17153e-12	AT1G52940, AT2G18130, AT3G46120	PAP5, PAP11, PAP19
ATLER-1G66410	1.1793	0.000318509	0.00141113
ATLER-1G66540	1.31147	0.010522	0.0319197	AT1G53080	AT1G53080
ATLER-1G66730	5.9128	1.67821e-05	9.34159e-05	AT1G53260	AT1G53260
ATLER-1G66850	1.83745	0.00222063	0.00817527	AT1G53340	AT1G53340
ATLER-1G66990	1.16818	1.75598e-06	1.13026e-05	AT1G53470	MSL4
ATLER-1G67060	2.78895	0.00567611	0.0186924	AT1G53540, AT3G46230, AT5G59720	HSP17.6C, HSP17.4, HSP18.2
ATLER-1G67300	1.04922	7.64155e-07	5.19354e-06	AT1G53700	WAG1
ATLER-1G67470	1.86373	1.79023e-08	1.50042e-07	AT1G53870, AT1G53890	AT1G53870, AT1G53890
ATLER-1G67490	1.53441	1.82282e-10	1.92543e-09	AT1G53885, AT1G53903	AT1G53885, AT1G53903
ATLER-1G67630	1.06868	0.000548461	0.00232287	AT1G54050	HSP17.4B
ATLER-1G69140	4.2828	0.0161802	0.0458223	AT1G55440	AT1G55440
ATLER-1G69150	1.09649	4.81816e-61	4.04021e-59	AT1G55450	AT1G55450
ATLER-1G69870	1.31152	5.88468e-26	1.72273e-24	AT1G56010	NAC1
ATLER-1G70030	1.42574	2.07783e-53	1.42201e-51	AT1G56120, AT1G56130, AT1G56140	AT1G56120, AT1G56130, AT1G56140
ATLER-1G70190	2.14684	9.67878e-54	6.73538e-52	AT1G56240, AT1G56250	PP2-B13, PP2-B14
ATLER-1G70470	2.01526	6.15814e-126	1.76773e-123	AT1G56510, AT1G56540	WRR4, AT1G56540
ATLER-1G70530	1.34246	4.44557e-17	7.96196e-16	AT1G56510, AT1G56540	WRR4, AT1G56540
ATLER-1G70540	1.21349	0.0207932	0.0568232	AT1G56550	RGXT3
ATLER-1G70690	1.82627	1.12646e-38	5.25544e-37	AT1G56660	AT1G56660
ATLER-1G70740	2.2167	3.8741e-60	3.13999e-58	AT1G56710	PGL1
ATLER-1G71080	1.14985	1.38727e-05	7.83603e-05	AT1G57560	MYB50
ATLER-1G71440	1.04336	5.88937e-05	0.000298776	AT1G57943, AT1G57980, AT1G57990	PUP17, AT1G57980, PUP18
ATLER-1G71450	1.2962	3.68779e-30	1.28099e-28	AT1G57943, AT1G57980, AT1G57990	PUP17, AT1G57980, PUP18
ATLER-1G71790	2.13581	0.0114423	0.0342441	AT1G58300	ho4
ATLER-1G71820	2.90115	0.0138145	0.0402308	AT1G58330	ZW2
ATLER-1G71895	1.06749	0.0126599	0.0372887	AT1G58390, AT1G58400, AT1G58410, AT1G58602, AT1G58807, AT1G58848, AT1G59124, AT1G59218	AT1G58390, AT1G58400, AT1G58410, RPP7, AT1G58807, AT1G58848, AT1G59124, RPP13
ATLER-1G71900	1.85537	0.000537031	0.00227866	AT1G58390, AT1G58400, AT1G58410, AT1G58602, AT1G58807, AT1G58848, AT1G59124, AT1G59218	AT1G58390, AT1G58400, AT1G58410, RPP7, AT1G58807, AT1G58848, AT1G59124, RPP13
ATLER-1G72400	1.63317	0.019211	0.053153	AT1G59780	AT1G59780
ATLER-1G72510	1.91647	1.14588e-09	1.10154e-08	AT1G07400, AT1G59860	HSP17.8, HSP17.6A
ATLER-1G72580	1.14334	3.6597e-62	3.13854e-60	AT1G59910	FORMIN7
ATLER-1G72620	1.55632	8.13639e-08	6.31479e-07	AT1G59950, AT1G59960	AT1G59950, AT1G59960
ATLER-1G72760	1.56752	8.34892e-06	4.87859e-05	AT1G60095	AT1G60095
ATLER-1G74040	1.01776	3.05405e-16	5.15696e-15	AT1G61260	AT1G61260
ATLER-1G74140	1.01222	6.11343e-24	1.6137e-22	AT1G61340	FBS1
ATLER-1G74170	1.21034	1.67666e-11	1.94571e-10	AT1G61370	AT1G61370
ATLER-1G74380	2.88043	4.24499e-19	8.56793e-18	AT1G61560	MLO6
ATLER-1G74450	1.0782	0.0480486	0.113209	AT1G61590	PBL15
ATLER-1G74470	1.22095	8.05733e-19	1.61522e-17	AT1G61610	AT1G61610
ATLER-1G74520	1.0425	2.94689e-09	2.72878e-08	AT1G61667	AT1G61667
ATLER-1G74700	1.65436	5.62832e-08	4.44842e-07	AT1G61810	BGLU45
ATLER-1G74780	2.3389	0	0	AT1G11670, AT1G61890	AT1G11670, AT1G61890
ATLER-1G75270	1.08683	4.06503e-14	5.87936e-13	AT1G62360	STM
ATLER-1G75380	1.7876	1.01209e-49	6.3196e-48	AT1G62440	LRX2
ATLER-1G76090	4.24998	2.57408e-05	0.000139124	AT1G63030	ddf2
ATLER-1G76150	1.19194	8.52223e-27	2.58266e-25	AT1G63090	PP2-A11
ATLER-1G76880	1.1641	1.1415e-61	9.749e-60	AT1G63750	AT1G63750
ATLER-1G77060	1.94481	5.89304e-06	3.51914e-05	AT1G63910	AtMYB103
ATLER-1G77980	1.14028	4.33559e-75	5.12045e-73	AT1G64710	AT1G64710
ATLER-1G78210	2.81689	0.0454443	0.107984	AT1G64930, AT1G64940, AT1G64950, AT2G12190	CYP89A7, CYP89A6, CYP89A5, AT2G12190
ATLER-1G78570	1.33612	5.95438e-05	0.000301852	AT1G65240	A39
ATLER-1G78650	1.94516	2.55603e-17	4.70194e-16	AT1G65310, AT4G30280, AT4G30290, AT5G48070	XTH17, XTH18, XTH19, XTH20
ATLER-1G78750	3.34753	4.81688e-66	4.63048e-64	AT1G65390	PP2-A5
ATLER-1G79470	1.07678	2.51468e-07	1.8198e-06	AT1G66080	HLP1
ATLER-1G79480	2.3035	1.87297e-75	2.23761e-73	AT1G66090	TN3
ATLER-1G79490	3.21135	0.000790761	0.00323633	AT1G66110	AT1G66110
ATLER-1G79550	1.31839	2.16223e-41	1.10343e-39	AT1G66160	CMPG1
ATLER-1G79770	1.59568	0.0469891	0.111143	AT1G66370	MYB113
ATLER-1G79850	1.16057	0.00419755	0.0143302	AT1G66450	AT1G66450
ATLER-1G80100	2.14008	3.48817e-85	4.83849e-83	AT1G66690, AT1G66700	AT1G66690, PXMT1
ATLER-1G80150	2.04735	3.75827e-90	5.88454e-88	AT1G66760	AT1G66760
ATLER-1G80200	2.01215	3.26688e-09	3.00355e-08	AT1G66800	AT1G66800
ATLER-1G81040	1.42194	5.96184e-07	4.10731e-06	AT1G24350, AT1G67600	AT1G24350, AT1G67600
ATLER-1G81740	1.02665	0.0201813	0.0554074	AT1G68200	CDM1
ATLER-1G81870	1.22206	0.00380941	0.0131462	AT1G68320	MYB62
ATLER-1G81890	1.31379	1.19175e-12	1.53083e-11	AT1G68330	AT1G68330
ATLER-1G82270	1.36559	2.15748e-23	5.5255e-22	AT1G68690	PERK9
ATLER-1G83190	1.23456	3.98911e-11	4.49792e-10	AT1G69480	AT1G69480
ATLER-1G83760	1.71539	5.16561e-63	4.50476e-61	AT1G69890	DUF569
ATLER-1G83770	1.20809	3.3482e-13	4.52291e-12	AT1G69900	AT1G69900
ATLER-1G83800	1.22024	0.00638311	0.0207189	AT1G69930	GSTU11
ATLER-1G84000	5.73343	1.13146e-05	6.466e-05	AT1G70130	LECRK-V.2
ATLER-1G84290	1.32652	0.00526923	0.0175144	AT1G70390	AT1G70390
ATLER-1G84600	1.14353	0.00111954	0.00442556	AT1G70690	HWI1
ATLER-1G84790	4.05706	0.0262967	0.0692887	AT1G70880	AT1G70880
ATLER-1G84940	2.24551	0.011383	0.0340915	AT1G70990	EXT33
ATLER-1G85080	3.88521	0.0399424	0.0973846	AT1G71120	GLIP6
ATLER-1G85370	2.54377	1.02083e-51	6.65566e-50	AT1G71400	RLP12
ATLER-1G85480	3.99152	0.0410449	0.0995092	AT1G71520	AT1G71520
ATLER-1G86040	1.51138	2.57669e-47	1.53032e-45	AT1G72140	NPF5.12
ATLER-1G86210	1.30865	2.93664e-16	4.96682e-15	AT1G72280	ERO1
ATLER-1G86330	1.55256	3.59848e-06	2.21811e-05	AT1G72416	AT1G72416
ATLER-1G86370	1.014	2.61104e-65	2.46415e-63	AT1G72450	JAZ6
ATLER-1G86440	2.40608	0	0	AT1G72520	LOX4
ATLER-1G86840	1.25381	2.62018e-18	5.11852e-17	AT1G72890	TN6
ATLER-1G86960	1.66428	0	0	AT1G73010	PS2
ATLER-1G87030	1.50948	6.74303e-07	4.6181e-06	AT1G73066	AT1G73066
ATLER-1G87040	1.68012	8.61646e-177	4.68645e-174	AT1G73080	PEPR1
ATLER-1G87200	1.23746	2.6272e-08	2.15301e-07	AT1G73210	AT1G73210
ATLER-1G87500	2.36234	0.0171797	0.0483089	AT1G73510	AT1G73510
ATLER-1G87830	1.49794	4.22558e-29	1.40599e-27	AT1G73805	SARD1
ATLER-1G88410	1.10824	1.29838e-16	2.24373e-15	AT1G74310	HSP101
ATLER-1G88460	1.46066	1.93147e-12	2.43264e-11	AT1G74360	NILR1
ATLER-1G88540	1.44854	3.18363e-43	1.6915e-41	AT1G74430	MYB95
ATLER-1G88640	1.44563	0.00101964	0.00406652	AT1G74490	PBL29
ATLER-1G88820	1.18666	2.37946e-35	9.97539e-34	AT1G74670	GASA6
ATLER-1G89130	1.211	4.39223e-39	2.07731e-37	AT1G74950	TIFY10B
ATLER-1G89170	1.21569	1.1184e-05	6.39952e-05	AT1G75000	ELO3
ATLER-1G89210	1.07921	2.71803e-16	4.61976e-15	AT1G75040	PR5
ATLER-1G89460	1.07611	7.04334e-32	2.58106e-30	AT1G75270	DHAR2
ATLER-1G89470	1.23806	1.01556e-241	1.23468e-238	AT1G75280, AT1G75290	AT1G75280, AT1G75290
ATLER-1G89630	1.11042	7.45767e-17	1.31067e-15	AT1G45050, AT1G75440, AT4G36410, AT5G42990	ATUBC2-1, UBC16, UBC17, UBC18
ATLER-1G89910	1.65609	0.0171873	0.0483238	AT1G75720	AT1G75720
ATLER-1G90280	1.3381	5.98122e-09	5.35383e-08	AT1G76070	AT1G76070
ATLER-1G90470	1.28171	0.000463371	0.00199063	AT1G76240	AT1G76240
ATLER-1G90670	2.86443	2.06739e-06	1.31676e-05	AT1G76430	PHT1;9
ATLER-1G90890	1.7346	0.00161435	0.006139	AT1G76640	CML39
ATLER-1G90900	1.07968	2.61113e-63	2.29646e-61	AT1G76650	CML38
ATLER-1G90930	1.80174	0	0	AT1G76680, AT1G76690	OPR1, OPR2
ATLER-1G90950	1.07882	6.46552e-21	1.45097e-19	AT1G21080, AT1G76700	AT1G21080, AT1G76700
ATLER-1G91410	1.236	0.00648317	0.0209759	AT1G77080, AT5G65050, AT5G65060	MAF1, AGL31, MAF3
ATLER-1G91750	1.07076	3.87692e-05	0.000203423	AT1G77360	APPR6
ATLER-1G91890	1.04671	2.93541e-19	5.98905e-18	AT1G77500	AT1G77500
ATLER-1G92040	1.82801	1.29952e-40	6.4409e-39	AT1G77640	AT1G77640
ATLER-1G92290	1.27896	0.0477698	0.112734	AT1G77860	KOM
ATLER-1G92430	1.042	6.36823e-24	1.67881e-22	AT1G78000	SULTR1;2
ATLER-1G92500	1.02551	3.531e-37	1.58305e-35	AT1G78070	AT1G78070
ATLER-1G92720	1.6785	6.65973e-107	1.3628e-104	AT1G78280	AT1G78280
ATLER-1G93190	2.08002	1.1395e-05	6.50766e-05	AT1G78760	AT1G78760
ATLER-1G93270	1.04935	2.28261e-134	7.258e-132	AT1G78820, AT1G78830	AT1G78820, MNB1
ATLER-1G93290	1.28357	1.9224e-173	9.93304e-171	AT1G78850, AT1G78860	MBL1, GAL2
ATLER-1G93300	1.28296	8.35252e-68	8.38009e-66	AT1G78850, AT1G78860	MBL1, GAL2
ATLER-1G93740	1.34541	2.98062e-19	6.06931e-18
ATLER-1G94220	1.52042	0.000163221	0.000766835	AT1G79680	WAKL10
ATLER-1G94240	1.65501	1.37574e-13	1.90703e-12	AT1G79700	WRI4
ATLER-1G94610	1.0784	1.41406e-13	1.95753e-12	AT1G80050	APT2
ATLER-1G94680	1.23017	8.00245e-08	6.21784e-07	AT1G80120	AT1G80120
ATLER-1G95450	1.23678	4.2345e-134	1.32604e-131	AT1G80840	WRKY40
ATLER-2G10590	1.49974	2.09832e-06	1.33522e-05	AT2G01300	AT2G01300
ATLER-2G10620	1.3604	2.61328e-07	1.88389e-06	AT2G01340	At17.1
ATLER-2G10830	1.03416	0.00168148	0.00636499	AT1G14930, AT1G14940, AT1G14950, AT2G01520, AT2G01530, AT3G26450, AT3G26460, AT4G14060	AT1G14930, AT1G14940, AT1G14950, MLP328, MLP329, AT3G26450, AT3G26460, AT4G14060
ATLER-2G11230	3.18929	0.00383886	0.0132368	AT2G01880	PAP7
ATLER-2G11700	5.60556	7.994e-05	0.000396787	AT2G02310	PP2-B6
ATLER-2G12370	2.0621	2.65651e-05	0.00014328	AT2G02930, AT4G02520	GSTF3, GSTF2
ATLER-2G12680	1.32084	1.02096e-07	7.82107e-07	AT2G03200	ASPR1
ATLER-2G12720	1.07958	8.95628e-48	5.34995e-46	AT2G03240	AT2G03240
ATLER-2G13780	1.43867	1.92303e-12	2.42496e-11	AT2G04040, AT2G04050, AT2G04070, AT2G04080	DTX1, AT2G04050, AT2G04070, AT2G04080
ATLER-2G14460	1.83689	0.00759635	0.0240837	AT2G04500	AT2G04500
ATLER-2G14860	1.19052	0.023147	0.0622839	AT2G04795	AT2G04795
ATLER-2G15840	1.86767	0.000855391	0.00347401	AT2G05540	AT2G05540
ATLER-2G16770	1.46244	2.48374e-227	2.70179e-224	AT2G06050	OPR3
ATLER-2G25840	2.28388	0	0	AT2G11810	MGDC
ATLER-2G29980	1.03143	0.0343442	0.086188	AT2G14095	AT2G14095
ATLER-2G31310	1.60276	4.68664e-46	2.69815e-44	AT2G14900	GASA7
ATLER-2G32050	1.61814	1.93268e-39	9.20385e-38	AT2G15480, AT2G15490	UGT73B5, UGT73B4
ATLER-2G32250	1.61774	2.75061e-08	2.25147e-07	AT2G15680	CML30
ATLER-2G32460	1.33589	0.0182104	0.0507376	AT2G15830	AT2G15830
ATLER-2G32600	3.20486	3.77334e-09	3.44772e-08	AT2G16005	ROSY1
ATLER-2G32710	1.05341	5.39367e-42	2.80091e-40	AT2G16060	HB1
ATLER-2G33650	1.10567	9.12852e-05	0.000449531	AT2G16790	AT2G16790
ATLER-2G33870	1.78683	0.0399	0.0973043	AT2G16980	AT2G16980
ATLER-2G34240	1.13431	8.37165e-27	2.54449e-25	AT2G17280	AT2G17280
ATLER-2G34510	1.21565	2.1876e-11	2.51745e-10	AT2G17500	PILS5
ATLER-2G34760	1.1335	3.78402e-06	2.32417e-05	AT2G17705	AT2G17705
ATLER-2G34960	1.37409	2.27683e-118	5.53618e-116	AT2G17840	ERD7
ATLER-2G34980	2.50164	2.6865e-40	1.31264e-38	AT2G17850	AT2G17850
ATLER-2G35320	1.52776	1.23776e-16	2.14255e-15	AT2G18193	AT2G18193
ATLER-2G35480	1.16661	0.00030961	0.00137495	AT2G18328	RL4
ATLER-2G35520	1.10022	0.00142459	0.00548293	AT2G18360	AT2G18360
ATLER-2G35830	2.61479	1.26518e-17	2.38149e-16	AT2G18690	AT2G18690
ATLER-2G36780	1.1549	2.77095e-45	1.57335e-43	AT2G19590	ACO1
ATLER-2G37000	1.03198	2.58629e-23	6.61552e-22	AT2G19800	MIOX2
ATLER-2G37530	3.80792	0.00252256	0.00913871	AT2G20350	AT2G20350
ATLER-2G37800	1.25248	5.82474e-11	6.48047e-10	AT2G20560	DNAJ
ATLER-2G37810	1.98054	0.00128484	0.00500376	AT2G20562	TAX2
ATLER-2G38990	1.02153	4.64559e-18	8.92334e-17	AT2G21500	AT2G21500
ATLER-2G39000	2.35401	1.30731e-33	5.1368e-32	AT2G21510	AT2G21510
ATLER-2G39190	2.95558	0.00452548	0.0153131	AT2G21650	MEE3
ATLER-2G40240	1.30173	0.00950275	0.0291788	AT2G22510	AT2G22510
ATLER-2G40470	4.16145	1.66274e-06	1.07359e-05	AT2G22760	AT2G22760
ATLER-2G40480	1.33166	2.02074e-10	2.12111e-09	AT2G22770	NAI1
ATLER-2G40610	2.15073	1.59231e-06	1.03165e-05	AT2G22860	PSK2
ATLER-2G40630	1.09093	1.21276e-15	1.95365e-14	AT2G22880	VQ12
ATLER-2G40920	2.32372	0.000842663	0.0034304	AT2G23100	AT2G23100
ATLER-2G41530	1.29654	1.54669e-08	1.30905e-07	AT2G23680	AT2G23680
ATLER-2G41590	1.23174	2.67552e-10	2.76212e-09	AT2G23770	LYK4
ATLER-2G41940	1.10138	4.50417e-16	7.50242e-15	AT2G24100	ASG1
ATLER-2G42500	1.22461	2.54721e-97	4.49963e-95	AT2G24600	AT2G24600
ATLER-2G43090	2.89177	0.00132409	0.00514019	AT2G25090	CIPK16
ATLER-2G43560	4.05834	7.52055e-55	5.41584e-53	AT2G25460	AT2G25460
ATLER-2G43880	1.58695	6.81361e-14	9.68527e-13	AT2G25735	AT2G25735
ATLER-2G43960	1.52703	1.55667e-13	2.14918e-12	AT2G25810	TIP4;1
ATLER-2G44180	1.30978	3.92485e-11	4.42788e-10	AT1G75830, AT2G26010, AT2G26020, AT5G44420, AT5G44430	LCR67, PDF1.3, PDF1.2b, PDF1.2, PDF1.2c
ATLER-2G44290	1.06385	4.39641e-06	2.67486e-05	AT2G26130	RSL1
ATLER-2G44320	3.40932	7.86039e-34	3.11223e-32	AT2G26150	HSFA2
ATLER-2G44550	1.61536	4.50479e-16	7.50242e-15	AT2G26390	SERP4
ATLER-2G44700	1.27918	7.30708e-90	1.12704e-87	AT2G26530	AR781
ATLER-2G45290	1.572	2.33172e-142	8.45472e-140	AT2G27080	NHL13
ATLER-2G45410	1.01526	1.05793e-74	1.24234e-72	AT2G27190	PAP12
ATLER-2G45490	2.99001	0.00254549	0.00921532	AT2G27270	AT2G27270
ATLER-2G45550	2.05954	2.86228e-147	1.13765e-144	AT2G27310	AT2G27310
ATLER-2G45640	3.99451	0.0303714	0.0780449	AT2G27370	CASP3
ATLER-2G45780	1.11317	8.91146e-11	9.77612e-10	AT2G27500	AT2G27500
ATLER-2G45960	1.87229	6.4263e-50	4.04935e-48	AT2G27690	CYP94C1
ATLER-2G46170	1.26414	0.0101199	0.0308265	AT2G27930	AT2G27930
ATLER-2G47460	2.68366	7.25739e-14	1.02948e-12	AT2G29060	AT2G29060
ATLER-2G47700	2.25857	0.0305718	0.0784332	AT2G29300, AT2G29310, AT2G29320, AT2G29330, AT2G29340, AT2G30670	AT2G29300, AT2G29310, AT2G29320, TRI, AT2G29340, AT2G30670
ATLER-2G47790	1.62913	5.97727e-46	3.43162e-44	AT2G29420	GSTU7
ATLER-2G47830	2.32365	1.69624e-12	2.14947e-11	AT2G29460, AT2G29470, AT2G29480, AT2G29490	GSTU4, GSTU3, GSTU2, GSTU1
ATLER-2G47870	1.30193	1.76087e-08	1.47701e-07	AT2G29460, AT2G29470, AT2G29480, AT2G29490	GSTU4, GSTU3, GSTU2, GSTU1
ATLER-2G48130	1.04682	2.51305e-20	5.43871e-19	AT2G29720	CTF2B
ATLER-2G48690	1.32973	6.41012e-31	2.28816e-29	AT2G30250	WRKY25
ATLER-2G48800	1.04042	4.00906e-24	1.06366e-22	AT2G30360	SIP4
ATLER-2G49010	1.19488	7.65606e-08	5.96665e-07	AT1G06830, AT2G30540, AT2G47880, AT3G62960	CEPD1, ROXY7, CEPD2, ROXY8
ATLER-2G49690	1.05126	0.00763228	0.0241827	AT2G31090	TAX1
ATLER-2G50360	4.13668	0.0054947	0.0181732	AT2G31720	AT2G31720
ATLER-2G50540	1.51424	1.1761e-36	5.17184e-35	AT2G31865	PARG2
ATLER-2G50860	1.04247	1.90765e-05	0.000105364	AT2G32120	HSP70T-2
ATLER-2G50880	1.40179	9.85906e-40	4.73877e-38	AT2G32140	AT2G32140
ATLER-2G50950	1.43312	0.00420319	0.0143471	AT2G32190, AT2G32200, AT2G32210	ATHCYSTM4, ATHCYSTM5, ATHCYSTM6
ATLER-2G50970	1.39264	0.00129538	0.00504104	AT2G32190, AT2G32200, AT2G32210	ATHCYSTM4, ATHCYSTM5, ATHCYSTM6
ATLER-2G51430	1.25994	0.00475399	0.0159973	AT2G32660	RLP22
ATLER-2G51450	1.0496	2.79674e-07	2.01054e-06	AT2G32680	RLP23
ATLER-2G52100	1.85006	0.026881	0.0704957	AT2G33230	YUC7
ATLER-2G52650	1.45662	0.00061718	0.00258478	AT2G33710	AT2G33710
ATLER-2G53260	1.74893	4.80361e-32	1.77923e-30	AT2G34210	SPT5-1
ATLER-2G53500	1.14664	2.70849e-05	0.000145779	AT2G34390	NIP2;1
ATLER-2G53620	1.35569	0.00114816	0.00452607	AT2G34490, AT2G34500	CYP710A2, CYP710A1
ATLER-2G53730	3.53404	5.01808e-66	4.80156e-64	AT2G34600	JAZ7
ATLER-2G54060	1.03513	6.85319e-34	2.72388e-32	AT2G34930	AT2G34930
ATLER-2G54440	1.88469	9.89575e-07	6.59546e-06	AT2G35290	SAUR79
ATLER-2G54970	1.86981	4.31401e-28	1.37384e-26	AT2G35710	PGSIP7
ATLER-2G55100	2.44297	0.014265	0.0412752	AT2G35770	scpl28
ATLER-2G55260	1.25197	3.12975e-100	5.62483e-98	AT2G35930	PUB23
ATLER-2G55320	2.69205	0.000844496	0.00343651	AT2G35980	YLS9
ATLER-2G55450	2.25794	0.0472328	0.111669	AT2G36100	CASP1
ATLER-2G56640	3.63118	0	0	AT2G37130	AT2G37130
ATLER-2G56940	1.24031	2.64921e-05	0.000142961	AT2G37430	ZAT11
ATLER-2G57290	1.10088	0.0155296	0.0442835	AT2G37750	AT2G37750
ATLER-2G57310	1.06375	1.75091e-05	9.72793e-05	AT2G37770, AT2G37790	ChlAKR, AKR4C10
ATLER-2G57480	1.14399	9.52006e-54	6.64731e-52	AT2G37940, AT3G54020	AtIPCS2, AtIPCS1
ATLER-2G57560	1.5844	1.13219e-11	1.33182e-10	AT2G37980	AT2G37980
ATLER-2G58130	1.36708	0.0438216	0.104948	AT2G38500	AT2G38500
ATLER-2G58580	1.18569	5.37062e-70	5.72165e-68	AT2G38940, AT3G54700	PHT1;4, PHT1;7
ATLER-2G58750	2.11709	5.09721e-08	4.05189e-07	AT2G39110	PBL38
ATLER-2G58950	1.79906	1.09693e-221	1.07959e-218	AT2G39310	JAL22
ATLER-2G58960	4.77479	0.00324103	0.011433	AT2G39320	AT2G39320
ATLER-2G59050	1.3568	1.8631e-07	1.37132e-06	AT2G39400, AT3G55180	MAGL6, MAGL10
ATLER-2G59900	1.46148	2.77226e-11	3.17787e-10	AT2G40095	AT2G40095
ATLER-2G59930	4.54548	0.00621729	0.0202616	AT2G40113	AT2G40113
ATLER-2G60060	3.84446	0.0392088	0.0958788	AT2G40220	ABI4
ATLER-2G60500	1.04076	1.95867e-18	3.85174e-17	AT2G40610	EXPA8
ATLER-2G61070	1.37117	4.01085e-185	2.36846e-182	AT2G41100	TCH3
ATLER-2G61400	1.16091	1.93056e-12	2.43264e-11	AT2G41380	AT2G41380
ATLER-2G61940	1.16042	7.36297e-05	0.000367846	AT2G41800	TEB
ATLER-2G62990	1.93575	6.03265e-72	6.56225e-70	AT2G42760	AT2G42760
ATLER-2G63450	1.43874	4.73773e-10	4.75337e-09	AT2G43140	BHLH129
ATLER-2G63870	1.55116	2.15405e-54	1.51428e-52	AT2G43535	AT2G43535
ATLER-2G64080	4.08254	0.0232388	0.0624821	AT2G43745	AT2G43745
ATLER-2G64230	1.07395	0.0334198	0.084368	AT2G43880	AT2G43880
ATLER-2G64440	2.35538	1.11519e-10	1.2061e-09	AT2G44070	AT2G44070
ATLER-2G64830	1.22973	1.70427e-49	1.05777e-47	AT2G25630, AT2G44450, AT5G42260, AT5G44640	BGLU14, BGLU15, BGLU12, BGLU13
ATLER-2G64840	2.8745	0	0	AT2G44460	BGLU28
ATLER-2G64880	1.36232	1.15053e-96	1.9816e-94	AT2G44500	AT2G44500
ATLER-2G64980	2.14684	0.00774403	0.0244955	AT2G44578, AT2G44581	ATL89, ATL90
ATLER-2G65260	1.71423	1.34944e-74	1.57571e-72	AT2G44840	ERF13
ATLER-2G65550	1.71572	4.03196e-47	2.38093e-45	AT2G45130	SPX3
ATLER-2G65560	1.78544	7.24275e-18	1.37966e-16	AT2G45135	AT2G45135
ATLER-2G65610	1.0246	3.84258e-103	7.49231e-101	AT2G45180	DRN1
ATLER-2G65650	1.91003	5.24343e-39	2.47423e-37	AT2G45220	PME17
ATLER-2G66200	2.15254	0.00428116	0.0145651	AT2G45760	BAP2
ATLER-2G67040	1.08179	2.6271e-44	1.43643e-42	AT2G46510	AIB
ATLER-2G67450	2.09245	6.8323e-108	1.42636e-105	AT2G46880	PAP14
ATLER-2G67600	1.05449	7.6864e-24	2.01602e-22	AT2G47000	ABCB4
ATLER-2G67670	1.15766	1.33763e-45	7.63708e-44	AT2G47060	PTI1-4
ATLER-2G67890	4.40127	0.0120875	0.0359201	AT2G47270	UPB1
ATLER-2G68180	2.4525	1.96941e-20	4.31183e-19	AT2G47550	AT2G47550
ATLER-2G68400	1.13989	1.4559e-08	1.23778e-07	AT2G47780	LDAP2
ATLER-2G68510	1.83979	0.000784998	0.00321465	AT1G06830, AT2G30540, AT2G47880, AT3G62960	CEPD1, ROXY7, CEPD2, ROXY8
ATLER-2G68780	1.35029	0.0039144	0.0134703	AT2G48130	LTPG15
ATLER-2G68790	1.53666	0.000696801	0.00288491	AT2G48140	EDA4
ATLER-3G10210	1.00909	0.029361	0.0758636	AT3G01220	HB20
ATLER-3G10600	1.02591	2.65343e-35	1.1079e-33	AT3G01490	CBC1
ATLER-3G10960	1.32148	1.21597e-17	2.29513e-16	AT3G01830	AT3G01830
ATLER-3G11100	1.00245	6.26928e-05	0.000316573	AT3G01970	WRKY45
ATLER-3G11120	1.34882	0.000345422	0.00152157	AT3G01990	ACR6
ATLER-3G11800	4.34199	0.0114574	0.0342758	AT3G02590	AT3G02590
ATLER-3G12090	1.01894	2.40267e-26	7.14508e-25	AT3G02840	AT3G02840
ATLER-3G12280	1.63912	3.77123e-10	3.82828e-09	AT3G03000	AT3G03000
ATLER-3G12300	1.07079	0.017225	0.0483969	AT3G03020	AT3G03020
ATLER-3G12310	1.20598	2.71078e-14	3.96788e-13	AT3G03030	AT3G03030
ATLER-3G13310	3.22299	5.68975e-07	3.9264e-06	AT3G03910, AT5G07440, AT5G18170	GDH3, GDH2, GDH1
ATLER-3G13800	2.89193	0.0111737	0.0335715	AT3G04370	PDLP4
ATLER-3G13970	1.20456	7.98577e-15	1.20916e-13	AT3G04530	PPCK2
ATLER-3G14180	1.21749	2.43191e-135	7.9782e-133	AT3G04720	PR4
ATLER-3G14690	1.0814	0.0390963	0.0956375	AT3G05150	AT3G05150
ATLER-3G14880	1.48948	2.92497e-14	4.27232e-13	AT3G05320	OFT1
ATLER-3G14970	1.68848	0.00157024	0.00599311	AT3G05390	AT3G05390
ATLER-3G14980	1.01139	1.58165e-21	3.67299e-20	AT3G05400	AT3G05400
ATLER-3G15270	1.53034	7.94288e-124	2.18884e-121	AT3G05630	PLDP2
ATLER-3G15880	1.19256	6.57011e-15	1.00289e-13	AT3G06070	AT3G06070
ATLER-3G16310	1.56511	0.0176347	0.0493666	AT4G20953	AT4G20953
ATLER-3G16420	1.02608	6.5113e-65	6.06196e-63	AT3G06500	A/N-InvC
ATLER-3G17270	2.07698	4.47825e-08	3.57875e-07	AT3G07195	AT3G07195
ATLER-3G18360	1.29265	8.40478e-05	0.000416072	AT3G08660	AT3G08660
ATLER-3G18420	1.564	6.46779e-179	3.61287e-176	AT3G08720, AT3G08730	S6K2, PK1
ATLER-3G19040	2.62797	0.001239	0.00484627	AT3G09290	TAC1
ATLER-3G19180	1.47077	4.47399e-11	5.00641e-10	AT3G09405	PAE4
ATLER-3G19760	1.87548	2.68749e-21	6.15799e-20	AT3G09922	IPS1
ATLER-3G20090	1.09179	9.27973e-05	0.000456434	AT3G10150	PAP16
ATLER-3G20770	1.33264	1.11876e-136	3.79058e-134	AT3G10720	AT3G10720
ATLER-3G20880	2.20183	4.00258e-19	8.08655e-18	AT3G10815	BTL03
ATLER-3G22040	1.27438	5.8578e-24	1.5482e-22	AT3G11840	PUB24
ATLER-3G22810	1.36857	4.27126e-73	4.77181e-71	AT1G16030, AT1G56410, AT3G09440, AT3G12580, AT5G02490, AT5G02500	Hsp70b, ERD2, AT3G09440, HSP70, Hsp70-2, HSC70-1
ATLER-3G22960	1.02443	2.74445e-34	1.1014e-32	AT3G12700	NANA
ATLER-3G22970	1.04487	2.63376e-43	1.40295e-41	AT3G12710	AT3G12710
ATLER-3G23180	1.97257	0.00186893	0.00699892	AT3G12910	AT3G12910
ATLER-3G23250	3.92274	0.0378706	0.0933018	AT3G12960	SMP1
ATLER-3G23830	3.29224	0.0478455	0.112885	AT1G55560, AT3G13400	sks14, SKS13
ATLER-3G24130	1.21607	3.66377e-05	0.000192875	AT3G13600	AT3G13600
ATLER-3G24930	1.53415	1.89349e-30	6.6669e-29	AT3G14200	AT3G14200
ATLER-3G24970	2.72586	0.0225538	0.0609814	AT3G14225	GLIP4
ATLER-3G25140	1.12058	0.0332005	0.0839682	AT3G14380	CASPL2A2
ATLER-3G25400	1.30415	3.49556e-12	4.2927e-11	AT3G14590	NTMC2T6.2
ATLER-3G25920	1.50412	4.36502e-10	4.40939e-09	AT3G15050	IQD10
ATLER-3G26270	1.52535	4.477e-77	5.54076e-75	AT3G15356, AT3G16530	AT3G15356, AT3G16530
ATLER-3G26700	1.3962	2.3201e-09	2.16487e-08	AT3G15620	UVR3
ATLER-3G27580	1.07482	1.29395e-60	1.06974e-58	AT3G16460	JAL34
ATLER-3G27650	1.86073	1.15287e-143	4.33227e-141	AT3G15356, AT3G16530	AT3G15356, AT3G16530
ATLER-3G27850	1.03027	0.0437293	0.104776	AT3G16690	SWEET16
ATLER-3G27920	1.27406	5.07756e-256	8.74526e-253	AT3G16770	EBP
ATLER-3G28020	1.65249	6.98911e-87	1.01015e-84	AT3G16860	COBL8
ATLER-3G29120	1.13806	7.02442e-09	6.2524e-08	AT3G17690	CNGC19
ATLER-3G30490	2.42437	0.0279346	0.0727145	AT1G49400, AT3G18880	emb1129, AT3G18880
ATLER-3G30910	1.10863	1.13271e-72	1.25192e-70	AT3G19240	DEM2
ATLER-3G31710	1.20444	3.41907e-25	9.65374e-24	AT3G19970	AT3G19970
ATLER-3G32100	3.46432	0.0363068	0.0900502	AT3G20340	AT3G20340
ATLER-3G33020	2.66782	1.79684e-07	1.32443e-06	AT3G21080	AT3G21080
ATLER-3G33310	1.52128	0.00092315	0.00371706	AT3G21320	AT3G21320
ATLER-3G34480	4.69855	0.0008481	0.00344846	AT3G22275	JAZ13
ATLER-3G34830	1.01789	0.0130254	0.0382291	AT3G22560	AT3G22560
ATLER-3G35100	1.79109	0.000970489	0.00389203	AT3G22830	HSFA6B
ATLER-3G35200	1.08705	1.44864e-12	1.84703e-11	AT3G22910	ACA13
ATLER-3G35500	1.09051	3.395e-61	2.86399e-59	AT3G23150	ETR2
ATLER-3G35610	4.21232	0.0165789	0.0467912	AT3G23220	ESE1
ATLER-3G35620	2.99506	5.62792e-06	3.36665e-05	AT3G23230	TDR1
ATLER-3G35660	1.72126	5.60853e-30	1.91916e-28	AT3G23550, AT3G23560	DTX18, ALF5
ATLER-3G35940	2.23282	2.47965e-153	1.02499e-150	AT3G23250	MYB15
ATLER-3G36280	2.55348	9.50147e-12	1.12472e-10	AT3G23800, AT4G14030, AT4G14040	SBP3, SBP1, SBP2
ATLER-3G36360	1.26663	9.40384e-05	0.000461989	AT3G23870	ENOR3L2
ATLER-3G37110	2.14147	3.37227e-52	2.24833e-50	AT3G24500	MBF1C
ATLER-3G37600	2.10481	1.24535e-39	5.97188e-38	AT3G24900, AT3G24982, AT3G25010, AT3G25020	RLP39, RLP40, RLP41, RLP42
ATLER-3G37900	1.59054	2.90759e-49	1.78363e-47	AT3G25240	AT3G25240
ATLER-3G37910	2.55568	1.86695e-73	2.13183e-71	AT3G25250	AGC2-1
ATLER-3G38230	1.02667	0.0414956	0.100402	AT3G25597	AT3G25597
ATLER-3G38250	1.31898	1.26725e-60	1.05186e-58	AT1G13210, AT3G25610	ACA.l, ALA10
ATLER-3G38510	1.61841	5.89288e-172	2.89986e-169	AT3G25760, AT3G25770	AOC1, AOC2
ATLER-3G38530	1.87968	3.50129e-200	2.78325e-197	AT3G25780	AOC3
ATLER-3G38580	1.43745	0.0149023	0.0427652	AT3G25820, AT3G25830	TPS-CIN, TPS-CIN
ATLER-3G39100	1.81019	4.39674e-83	5.97841e-81	AT3G26190, AT3G26200	CYP71B21, CYP71B22
ATLER-3G40010	1.16496	2.10082e-12	2.6363e-11	AT3G26830	PAD3
ATLER-3G40380	1.07735	0.00363109	0.0125982	AT3G27150	AT3G27150
ATLER-3G40450	1.02487	1.88406e-22	4.63569e-21	AT3G27210	AT3G27210
ATLER-3G40960	1.49765	0.00507391	0.0169524	AT3G27630	SMR7
ATLER-3G41680	2.22407	6.17313e-08	4.86228e-07	AT3G28210	PMZ
ATLER-3G42460	3.27478	2.19436e-40	1.07983e-38	AT3G28740	CYP81D11
ATLER-3G43320	1.73224	0.000514128	0.00218777	AT2G47130, AT3G29250, AT3G29260	SDR3, SDR4, AT3G29260
ATLER-3G45130	1.04585	1.45293e-08	1.23628e-07	AT3G29810	COBL2
ATLER-3G58360	1.75749	4.11584e-31	1.47684e-29	AT3G43110	AT3G43110
ATLER-3G58990	1.38948	1.41139e-195	1.00588e-192	AT3G43190, AT5G20830	SUS4, SUS1
ATLER-3G61450	1.60778	1.61353e-111	3.58585e-109	AT3G44190, AT5G22140	AT3G44190, AT5G22140
ATLER-3G61830	1.77485	5.96491e-33	2.29577e-31	AT3G44510	AT3G44510
ATLER-3G62820	1.14546	2.44376e-25	6.96657e-24	AT3G45040	DOK1
ATLER-3G63700	1.07681	0.0132745	0.0388554	AT3G45660	AT3G45660
ATLER-3G63800	1.77551	0.0326762	0.082906	AT3G45730	AT3G45730
ATLER-3G64060	1.52599	8.94218e-09	7.82791e-08	AT3G45960, AT3G45970	EXLA3, EXLA1
ATLER-3G64080	1.64954	7.89405e-86	1.10989e-83	AT3G45960, AT3G45970	EXLA3, EXLA1
ATLER-3G64190	3.09747	1.07455e-12	1.38286e-11	AT3G46080	AT3G46080
ATLER-3G64400	1.78947	0.0210964	0.0575226	AT1G53540, AT3G46230, AT5G59720	HSP17.6C, HSP17.4, HSP18.2
ATLER-3G64860	1.30362	0.000113437	0.000548295	AT3G46700	AT3G46700
ATLER-3G65570	1.49855	1.04281e-08	9.05579e-08	AT3G47220	PLC9
ATLER-3G65950	1.22277	8.55496e-27	2.58878e-25	AT3G47570	AT3G47570
ATLER-3G66090	1.13732	6.57049e-06	3.89891e-05	AT3G47720	SRO4
ATLER-3G66510	1.68284	3.5308e-36	1.52987e-34	AT3G48100, AT5G62920	RR5, ARR6
ATLER-3G67090	2.75183	3.57936e-71	3.83307e-69	AT3G48520	CYP94B3
ATLER-3G67170	1.71765	1.0244e-09	9.90974e-09	AT3G48580	XTH11
ATLER-3G67710	1.24644	4.53699e-136	1.51243e-133	AT3G32980, AT3G49110, AT3G49120	PRX32, PRXCA, PRXCB
ATLER-3G67740	1.30174	0.00889373	0.0275916	AT3G49130	AT3G49130
ATLER-3G67790	1.22193	1.12852e-10	1.21989e-09	AT3G49160	AT3G49160
ATLER-3G68250	1.47052	8.53949e-22	2.01938e-20	AT3G49570	LSU3
ATLER-3G68260	1.65608	7.34984e-40	3.54922e-38	AT3G49580	LSU1
ATLER-3G68310	1.30766	1.115e-16	1.93654e-15	AT3G49620, AT3G49630	DIN11, AT3G49630
ATLER-3G68400	4.55374	0.00576066	0.0189317	AT3G49700, AT5G65800	ACS9, ACS5
ATLER-3G68730	1.48384	0.0487449	0.114588	AT3G49960, AT5G67400	AT3G49960, RHS19
ATLER-3G68740	1.11398	1.09978e-17	2.07961e-16	AT3G49970	AT3G49970
ATLER-3G68900	1.18536	0.00346452	0.0120934	AT3G50120	AT3G50120
ATLER-3G68930	1.76874	0.00467015	0.0157511	AT3G50140, AT3G50190	AT3G50140, AT3G50190
ATLER-3G69010	1.14019	2.85705e-15	4.46669e-14	AT3G50220, AT5G67210	IRX15, IRX15-L
ATLER-3G69050	1.07441	6.52745e-05	0.000328566	AT3G50260	CEJ1
ATLER-3G69080	2.46941	0.0440705	0.105374	AT3G50290	AT3G50290
ATLER-3G69100	1.25027	0.0223423	0.0605045	AT3G50310	MAPKKK20
ATLER-3G69140	1.19747	1.85146e-06	1.18698e-05	AT3G50350	AT3G50350
ATLER-3G69200	1.54468	0.0427221	0.102816	AT3G50400	AT3G50400
ATLER-3G69287	1.55708	6.17576e-07	4.24479e-06
ATLER-3G69370	1.37119	0.00903782	0.0279673	AT3G50560	AT3G50560
ATLER-3G69580	1.05915	2.31342e-32	8.64624e-31	AT3G50760	GATL2
ATLER-3G69590	1.56593	1.69413e-11	1.96488e-10	AT3G50770	CML41
ATLER-3G70290	1.16029	0.0010563	0.00419921	AT3G51400	AT3G51400
ATLER-3G70340	1.34073	4.39653e-64	4.00297e-62	AT3G51440, AT3G51450	AT3G51440, AT3G51450
ATLER-3G70820	1.13233	0.00484818	0.0162772	AT3G51910	HSFA7A
ATLER-3G71270	1.1221	0.0494922	0.116002	AT3G52310	ABCG27
ATLER-3G71410	1.2176	3.49604e-25	9.84415e-24	AT3G52450	PUB22
ATLER-3G71480	1.67057	1.39636e-12	1.78368e-11	AT3G52520	AT3G52520
ATLER-3G71700	1.10444	2.57226e-16	4.3756e-15	AT3G52710	AT3G52710
ATLER-3G72250	1.69176	0.0365916	0.090637	AT3G53200	MYB27
ATLER-3G72300	1.5339	0.00377008	0.013017	AT3G53235	AT3G53235
ATLER-3G72720	1.04688	4.78737e-29	1.58821e-27	AT1G01050, AT2G46860, AT3G53620, AT4G01480	PPa1, PPa3, PPa4, PPa5
ATLER-3G72910	1.3693	3.62386e-35	1.50096e-33	AT3G53810	LECRK-IV.2
ATLER-3G73110	1.02345	1.23814e-13	1.7209e-12	AT3G54000	AT3G54000
ATLER-3G73130	1.54471	1.1558e-29	3.91608e-28	AT2G37940, AT3G54020	AtIPCS2, AtIPCS1
ATLER-3G73300	2.29994	1.44682e-28	4.72399e-27	AT3G54150	EFD
ATLER-3G73850	1.26819	1.55722e-06	1.01114e-05	AT2G38940, AT3G54700	PHT1;4, PHT1;7
ATLER-3G74320	1.32867	0.0295992	0.076375	AT3G55090	ABCG16
ATLER-3G74460	1.41975	0.0178386	0.0498496	AT3G55230	AT3G55230
ATLER-3G74680	1.0538	8.76827e-54	6.14314e-52	AT3G55430	AT3G55430
ATLER-3G74720	1.10392	3.73128e-10	3.79331e-09	AT3G55470	AT3G55470
ATLER-3G74840	4.56634	0.00125619	0.00490791	AT3G55550	LECRK-S.4
ATLER-3G74970	1.8743	0.0297172	0.0765926	AT3G55646	AT3G55646
ATLER-3G75200	1.24379	3.99741e-26	1.17523e-24	AT3G55840	AT3G55840
ATLER-3G75340	1.18339	5.29e-13	6.96837e-12	AT3G55950	CCR3
ATLER-3G75600	1.33432	2.15573e-86	3.07274e-84	AT3G56200	AT3G56200
ATLER-3G75630	1.80951	0.00116615	0.00458647	AT3G56230	AT3G56230
ATLER-3G76310	3.25539	0.0158147	0.0449651	AT3G56891	ATHMP32
ATLER-3G77210	2.18642	0.00733714	0.0233626	AT3G57740	ZRK4
ATLER-3G77230	1.00475	1.37866e-07	1.04297e-06	AT3G57760	ZRK6
ATLER-3G77350	1.17147	3.7247e-72	4.07313e-70	AT1G51570, AT3G57880, AT5G12970	MCTP4, MCTP3, MCTP5
ATLER-3G78770	2.50155	0.00967108	0.0296429	AT3G59230	AT3G59230
ATLER-3G78810	1.29794	0.00547617	0.0181177	AT3G59270	AT3G59270
ATLER-3G78900	1.63761	6.65272e-130	2.02203e-127	AT2G43230, AT3G59350	CARK6, MAZ
ATLER-3G79450	1.37152	0.000245938	0.00111446	AT3G59880	AT3G59880
ATLER-3G79720	4.12475	0.00592281	0.0194152	AT3G60120	BGLU27
ATLER-3G79740	2.35166	2.06162e-17	3.82835e-16	AT3G60140	DIN2
ATLER-3G80120	1.20704	1.29842e-07	9.8588e-07	AT3G60490	ERF35
ATLER-3G80190	1.04061	2.40117e-08	1.98271e-07	AT2G45080, AT3G60550	cycp3;1, CYCP3;2
ATLER-3G80720	1.14209	3.90418e-07	2.7521e-06	AT3G61160	SK31/ASK&#946;
ATLER-3G80990	4.06126	0.0272578	0.071339	AT3G61400	AT3G61400
ATLER-3G81000	1.98789	4.85931e-05	0.00025083	AT3G61410	AT3G61410
ATLER-3G81880	1.76609	7.17718e-155	3.02731e-152	AT3G62150	ABCB21
ATLER-3G82000	1.4789	1.25993e-84	1.73601e-82	AT3G62260	PP2C49
ATLER-3G82820	3.91166	0.0142443	0.0412268	AT1G06830, AT2G30540, AT2G47880, AT3G62960	CEPD1, ROXY7, CEPD2, ROXY8
ATLER-3G83240	1.15002	1.40926e-20	3.13189e-19	AT3G63280	NEK4
ATLER-3G83330	1.298	1.27236e-09	1.21802e-08	AT3G63380	ACA12
ATLER-4G11030	1.022	3.57097e-27	1.10652e-25	AT4G00500	AT4G00500
ATLER-4G11580	1.04886	8.55603e-14	1.20955e-12	AT4G00950	MEE47
ATLER-4G11630	1.46889	4.48374e-66	4.33037e-64	AT4G00970	CRK41
ATLER-4G11690	1.10052	3.3342e-20	7.17826e-19	AT4G01010	CNGC13
ATLER-4G12110	1.94626	6.9795e-102	1.32342e-99	AT4G01360	BPS3
ATLER-4G12400	1.23733	1.3634e-35	5.77435e-34	AT4G01540	NTM1
ATLER-4G12780	1.9857	2.39514e-160	1.07615e-157	AT4G01870	AT4G01870
ATLER-4G13250	1.56366	0.00172077	0.0064947	AT4G02170	AT4G02170
ATLER-4G13290	1.30758	2.44334e-49	1.51195e-47	AT4G02200	ATDIL9-5
ATLER-4G14000	1.11453	0.0140876	0.0408591	AT4G02780	GA1
ATLER-4G14270	7.55954	0.00895038	0.0277466	AT4G03050	AOP3
ATLER-4G14290	7.55954	0.00895038	0.0277466	AT4G03050	AOP3
ATLER-4G14960	1.77106	0.0487124	0.114551	AT4G03460	AT4G03460
ATLER-4G16060	1.31677	2.53833e-05	0.000137368	AT4G05010	FBS3
ATLER-4G16150	1.29369	2.47286e-57	1.89996e-55	AT4G04955	ALN
ATLER-4G16310	1.08962	9.32583e-47	5.42947e-45	AT4G04810, AT4G04830	MSRB4, MSRB5
ATLER-4G16890	2.36639	0.000601369	0.00252624	AT4G04540	CRK39
ATLER-4G26240	2.18994	1.27362e-06	8.35922e-06	AT4G06746	RAP2.9
ATLER-4G30510	1.47222	2.47322e-10	2.56481e-09	AT4G08040	ACS11
ATLER-4G31490	1.01939	0.00323964	0.01143	AT4G08250	AT4G08250
ATLER-4G31620	1.05388	1.22313e-13	1.70119e-12	AT4G08290	UMAMIT20
ATLER-4G32470	1.25609	1.63585e-146	6.37918e-144	AT4G08770, AT4G08780	Prx37, AT4G08780
ATLER-4G32480	1.68785	1.97135e-64	1.81084e-62	AT4G08770, AT4G08780	Prx37, AT4G08780
ATLER-4G34510	1.63241	1.08479e-11	1.27752e-10	AT4G10390	AT4G10390
ATLER-4G35300	2.54555	0.000374928	0.00164035	AT4G11070	WRKY41
ATLER-4G35580	2.21183	6.70217e-119	1.64905e-116	AT4G11290	PER39
ATLER-4G35760	2.4993	0.0310437	0.0794861	AT4G11393	DEFL202
ATLER-4G35860	1.95706	0.000542217	0.00229878	AT4G11470	CRK31
ATLER-4G36250	1.59212	0.028275	0.073471	AT4G11780	TRM10
ATLER-4G36630	1.0322	7.7635e-05	0.000386215	AT4G12090	AT4G12090
ATLER-4G36720	3.60932	1.83952e-06	1.18035e-05	AT4G12170	AT4G12170
ATLER-4G36830	1.0622	4.10544e-80	5.33656e-78	AT4G12290	CUAO
ATLER-4G37120	3.72676	0.00454473	0.0153707	AT4G12510, AT4G12520	AZI5, AT4G12520
ATLER-4G37840	1.51742	0.000673777	0.002798	AT4G13130	AT4G13130
ATLER-4G37880	1.08537	1.34286e-29	4.535e-28	AT4G13180	AT4G13180
ATLER-4G38140	1.04823	6.14618e-64	5.54713e-62	AT4G13340	LRX3
ATLER-4G38240	1.39173	0.00151915	0.0058155	AT4G13420	HAK5
ATLER-4G38640	2.286	2.10341e-05	0.000115467	AT4G13700	PAP23
ATLER-4G38730	1.81249	2.08575e-06	1.32763e-05	AT4G13800	ENOR3L3
ATLER-4G38750	1.36494	3.53827e-25	9.94951e-24	AT4G13810, AT4G13820, AT4G13880	RLP47, AT4G13820, RLP48
ATLER-4G38810	1.46371	0.03383	0.0851124	AT4G13810, AT4G13820, AT4G13880	RLP47, AT4G13820, RLP48
ATLER-4G39000	1.10801	0.00707706	0.0226668	AT4G13992, AT4G16015	AT4G13992, AT4G16015
ATLER-4G39200	1.14331	4.4546e-08	3.56161e-07	AT3G23730, AT4G14130	XTH16, XTH15
ATLER-4G39590	1.02365	7.81398e-55	5.60761e-53	AT4G14365	XBAT34
ATLER-4G39610	2.55141	9.15904e-56	6.73662e-54	AT4G14370	AT4G14370
ATLER-4G40870	1.18504	2.13864e-07	1.55858e-06
ATLER-4G40880	1.34628	7.0201e-14	9.97192e-13	AT4G15260, AT4G15280	AT4G15260, UGT71B5
ATLER-4G41250	1.17237	1.00403e-29	3.40743e-28	AT4G15550	IAGLU
ATLER-4G41520	1.18951	2.66979e-26	7.92806e-25	AT4G15760	MO1
ATLER-4G42670	1.17969	1.1817e-17	2.23248e-16	AT4G16563	AT4G16563
ATLER-4G42730	1.78346	0.0176396	0.0493709	AT4G16600	PGSIP8
ATLER-4G42990	1.58256	0.0278356	0.0725482	AT4G16820	PLA-I[beta]2
ATLER-4G43390	1.09943	2.47208e-89	3.78467e-87	AT4G17230	SCL13
ATLER-4G43640	1.1292	0.0416324	0.100686	AT4G17483	AT4G17483
ATLER-4G43670	1.35665	6.16197e-101	1.1371e-98	AT4G17500	ERF-1
ATLER-4G43840	2.07726	1.49403e-48	9.0288e-47	AT4G17615, AT5G47100	CBL1, CBL9
ATLER-4G44300	1.04949	2.83296e-61	2.39966e-59	AT4G18010	IP5PII
ATLER-4G44500	1.71543	0.0167033	0.0470652	AT4G18195	PUP8
ATLER-4G44510	1.19695	1.87737e-68	1.9114e-66	AT4G18197, AT4G18205	PUP7, PUP21
ATLER-4G44530	1.38478	1.095e-88	1.66407e-86	AT4G18197, AT4G18205	PUP7, PUP21
ATLER-4G44960	2.00853	0.000145796	0.000692055	AT4G18540	AT4G18540
ATLER-4G44970	1.08315	0.00796989	0.0250985	AT4G18550	DSEL
ATLER-4G45290	1.2922	3.00143e-05	0.000160294	AT4G18830	OFP5
ATLER-4G45420	1.29085	1.13978e-50	7.24827e-49	AT4G18950	BHP
ATLER-4G45850	1.19241	1.19543e-25	3.44589e-24	AT4G19230, AT5G45340	CYP707A1, CYP707A3
ATLER-4G46020	1.10328	5.00694e-74	5.78119e-72	AT4G19420	PAE8
ATLER-4G46440	1.35826	0.00919488	0.0283811	AT4G19850	PP2-A2
ATLER-4G46480	1.49515	5.17112e-103	9.98848e-101	AT4G19880, AT5G45020	AT4G19880, AT5G45020
ATLER-4G46890	1.15907	1.20503e-122	3.27706e-120	AT4G20260	PCAP1
ATLER-4G47030	1.28862	0.00361544	0.0125502	AT4G20390	CASPL1B2
ATLER-4G47360	1.1134	4.16942e-12	5.093e-11	AT4G20780	CML42
ATLER-4G47410	1.16557	1.05889e-22	2.63676e-21	AT4G20820	ATBBE18
ATLER-4G47420	1.19369	2.09312e-129	6.26966e-127	AT4G20830	ATBBE19
ATLER-4G48080	1.34087	2.96748e-15	4.62882e-14	AT4G21390	B120
ATLER-4G48100	1.21163	3.21219e-32	1.19837e-30	AT4G21410	CRK29
ATLER-4G48420	1.69109	9.63149e-110	2.07358e-107	AT4G21680	NPF7.2
ATLER-4G48630	1.21811	1.09441e-07	8.3651e-07	AT4G21870	AT4G21870
ATLER-4G48720	1.80714	0.0118515	0.0353205	AT4G21920	AT4G21920
ATLER-4G49310	2.03126	0.0481128	0.113347	AT4G22370	AT4G22370
ATLER-4G49710	1.2006	1.29045e-08	1.10806e-07	AT4G22690, AT4G22710	CYP706A1, CYP706A2
ATLER-4G50240	1.43988	4.13887e-57	3.14493e-55	AT4G23190	CRK11
ATLER-4G50330	1.2084	4.85332e-29	1.60751e-27	AT4G23270	CRK19
ATLER-4G50500	1.16185	1.01695e-104	2.04062e-102	AT1G01620, AT2G45960, AT3G61430, AT4G00430, AT4G23400	PIP1C, PIP1B, PIP1A, PIP1;4, PIP1;5
ATLER-4G50860	1.98179	2.89147e-09	2.67866e-08	AT4G23700	CHX17
ATLER-4G51250	1.1489	0.0387753	0.0951226	AT4G24026	AT4G24026
ATLER-4G51380	1.27941	6.69882e-50	4.20824e-48	AT4G24160	AT4G24160
ATLER-4G51470	1.2911	3.36675e-51	2.18818e-49	AT4G24230	ACBP3
ATLER-4G51610	1.04725	0.000174248	0.000813497	AT4G24340, AT4G24350	AT4G24340, AT4G24350
ATLER-4G51640	1.07718	5.8851e-69	6.11223e-67	AT4G24380	AT4G24380
ATLER-4G52200	1.94765	2.31313e-18	4.53585e-17	AT4G24890	PAP24
ATLER-4G52400	1.00466	2.77066e-56	2.06729e-54	AT4G25030	ATNHR2B
ATLER-4G52520	1.30017	3.27674e-11	3.72927e-10	AT4G25160	PUB35
ATLER-4G52560	3.25102	0.0157114	0.0447278	AT4G25200	HSP23.6-MITO
ATLER-4G52750	1.06551	1.17389e-08	1.01218e-07	AT4G25390	AT4G25390
ATLER-4G54580	1.34388	0.00143885	0.00552755	AT4G26950	AT4G26950
ATLER-4G54830	4.06827	0.0236718	0.0634601	AT4G27150, AT4G27160	SESA2, SESA3
ATLER-4G55150	1.14156	2.09505e-112	4.81116e-110	AT4G27450	HUP54
ATLER-4G55410	1.10885	5.34393e-05	0.000273117	AT4G27652	AT4G27652
ATLER-4G55420	1.75337	0.00143129	0.0055036	AT4G27654	AT4G27654
ATLER-4G55710	2.40603	1.85254e-06	1.18724e-05	AT4G27890	BOB2
ATLER-4G55720	1.00561	3.46509e-26	1.02309e-24	AT4G27900	AT4G27900
ATLER-4G55780	1.05762	2.23805e-10	2.33852e-09	AT4G27970	SLAH2
ATLER-4G55920	2.55298	0.0416395	0.100691	AT4G28085	AT4G28085
ATLER-4G56430	1.56825	0.0337802	0.0850078	AT4G28530	NAC074
ATLER-4G57850	1.62227	1.69838e-21	3.93081e-20	AT4G29740	CKX4
ATLER-4G57890	1.16916	1.84895e-08	1.54775e-07	AT4G29770	HTT1
ATLER-4G58120	1.18701	3.43972e-06	2.12723e-05	AT4G29990	AT4G29990
ATLER-4G58290	1.19244	8.66654e-59	6.91584e-57	AT4G30110	HMA2
ATLER-4G58350	3.08844	7.54178e-87	1.08245e-84	AT4G30170	AT4G30170
ATLER-4G58390	1.18927	1.75041e-164	8.22216e-162	AT4G30210	ATR2
ATLER-4G58450	2.07167	0	0	AT4G30270	XTH24
ATLER-4G58460	2.60699	4.52906e-302	8.5097e-299	AT1G65310, AT4G30280, AT4G30290, AT5G48070	XTH17, XTH18, XTH19, XTH20
ATLER-4G58470	1.85352	8.90488e-195	6.13487e-192	AT1G65310, AT4G30280, AT4G30290, AT5G48070	XTH17, XTH18, XTH19, XTH20
ATLER-4G58680	1.19403	7.18628e-38	3.26431e-36	AT2G23910, AT4G30470	AT2G23910, AT4G30470
ATLER-4G59290	1.01039	8.04002e-17	1.40823e-15	AT4G31000	CBP60F
ATLER-4G59530	1.15933	1.87451e-21	4.32393e-20	AT4G31240	NRX2
ATLER-4G60180	1.80542	4.52691e-199	3.46527e-196	AT4G31800	WRKY18
ATLER-4G60370	3.23112	0.000834063	0.00339874	AT4G31940, AT4G31950, AT4G31970	CYP82C4, CYP82C3, CYP82C2
ATLER-4G61220	4.15329	2.83734e-05	0.000152317	AT4G32630	AT4G32630
ATLER-4G61410	1.07401	9.40989e-11	1.02847e-09	AT4G32800	ERF043
ATLER-4G61640	1.51119	0.0421634	0.101708	AT4G33020	ZIP9
ATLER-4G61690	1.48753	9.92555e-254	1.4653e-250	AT4G33070, AT5G01320, AT5G01330, AT5G54960	PDC1, AT5G01320, PDC3, PDC2
ATLER-4G62990	2.87184	0.0140314	0.0407247	AT4G34210, AT4G34470	SK11, SK12
ATLER-4G63190	1.19065	6.43442e-57	4.8713e-55	AT4G34390	XLG2
ATLER-4G63210	1.77277	2.82482e-126	8.22302e-124	AT4G34410	RRTF1
ATLER-4G63300	2.87184	0.0140314	0.0407247	AT4G34210, AT4G34470	SK11, SK12
ATLER-4G63610	1.1039	0.0046015	0.0155424	AT4G34770	SAUR1
ATLER-4G63630	1.31359	0.000250491	0.00113385	AT4G34790	SAUR3
ATLER-4G63650	1.71676	0.00176269	0.00663955	AT4G34810	SAUR5
ATLER-4G64510	1.29132	0.0351058	0.0877136	AT4G35590	RKD5
ATLER-4G64660	1.26866	1.96017e-25	5.60342e-24	AT4G35720	AT4G35720
ATLER-4G64730	1.22917	1.00347e-13	1.40608e-12	AT4G35770	SEN1
ATLER-4G64970	1.54175	1.19533e-15	1.92857e-14	AT4G35985	AT4G35985
ATLER-4G65020	1.23703	1.47513e-11	1.71958e-10	AT4G36030	ARO3
ATLER-4G65320	1.31847	8.58116e-09	7.54062e-08	AT1G56360, AT4G36350	PAP6, PAP25
ATLER-4G65550	2.24228	9.28833e-12	1.10138e-10	AT4G36570	RL3
ATLER-4G65990	4.2173	2.95148e-35	1.22492e-33	AT4G36950	MAPKKK21
ATLER-4G66370	1.61353	0.00929098	0.0286221	AT4G37290	PREPIP2
ATLER-4G66450	1.16068	9.75823e-15	1.47107e-13	AT4G37370	CYP81D8
ATLER-4G66640	1.35013	8.53389e-139	2.93964e-136	AT4G37520, AT4G37530	AT4G37520, AT4G37530
ATLER-4G67280	1.19536	7.48738e-06	4.40755e-05	AT4G38080	AT4G38080
ATLER-4G67790	1.13165	3.45792e-33	1.34087e-31	AT4G38540	AT4G38540
ATLER-4G68300	1.62523	8.50942e-22	2.01689e-20	AT4G39030	EDS5
ATLER-4G68540	3.72009	1.46317e-11	1.70659e-10	AT4G39250	RL1
ATLER-4G68890	1.79671	1.64165e-07	1.22445e-06	AT4G39580	AT4G39580
ATLER-4G68960	1.28878	1.13578e-87	1.6888e-85	AT4G39640, AT4G39650	GGT1, GGT2
ATLER-4G69280	1.48007	6.23048e-10	6.17906e-09	AT2G22290, AT2G44610, AT4G39890, AT5G10260	RABH1d, RAB6A, RABH1c, RABH1e
ATLER-5G10060	2.41406	9.99636e-65	9.26479e-63	AT5G01040, AT5G01050	LAC8, AT5G01050
ATLER-5G10130	2.63429	2.58563e-17	4.74599e-16	AT5G01100	FRB1
ATLER-5G10240	1.00058	1.5356e-110	3.34081e-108	AT5G01220	SQD2
ATLER-5G10430	1.53264	0.000792102	0.00324117	AT5G01380	AT5G01380
ATLER-5G10620	1.34788	0.00300693	0.0107018	AT5G01560	LECRKA4.3
ATLER-5G10660	1.18001	5.00068e-105	1.01328e-102	AT5G01600	FER1
ATLER-5G10670	1.66089	0.0415751	0.100559	AT3G08890, AT5G01610, AT5G37070	AT3G08890, AT5G01610, AT5G37070
ATLER-5G10800	1.94076	6.02481e-07	4.14655e-06	AT5G01740	AT5G01740
ATLER-5G11350	2.13594	4.23129e-29	1.40599e-27	AT5G02200	FHL
ATLER-5G12000	2.25983	2.1129e-09	1.98047e-08	AT5G02780	GSTL1
ATLER-5G12900	1.58208	4.82839e-61	4.04021e-59	AT5G03545	AT4
ATLER-5G13800	1.62924	3.27492e-24	8.72244e-23	AT5G04310	PLL12
ATLER-5G14600	2.06067	7.80148e-16	1.27363e-14	AT5G05040, AT5G05060	AT5G05040, AT5G05060
ATLER-5G15030	1.16044	1.66775e-12	2.11596e-11	AT5G05440	PYL5
ATLER-5G15120	1.81313	0.0381838	0.0938945	AT5G05530	AT5G05530
ATLER-5G15210	1.35097	1.48641e-33	5.82943e-32	AT5G05600	JOX2
ATLER-5G15390	1.51688	3.84767e-18	7.43907e-17	AT5G05760	SYP31
ATLER-5G16300	1.38784	0.0127866	0.0376244	AT5G06570	AT5G06570
ATLER-5G16750	2.92551	0.0125847	0.0371407	AT5G06990	AT5G06990
ATLER-5G16820	1.55519	0.00217217	0.00802114	AT5G07060	MAC5C
ATLER-5G17460	4.24274	0.00405199	0.0138975	AT5G07571	AT5G07571
ATLER-5G17510	2.53906	2.52003e-07	1.82239e-06	AT5G07610	AT5G07610
ATLER-5G17690	2.48803	2.22849e-60	1.835e-58	AT5G07770	FH16
ATLER-5G18370	2.98251	5.5958e-05	0.000285044	AT5G08360	AT5G08360
ATLER-5G18620	1.12099	0.0382981	0.0941643	AT5G08565, AT5G63670	SPT4-1, SPT42
ATLER-5G18660	1.57458	2.78987e-13	3.79099e-12	AT5G08600	AT5G08600
ATLER-5G19180	1.19319	0.00299939	0.0106771	AT5G09480	AT5G09480
ATLER-5G19230	1.55942	3.22931e-13	4.36802e-12	AT5G09530	PELPK1
ATLER-5G19550	1.36892	0.00562966	0.0185661	AT5G09805	IDL3
ATLER-5G19840	1.31414	0.000505442	0.00215391	AT5G10040	HUP9
ATLER-5G19900	1.26139	9.19333e-08	7.07927e-07	AT5G10100	TPPI
ATLER-5G20020	4.82219	0.000552639	0.00233865	AT5G10220, AT5G10230	ANN6, ANNAT7
ATLER-5G20480	1.08389	0.014844	0.0426282	AT5G10625, AT5G24860	AT5G10625, FPF1
ATLER-5G20540	1.23609	0.00148092	0.00567966	AT5G10695	AT5G10695
ATLER-5G20590	1.12517	4.43947e-16	7.40557e-15	AT5G10740	AT5G10740
ATLER-5G20630	1.06386	3.72852e-73	4.1881e-71	AT5G10770	AT5G10770
ATLER-5G21610	1.11552	2.90861e-21	6.63523e-20	AT5G11650	MAGL13
ATLER-5G22010	3.12723	0.00117713	0.00462177	AT5G12030	HSP17.6A
ATLER-5G22370	3.72844	3.40759e-06	2.10989e-05	AT5G12340	AT5G12340
ATLER-5G22870	1.00908	3.06713e-21	6.98143e-20	AT5G13190	GILP
ATLER-5G22900	2.08076	3.90013e-37	1.74476e-35	AT5G13220	JAZ10
ATLER-5G23410	1.74869	2.26605e-09	2.11826e-08	AT5G13700	PAO1
ATLER-5G23530	1.04441	1.44146e-15	2.30411e-14	AT5G13820	TBP1
ATLER-5G24510	1.96522	2.98508e-83	4.0858e-81	AT5G14700	AT5G14700
ATLER-5G24540	2.2737	4.78044e-41	2.4157e-39	AT5G14730	AT5G14730
ATLER-5G25950	1.49698	0.043845	0.104969	AT5G15960	KIN1
ATLER-5G26060	3.34778	1.51288e-19	3.13623e-18	AT5G16080	CXE17
ATLER-5G26340	1.41087	6.34267e-06	3.76696e-05	AT1G75960, AT5G16340, AT5G16370	AT1G75960, AT5G16340, AAE5
ATLER-5G26360	2.02874	1.85945e-21	4.29399e-20	AT5G16360	AT5G16360
ATLER-5G26510	1.42821	0.00408258	0.0139885	AT5G16490	RIC4
ATLER-5G27090	1.24022	9.13195e-13	1.1848e-11	AT3G03120, AT5G17060	ARFB1C, ARFB1B
ATLER-5G27400	1.53681	2.25857e-05	0.000123362	AT5G17340	AT5G17340
ATLER-5G27430	1.53681	2.25857e-05	0.000123362	AT5G17340	AT5G17340
ATLER-5G27440	1.53312	4.83724e-25	1.35286e-23	AT5G17350	AT5G17350
ATLER-5G27780	1.45883	3.63571e-06	2.23906e-05	AT5G17680	AT5G17680
ATLER-5G27990	1.61348	0.0167708	0.0472361	AT5G17880	CSA1
ATLER-5G28420	1.0458	7.25528e-13	9.48463e-12	AT5G18270	ANAC087
ATLER-5G28660	1.32582	3.24383e-31	1.17209e-29	AT5G18490	AT5G18490
ATLER-5G29130	2.79873	0.0170047	0.0478492	AT5G18890	NSH4
ATLER-5G29410	2.64561	1.66539e-54	1.17475e-52	AT5G19110	AT5G19110
ATLER-5G29590	1.29505	3.68438e-36	1.59307e-34	AT5G19230	AT5G19230
ATLER-5G30680	1.32676	5.66369e-49	3.46323e-47	AT5G20230	BCB
ATLER-5G30690	4.94633	6.22337e-81	8.19265e-79	AT5G20240	PI
ATLER-5G30850	1.55366	2.65308e-38	1.22946e-36	AT1G49390, AT5G20400, AT5G20550	AT1G49390, AT5G20400, AT5G20550
ATLER-5G30860	1.66835	6.60361e-111	1.45195e-108	AT5G20410	MGD2
ATLER-5G31180	1.02077	1.58919e-43	8.53126e-42	AT5G20790	AT5G20790
ATLER-5G31210	1.05565	1.40736e-93	2.32699e-91	AT3G43190, AT5G20830	SUS4, SUS1
ATLER-5G31760	1.67843	2.9484e-11	3.37417e-10	AT5G21960	ERF016
ATLER-5G32020	2.22749	0.00781067	0.0246874	AT5G22200	AT5G22200
ATLER-5G32350	1.09602	1.52476e-67	1.5224e-65	AT5G22500	FAR1
ATLER-5G32590	1.99791	1.28842e-77	1.62373e-75	AT5G22690	AT5G22690
ATLER-5G32810	1.38986	2.52317e-13	3.44216e-12	AT5G22860	AT5G22860
ATLER-5G33220	2.67054	1.79293e-05	9.94531e-05	AT5G23220, AT5G23230	NIC3, NIC2
ATLER-5G33250	4.1112	0.0224513	0.060744	AT5G23260	TT16
ATLER-5G33260	5.09672	0.000863581	0.00350382	AT5G23270	STP11
ATLER-5G33470	1.84014	4.11816e-05	0.000215043	AT5G23460	AT5G23460
ATLER-5G34170	1.17342	0.00672352	0.0216891	AT5G24110	WRKY30
ATLER-5G34860	1.05068	2.95711e-53	2.01044e-51	AT5G24590	TIP
ATLER-5G34870	1.13547	3.02702e-07	2.17005e-06	AT5G24600	AT5G24600
ATLER-5G35210	2.00187	0.000502251	0.00214208	AT5G24920	GDU5
ATLER-5G35430	2.21965	3.59722e-05	0.000189565	AT5G25120, AT5G25130, AT5G25140, AT5G25180	CYP71B11, CYP71B12, CYP71B13, CYP71B14
ATLER-5G35650	1.03986	2.50743e-72	2.75657e-70	AT5G25350	EBF2
ATLER-5G35810	1.12295	0.0205618	0.05631	AT4G32470, AT5G25450	AT4G32470, AT5G25450
ATLER-5G36290	2.43542	2.60272e-185	1.58215e-182	AT5G25930	AT5G25930
ATLER-5G36410	1.0699	8.01376e-101	1.46574e-98	AT5G26030	FC1
ATLER-5G36620	1.77013	1.43669e-77	1.7996e-75	AT5G26220	GGCT2;1
ATLER-5G37850	1.16174	2.36518e-88	3.56814e-86	AT5G27350, AT5G27360	SFP1, SFP2
ATLER-5G38070	1.04916	2.74785e-16	4.6655e-15	AT3G05290, AT5G27520	PNC1, PNC2
ATLER-5G40100	1.68261	2.68655e-05	0.000144673	AT5G28610	AT5G28610
ATLER-5G40170	1.68661	4.3538e-09	3.94841e-08	AT5G28630	AT5G28630
ATLER-5G50650	1.11267	1.19072e-14	1.78073e-13	AT5G35370	AT5G35370
ATLER-5G51390	1.28628	0.000372394	0.00163133	AT5G35732	AT5G35732
ATLER-5G51400	1.06668	2.00366e-101	3.73078e-99	AT5G35735	AT5G35735
ATLER-5G51850	1.61202	9.70112e-08	7.44533e-07	AT5G35940	AT5G35940
ATLER-5G52180	4.29992	0.0118592	0.0353383	AT1G73270, AT1G73280, AT1G73290, AT1G73300, AT1G73310, AT3G10450, AT5G36180	scpl6, scpl3, scpl5, scpl2, scpl4, SCPL7, scpl1
ATLER-5G52640	2.08239	0.000111651	0.000539916	AT5G36925	ARACIN1
ATLER-5G52830	1.13782	8.49439e-18	1.61362e-16	AT3G08890, AT5G01610, AT5G37070	AT3G08890, AT5G01610, AT5G37070
ATLER-5G53540	1.49562	0.00951194	0.0292027	AT5G37478	TPXL6
ATLER-5G53560	2.19884	0.000109683	0.000532019	AT5G37490	PUB21
ATLER-5G53750	1.26031	4.15079e-06	2.53915e-05	AT5G37690	AT5G37690
ATLER-5G54410	1.30095	7.42718e-11	8.18256e-10	AT5G38200	AT5G38200
ATLER-5G54920	3.02459	0.0336686	0.0848612	AT5G38550	AT5G38550
ATLER-5G55080	2.80409	7.51032e-12	8.96726e-11	AT5G38700	AT5G38700
ATLER-5G55510	1.02052	2.66387e-12	3.30871e-11	AT5G39020	MDS3
ATLER-5G57430	1.26077	1.07758e-175	5.71064e-173	AT5G40450	RBB1
ATLER-5G57520	1.02207	4.25663e-11	4.77871e-10	AT3G27560, AT5G40540	ATN1, AT5G40540
ATLER-5G57690	3.26973	0.0186521	0.0517869	AT5G40680	AT5G40680
ATLER-5G57700	1.38508	3.69423e-08	2.9767e-07	AT5G40690	AT5G40690
ATLER-5G58150	1.40153	2.2844e-48	1.36852e-46	AT5G41080	GDPD2
ATLER-5G58170	1.11502	6.22331e-25	1.72649e-23	AT5G41100	AT5G41100
ATLER-5G58990	1.04281	1.10034e-102	2.10573e-100	AT5G41740, AT5G41750	AT5G41740, AT5G41750
ATLER-5G59020	1.92585	9.54931e-16	1.55283e-14	AT5G41761	AT5G41761
ATLER-5G59090	1.09586	1.8726e-20	4.11294e-19	AT5G41810	AT5G41810
ATLER-5G59490	2.24106	2.15314e-37	9.67415e-36	AT5G42180	PER64
ATLER-5G60010	4.11618	0.0244742	0.0652771	AT5G42655	AT5G42655
ATLER-5G60780	1.26035	1.53172e-06	9.96148e-06	AT5G43300	GDPD3
ATLER-5G60820	3.40885	2.39158e-15	3.76174e-14	AT4G08878, AT5G43340	AT4G08878, PHT1;6
ATLER-5G60830	1.72562	3.69586e-17	6.68294e-16	AT5G43350, AT5G43360, AT5G43370	PHT1;1, PHT1;3, PHT1;2
ATLER-5G60840	2.71669	1.23286e-33	4.86274e-32	AT5G43350, AT5G43360, AT5G43370	PHT1;1, PHT1;3, PHT1;2
ATLER-5G61130	1.59145	4.75404e-05	0.000245949	AT1G66570, AT2G14670, AT5G06170, AT5G43610	SUC7, SUC8, SUC9, SUC6
ATLER-5G61160	5.19131	2.93532e-22	7.11222e-21	AT5G43650	BHLH92
ATLER-5G61580	1.03136	8.62247e-77	1.04829e-74	AT5G44020	AT5G44020
ATLER-5G61590	1.02542	3.154e-57	2.41433e-55	AT5G44030	CESA4
ATLER-5G61940	3.85776	0.0389596	0.0954388	AT5G44310	AT5G44310
ATLER-5G62100	1.18847	3.03928e-09	2.80553e-08	AT1G75830, AT2G26010, AT2G26020, AT5G44420, AT5G44430	LCR67, PDF1.3, PDF1.2b, PDF1.2, PDF1.2c
ATLER-5G62110	2.75794	1.1078e-05	6.34768e-05	AT1G75830, AT2G26010, AT2G26020, AT5G44420, AT5G44430	LCR67, PDF1.3, PDF1.2b, PDF1.2, PDF1.2c
ATLER-5G62280	1.75346	0.000958686	0.00384815	AT5G44567	PROSCOOP2
ATLER-5G62390	3.07201	1.92815e-28	6.25604e-27	AT5G44610	MAP18
ATLER-5G63170	1.17194	1.0574e-91	1.6811e-89	AT5G45280	PAE11
ATLER-5G65880	1.71429	0.0140497	0.0407721	AT5G47635	AT5G47635
ATLER-5G65990	2.1741	0.000512874	0.00218378	AT5G47740	AT5G47740
ATLER-5G66160	1.03464	1.06176e-158	4.66902e-156	AT5G47910	RBOHD
ATLER-5G66210	1.30264	7.18245e-08	5.62086e-07	AT3G12160, AT5G47960	RABA4D, RABA4C
ATLER-5G66240	1.008	0.000257551	0.0011625	AT5G47990	CYP705A5
ATLER-5G66250	1.15618	1.7428e-07	1.28873e-06	AT5G48000	CYP708A2
ATLER-5G66260	1.04672	2.03461e-06	1.29748e-05	AT5G48010	THAS1
ATLER-5G66830	1.03136	4.0994e-16	6.86043e-15	AT5G48540	AT5G48540
ATLER-5G67280	1.47361	5.50635e-122	1.45904e-119	AT5G48850	ATSDI1
ATLER-5G67890	1.47482	5.59348e-90	8.69218e-88	AT5G49360	BXL1
ATLER-5G67990	1.11833	9.0033e-41	4.50557e-39	AT5G49480	CP1
ATLER-5G68030	1.95855	2.67433e-53	1.8242e-51	AT5G49520	WRKY48
ATLER-5G68140	4.31216	0.0117065	0.0349286	AT5G49600	SVB6
ATLER-5G68900	1.09731	4.95735e-05	0.000255316	AT5G50335	AT5G50335
ATLER-5G69990	1.64159	8.62312e-12	1.02545e-10	AT5G51440	HSP23.5
ATLER-5G70165	1.12496	0.045373	0.107852	AT5G51585	AT5G51585
ATLER-5G70310	1.01089	2.0916e-07	1.527e-06	AT5G51720	NEET
ATLER-5G70640	3.93608	6.25905e-21	1.40917e-19	AT5G52020	AT5G52020
ATLER-5G70670	2.62971	1.7879e-130	5.51529e-128	AT5G52050	DTX50
ATLER-5G70765	1.05216	0.000217117	0.000994982	AT5G52120	PP2-A14
ATLER-5G70970	1.24637	5.19755e-45	2.93505e-43	AT5G52320	CYP96A4
ATLER-5G70990	1.09947	0.0360624	0.0896234	AT5G52340	EXO70A2
ATLER-5G71060	5.81362	6.07705e-06	3.61753e-05	AT5G52400	CYP715A1
ATLER-5G71360	1.30889	1.75397e-26	5.24618e-25	AT5G52640, AT5G56000, AT5G56010, AT5G56030	HSP90.1, Hsp81.4, HSP81-3, HSP81-2
ATLER-5G72140	1.02032	1.63598e-124	4.63185e-122	AT5G53370	PMEPCRF
ATLER-5G72580	2.00915	7.49596e-58	5.86843e-56	AT5G53750	AT5G53750
ATLER-5G73130	3.68295	0.00496302	0.0166249	AT5G54165	AT5G54165
ATLER-5G74100	3.12568	0.000385168	0.00168266	AT5G55020	MYB120
ATLER-5G74610	2.96776	1.46356e-05	8.21982e-05	AT5G55490	GEX1
ATLER-5G76220	2.39499	1.36598e-197	1.00829e-194	AT5G56870	BGAL4
ATLER-5G76230	4.37312	0.0104082	0.0316068	AT5G56880	AT5G56880
ATLER-5G76350	2.52492	9.77758e-232	1.12268e-228	AT5G56980	AT5G56980
ATLER-5G76380	2.08542	1.56955e-11	1.82449e-10	AT5G57010	AT5G57010
ATLER-5G76650	1.09342	3.98485e-20	8.53459e-19	AT5G57220	CYP81F2
ATLER-5G76920	3.06007	0.000174021	0.000812621	AT5G57510	AT5G57510
ATLER-5G77950	1.33676	2.07894e-134	6.71367e-132	AT5G58390	AT5G58390
ATLER-5G78160	1.40832	0.0204463	0.0560382	AT5G58570	AT5G58570
ATLER-5G78280	1.04391	1.10622e-05	6.34101e-05	AT5G58660	GA2OX9
ATLER-5G78300	1.44812	1.92229e-12	2.42496e-11	AT5G58680	AT5G58680
ATLER-5G79250	1.10192	1.66463e-08	1.40198e-07	AT5G59570	BOA
ATLER-5G79260	1.58385	0.0136368	0.0397693	AT5G59580, AT5G59590	UGT76E1, UGT76E2
ATLER-5G79410	1.37073	7.55988e-112	1.69834e-109	AT5G59730	EXO70H7
ATLER-5G80030	1.16958	0.0129131	0.037964	AT5G60280	LECRK-I.8
ATLER-5G80070	2.50083	6.54855e-14	9.32773e-13	AT5G60310	LECRK-I.10
ATLER-5G80380	1.40942	0.0115498	0.0345008	AT5G60610	AT5G60610
ATLER-5G80980	2.49775	8.34236e-27	2.53932e-25	AT5G61160	AACT1
ATLER-5G81470	1.15902	8.20699e-17	1.43626e-15	AT5G61560	PUB51
ATLER-5G81580	1.01718	3.22525e-14	4.69433e-13	AT5G61660	AT5G61660
ATLER-5G82100	1.78437	0.000173952	0.000812485	AT5G62165	AGL42
ATLER-5G82190	2.45246	0.0452755	0.107682	AT5G62250	MAP65-9
ATLER-5G82420	1.96139	0.00695481	0.0223445	AT5G62480	GSTU9
ATLER-5G82460	1.60845	4.929e-77	6.06384e-75	AT5G62520	SRO5
ATLER-5G82520	1.13354	4.2491e-35	1.74941e-33	AT5G62570	CBP60A
ATLER-5G82890	1.55759	4.53865e-15	6.97953e-14	AT3G48100, AT5G62920	RR5, ARR6
ATLER-5G83800	1.15693	2.84245e-33	1.10428e-31	AT5G63770	DGK2
ATLER-5G83820	1.21625	1.74896e-65	1.65814e-63	AT5G63790	NAC102
ATLER-5G84040	1.67623	1.57283e-24	4.25488e-23	AT5G64000	SAL2
ATLER-5G84320	1.36094	1.03502e-80	1.35391e-78	AT5G64260	EXL2
ATLER-5G84850	2.59036	7.5079e-06	4.41712e-05	AT5G64750	ABR1
ATLER-5G84970	1.00554	4.33414e-06	2.64029e-05	AT5G64850	AT5G64850
ATLER-5G85000	1.45973	8.78724e-41	4.40812e-39	AT5G25250, AT5G25260, AT5G64870	FLOT1, FLOT2, FLOT3
ATLER-5G85040	3.91468	0.0405827	0.09862	AT5G64905	PROPEP3
ATLER-5G85200	1.00349	0.00126784	0.00494225	AT5G65040	IRM1
ATLER-5G86470	1.13319	9.75766e-05	0.000477382	AT5G66080	APD9
ATLER-5G86500	2.12917	0.00135586	0.00524772	AT5G66110	HIPP27
ATLER-5G86600	1.16613	5.96339e-97	1.03573e-94	AT5G66210	CPK28
ATLER-5G87070	2.01975	1.71945e-17	3.21027e-16	AT5G66620	DAR6
ATLER-5G87100	1.97268	8.88599e-15	1.34349e-13	AT5G66640	DAR3
ATLER-5G87540	1.25914	5.88561e-05	0.000298659	AT5G67020	AT5G67020
ATLER-5G87590	2.80867	2.05346e-28	6.65217e-27	AT5G67080	MAPKKK19
ATLER-5G87950	1.08189	0.0260476	0.0687726	AT5G67410	ADA1C

## Sheet: GO Ler DAC7 > dme-2 DAC7
GO term	FDR adjusted p-value	Number of input genes in GO term	Number of genes in GO term	Fold enrichment
GO:0071555 cell wall organization	1.29568e-05	24	532	3.94423
GO:0009691 cytokinin biosynthetic process	1.36675e-05	7	29	21.1039
GO:0045229 external encapsulating structure organization	2.12181e-05	24	579	3.62406
GO:0071554 cell wall organization or biogenesis	3.85726e-05	26	700	3.24741
GO:0009690 cytokinin metabolic process	5.86283e-05	7	40	15.3003
GO:0009308 amine metabolic process	0.000502868	10	135	6.47632
GO:0034754 cellular hormone metabolic process	0.000502868	7	57	10.7371
GO:0010411 xyloglucan metabolic process	0.000698246	7	61	10.033
GO:0042446 hormone biosynthetic process	0.000904519	9	118	6.66842
GO:0009636 response to toxic substance	0.000912995	15	340	3.85722
GO:0005976 polysaccharide metabolic process	0.00153469	18	495	3.17929
GO:0098754 detoxification	0.00344179	13	299	3.80132
GO:0000272 polysaccharide catabolic process	0.00548555	10	192	4.55367
GO:0033385 geranylgeranyl diphosphate metabolic process	0.00670634	3	9	29.1435
GO:0033386 geranylgeranyl diphosphate biosynthetic process	0.00670634	3	9	29.1435
GO:0042445 hormone metabolic process	0.00670634	9	162	4.85724
GO:0006073 cellular glucan metabolic process	0.00710915	11	247	3.89366
GO:0045490 pectin catabolic process	0.00710915	7	98	6.24503
GO:0044042 glucan metabolic process	0.00830188	11	253	3.80132
GO:0033383 geranyl diphosphate metabolic process	0.00986744	3	11	23.8446
GO:0033384 geranyl diphosphate biosynthetic process	0.00986744	3	11	23.8446
GO:0005975 carbohydrate metabolic process	0.0101253	28	1183	2.06936
GO:0010410 hemicellulose metabolic process	0.0136782	7	114	5.36853
GO:0030026 cellular manganese ion homeostasis	0.014125	3	13	20.1762
GO:0045337 farnesyl diphosphate biosynthetic process	0.014125	3	13	20.1762
GO:0097237 cellular response to toxic substance	0.0146218	9	195	4.03525
GO:1990748 cellular detoxification	0.0146218	9	194	4.05605
GO:0010817 regulation of hormone levels	0.0174407	11	289	3.3278
GO:0006880 intracellular sequestering of iron ion	0.0178173	3	15	17.4861
GO:0048829 root cap development	0.0178173	3	15	17.4861
GO:0055071 manganese ion homeostasis	0.0178173	3	15	17.4861
GO:0097577 sequestering of iron ion	0.0210644	3	16	16.3932
GO:0042744 hydrogen peroxide catabolic process	0.0269734	6	99	5.29881
GO:0045338 farnesyl diphosphate metabolic process	0.028403	3	18	14.5717
GO:0042546 cell wall biogenesis	0.0303572	10	270	3.23816
GO:0006879 cellular iron ion homeostasis	0.0306937	4	41	8.52979
GO:0051238 sequestering of metal ion	0.0307326	3	19	13.8048
GO:0044264 cellular polysaccharide metabolic process	0.0325189	11	324	2.96832
GO:0042545 cell wall modification	0.0335382	7	145	4.22078
GO:0006720 isoprenoid metabolic process	0.0338853	9	233	3.37714
GO:0042542 response to hydrogen peroxide	0.0338853	5	73	5.98838
GO:0010383 cell wall polysaccharide metabolic process	0.0392728	7	151	4.05306
GO:0009664 plant-type cell wall organization	0.0428894	7	154	3.97411
GO:0006565 L-serine catabolic process	0.0442855	2	7	24.9801
GO:0006826 iron ion transport	0.0442855	4	50	6.99443
GO:0008299 isoprenoid biosynthetic process	0.0442855	8	202	3.46259
GO:0016052 carbohydrate catabolic process	0.0442855	10	299	2.92409
GO:0019264 glycine biosynthetic process from serine	0.0442855	2	7	24.9801
GO:0044262 cellular carbohydrate metabolic process	0.0442855	14	510	2.40005
GO:0046618 xenobiotic export	0.0442855	4	50	6.99443
GO:0051761 sesquiterpene metabolic process	0.0442855	3	24	10.9288
GO:0051762 sesquiterpene biosynthetic process	0.0442855	3	23	11.404
GO:0071669 plant-type cell wall organization or biogenesis	0.0442855	10	297	2.94378
GO:1990961 xenobiotic detoxification by transmembrane export across the plasma membrane	0.0442855	4	50	6.99443
GO:0042743 hydrogen peroxide metabolic process	0.0469528	6	122	4.29985
GO:0010597 green leaf volatile biosynthetic process	0.00481314	3	3	19.7061
GO:0015824 proline transport	0.00481314	3	3	19.7061
GO:0048583 regulation of response to stimulus	0.00481314	64	784	1.60866
GO:0070981 L-asparagine biosynthetic process	0.00481314	3	3	19.7061
GO:0070982 L-asparagine metabolic process	0.00481314	3	3	19.7061
GO:0009937 regulation of gibberellic acid mediated signaling pathway	0.00488472	7	24	5.74762
GO:0034728 nucleosome organization	0.0051281	10	49	4.02166
GO:0010817 regulation of hormone levels	0.005877	30	289	2.04562
GO:0071370 cellular response to gibberellin stimulus	0.005877	15	101	2.92665
GO:0071214 cellular response to abiotic stimulus	0.0059073	25	223	2.20921
GO:0080050 regulation of seed development	0.0059073	7	25	5.51772
GO:0104004 cellular response to environmental stimulus	0.0059073	25	223	2.20921
GO:0010476 gibberellin mediated signaling pathway	0.00603378	14	91	3.03171
GO:2000377 regulation of reactive oxygen species metabolic process	0.00603378	11	60	3.61279
GO:0032388 positive regulation of intracellular transport	0.00613577	4	7	11.2606
GO:0090316 positive regulation of intracellular protein transport	0.00613577	4	7	11.2606
GO:1903428 positive regulation of reactive oxygen species biosynthetic process	0.00613577	4	7	11.2606
GO:0006778 porphyrin-containing compound metabolic process	0.00634325	15	103	2.86983
GO:0042440 pigment metabolic process	0.00634325	22	187	2.31837
GO:0090698 post-embryonic plant morphogenesis	0.00638057	23	200	2.26621
GO:0097305 response to alcohol	0.00656514	51	599	1.67782
GO:0033013 tetrapyrrole metabolic process	0.00668018	15	104	2.84223
GO:0051049 regulation of transport	0.00668018	19	151	2.47958
GO:0015979 photosynthesis	0.00668402	29	281	2.03373
GO:0060918 auxin transport	0.00782691	17	129	2.59693
GO:0009737 response to abscisic acid	0.00786916	50	590	1.67001
GO:0010100 negative regulation of photomorphogenesis	0.00805262	5	13	7.57928
GO:0051017 actin filament bundle assembly	0.00911093	6	20	5.91184
GO:0061572 actin filament bundle organization	0.00911093	6	20	5.91184
GO:0003400 regulation of COPII vesicle coating	0.00952771	4	8	9.85307
GO:0051222 positive regulation of protein transport	0.00952771	4	8	9.85307
GO:0090113 regulation of ER to Golgi vesicle-mediated transport by GTP hydrolysis	0.00952771	4	8	9.85307
GO:1903829 positive regulation of protein localization	0.00952771	4	8	9.85307
GO:1904951 positive regulation of establishment of protein localization	0.00952771	4	8	9.85307
GO:0042752 regulation of circadian rhythm	0.00953809	10	55	3.58293
GO:0009909 regulation of flower development	0.0105953	18	146	2.42952
GO:0009970 cellular response to sulfate starvation	0.010699	5	14	7.03791
GO:0061458 reproductive system development	0.0109281	93	1295	1.41519
GO:0006529 asparagine biosynthetic process	0.0111903	3	4	14.7796
GO:0009769 photosynthesis light harvesting in photosystem II	0.0111903	3	4	14.7796
GO:0019372 lipoxygenase pathway	0.0111903	3	4	14.7796
GO:0035524 proline transmembrane transport	0.0111903	3	4	14.7796
GO:0048827 phyllome development	0.011555	47	559	1.65687
GO:2000241 regulation of reproductive process	0.0122987	36	396	1.79147
GO:0009636 response to toxic substance	0.0129815	32	340	1.85469
GO:0009641 shade avoidance	0.0129815	6	22	5.3744
GO:0010582 floral meristem determinacy	0.0129815	6	22	5.3744
GO:0015994 chlorophyll metabolic process	0.0129815	13	90	2.84644
GO:0071483 cellular response to blue light	0.0129815	7	30	4.5981
GO:0009606 tropism	0.0134566	16	126	2.50237
GO:0048608 reproductive structure development	0.0134566	92	1292	1.40322
GO:0009638 phototropism	0.0162832	6	23	5.14073
GO:0043254 regulation of protein-containing complex assembly	0.0162832	9	50	3.5471
GO:0046618 xenobiotic export	0.0162832	9	50	3.5471
GO:1990961 xenobiotic detoxification by transmembrane export across the plasma membrane	0.0162832	9	50	3.5471
GO:0009786 regulation of asymmetric cell division	0.0176114	5	16	6.15817
GO:2000033 regulation of seed dormancy process	0.0176114	5	16	6.15817
GO:0048585 negative regulation of response to stimulus	0.0178062	24	235	2.01254
GO:0070647 protein modification by small protein conjugation or removal	0.0183344	71	959	1.45895
GO:0048831 regulation of shoot system development	0.0184634	18	156	2.27378
GO:0032922 circadian regulation of gene expression	0.019369	4	10	7.88245
GO:0033157 regulation of intracellular protein transport	0.019369	4	10	7.88245
GO:0048207 vesicle targeting rough ER to cis-Golgi	0.019369	4	10	7.88245
GO:0048208 COPII vesicle coating	0.019369	4	10	7.88245
GO:0048519 negative regulation of biological process	0.019369	89	1261	1.39084
GO:0060628 regulation of ER to Golgi vesicle-mediated transport	0.019369	4	10	7.88245
GO:0006528 asparagine metabolic process	0.0212264	3	5	11.8237
GO:0051410 detoxification of nitrogen compound	0.0212264	3	5	11.8237
GO:1903426 regulation of reactive oxygen species biosynthetic process	0.0215986	5	17	5.79592
GO:0072593 reactive oxygen species metabolic process	0.0216235	21	199	2.07954
GO:0009409 response to cold	0.0223313	35	400	1.72429
GO:0000302 response to reactive oxygen species	0.0240422	18	161	2.20317
GO:1901701 cellular response to oxygen-containing compound	0.026584	60	797	1.48352
GO:0010022 meristem determinacy	0.0271352	6	26	4.54757
GO:0006865 amino acid transport	0.0313626	11	78	2.77907
GO:0009645 response to low light intensity stimulus	0.0350304	5	19	5.18582
GO:0009649 entrainment of circadian clock	0.0350304	5	19	5.18582
GO:0006949 syncytium formation	0.0366258	4	12	6.56871
GO:0008356 asymmetric cell division	0.0366258	7	37	3.72819
GO:0043153 entrainment of circadian clock by photoperiod	0.0366258	3	6	9.85307
GO:0045903 positive regulation of translational fidelity	0.0366258	3	6	9.85307
GO:0048443 stamen development	0.0366258	13	104	2.46327
GO:0048466 androecium development	0.0366258	13	104	2.46327
GO:2000379 positive regulation of reactive oxygen species metabolic process	0.0366258	4	12	6.56871
GO:2000242 negative regulation of reproductive process	0.0375425	10	69	2.85596
GO:0009648 photoperiodism	0.0407348	17	157	2.13379
GO:0098754 detoxification	0.0433102	27	299	1.77948
GO:0065008 regulation of biological quality	0.0463672	70	987	1.3976
GO:0000304 response to singlet oxygen	0.0483573	4	13	6.06343
GO:0006901 vesicle coating	0.0483573	4	13	6.06343
GO:0009938 negative regulation of gibberellic acid mediated signaling pathway	0.0483573	4	13	6.06343
GO:0009653 anatomical structure morphogenesis	0.0492967	73	1043	1.37924
GO:0009743 response to carbohydrate	0.0492967	17	161	2.08077
GO:0009902 chloroplast relocation	0.0492967	6	30	3.94123
GO:0010052 guard cell differentiation	0.0492967	5	21	4.69194
GO:0010380 regulation of chlorophyll biosynthetic process	0.0492967	5	21	4.69194
GO:0051050 positive regulation of transport	0.0492967	5	21	4.69194
GO:0051667 establishment of plastid localization	0.0492967	6	30	3.94123
GO:1900618 regulation of shoot system morphogenesis	0.0492967	5	21	4.69194
GO:0046148 pigment biosynthetic process	0.0494675	16	148	2.13039

## Sheet: GO Ler DAC7 < dme-2 DAC7
GO term	FDR adjusted p-value	Number of input genes in GO term	Number of genes in GO term	Fold enrichment
GO:0006833 water transport	5.168e-12	12	38	27.0951
GO:0042044 fluid transport	5.168e-12	12	38	27.0951
GO:0009414 response to water deprivation	3.23013e-07	23	418	4.72112
GO:0009415 response to water	3.98684e-07	23	429	4.60007
GO:0010035 response to inorganic substance	8.92094e-07	31	790	3.36688
GO:0001101 response to acid chemical	9.55807e-07	23	459	4.29941
GO:1901700 response to oxygen-containing compound	0.000150476	43	1679	2.19741
GO:0090057 root radial pattern formation	0.000266404	4	9	38.1339
GO:0097305 response to alcohol	0.000275895	22	599	3.1513
GO:0006970 response to osmotic stress	0.000281029	21	557	3.23488
GO:0009737 response to abscisic acid	0.00061841	21	590	3.05394
GO:0009956 radial pattern formation	0.000914051	5	26	16.5002
GO:0009651 response to salt stress	0.00101184	18	474	3.25828
GO:0043207 response to external biotic stimulus	0.00394869	35	1485	2.02225
GO:0051707 response to other organism	0.00394869	35	1485	2.02225
GO:0055085 transmembrane transport	0.00394869	32	1301	2.11041
GO:0009266 response to temperature stimulus	0.00468576	20	648	2.64819
GO:0009607 response to biotic stimulus	0.00468576	35	1512	1.98614
GO:0009725 response to hormone	0.00468576	37	1639	1.93694
GO:0044419 biological process involved in interspecies interaction between organisms	0.00468576	35	1507	1.99273
GO:0033993 response to lipid	0.00592046	26	999	2.23307
GO:0009719 response to endogenous stimulus	0.00612862	37	1669	1.90212
GO:1901136 carbohydrate derivative catabolic process	0.00692767	7	99	6.06675
GO:0042908 xenobiotic transport	0.008612	6	73	7.05216
GO:0009819 drought recovery	0.00944562	3	11	23.4003
GO:0009409 response to cold	0.0103842	14	400	3.00304
GO:0015858 nucleoside transport	0.0103842	4	28	12.2573
GO:1901642 nucleoside transmembrane transport	0.0103842	4	28	12.2573
GO:0015843 methylammonium transport	0.0135948	2	3	57.2008
GO:0002213 defense response to insect	0.0168902	4	33	10.4002
GO:0036294 cellular response to decreased oxygen levels	0.0168902	10	242	3.54551
GO:0071453 cellular response to oxygen levels	0.0168902	10	242	3.54551
GO:0071456 cellular response to hypoxia	0.0168902	10	240	3.57505
GO:0090693 plant organ senescence	0.0168902	8	157	4.37204
GO:0016145 S-glycoside catabolic process	0.0188477	4	35	9.80586
GO:0019759 glycosinolate catabolic process	0.0188477	4	35	9.80586
GO:0019762 glucosinolate catabolic process	0.0188477	4	35	9.80586
GO:0019748 secondary metabolic process	0.0213475	13	396	2.81671
GO:0051094 positive regulation of developmental process	0.0213475	7	130	4.62007
GO:0001666 response to hypoxia	0.0300925	10	267	3.21353
GO:0009605 response to external stimulus	0.0300925	38	1947	1.6746
GO:0009800 cinnamic acid biosynthetic process	0.0300925	2	5	34.3205
GO:1900366 negative regulation of defense response to insect	0.0300925	2	5	34.3205
GO:0036293 response to decreased oxygen levels	0.0307892	10	271	3.1661
GO:0070482 response to oxygen levels	0.0309393	10	272	3.15446
GO:0010030 positive regulation of seed germination	0.0379551	3	21	12.2573
GO:0009803 cinnamic acid metabolic process	0.0385203	2	6	28.6004
GO:0010150 leaf senescence	0.0385203	7	150	4.00406
GO:0019464 glycine decarboxylation via glycine cleavage system	0.0385203	2	6	28.6004
GO:0080170 hydrogen peroxide transmembrane transport	0.0385203	2	6	28.6004
GO:0006026 aminoglycan catabolic process	0.0445947	3	24	10.7252
GO:0006030 chitin metabolic process	0.0445947	3	24	10.7252
GO:0006032 chitin catabolic process	0.0445947	3	24	10.7252
GO:0006546 glycine catabolic process	0.0445947	2	7	24.5146
GO:0009694 jasmonic acid metabolic process	0.0445947	4	49	7.00418
GO:0044273 sulfur compound catabolic process	0.0445947	4	49	7.00418
GO:0046348 amino sugar catabolic process	0.0445947	3	24	10.7252
GO:0046618 xenobiotic export	0.0445947	4	50	6.8641
GO:1901072 glucosamine-containing compound catabolic process	0.0445947	3	24	10.7252
GO:1990961 xenobiotic detoxification by transmembrane export across the plasma membrane	0.0445947	4	50	6.8641
GO:0006979 response to oxidative stress	0.0447329	13	454	2.45686
GO:0006952 defense response	0.0465604	33	1704	1.66164
GO:0009695 jasmonic acid biosynthetic process	0.0465604	3	25	10.2961
GO:0098542 defense response to other organism	0.0465604	25	1178	1.82091
GO:0001101 response to acid chemical	1.1865e-07	121	459	1.68009
GO:0006820 anion transport	1.7529e-07	85	291	1.8616
GO:0042546 cell wall biogenesis	2.41298e-07	80	270	1.88837
GO:0072593 reactive oxygen species metabolic process	2.4378e-07	64	199	2.04969
GO:0048583 regulation of response to stimulus	2.51334e-07	184	784	1.49576
GO:0007018 microtubule-based movement	3.04982e-07	30	65	2.9415
GO:0043436 oxoacid metabolic process	3.82503e-07	257	1177	1.39161
GO:0006082 organic acid metabolic process	4.28589e-07	265	1222	1.38209
GO:1903047 mitotic cell cycle process	5.89866e-07	70	230	1.93968
GO:0009651 response to salt stress	7.82332e-07	121	474	1.62692
GO:0033993 response to lipid	1.37519e-06	221	999	1.4099
GO:0006749 glutathione metabolic process	2.03113e-06	32	77	2.64862
GO:0005976 polysaccharide metabolic process	2.95491e-06	123	495	1.58365
GO:0006022 aminoglycan metabolic process	3.36201e-06	18	31	3.70059
GO:1901658 glycosyl compound catabolic process	4.48056e-06	25	54	2.95057
GO:0002239 response to oomycetes	5.03516e-06	39	107	2.32296
GO:2000022 regulation of jasmonic acid mediated signaling pathway	5.15636e-06	21	41	3.26434
GO:0009225 nucleotide-sugar metabolic process	5.24874e-06	24	51	2.99917
GO:0016145 S-glycoside catabolic process	5.84328e-06	19	35	3.45976
GO:0019759 glycosinolate catabolic process	5.84328e-06	19	35	3.45976
GO:0019762 glucosinolate catabolic process	5.84328e-06	19	35	3.45976
GO:0008219 cell death	6.11222e-06	64	216	1.88837
GO:0009991 response to extracellular stimulus	6.53047e-06	76	272	1.78076
GO:0000278 mitotic cell cycle	6.5514e-06	80	291	1.75209
GO:0051651 maintenance of location in cell	6.87608e-06	22	45	3.11581
GO:0009266 response to temperature stimulus	7.06884e-06	151	648	1.48512
GO:0014070 response to organic cyclic compound	8.4383e-06	90	341	1.68209
GO:0051301 cell division	8.52813e-06	112	450	1.58623
GO:1901135 carbohydrate derivative metabolic process	8.78731e-06	178	793	1.43056
GO:1900424 regulation of defense response to bacterium	9.03372e-06	25	56	2.8452
GO:0031667 response to nutrient levels	9.89408e-06	67	233	1.83265
GO:0051923 sulfation	2.04759e-05	12	17	4.49876
GO:0009719 response to endogenous stimulus	3.1375e-05	333	1669	1.27159
GO:1901071 glucosamine-containing compound metabolic process	3.44325e-05	17	32	3.38578
GO:0015698 inorganic anion transport	3.44912e-05	46	145	2.02186
GO:0044262 cellular carbohydrate metabolic process	3.8579e-05	121	510	1.51208
GO:0006928 movement of cell or subcellular component	4.12264e-05	32	87	2.34418
GO:0046271 phenylpropanoid catabolic process	4.90219e-05	12	18	4.24883
GO:0046274 lignin catabolic process	4.90219e-05	12	18	4.24883
GO:0009725 response to hormone	5.09843e-05	326	1639	1.26765
GO:0009808 lignin metabolic process	5.15226e-05	29	76	2.43189
GO:0009620 response to fungus	5.2083e-05	148	655	1.44006
GO:0002213 defense response to insect	5.55189e-05	17	33	3.28318
GO:0048364 root development	5.7605e-05	140	614	1.45318
GO:0010345 suberin biosynthetic process	5.78183e-05	13	21	3.94534
GO:0006026 aminoglycan catabolic process	5.94679e-05	14	24	3.71772
GO:0006030 chitin metabolic process	5.94679e-05	14	24	3.71772
GO:0006032 chitin catabolic process	5.94679e-05	14	24	3.71772
GO:0009408 response to heat	5.94679e-05	71	264	1.71402
GO:0022622 root system development	5.94679e-05	140	615	1.45082
GO:0046348 amino sugar catabolic process	5.94679e-05	14	24	3.71772
GO:1901072 glucosamine-containing compound catabolic process	5.94679e-05	14	24	3.71772
GO:0031668 cellular response to extracellular stimulus	6.06751e-05	61	217	1.79156
GO:0022402 cell cycle process	7.1419e-05	112	471	1.51551
GO:0098656 anion transmembrane transport	7.42702e-05	47	154	1.94508
GO:0007049 cell cycle	8.06666e-05	153	688	1.41731
GO:0009863 salicylic acid mediated signaling pathway	8.14462e-05	28	74	2.4115
GO:0006879 cellular iron ion homeostasis	9.35907e-05	19	41	2.95345
GO:0009226 nucleotide-sugar biosynthetic process	9.35907e-05	19	41	2.95345
GO:0031669 cellular response to nutrient levels	0.000110133	52	179	1.85144
GO:0000302 response to reactive oxygen species	0.000114833	48	161	1.9001
GO:0042594 response to starvation	0.000123481	57	203	1.78953
GO:0002237 response to molecule of bacterial origin	0.000131737	21	49	2.73139
GO:0044273 sulfur compound catabolic process	0.000131737	21	49	2.73139
GO:0006811 ion transport	0.000135194	168	776	1.37977
GO:0071496 cellular response to external stimulus	0.000142371	61	223	1.74335
GO:0016042 lipid catabolic process	0.000151492	69	262	1.67845
GO:0042545 cell wall modification	0.000161289	44	145	1.93395
GO:0052542 defense response by callose deposition	0.00016977	15	29	3.2965
GO:0071446 cellular response to salicylic acid stimulus	0.000177509	29	81	2.28178
GO:0002682 regulation of immune system process	0.000233523	34	103	2.10379
GO:0050776 regulation of immune response	0.000233523	34	103	2.10379
GO:0009737 response to abscisic acid	0.000237785	132	590	1.42588
GO:0016053 organic acid biosynthetic process	0.000237785	129	574	1.43231
GO:0002764 immune response-regulating signaling pathway	0.000246228	18	40	2.86796
GO:0006817 phosphate ion transport	0.000246228	18	40	2.86796
GO:0035556 intracellular signal transduction	0.000246228	136	612	1.41628
GO:0009626 plant-type hypersensitive response	0.00027764	30	87	2.19767
GO:0055085 transmembrane transport	0.000298949	260	1301	1.27367
GO:0097305 response to alcohol	0.00031285	133	599	1.41509
GO:0034220 ion transmembrane transport	0.000338704	124	552	1.43167
GO:0009759 indole glucosinolate biosynthetic process	0.000341628	7	8	5.57659
GO:0010200 response to chitin	0.000341628	12	21	3.64185
GO:0012501 programmed cell death	0.000341628	48	168	1.82093
GO:0034050 programmed cell death induced by symbiont	0.000341628	30	88	2.1727
GO:0042435 indole-containing compound biosynthetic process	0.000365167	22	56	2.50377
GO:0098661 inorganic anion transmembrane transport	0.000377721	23	60	2.44308
GO:0044036 cell wall macromolecule metabolic process	0.00039201	51	183	1.77615
GO:0051702 biological process involved in interaction with symbiont	0.000427096	30	89	2.14828
GO:0050801 ion homeostasis	0.000437293	72	286	1.60445
GO:0046394 carboxylic acid biosynthetic process	0.00049105	121	541	1.42544
GO:0097577 sequestering of iron ion	0.000578562	10	16	3.98328
GO:0009969 xyloglucan biosynthetic process	0.000619573	11	19	3.68977
GO:0048878 chemical homeostasis	0.000631435	100	433	1.47188
GO:0031348 negative regulation of defense response	0.0006346	26	74	2.23925
GO:0072330 monocarboxylic acid biosynthetic process	0.000689766	67	265	1.61135
GO:0010410 hemicellulose metabolic process	0.000843058	35	114	1.9567
GO:0002229 defense response to oomycetes	0.000942536	28	84	2.12441
GO:0044042 glucan metabolic process	0.000982525	64	253	1.6122
GO:0044264 cellular polysaccharide metabolic process	0.00101206	78	324	1.5343
GO:0006629 lipid metabolic process	0.00103139	231	1161	1.26806
GO:0051235 maintenance of location	0.00103139	26	76	2.18032
GO:0033037 polysaccharide localization	0.00107143	19	48	2.52274
GO:0009804 coumarin metabolic process	0.0011717	7	9	4.95697
GO:0044770 cell cycle phase transition	0.0011862	33	107	1.96558
GO:0034637 cellular carbohydrate biosynthetic process	0.00120329	61	240	1.61987
GO:0042542 response to hydrogen peroxide	0.00134892	25	73	2.18262
GO:0009409 response to cold	0.00137075	92	400	1.46585
GO:0052545 callose localization	0.00137075	18	45	2.5493
GO:0044772 mitotic cell cycle phase transition	0.00140716	28	86	2.07501
GO:0071669 plant-type cell wall organization or biogenesis	0.00142372	72	297	1.54503
GO:0010411 xyloglucan metabolic process	0.0014496	22	61	2.29855
GO:0009267 cellular response to starvation	0.00151094	45	164	1.74876
GO:0007076 mitotic chromosome condensation	0.00156954	6	7	5.46278
GO:0031349 positive regulation of defense response	0.00156954	29	91	2.03103
GO:0034329 cell junction assembly	0.00156954	6	7	5.46278
GO:0042537 benzene-containing compound metabolic process	0.00156954	26	78	2.12441
GO:0006575 cellular modified amino acid metabolic process	0.00158585	37	127	1.85677
GO:0042344 indole glucosinolate catabolic process	0.00163281	5	5	6.37324
GO:0051592 response to calcium ion	0.0017004	14	31	2.87824
GO:0002833 positive regulation of response to biotic stimulus	0.00177948	27	83	2.07322
GO:0006541 glutamine metabolic process	0.00177948	18	46	2.49388
GO:0016051 carbohydrate biosynthetic process	0.00177948	86	372	1.47338
GO:0002832 negative regulation of response to biotic stimulus	0.00180832	19	50	2.42183
GO:0006826 iron ion transport	0.00180832	19	50	2.42183
GO:0032102 negative regulation of response to external stimulus	0.00180832	19	50	2.42183
GO:0005996 monosaccharide metabolic process	0.00182816	49	185	1.68805
GO:0044403 biological process involved in symbiotic interaction	0.00186321	35	119	1.87448
GO:0006880 intracellular sequestering of iron ion	0.00188493	9	15	3.82394
GO:0009056 catabolic process	0.00188493	358	1911	1.19394
GO:0032787 monocarboxylic acid metabolic process	0.00192227	118	544	1.38243
GO:0098660 inorganic ion transmembrane transport	0.00219672	87	380	1.45914
GO:0019752 carboxylic acid metabolic process	0.00219735	208	1047	1.26613
GO:0002221 pattern recognition receptor signaling pathway	0.002411	12	25	3.05916
GO:0009966 regulation of signal transduction	0.002411	78	334	1.48836
GO:0000041 transition metal ion transport	0.00244684	32	107	1.90602
GO:0000271 polysaccharide biosynthetic process	0.0027609	59	238	1.57992
GO:0010337 regulation of salicylic acid metabolic process	0.00282572	11	22	3.18662
GO:0051552 flavone metabolic process	0.00282572	11	22	3.18662
GO:0015850 organic hydroxy compound transport	0.00288654	16	40	2.5493
GO:0009682 induced systemic resistance	0.00296213	13	29	2.85697
GO:0010043 response to zinc ion	0.00299616	17	44	2.46239
GO:0016144 S-glycoside biosynthetic process	0.00299886	18	48	2.38997
GO:0019758 glycosinolate biosynthetic process	0.00299886	18	48	2.38997
GO:0019761 glucosinolate biosynthetic process	0.00299886	18	48	2.38997
GO:0061640 cytoskeleton-dependent cytokinesis	0.00299886	19	52	2.32868
GO:0032103 positive regulation of response to external stimulus	0.00305864	27	86	2.0009
GO:0051238 sequestering of metal ion	0.00311377	10	19	3.35434
GO:0042436 indole-containing compound catabolic process	0.00327912	8	13	3.92199
GO:2000068 regulation of defense response to insect	0.00327912	8	13	3.92199
GO:0052482 defense response by cell wall thickening	0.00331374	9	16	3.58495
GO:0052544 defense response by callose deposition in cell wall	0.00331374	9	16	3.58495
GO:0006873 cellular ion homeostasis	0.00369213	41	152	1.7191
GO:0006040 amino sugar metabolic process	0.00390165	18	49	2.34119
GO:0023051 regulation of signaling	0.00394865	78	340	1.4621
GO:0006073 cellular glucan metabolic process	0.0039974	60	247	1.54816
GO:0044283 small molecule biosynthetic process	0.0039974	153	749	1.30188
GO:0055072 iron ion homeostasis	0.0039974	23	70	2.09406
GO:0099402 plant organ development	0.00410305	226	1164	1.23742
GO:0033692 cellular polysaccharide biosynthetic process	0.00465763	50	198	1.6094
GO:0009862 systemic acquired resistance salicylic acid mediated signaling pathway	0.00497717	10	20	3.18662
GO:0010015 root morphogenesis	0.00497717	75	327	1.46175
GO:0051554 flavonol metabolic process	0.00497717	10	20	3.18662
GO:0055086 nucleobase-containing small molecule metabolic process	0.00497717	91	412	1.40768
GO:0006869 lipid transport	0.00503758	45	174	1.64825
GO:0034755 iron ion transmembrane transport	0.00512963	12	27	2.83255
GO:0070592 cell wall polysaccharide biosynthetic process	0.00519212	27	89	1.93346
GO:0010646 regulation of cell communication	0.00543699	78	344	1.4451
GO:0044272 sulfur compound biosynthetic process	0.0056107	44	170	1.64954
GO:0010383 cell wall polysaccharide metabolic process	0.00600895	40	151	1.68828
GO:0080142 regulation of salicylic acid biosynthetic process	0.00600895	8	14	3.64185
GO:0009627 systemic acquired resistance	0.00618813	27	90	1.91197
GO:0000910 cytokinesis	0.00628483	30	104	1.83843
GO:0007043 cell-cell junction assembly	0.00628483	5	6	5.31103
GO:0007112 male meiosis cytokinesis	0.00628483	5	6	5.31103
GO:0010036 response to boron-containing substance	0.00628483	5	6	5.31103
GO:0010039 response to iron ion	0.00628483	11	24	2.92107
GO:0010424 DNA methylation on cytosine within a CG sequence	0.00628483	5	6	5.31103
GO:0019318 hexose metabolic process	0.00628483	37	137	1.72124
GO:0033319 UDP-D-xylose metabolic process	0.00628483	5	6	5.31103
GO:0033320 UDP-D-xylose biosynthetic process	0.00628483	5	6	5.31103
GO:0071407 cellular response to organic cyclic compound	0.00628483	47	186	1.61044
GO:0080029 cellular response to boron-containing substance levels	0.00628483	5	6	5.31103
GO:0140426 PAMP-triggered immunity signalling pathway	0.00628483	5	6	5.31103
GO:0007017 microtubule-based process	0.0064477	57	237	1.5328
GO:0007346 regulation of mitotic cell cycle	0.00646883	26	86	1.92679
GO:0042445 hormone metabolic process	0.00669064	42	162	1.65232
GO:0002757 immune response-activating signal transduction	0.00730207	10	21	3.03488
GO:0006023 aminoglycan biosynthetic process	0.00730207	4	4	6.37324
GO:0006024 glycosaminoglycan biosynthetic process	0.00730207	4	4	6.37324
GO:0006065 UDP-glucuronate biosynthetic process	0.00730207	4	4	6.37324
GO:0006556 S-adenosylmethionine biosynthetic process	0.00730207	4	4	6.37324
GO:0009697 salicylic acid biosynthetic process	0.00730207	10	21	3.03488
GO:0010253 UDP-rhamnose biosynthetic process	0.00730207	4	4	6.37324
GO:0010683 tricyclic triterpenoid metabolic process	0.00730207	4	4	6.37324
GO:0033478 UDP-rhamnose metabolic process	0.00730207	4	4	6.37324
GO:0042989 sequestering of actin monomers	0.00730207	4	4	6.37324
GO:0010941 regulation of cell death	0.00781529	29	101	1.82994
GO:0006268 DNA unwinding involved in DNA replication	0.00853998	9	18	3.18662
GO:1900425 negative regulation of defense response to bacterium	0.00853998	9	18	3.18662
GO:0032507 maintenance of protein location in cell	0.00859542	11	25	2.80423
GO:0045185 maintenance of protein location	0.00859542	11	25	2.80423
GO:0140115 export across plasma membrane	0.00859542	28	97	1.8397
GO:0055080 cation homeostasis	0.00909221	58	246	1.50263
GO:0010876 lipid localization	0.00910073	50	205	1.55445
GO:0044038 cell wall macromolecule biosynthetic process	0.00946747	27	93	1.8503
GO:0070589 cellular component macromolecule biosynthetic process	0.00946747	27	93	1.8503
GO:1900426 positive regulation of defense response to bacterium	0.00953373	12	29	2.6372
GO:0000727 double-strand break repair via break-induced replication	0.0102294	7	12	3.71772
GO:0042592 homeostatic process	0.0107655	102	484	1.34312
GO:0071398 cellular response to fatty acid	0.0110578	35	132	1.68987
GO:0098771 inorganic ion homeostasis	0.0115255	60	259	1.47643
GO:0042446 hormone biosynthetic process	0.0117974	32	118	1.72834
GO:0009867 jasmonic acid mediated signaling pathway	0.0120992	33	123	1.70989
GO:0071395 cellular response to jasmonic acid stimulus	0.0123491	34	128	1.69289
GO:0006816 calcium ion transport	0.0128855	22	72	1.94738
GO:0051555 flavonol biosynthetic process	0.0131301	9	19	3.0189
GO:0031408 oxylipin biosynthetic process	0.0131552	12	30	2.5493
GO:0030001 metal ion transport	0.0150544	67	299	1.42812
GO:0000724 double-strand break repair via homologous recombination	0.0152747	27	96	1.79247
GO:0042908 xenobiotic transport	0.0154734	22	73	1.9207
GO:0015918 sterol transport	0.0156289	10	23	2.77097
GO:0006271 DNA strand elongation involved in DNA replication	0.0156346	8	16	3.18662
GO:0022616 DNA strand elongation	0.0156346	8	16	3.18662
GO:0055065 metal ion homeostasis	0.0159208	45	185	1.55025
GO:0005513 detection of calcium ion	0.0160326	5	7	4.55232
GO:0006542 glutamine biosynthetic process	0.0160326	5	7	4.55232
GO:0006564 L-serine biosynthetic process	0.0160326	5	7	4.55232
GO:0009187 cyclic nucleotide metabolic process	0.0160326	5	7	4.55232
GO:0010106 cellular response to iron ion starvation	0.0160326	5	7	4.55232
GO:0010438 cellular response to sulfur starvation	0.0160326	5	7	4.55232
GO:0030003 cellular cation homeostasis	0.0160326	36	140	1.63883
GO:0016036 cellular response to phosphate starvation	0.0161318	23	78	1.87929
GO:0045088 regulation of innate immune response	0.0161318	23	78	1.87929
GO:0006875 cellular metal ion homeostasis	0.0162884	30	111	1.7225
GO:0061077 chaperone-mediated protein folding	0.0162884	21	69	1.93968
GO:0035435 phosphate ion transmembrane transport	0.0164653	11	27	2.59651
GO:0002253 activation of immune response	0.0171495	13	35	2.3672
GO:0010120 camalexin biosynthetic process	0.0171495	7	13	3.43175
GO:0030026 cellular manganese ion homeostasis	0.0171495	7	13	3.43175
GO:0052317 camalexin metabolic process	0.0171495	7	13	3.43175
GO:2000031 regulation of salicylic acid mediated signaling pathway	0.0171495	12	31	2.46706
GO:1901701 cellular response to oxygen-containing compound	0.0172715	156	797	1.24746
GO:0010053 root epidermal cell differentiation	0.0175266	37	146	1.61514
GO:0000272 polysaccharide catabolic process	0.0183486	46	192	1.52692
GO:0002758 innate immune response-activating signal transduction	0.0183486	9	20	2.86796
GO:0006722 triterpenoid metabolic process	0.0183486	9	20	2.86796
GO:0009612 response to mechanical stimulus	0.0183486	9	20	2.86796
GO:0015860 purine nucleoside transmembrane transport	0.0183486	9	20	2.86796
GO:0048766 root hair initiation	0.0183486	9	20	2.86796
GO:0051553 flavone biosynthetic process	0.0183486	9	20	2.86796
GO:0000079 regulation of cyclin-dependent protein serine/threonine kinase activity	0.0187605	19	61	1.98511
GO:1904029 regulation of cyclin-dependent protein kinase activity	0.0187605	19	61	1.98511
GO:0050832 defense response to fungus	0.0202623	115	568	1.29036
GO:1901659 glycosyl compound biosynthetic process	0.0207585	20	66	1.93129
GO:0009064 glutamine family amino acid metabolic process	0.0213139	26	94	1.76281
GO:0000281 mitotic cytokinesis	0.0217523	13	36	2.30145
GO:0006568 tryptophan metabolic process	0.0217523	13	36	2.30145
GO:0006586 indolalkylamine metabolic process	0.0217523	13	36	2.30145
GO:0042026 protein refolding	0.0217523	13	36	2.30145
GO:0010311 lateral root formation	0.0219025	17	53	2.04425
GO:0031407 oxylipin metabolic process	0.0219025	12	32	2.38997
GO:1901987 regulation of cell cycle phase transition	0.0221301	21	71	1.88504
GO:0009269 response to desiccation	0.0223826	8	17	2.99917
GO:0048584 positive regulation of response to stimulus	0.0225854	57	252	1.44157
GO:0048764 trichoblast maturation	0.0236601	32	124	1.64471
GO:0048765 root hair cell differentiation	0.0236601	32	124	1.64471
GO:0070588 calcium ion transmembrane transport	0.0243061	20	67	1.90246
GO:0009652 thigmotropism	0.0248035	4	5	5.09859
GO:0015700 arsenite transport	0.0248035	4	5	5.09859
GO:0045730 respiratory burst	0.0248035	4	5	5.09859
GO:0046398 UDP-glucuronate metabolic process	0.0248035	4	5	5.09859
GO:1901615 organic hydroxy compound metabolic process	0.0248499	83	394	1.34259
GO:0071248 cellular response to metal ion	0.0257919	9	21	2.73139
GO:1900150 regulation of defense response to fungus	0.0261475	14	41	2.17623
GO:0009403 toxin biosynthetic process	0.0261628	7	14	3.18662
GO:0009700 indole phytoalexin biosynthetic process	0.0261628	7	14	3.18662
GO:0010054 trichoblast differentiation	0.0261628	33	130	1.61782
GO:0046217 indole phytoalexin metabolic process	0.0261628	7	14	3.18662
GO:0048469 cell maturation	0.0261628	32	125	1.63155
GO:0052314 phytoalexin metabolic process	0.0261628	7	14	3.18662
GO:0052315 phytoalexin biosynthetic process	0.0261628	7	14	3.18662
GO:0009832 plant-type cell wall biogenesis	0.0263246	44	186	1.50765
GO:0034605 cellular response to heat	0.0267674	22	77	1.82093
GO:0009695 jasmonic acid biosynthetic process	0.0270278	10	25	2.5493
GO:1904823 purine nucleobase transmembrane transport	0.0270278	10	25	2.5493
GO:0071310 cellular response to organic substance	0.0270484	234	1263	1.18079
GO:0009625 response to insect	0.027303	12	33	2.31754
GO:0016998 cell wall macromolecule catabolic process	0.027303	12	33	2.31754
GO:0009723 response to ethylene	0.0282231	62	282	1.40121
GO:0033356 UDP-L-arabinose metabolic process	0.0296175	6	11	3.47631
GO:0046500 S-adenosylmethionine metabolic process	0.0296175	6	11	3.47631
GO:0120029 proton export across plasma membrane	0.0296175	6	11	3.47631
GO:0051726 regulation of cell cycle	0.0298868	57	256	1.41904
GO:0046916 cellular transition metal ion homeostasis	0.030428	19	64	1.89206
GO:0035336 long-chain fatty-acyl-CoA metabolic process	0.0306008	5	8	3.98328
GO:0000725 recombinational repair	0.0309686	27	102	1.68703
GO:0090693 plant organ senescence	0.030975	38	157	1.54257
GO:0008272 sulfate transport	0.0312534	8	18	2.83255
GO:0010817 regulation of hormone levels	0.0312534	63	289	1.38932
GO:0019321 pentose metabolic process	0.0312534	8	18	2.83255
GO:0071241 cellular response to inorganic substance	0.0312534	14	42	2.12441
GO:0009072 aromatic amino acid family metabolic process	0.0316314	23	83	1.76608
GO:0010086 embryonic root morphogenesis	0.0318989	3	3	6.37324
GO:0031453 positive regulation of heterochromatin assembly	0.0318989	3	3	6.37324
GO:0032260 response to jasmonic acid stimulus involved in jasmonic acid and ethylene-dependent systemic resistance	0.0318989	3	3	6.37324
GO:0035372 protein localization to microtubule	0.0318989	3	3	6.37324
GO:0051228 mitotic spindle disassembly	0.0318989	3	3	6.37324
GO:0051230 spindle disassembly	0.0318989	3	3	6.37324
GO:0080003 thalianol metabolic process	0.0318989	3	3	6.37324
GO:0080181 lateral root branching	0.0318989	3	3	6.37324
GO:0090308 regulation of DNA methylation-dependent heterochromatin assembly	0.0318989	3	3	6.37324
GO:0090309 positive regulation of DNA methylation-dependent heterochromatin assembly	0.0318989	3	3	6.37324
GO:0120263 positive regulation of heterochromatin organization	0.0318989	3	3	6.37324
GO:1904825 protein localization to microtubule plus-end	0.0318989	3	3	6.37324
GO:1905269 positive regulation of chromatin organization	0.0318989	3	3	6.37324
GO:1905725 protein localization to microtubule end	0.0318989	3	3	6.37324
GO:0000103 sulfate assimilation	0.0332406	9	22	2.60723
GO:0002218 activation of innate immune response	0.0332406	12	34	2.24938
GO:0046189 phenol-containing compound biosynthetic process	0.0332406	12	34	2.24938
GO:0072530 purine-containing compound transmembrane transport	0.0332406	12	34	2.24938
GO:0006863 purine nucleobase transport	0.0341136	10	26	2.45125
GO:0007093 mitotic cell cycle checkpoint signaling	0.0341136	11	30	2.33686
GO:0071577 zinc ion transmembrane transport	0.0341136	10	26	2.45125
GO:0010102 lateral root morphogenesis	0.0362228	20	70	1.82093
GO:0009664 plant-type cell wall organization	0.0366453	37	154	1.53123
GO:0055071 manganese ion homeostasis	0.0374744	7	15	2.97418
GO:1902358 sulfate transmembrane transport	0.0374744	7	15	2.97418
GO:0009250 glucan biosynthetic process	0.0377305	34	139	1.55892
GO:0000165 MAPK cascade	0.0379668	16	52	1.961
GO:0009696 salicylic acid metabolic process	0.0379668	16	52	1.961
GO:1901990 regulation of mitotic cell cycle phase transition	0.0379668	16	52	1.961
GO:0046835 carbohydrate phosphorylation	0.0394712	13	39	2.12441
GO:0009873 ethylene-activated signaling pathway	0.0404184	46	202	1.45133
GO:0007167 enzyme linked receptor protein signaling pathway	0.0412159	17	57	1.90079
GO:0007178 transmembrane receptor protein serine/threonine kinase signaling pathway	0.0412159	17	57	1.90079
GO:0042538 hyperosmotic salinity response	0.0412159	17	57	1.90079
GO:0051084 de novo post-translational protein folding	0.0412159	15	48	1.99164
GO:0051085 chaperone cofactor-dependent protein refolding	0.0412159	15	48	1.99164
GO:0010101 post-embryonic root morphogenesis	0.0415311	20	71	1.79528
GO:0009308 amine metabolic process	0.0416692	33	135	1.5579
GO:0055082 cellular chemical homeostasis	0.0438927	42	182	1.47075
GO:0006000 fructose metabolic process	0.0447665	6	12	3.18662
GO:0006949 syncytium formation	0.0447665	6	12	3.18662
GO:0014074 response to purine-containing compound	0.0447665	6	12	3.18662
GO:0034330 cell junction organization	0.0447665	6	12	3.18662
GO:0006261 DNA-templated DNA replication	0.044955	35	146	1.52783
GO:0045488 pectin metabolic process	0.0463602	39	167	1.48836
GO:0140352 export from cell	0.0489004	41	178	1.46799
GO:0015849 organic acid transport	0.0499269	35	147	1.51744

## Sheet: GO Ler DAS14 > dme-2 DAS14
GO term	FDR adjusted p-value	Number of input genes in GO term	Number of genes in GO term	Fold enrichment
GO:0016144 S-glycoside biosynthetic process	1.03732e-12	16	48	15.4002
GO:0019758 glycosinolate biosynthetic process	1.03732e-12	16	48	15.4002
GO:0019761 glucosinolate biosynthetic process	1.03732e-12	16	48	15.4002
GO:1901659 glycosyl compound biosynthetic process	2.05897e-10	16	66	11.2002
GO:0019748 secondary metabolic process	5.96479e-08	32	396	3.73339
GO:0016143 S-glycoside metabolic process	1.89753e-07	17	121	6.491
GO:0019757 glycosinolate metabolic process	1.89753e-07	17	121	6.491
GO:0019760 glucosinolate metabolic process	1.89753e-07	17	121	6.491
GO:0044550 secondary metabolite biosynthetic process	1.02106e-06	20	190	4.86323
GO:0098754 detoxification	1.44552e-06	25	299	3.86293
GO:0009636 response to toxic substance	3.66263e-06	26	340	3.53299
GO:0044272 sulfur compound biosynthetic process	3.66263e-06	18	170	4.89184
GO:1901657 glycosyl compound metabolic process	3.66263e-06	18	169	4.92078
GO:0006542 glutamine biosynthetic process	9.30399e-06	5	7	33.0005
GO:0009718 anthocyanin-containing compound biosynthetic process	3.63315e-05	8	33	11.2002
GO:0009098 leucine biosynthetic process	5.74183e-05	6	16	17.3253
GO:0046283 anthocyanin-containing compound metabolic process	0.000107549	9	51	8.15306
GO:0006790 sulfur compound metabolic process	0.000175863	26	425	2.82639
GO:0043436 oxoacid metabolic process	0.000175863	51	1177	2.0019
GO:0006979 response to oxidative stress	0.000182486	27	454	2.74762
GO:0006082 organic acid metabolic process	0.000202835	52	1222	1.96599
GO:0010106 cellular response to iron ion starvation	0.000451655	4	7	26.4004
GO:0015824 proline transport	0.000603686	3	3	46.2007
GO:0046618 xenobiotic export	0.000609967	8	50	7.39211
GO:1990961 xenobiotic detoxification by transmembrane export across the plasma membrane	0.000609967	8	50	7.39211
GO:0006551 leucine metabolic process	0.000661907	6	25	11.0882
GO:0009082 branched-chain amino acid biosynthetic process	0.000813494	6	26	10.6617
GO:0009753 response to jasmonic acid	0.00173267	16	225	3.28538
GO:0009813 flavonoid biosynthetic process	0.00181824	9	77	5.40008
GO:0015804 neutral amino acid transport	0.00181824	5	19	12.1581
GO:0031542 positive regulation of anthocyanin biosynthetic process	0.00181824	3	4	34.6505
GO:0035524 proline transmembrane transport	0.00181824	3	4	34.6505
GO:0070542 response to fatty acid	0.00181824	16	229	3.22799
GO:1901700 response to oxygen-containing compound	0.0022258	61	1679	1.67852
GO:0071446 cellular response to salicylic acid stimulus	0.00251987	9	81	5.13341
GO:0030417 nicotianamine metabolic process	0.00353686	3	5	27.7204
GO:0030418 nicotianamine biosynthetic process	0.00353686	3	5	27.7204
GO:0072351 tricarboxylic acid biosynthetic process	0.00353686	3	5	27.7204
GO:0010035 response to inorganic substance	0.00462817	34	790	1.98838
GO:0009081 branched-chain amino acid metabolic process	0.00480681	7	53	6.10198
GO:0042126 nitrate metabolic process	0.0057445	6	39	7.1078
GO:0042128 nitrate assimilation	0.0057445	6	39	7.1078
GO:0042908 xenobiotic transport	0.0057445	8	73	5.06309
GO:0031539 positive regulation of anthocyanin metabolic process	0.00601064	3	6	23.1003
GO:0009812 flavonoid metabolic process	0.00731543	9	96	4.33131
GO:0140115 export across plasma membrane	0.00773945	9	97	4.28666
GO:0009414 response to water deprivation	0.0102788	21	418	2.32109
GO:2001057 reactive nitrogen species metabolic process	0.0114265	6	45	6.16009
GO:0071941 nitrogen cycle metabolic process	0.0126394	6	46	6.02617
GO:0098869 cellular oxidant detoxification	0.0131563	12	176	3.15005
GO:0009415 response to water	0.0133048	21	429	2.26157
GO:0010023 proanthocyanidin biosynthetic process	0.0135258	3	8	17.3253
GO:0034756 regulation of iron ion transport	0.0135258	3	8	17.3253
GO:0009084 glutamine family amino acid biosynthetic process	0.0147775	5	32	7.21885
GO:0009751 response to salicylic acid	0.016926	12	183	3.02955
GO:0019752 carboxylic acid metabolic process	0.0191251	39	1047	1.72094
GO:0055072 iron ion homeostasis	0.0191251	7	70	4.62007
GO:0046394 carboxylic acid biosynthetic process	0.0194256	24	541	2.04957
GO:0016053 organic acid biosynthetic process	0.0194702	25	574	2.01222
GO:0006520 cellular amino acid metabolic process	0.0208002	21	450	2.15603
GO:0030243 cellulose metabolic process	0.0238864	8	95	3.89058
GO:1901607 alpha-amino acid biosynthetic process	0.0238864	12	193	2.87258
GO:0009863 salicylic acid mediated signaling pathway	0.0241209	7	74	4.37033
GO:1990748 cellular detoxification	0.024193	12	194	2.85777
GO:0001101 response to acid chemical	0.0245192	21	459	2.11376
GO:0097237 cellular response to toxic substance	0.0245192	12	195	2.84312
GO:0048827 phyllome development	0.0261923	24	559	1.98357
GO:0033321 homomethionine metabolic process	0.0264289	2	3	30.8004
GO:0033506 glucosinolate biosynthetic process from homomethionine	0.0264289	2	3	30.8004
GO:0034758 positive regulation of iron ion transport	0.0264289	2	3	30.8004
GO:0042744 hydrogen peroxide catabolic process	0.0264289	8	99	3.73339
GO:0044208 de novo AMP biosynthetic process	0.0264289	2	3	30.8004
GO:0072593 reactive oxygen species metabolic process	0.0264289	12	199	2.78597
GO:0046148 pigment biosynthetic process	0.0275351	10	148	3.12167
GO:0140352 export from cell	0.0329711	11	178	2.8551
GO:0006879 cellular iron ion homeostasis	0.0333024	5	41	5.63423
GO:0009963 positive regulation of flavonoid biosynthetic process	0.0340873	3	12	11.5502
GO:0044281 small molecule metabolic process	0.0340873	58	1813	1.47801
GO:0033993 response to lipid	0.0373568	36	999	1.66489
GO:0009833 plant-type primary cell wall biogenesis	0.0377903	4	26	7.1078
GO:0019432 triglyceride biosynthetic process	0.0377903	4	26	7.1078
GO:0051273 beta-glucan metabolic process	0.0407716	8	108	3.42227
GO:0055085 transmembrane transport	0.0407716	44	1301	1.56251
GO:0006636 unsaturated fatty acid biosynthetic process	0.0420541	4	27	6.84454
GO:0042440 pigment metabolic process	0.042771	11	187	2.71769
GO:0055076 transition metal ion homeostasis	0.0437036	8	110	3.36005
GO:0009962 regulation of flavonoid biosynthetic process	0.0450178	4	28	6.6001
GO:0030245 cellulose catabolic process	0.0450178	4	28	6.6001
GO:0033559 unsaturated fatty acid metabolic process	0.0450178	4	28	6.6001
GO:0051275 beta-glucan catabolic process	0.0450178	4	28	6.6001
GO:0006541 glutamine metabolic process	0.0455667	5	46	5.02181
GO:0009407 toxin catabolic process	0.0455667	5	46	5.02181
GO:1990641 response to iron ion starvation	0.0455667	3	14	9.90014
GO:0046460 neutral lipid biosynthetic process	0.0486361	4	29	6.37251
GO:0046463 acylglycerol biosynthetic process	0.0486361	4	29	6.37251

## Sheet: GO Ler DAS14 < dme-2 DAS14
GO term	FDR adjusted p-value	Number of input genes in GO term	Number of genes in GO term	Fold enrichment
GO:0036294 cellular response to decreased oxygen levels	6.08931e-33	66	242	6.65041
GO:0071453 cellular response to oxygen levels	6.08931e-33	66	242	6.65041
GO:0071456 cellular response to hypoxia	6.08931e-33	66	240	6.70583
GO:0001666 response to hypoxia	3.75926e-31	67	267	6.11904
GO:0036293 response to decreased oxygen levels	8.07012e-31	67	271	6.02872
GO:0070482 response to oxygen levels	8.58119e-31	67	272	6.00655
GO:0070887 cellular response to chemical stimulus	6.50967e-27	179	1791	2.43712
GO:0009605 response to external stimulus	3.74544e-26	187	1947	2.34204
GO:0043207 response to external biotic stimulus	2.41993e-21	147	1485	2.41385
GO:0051707 response to other organism	2.41993e-21	147	1485	2.41385
GO:0044419 biological process involved in interspecies interaction between organisms	3.3247e-21	148	1507	2.39479
GO:0009607 response to biotic stimulus	4.22098e-21	148	1512	2.38687
GO:0006952 defense response	1.2387e-18	154	1704	2.20379
GO:0033554 cellular response to stress	3.51175e-18	126	1272	2.41548
GO:0009611 response to wounding	1.1472e-14	43	233	4.5002
GO:0009636 response to toxic substance	5.26851e-13	50	340	3.586
GO:0098754 detoxification	2.13114e-11	44	299	3.5884
GO:1901700 response to oxygen-containing compound	3.60348e-11	132	1679	1.91709
GO:0098542 defense response to other organism	1.79642e-10	101	1178	2.09072
GO:0019748 secondary metabolic process	5.81568e-10	49	396	3.01731
GO:0009408 response to heat	1.48741e-09	38	264	3.50994
GO:0006817 phosphate ion transport	1.77576e-09	15	40	9.14431
GO:0006979 response to oxidative stress	6.78212e-09	51	454	2.73926
GO:0009267 cellular response to starvation	1.08802e-08	28	164	4.16326
GO:0042594 response to starvation	2.02058e-08	31	203	3.72379
GO:0031668 cellular response to extracellular stimulus	2.51071e-08	32	217	3.59592
GO:0009617 response to bacterium	3.98577e-08	53	509	2.53909
GO:0009266 response to temperature stimulus	4.1458e-08	62	648	2.33312
GO:0071496 cellular response to external stimulus	4.55416e-08	32	223	3.49917
GO:0031669 cellular response to nutrient levels	6.95294e-08	28	179	3.81439
GO:0010035 response to inorganic substance	8.07958e-08	70	790	2.16068
GO:0006749 glutathione metabolic process	8.68995e-08	18	77	5.70035
GO:0009991 response to extracellular stimulus	1.27767e-07	35	272	3.13775
GO:0006970 response to osmotic stress	2.77581e-07	54	557	2.36406
GO:0031667 response to nutrient levels	4.40576e-07	31	233	3.24433
GO:0009651 response to salt stress	4.72921e-07	48	474	2.46935
GO:0016036 cellular response to phosphate starvation	6.64279e-07	17	78	5.31464
GO:0002239 response to oomycetes	3.13432e-06	19	107	4.33001
GO:0071310 cellular response to organic substance	3.13432e-06	92	1263	1.77625
GO:0009873 ethylene-activated signaling pathway	3.1441e-06	27	202	3.25936
GO:0070542 response to fatty acid	3.37631e-06	29	229	3.08803
GO:0042742 defense response to bacterium	5.55777e-06	41	407	2.45646
GO:0071369 cellular response to ethylene stimulus	5.94481e-06	27	209	3.15019
GO:0009723 response to ethylene	8.97044e-06	32	282	2.76707
GO:0097237 cellular response to toxic substance	1.88484e-05	25	195	3.12626
GO:0009753 response to jasmonic acid	2.47917e-05	27	225	2.92618
GO:0000160 phosphorelay signal transduction system	2.69559e-05	29	254	2.78409
GO:0098869 cellular oxidant detoxification	3.57952e-05	23	176	3.18665
GO:0006575 cellular modified amino acid metabolic process	3.83676e-05	19	127	3.64812
GO:0006790 sulfur compound metabolic process	3.83676e-05	40	425	2.29504
GO:0009725 response to hormone	4.46739e-05	107	1639	1.59193
GO:1990748 cellular detoxification	5.25022e-05	24	194	3.01668
GO:0009719 response to endogenous stimulus	5.74983e-05	108	1669	1.57793
GO:0009407 toxin catabolic process	6.19722e-05	11	46	5.83115
GO:0015698 inorganic anion transport	6.73459e-05	20	145	3.36342
GO:0042744 hydrogen peroxide catabolic process	8.45316e-05	16	99	3.94098
GO:0032870 cellular response to hormone stimulus	9.62404e-05	76	1076	1.72235
GO:0002376 immune system process	9.62454e-05	30	288	2.54009
GO:0071495 cellular response to endogenous stimulus	0.00013982	77	1107	1.69614
GO:0009404 toxin metabolic process	0.000144008	12	60	4.87696
GO:0009751 response to salicylic acid	0.000192732	22	183	2.93151
GO:0042542 response to hydrogen peroxide	0.000218683	13	73	4.3425
GO:0006457 protein folding	0.00043061	23	207	2.70942
GO:0006955 immune response	0.000450548	28	282	2.42119
GO:0045087 innate immune response	0.00051839	26	254	2.49608
GO:0044273 sulfur compound catabolic process	0.000669352	10	49	4.97649
GO:0055085 transmembrane transport	0.000731499	84	1301	1.57442
GO:0006820 anion transport	0.000738971	28	291	2.34631
GO:0007165 signal transduction	0.000738971	118	1986	1.44885
GO:0046618 xenobiotic export	0.000738971	10	50	4.87696
GO:0051259 protein complex oligomerization	0.000738971	11	60	4.47055
GO:1990961 xenobiotic detoxification by transmembrane export across the plasma membrane	0.000738971	10	50	4.87696
GO:2000022 regulation of jasmonic acid mediated signaling pathway	0.000833078	9	41	5.35277
GO:0000302 response to reactive oxygen species	0.000858281	19	161	2.87771
GO:0042908 xenobiotic transport	0.000927183	12	73	4.00846
GO:0042743 hydrogen peroxide metabolic process	0.000939717	16	122	3.19801
GO:0140115 export across plasma membrane	0.000952956	14	97	3.51946
GO:0009620 response to fungus	0.000977066	49	655	1.82421
GO:0009695 jasmonic acid biosynthetic process	0.00108772	7	25	6.82775
GO:0009414 response to water deprivation	0.00131071	35	418	2.04179
GO:0080003 thalianol metabolic process	0.0015	3	3	24.3848
GO:1901684 arsenate ion transmembrane transport	0.0015	3	3	24.3848
GO:0005985 sucrose metabolic process	0.00159952	9	45	4.87696
GO:0035435 phosphate ion transmembrane transport	0.00175882	7	27	6.32199
GO:0009755 hormone-mediated signaling pathway	0.00191556	67	1014	1.61123
GO:0009415 response to water	0.00204407	35	429	1.98944
GO:0071398 cellular response to fatty acid	0.00214327	16	132	2.95574
GO:0015860 purine nucleoside transmembrane transport	0.00225244	6	20	7.31545
GO:0006468 protein phosphorylation	0.00254944	75	1182	1.54726
GO:0016143 S-glycoside metabolic process	0.00255874	15	121	3.02291
GO:0019757 glycosinolate metabolic process	0.00255874	15	121	3.02291
GO:0019760 glucosinolate metabolic process	0.00255874	15	121	3.02291
GO:0031347 regulation of defense response	0.00281744	25	271	2.24952
GO:0002229 defense response to oomycetes	0.00300735	12	84	3.48355
GO:0001101 response to acid chemical	0.00323858	36	459	1.91253
GO:0033993 response to lipid	0.00331459	65	999	1.5866
GO:0072593 reactive oxygen species metabolic process	0.00388054	20	199	2.45074
GO:1901657 glycosyl compound metabolic process	0.00388054	18	169	2.5972
GO:0010683 tricyclic triterpenoid metabolic process	0.00481723	3	4	18.2886
GO:0034605 cellular response to heat	0.00525458	11	77	3.48355
GO:0046503 glycerolipid catabolic process	0.00531801	4	9	10.8377
GO:0002213 defense response to insect	0.00557302	7	33	5.17254
GO:0044262 cellular carbohydrate metabolic process	0.00557302	38	510	1.81691
GO:0080134 regulation of response to stress	0.00557552	32	404	1.93147
GO:0006082 organic acid metabolic process	0.0058517	75	1222	1.49661
GO:0007166 cell surface receptor signaling pathway	0.00633103	15	133	2.75017
GO:0140352 export from cell	0.00668834	18	178	2.46588
GO:1904823 purine nucleobase transmembrane transport	0.00703407	6	25	5.85236
GO:0006986 response to unfolded protein	0.00707641	8	45	4.33508
GO:0034620 cellular response to unfolded protein	0.00707641	8	45	4.33508
GO:0016145 S-glycoside catabolic process	0.00743485	7	35	4.87696
GO:0019759 glycosinolate catabolic process	0.00743485	7	35	4.87696
GO:0019762 glucosinolate catabolic process	0.00743485	7	35	4.87696
GO:0009835 fruit ripening	0.0075684	4	10	9.75393
GO:0010383 cell wall polysaccharide metabolic process	0.0075684	16	151	2.58382
GO:0048583 regulation of response to stimulus	0.0075684	52	784	1.61736
GO:0061077 chaperone-mediated protein folding	0.0075684	10	69	3.53403
GO:0006863 purine nucleobase transport	0.00808095	6	26	5.62727
GO:0042026 protein refolding	0.00845684	7	36	4.74149
GO:0051084 de novo post-translational protein folding	0.0101037	8	48	4.06414
GO:0051085 chaperone cofactor-dependent protein refolding	0.0101037	8	48	4.06414
GO:0005984 disaccharide metabolic process	0.0112615	10	73	3.34039
GO:0009694 jasmonic acid metabolic process	0.0113657	8	49	3.98119
GO:0010410 hemicellulose metabolic process	0.0113657	13	114	2.78072
GO:0010411 xyloglucan metabolic process	0.0113657	9	61	3.59776
GO:0015858 nucleoside transport	0.0113657	6	28	5.22532
GO:0071395 cellular response to jasmonic acid stimulus	0.0113657	14	128	2.66709
GO:1901642 nucleoside transmembrane transport	0.0113657	6	28	5.22532
GO:0009615 response to virus	0.0122402	12	101	2.89721
GO:0010286 heat acclimation	0.0141067	9	63	3.48355
GO:0032787 monocarboxylic acid metabolic process	0.0147245	38	544	1.70335
GO:0043455 regulation of secondary metabolic process	0.0155876	9	64	3.42912
GO:0009409 response to cold	0.0158313	30	400	1.82886
GO:0015851 nucleobase transport	0.0159556	6	30	4.87696
GO:0043436 oxoacid metabolic process	0.0163312	70	1177	1.45024
GO:0080024 indolebutyric acid metabolic process	0.0164773	3	6	12.1924
GO:0042537 benzene-containing compound metabolic process	0.0168973	10	78	3.12626
GO:0006458 de novo protein folding	0.0172496	8	53	3.68073
GO:0010200 response to chitin	0.0172496	5	21	5.80591
GO:0071248 cellular response to metal ion	0.0172496	5	21	5.80591
GO:0010565 regulation of cellular ketone metabolic process	0.0204939	11	94	2.85354
GO:0009867 jasmonic acid mediated signaling pathway	0.0206617	13	123	2.57726
GO:0010337 regulation of salicylic acid metabolic process	0.0209765	5	22	5.542
GO:0015770 sucrose transport	0.0209765	5	22	5.542
GO:0042430 indole-containing compound metabolic process	0.0213461	10	81	3.01047
GO:0042546 cell wall biogenesis	0.0224699	22	270	1.98691
GO:0072530 purine-containing compound transmembrane transport	0.0286548	6	34	4.3032
GO:0071555 cell wall organization	0.0296663	36	532	1.6501
GO:0015766 disaccharide transport	0.0303669	5	24	5.08017
GO:0015772 oligosaccharide transport	0.0303669	5	24	5.08017
GO:0071396 cellular response to lipid	0.0333946	39	594	1.60102
GO:0098661 inorganic anion transmembrane transport	0.0354017	8	60	3.25131
GO:0009685 gibberellin metabolic process	0.0370374	6	36	4.06414
GO:0045229 external encapsulating structure organization	0.0370374	38	579	1.60039
GO:0006751 glutathione catabolic process	0.037809	3	8	9.14431
GO:0042218 1-aminocyclopropane-1-carboxylate biosynthetic process	0.037809	3	8	9.14431
GO:1901701 cellular response to oxygen-containing compound	0.0381951	49	797	1.49919
GO:0015908 fatty acid transport	0.0390139	4	16	6.0962
GO:0071554 cell wall organization or biogenesis	0.0399104	44	700	1.53276
GO:0002237 response to molecule of bacterial origin	0.0407913	7	49	3.48355
GO:0044036 cell wall macromolecule metabolic process	0.0408585	16	183	2.13201
GO:0006833 water transport	0.0461635	6	38	3.85023
GO:0042044 fluid transport	0.0461635	6	38	3.85023
GO:0010038 response to metal ion	0.0470805	18	220	1.99512
GO:0010646 regulation of cell communication	0.0470805	25	344	1.77215
GO:2000762 regulation of phenylpropanoid metabolic process	0.0470805	5	27	4.51571
