# Supplementary material for: DEMETER DNA demethylase reshapes the global DNA methylation landscape and controls cell identity transition during plant regeneration
Source: BMC Genomics. 2024 Dec 23;25:1234. doi: 10.1186/s12864-024-11144-x (PMC11665089; doi:10.1186/s12864-024-11144-x)
Supplement: Supplementary file 4 — Additional file 4. Table S1. [file 12864_2024_11144_MOESM4_ESM.xlsx]

## Sheet: Sheet1
Table S1. Information of the methylome libraries.
Genotype	Tissue	Replicate #	Paired-end information	Total number of sequenced reads	Mapping efficiency	Total number of deduplicated leftover sequences	Total number of C analyzed	C coverage (X)	CT conversion ratio (%) in CG context	CT conversion ratio (%) in CHG context	CT conversion ratio (%) in CHH context
WT	Leaf	1	P1	43614085	56.2%	10027620	189341867	8.81187	99.47	99.46	99
WT	Leaf	1	P2		57.1%	9584095	176290341	8.20445
WT	Leaf	2	P1	42481011	53.9%	9287747	181909090	8.46595	99.49	99.41	99
WT	Leaf	2	P2		55.1%	8904543	169705336	7.89799
WT	Leaf	3	P1	44103858	56.3%	9916265	188615972	8.77808	99.53	99.53	99.22
WT	Leaf	3	P2		57.3%	9467926	175174431	8.15252
WT	Leaf	4	P1	43869593	55.9%	9502034	179678736	8.36215	99.51	99.51	99.16
WT	Leaf	4	P2		56.8%	9082104	167711678	7.80521
dme-2	Leaf	1	P1	43963753	49.9%	10241335	201899720	9.3963	99.53	99.43	98.83
dme-2	Leaf	1	P2		51.0%	9527923	183004900	8.51695
dme-2	Leaf	2	P1	43838356	48.8%	10443843	211097008	9.82434	99.52	99.38	98.76
dme-2	Leaf	2	P2		49.2%	10638925	214681442	9.99116
dme-2	Leaf	3	P1	44031015	51.5%	10094251	186568011	8.68277	99.54	99.54	99.04
dme-2	Leaf	3	P2		52.4%	9334401	168649949	7.84888
dme-2	Leaf	4	P1	43889344	49.2%	10597304	201979237	9.4	99.54	99.51	98.87
dme-2	Leaf	4	P2		50.2%	9854238	183303085	8.53082
WT	Callus	1	P1	37279514	54.1%	10615514	182468950	8.492	99.26	99.26	98.85
WT	Callus	1	P2		54.3%	10240035	175049838	8.14672
WT	Callus	2	P1	39940405	57.6%	10712737	211586304	9.84711	99.26	99.27	98.84
WT	Callus	2	P2		58.6%	10256516	199398397	9.27989
WT	Callus	3	P1	35117789	52.5%	9664966	170456815	7.93297	99.24	99.25	98.96
WT	Callus	3	P2		53.3%	9365167	163218345	7.59609
dme-2	Callus	1	P1	43991039	55.1%	11962679	215165660	10.0137	99.22	99.19	98.72
dme-2	Callus	1	P2		55.6%	11471719	204308687	9.50841
dme-2	Callus	2	P1	43933759	58.1%	12066749	237146231	11.0367	99.2	99.19	98.8
dme-2	Callus	2	P2		59.0%	11505775	222889704	10.3732
dme-2	Callus	3	P1	36048479	54.3%	8406200	171066882	7.96136	99.27	99.27	99
dme-2	Callus	3	P2		55.5%	8050333	160459355	7.46769
WT	De novo shoot	1	P1	38529351	54.1%	8489631	159785935	7.43635	99.48	99.47	98.95
WT	De novo shoot	1	P2		55.0%	7995915	147315717	6.85599
WT	De novo shoot	2	P1	44047013	51.2%	9613303	177899197	8.27933	99.51	99.43	98.86
WT	De novo shoot	2	P2		52.0%	9149428	166253344	7.73734
WT	De novo shoot	3	P1	43752905	49.7%	10600131	198235538	9.22577	99.5	99.46	98.79
WT	De novo shoot	3	P2		50.5%	10147965	186331142	8.67175
WT	De novo shoot	4	P1	44207787	51.8%	12513121	232265647	10.8095	99.48	99.48	98.98
WT	De novo shoot	4	P2		52.6%	11958652	218274349	10.1584
dme-2	De novo shoot	1	P1	43898011	49.5%	9594033	193477611	9.00434	99.5	99.43	98.88
dme-2	De novo shoot	1	P2		50.3%	9144758	181798213	8.46079
dme-2	De novo shoot	2	P1	44251760	50.5%	10193777	179549435	8.35613	99.54	99.39	98.6
dme-2	De novo shoot	2	P2		51.0%	9909789	173621215	8.08024
dme-2	De novo shoot	3	P1	43730387	47.8%	8913038	170610921	7.94014	99.44	99.41	98.87
dme-2	De novo shoot	3	P2		48.4%	8638931	163645410	7.61597
dme-2	De novo shoot	4	P1	44214334	49.4%	10338079	197329380	9.1836	99.5	99.48	98.81
dme-2	De novo shoot	4	P2		50.2%	10082083	190701502	8.87514
Information of each methylome library such as total number of sequenced reads, mapping efficiency, total number of deduplicated leftover sequences, total number of C analyzed, C coverage, and CT conversion ratio were summarized in the table.
