# Supplementary material for: DEMETER DNA demethylase reshapes the global DNA methylation landscape and controls cell identity transition during plant regeneration
Source: BMC Genomics. 2024 Dec 23;25:1234. doi: 10.1186/s12864-024-11144-x (PMC11665089; doi:10.1186/s12864-024-11144-x)
Supplement: Supplementary file 5 — Additional file 5. Supplementary Dataset S3. [file 12864_2024_11144_MOESM5_ESM.xlsx]

## Sheet: DMRs
Supplementary Dataset S3. DMR specification.
DMRs were identified using the R package methylKit with a window size of 50bp and step size of 50bp. Windows were classified as DMRs if the difference in methylation levels exceeded one standard deviation and the q-value was below 0.05.
Sheet	Context	Type of DMR
1	CG	l dme hyper
2	CG	l dme hypo
3	CG	c dme hyper
4	CG	c dme hypo
5	CG	s dme hyper
6	CG	s dme hypo
7	CG	c stage hyper
8	CG	c stage hypo
9	CG	s stage hyper
10	CG	s stage hypo
11	CHG	l dme hyper
12	CHG	l dme hypo
13	CHG	c dme hyper
14	CHG	c dme hypo
15	CHG	s dme hyper
16	CHG	s dme hypo
17	CHG	c stage hyper
18	CHG	c stage hypo
19	CHG	s stage hyper
20	CHG	s stage hypo
21	CHH	l dme hyper
22	CHH	l dme hypo
23	CHH	c dme hyper
24	CHH	c dme hypo
25	CHH	s dme hyper
26	CHH	s dme hypo
27	CHH	c stage hyper
28	CHH	c stage hypo
29	CHH	s stage hyper
30	CHH	s stage hypo

## Sheet: 1. CG_l_dme_hyper
chromosome	start	end	pvalue	qvalue	methylation_difference
chr1	23501	23550	0.000719952	0.00842574	12.7273
chr1	23551	23600	2.20196e-07	3.93362e-06	42.0467
chr1	23951	24000	2.5739e-08	4.92166e-07	28.086
chr1	24001	24050	7.00148e-09	1.38863e-07	26.6506
chr1	25801	25850	8.19013e-58	1.39691e-55	96.2264
chr1	27001	27050	1.72413e-70	5.02356e-68	79.4643
chr1	29051	29100	2.78091e-21	1.02162e-19	41.8765
chr1	29101	29150	2.02037e-19	6.8606e-18	39.2728
chr1	29401	29450	3.67427e-66	8.97819e-64	64.2554
chr1	30301	30350	0.00112029	0.0125378	15.8537
chr1	34101	34150	5.40692e-99	4.51245e-96	87.9004
chr1	38001	38050	0.00218932	0.0226117	19.688
chr1	39701	39750	1.78846e-08	3.45406e-07	23.808
chr1	69501	69550	2.36603e-10	5.14154e-09	14.2352
chr1	69651	69700	4.8863e-07	8.49422e-06	31.6115
chr1	70001	70050	1.55639e-16	4.64638e-15	44.5455
chr1	70201	70250	5.70945e-08	1.06468e-06	18.5862
chr1	75951	76000	2.85211e-05	0.000418078	19.2348
chr1	89501	89550	8.02733e-08	1.48135e-06	30
chr1	93051	93100	1.38009e-18	4.51088e-17	32.8571
chr1	93101	93150	6.30858e-31	3.44257e-29	91.8033
chr1	94151	94200	2.38391e-16	7.0519e-15	22.2913
chr1	97901	97950	2.19876e-14	5.92245e-13	21.3415
chr1	120501	120550	3.36304e-57	5.56683e-55	90.8569
chr1	120551	120600	1.09434e-63	2.38522e-61	56.0897
chr1	120751	120800	9.2961e-46	9.55353e-44	41.6847
chr1	121101	121150	1.22544e-06	2.05972e-05	16.1548
chr1	122301	122350	4.6898e-29	2.3721e-27	33.5863
chr1	122901	122950	0.000185158	0.00242287	15.5556
chr1	124851	124900	4.46265e-19	1.49114e-17	28.8889
chr1	133701	133750	3.22924e-12	7.79865e-11	23.3503
chr1	135801	135850	6.20689e-11	1.39512e-09	17.5065
chr1	136051	136100	5.14111e-20	1.78928e-18	31.6752
chr1	136151	136200	1.06897e-06	1.80571e-05	12.7623
chr1	159201	159250	2.66491e-11	6.11588e-10	18.5822
chr1	159351	159400	0.00312033	0.0306221	12.6829
chr1	159401	159450	2.75398e-33	1.6629e-31	76.4093
chr1	159951	160000	7.46015e-23	2.92388e-21	25.4845
chr1	163301	163350	3.09432e-21	1.13462e-19	20.4928
chr1	163351	163400	2.23197e-26	1.01238e-24	23.0233
chr1	163651	163700	8.64174e-14	2.26075e-12	24.6094
chr1	164451	164500	6.69755e-31	3.65084e-29	49.6633
chr1	188151	188200	5.29564e-28	2.56332e-26	41.5114
chr1	196251	196300	8.96399e-22	3.35668e-20	40.9915
chr1	196601	196650	3.72479e-53	5.19953e-51	49.1635
chr1	196701	196750	4.91239e-30	2.5841e-28	67.5494
chr1	197101	197150	9.74355e-06	0.000150318	13.6885
chr1	200151	200200	2.19723e-11	5.06379e-10	24.3611
chr1	200351	200400	2.57489e-96	1.94961e-93	62.5823
chr1	200501	200550	2.0232e-33	1.22875e-31	70.4762
chr1	202001	202050	0.00106957	0.0120308	12.2935
chr1	210501	210550	6.94904e-10	1.47026e-08	23.3472
chr1	211001	211050	1.76404e-26	8.0342e-25	18.9349
chr1	215651	215700	5.77173e-12	1.37425e-10	16.129
chr1	233551	233600	2.74963e-07	4.87351e-06	15.1428
chr1	238251	238300	1.16102e-11	2.71933e-10	61.871
chr1	239901	239950	0.00374141	0.035635	14.7515
chr1	240301	240350	5.17966e-13	1.30432e-11	32.8609
chr1	241551	241600	2.30071e-16	6.81229e-15	35.284
chr1	242651	242700	2.22461e-37	1.59829e-35	38.0367
chr1	243601	243650	3.36889e-42	2.97879e-40	80.9524
chr1	250751	250800	1.6711e-38	1.25999e-36	32.3276
chr1	252301	252350	5.13208e-46	5.32847e-44	54.6632
chr1	270551	270600	4.8168e-38	3.56212e-36	65.2482
chr1	272701	272750	1.71962e-12	4.21676e-11	22.293
chr1	274451	274500	1.62753e-08	3.15295e-07	23.7549
chr1	274601	274650	1.36387e-33	8.34473e-32	48.8864
chr1	275001	275050	5.03457e-42	4.41938e-40	86.5385
chr1	275601	275650	5.451e-54	7.88115e-52	100
chr1	275751	275800	1.72805e-39	1.3611e-37	53.6162
chr1	280951	281000	7.81489e-46	8.05342e-44	55.9756
chr1	282851	282900	2.48843e-58	4.34494e-56	27.2472
chr1	284501	284550	4.83956e-35	3.14762e-33	51.9346
chr1	284551	284600	1.41964e-09	2.94753e-08	41.0473
chr1	289151	289200	1.756e-09	3.62436e-08	30.4971
chr1	305901	305950	1.67258e-22	6.47182e-21	46.9697
chr1	306351	306400	4.64981e-13	1.17356e-11	43.0111
chr1	306401	306450	5.22772e-34	3.25904e-32	92.1348
chr1	306901	306950	5.81136e-31	3.17684e-29	85.3659
chr1	312551	312600	5.86746e-06	9.25875e-05	36.5489
chr1	312851	312900	1.25534e-17	3.92991e-16	21.371
chr1	313551	313600	3.4215e-07	6.01836e-06	20.1105
chr1	316151	316200	1.86356e-14	5.03739e-13	28.0528
chr1	320351	320400	1.65331e-08	3.20075e-07	22.6085
chr1	320401	320450	7.0617e-09	1.40027e-07	28.2412
chr1	326901	326950	6.39832e-10	1.35623e-08	33.3129
chr1	326951	327000	3.72283e-11	8.47554e-10	30.2203
chr1	328151	328200	2.22091e-48	2.53286e-46	58.0253
chr1	328901	328950	2.23438e-07	3.98979e-06	14.3613
chr1	329651	329700	3.07045e-08	5.83645e-07	18.4211
chr1	329901	329950	1.02946e-12	2.55608e-11	23.5669
chr1	330051	330100	5.25382e-43	4.80489e-41	46.9895
chr1	330501	330550	4.09191e-09	8.24106e-08	21.3623
chr1	335351	335400	1.15064e-14	3.14036e-13	15.5039
chr1	335451	335500	1.2467e-31	7.02079e-30	20.2204
chr1	347551	347600	1.08659e-07	1.98696e-06	13.5294
chr1	350101	350150	4.11034e-10	8.81178e-09	12.7532
chr1	359101	359150	1.20842e-30	6.51551e-29	32.5393
chr1	375551	375600	4.05554e-05	0.000583689	16.9014
chr1	376801	376850	1.37421e-13	3.55867e-12	25.649
chr1	379251	379300	7.97661e-10	1.68137e-08	34.3166
chr1	383051	383100	2.46551e-09	5.04162e-08	43.3132
chr1	384051	384100	1.26459e-36	8.78876e-35	76.9912
chr1	384401	384450	2.08891e-08	4.01764e-07	25.9259
chr1	389801	389850	3.08502e-13	7.85533e-12	37.5401
chr1	390101	390150	3.96917e-26	1.78278e-24	47.1545
chr1	393001	393050	8.55505e-23	3.34571e-21	27.7452
chr1	393751	393800	1.31298e-12	3.23977e-11	27.1142
chr1	394001	394050	4.84977e-33	2.89759e-31	18.5982
chr1	395651	395700	8.37269e-10	1.76267e-08	28.0702
chr1	398451	398500	2.30295e-06	3.78009e-05	23.0001
chr1	404851	404900	5.02094e-45	4.99423e-43	98.6111
chr1	405001	405050	8.81238e-23	3.44484e-21	37.0813
chr1	406701	406750	2.16065e-62	4.46755e-60	94.958
chr1	420951	421000	3.49361e-06	5.63798e-05	14.7059
chr1	440051	440100	0.00281573	0.0280809	14.3289
chr1	443351	443400	2.00913e-16	5.96488e-15	57.8247
chr1	447451	447500	6.76844e-16	1.9625e-14	34.6774
chr1	450201	450250	2.42399e-37	1.73874e-35	86.7347
chr1	455801	455850	0.00363947	0.0348222	13.2075
chr1	455951	456000	1.3285e-21	4.94279e-20	40.8704
chr1	461001	461050	1.20924e-06	2.03378e-05	19.7042
chr1	465751	465800	9.85686e-06	0.000152003	12.2951
chr1	474401	474450	4.63888e-17	1.41782e-15	32.4503
chr1	474451	474500	6.19666e-23	2.43697e-21	40.2317
chr1	474601	474650	7.44691e-07	1.27489e-05	24.8896
chr1	493251	493300	1.91198e-31	1.06763e-29	44.731
chr1	494201	494250	3.24382e-47	3.527e-45	55.3759
chr1	494401	494450	4.73909e-58	8.15892e-56	92.9134
chr1	518351	518400	1.18096e-15	3.3819e-14	20.8547
chr1	518401	518450	3.47626e-17	1.0687e-15	34.0864
chr1	524901	524950	3.1586e-12	7.63134e-11	22.2365
chr1	525001	525050	4.35479e-05	0.000624445	16.6538
chr1	525151	525200	5.28485e-06	8.37768e-05	31.3608
chr1	525251	525300	4.45138e-33	2.66453e-31	54.9987
chr1	526501	526550	4.70075e-16	1.37344e-14	19.8604
chr1	529551	529600	7.8321e-27	3.61679e-25	24.7866
chr1	529751	529800	1.11758e-33	6.87056e-32	85.743
chr1	529951	530000	5.79068e-26	2.58347e-24	87.2727
chr1	530601	530650	2.20451e-16	6.53196e-15	33.9047
chr1	530701	530750	6.03117e-09	1.20187e-07	17.5893
chr1	532101	532150	1.25649e-13	3.26106e-12	25.2874
chr1	538451	538500	1.35958e-09	2.82635e-08	49.5556
chr1	571051	571100	2.05006e-33	1.24473e-31	38.1049
chr1	571201	571250	9.86992e-08	1.81025e-06	14.8654
chr1	571701	571750	6.24922e-34	3.88305e-32	29.5572
chr1	598951	599000	5.17412e-14	1.36912e-12	36.5789
chr1	599101	599150	1.49227e-54	2.20658e-52	93.9394
chr1	628101	628150	1.43087e-87	8.09651e-85	76.5125
chr1	628201	628250	7.95498e-68	2.08632e-65	96.8
chr1	642451	642500	1.49689e-05	0.000226221	15.3846
chr1	645601	645650	1.2284e-27	5.86508e-26	34.5408
chr1	646551	646600	5.71873e-58	9.81537e-56	69.312
chr1	647251	647300	0.00025193	0.00322415	12.6001
chr1	648351	648400	0.00159268	0.0171442	15.3198
chr1	649201	649250	2.42814e-15	6.85163e-14	46.9355
chr1	649801	649850	7.09817e-38	5.21061e-36	55.3298
chr1	649951	650000	1.49195e-37	1.07941e-35	75.1493
chr1	650501	650550	1.10343e-07	2.01656e-06	18.6522
chr1	655451	655500	2.70521e-11	6.20678e-10	36.1702
chr1	655851	655900	1.38367e-43	1.29579e-41	48.9916
chr1	655951	656000	7.2444e-12	1.71598e-10	32.7419
chr1	656601	656650	7.70831e-09	1.52485e-07	16.4957
chr1	656651	656700	8.54364e-33	5.04449e-31	46.2653
chr1	657001	657050	3.85481e-09	7.77697e-08	29.3451
chr1	659951	660000	5.13556e-19	1.71102e-17	39.0625
chr1	662951	663000	0.000606292	0.00721327	17.1429
chr1	675101	675150	2.88968e-12	6.99742e-11	27.8681
chr1	678201	678250	3.77603e-31	2.08118e-29	59.7633
chr1	681901	681950	8.03852e-11	1.7945e-09	36.4478
chr1	683451	683500	2.35089e-09	4.81282e-08	12.9536
chr1	684051	684100	0.00374751	0.0356822	14.9972
chr1	684751	684800	0.000271058	0.00345061	12.6095
chr1	687851	687900	5.54775e-14	1.4659e-12	23.4012
chr1	688051	688100	2.21905e-08	4.26028e-07	14.3947
chr1	693901	693950	1.29465e-08	2.52469e-07	12.3488
chr1	694001	694050	9.16643e-06	0.000141821	19.5051
chr1	694551	694600	1.85934e-14	5.0263e-13	29.8257
chr1	702601	702650	5.10792e-26	2.28374e-24	31.2188
chr1	704451	704500	2.72647e-38	2.03776e-36	85.5072
chr1	712251	712300	2.16826e-66	5.35799e-64	90.1979
chr1	713001	713050	5.00871e-37	3.54465e-35	37.055
chr1	714901	714950	2.72875e-77	1.05168e-74	98.2036
chr1	715451	715500	1.34248e-63	2.91617e-61	100
chr1	715701	715750	1.69761e-74	5.86327e-72	94.2857
chr1	715801	715850	1.83436e-42	1.64135e-40	80
chr1	715851	715900	1.3185e-56	2.13067e-54	95.6835
chr1	716001	716050	9.25993e-19	3.05186e-17	39.3548
chr1	716051	716100	7.4415e-28	3.58308e-26	41.9661
chr1	716201	716250	1.12532e-16	3.38321e-15	40.6529
chr1	718751	718800	5.2095e-11	1.17617e-09	32.3232
chr1	719351	719400	2.59266e-05	0.000381729	16.5857
chr1	719651	719700	1.14623e-64	2.62579e-62	93.4783
chr1	720901	720950	0.00443546	0.0410097	13.8127
chr1	723251	723300	9.15346e-09	1.80203e-07	16.4935
chr1	723551	723600	8.37073e-27	3.86175e-25	51.9367
chr1	723901	723950	0.000886399	0.0101691	15.2174
chr1	724101	724150	2.88592e-07	5.10681e-06	22.7893
chr1	730651	730700	2.52344e-63	5.41856e-61	92.3664
chr1	730701	730750	1.44459e-28	7.16269e-27	78.3133
chr1	730751	730800	3.99364e-24	1.65145e-22	86.3636
chr1	730851	730900	4.45124e-06	7.10981e-05	41.5873
chr1	731851	731900	1.36882e-13	3.54512e-12	19.9996
chr1	732051	732100	1.36264e-09	2.83233e-08	36.36
chr1	733551	733600	4.47284e-05	0.000640248	18.2143
chr1	735551	735600	3.63378e-42	3.20701e-40	50.633
chr1	735901	735950	1.19262e-36	8.29565e-35	56.5657
chr1	742251	742300	8.25209e-69	2.24761e-66	92.1212
chr1	742301	742350	4.76548e-44	4.56176e-42	79.6432
chr1	743551	743600	7.59841e-46	7.83123e-44	65.3052
chr1	743901	743950	2.32187e-107	2.55832e-104	92.1739
chr1	744351	744400	0.000419941	0.00515736	18.1678
chr1	749551	749600	2.88795e-08	5.50189e-07	18.0357
chr1	750901	750950	1.3933e-50	1.74722e-48	42.7083
chr1	764151	764200	6.25644e-35	4.05037e-33	35.5152
chr1	764601	764650	2.48752e-25	1.08142e-23	37.8316
chr1	768151	768200	0.00162244	0.0174189	14.4127
chr1	776801	776850	2.10712e-11	4.86075e-10	22.602
chr1	778151	778200	3.78838e-12	9.11149e-11	22.2713
chr1	779101	779150	7.65859e-14	2.00853e-12	28.2637
chr1	779251	779300	5.55996e-08	1.03771e-06	29.2683
chr1	779651	779700	1.20327e-06	2.02396e-05	34.1463
chr1	784301	784350	2.74271e-30	1.45874e-28	72.1154
chr1	800951	801000	2.2409e-05	0.000332347	12.4731
chr1	801301	801350	2.62875e-56	4.1974e-54	81.9767
chr1	806551	806600	1.33284e-07	2.4206e-06	19.4016
chr1	808651	808700	6.16922e-21	2.23394e-19	41.1461
chr1	809101	809150	2.88066e-59	5.23119e-57	92.437
chr1	809251	809300	8.48319e-25	3.60781e-23	41.7631
chr1	811651	811700	4.69804e-15	1.30776e-13	24.2747
chr1	811801	811850	9.02819e-09	1.77807e-07	25.5001
chr1	815601	815650	4.1273e-12	9.90701e-11	45.2441
chr1	815701	815750	3.54875e-36	2.42155e-34	87.8409
chr1	815851	815900	4.7983e-20	1.67263e-18	48.4858
chr1	816851	816900	4.68135e-08	8.78325e-07	12.6101
chr1	826101	826150	1.40688e-73	4.67224e-71	88.7006
chr1	827901	827950	6.25404e-06	9.84092e-05	18.7695
chr1	828201	828250	1.13146e-09	2.36368e-08	23.071
chr1	829601	829650	2.07562e-19	7.0421e-18	47.0776
chr1	833051	833100	2.09005e-14	5.63453e-13	52.6265
chr1	833401	833450	6.94887e-40	5.57996e-38	84.8739
chr1	835451	835500	7.32168e-09	1.45031e-07	12.6214
chr1	837801	837850	0.000275819	0.00350614	12.8571
chr1	840201	840250	2.19712e-97	1.7368e-94	88.4531
chr1	840351	840400	2.61941e-49	3.11017e-47	98.7805
chr1	843501	843550	7.93131e-22	2.9773e-20	23.2082
chr1	855901	855950	5.60418e-16	1.6315e-14	50
chr1	861701	861750	4.19367e-09	8.44052e-08	27.0598
chr1	874151	874200	6.42433e-78	2.52585e-75	49.5516
chr1	877301	877350	8.67523e-27	4.00079e-25	43.3694
chr1	879151	879200	1.04834e-24	4.44207e-23	41.4661
chr1	881851	881900	1.18825e-05	0.000181595	13.0051
chr1	881901	881950	2.2481e-60	4.28983e-58	92.7613
chr1	882001	882050	1.05959e-76	3.97621e-74	52.3765
chr1	882801	882850	0.000820396	0.00948212	12.7273
chr1	885651	885700	6.07812e-31	3.31882e-29	50.1618
chr1	886451	886500	2.75268e-22	1.05412e-20	60.6061
chr1	886901	886950	2.2367e-50	2.77924e-48	79.4898
chr1	887051	887100	1.39147e-07	2.52298e-06	13.6691
chr1	891151	891200	2.33387e-17	7.22866e-16	22.8782
chr1	891301	891350	7.56375e-14	1.98417e-12	25.8367
chr1	891351	891400	8.58358e-29	4.29408e-27	39.5598
chr1	891401	891450	7.93709e-09	1.56855e-07	27.4442
chr1	891601	891650	8.66293e-19	2.85867e-17	32.5404
chr1	935701	935750	1.56843e-49	1.87968e-47	82.7806
chr1	936001	936050	2.00124e-44	1.94072e-42	98.7342
chr1	936151	936200	1.15033e-76	4.31131e-74	94.7368
chr1	936201	936250	8.3018e-10	1.74811e-08	20.4082
chr1	936301	936350	4.30352e-110	5.09835e-107	85.9375
chr1	939151	939200	1.81215e-08	3.49815e-07	16.069
chr1	939351	939400	3.20938e-21	1.17626e-19	39.0648
chr1	942201	942250	9.20175e-14	2.40452e-12	31.3131
chr1	942351	942400	4.10835e-22	1.56068e-20	40.3991
chr1	946601	946650	5.23117e-16	1.52479e-14	36.9671
chr1	947201	947250	0.00120346	0.0133711	14.9329
chr1	963601	963650	3.10538e-18	9.99257e-17	35.7013
chr1	964201	964250	1.32978e-39	1.05396e-37	47.7444
chr1	965201	965250	1.31608e-08	2.56537e-07	17.3457
chr1	966401	966450	8.42885e-05	0.00116215	14.8538
chr1	980451	980500	8.19935e-100	7.06622e-97	94.0225
chr1	980501	980550	9.31568e-91	5.92035e-88	93.6514
chr1	981601	981650	2.25508e-15	6.37131e-14	36.7952
chr1	981701	981750	3.52247e-22	1.34209e-20	44.4811
chr1	993201	993250	5.51703e-48	6.17817e-46	32.3535
chr1	999351	999400	1.56752e-11	3.64653e-10	16.1095
chr1	999951	1000000	2.43177e-06	3.98198e-05	18.4871
chr1	1000051	1000100	1.02338e-07	1.87447e-06	13.3247
chr1	1000251	1000300	7.6233e-29	3.82228e-27	57.204
chr1	1000401	1000450	1.47825e-38	1.11692e-36	47.0327
chr1	1007401	1007450	4.94994e-05	0.000704253	30.2326
chr1	1007751	1007800	2.07119e-08	3.98489e-07	24.5544
chr1	1008301	1008350	3.276e-16	9.64031e-15	20.2293
chr1	1008451	1008500	4.04666e-10	8.67836e-09	15.8673
chr1	1016751	1016800	8.31599e-05	0.00114754	13.6302
chr1	1017151	1017200	1.53361e-45	1.56249e-43	91.1504
chr1	1021501	1021550	3.39457e-09	6.87503e-08	25.7732
chr1	1039201	1039250	0.000286899	0.00363455	16.3462
chr1	1046301	1046350	1.20372e-09	2.50991e-08	33.4426
chr1	1047401	1047450	2.85942e-22	1.0941e-20	56.5072
chr1	1052651	1052700	8.49007e-26	3.76144e-24	44.9946
chr1	1052851	1052900	4.04505e-20	1.41439e-18	47.9465
chr1	1053051	1053100	7.38907e-41	6.17531e-39	51.9909
chr1	1053301	1053350	5.12692e-06	8.13666e-05	22.4319
chr1	1055901	1055950	9.95652e-86	5.23167e-83	95.5882
chr1	1056401	1056450	5.7416e-59	1.03201e-56	90.8053
chr1	1058851	1058900	6.06437e-28	2.92784e-26	42.0351
chr1	1060851	1060900	1.17543e-52	1.60635e-50	80.3079
chr1	1061101	1061150	5.19564e-08	9.7167e-07	23.5294
chr1	1062601	1062650	5.91287e-13	1.4845e-11	17.3104
chr1	1067451	1067500	0.00348504	0.0335941	15.207
chr1	1068201	1068250	0.0048148	0.0439118	14.4725
chr1	1068251	1068300	5.4813e-14	1.4486e-12	31.9795
chr1	1068601	1068650	5.33935e-11	1.20476e-09	51.2195
chr1	1069351	1069400	6.0418e-102	5.50256e-99	93.4632
chr1	1070001	1070050	1.12281e-42	1.01325e-40	49.7826
chr1	1070051	1070100	1.17435e-10	2.59795e-09	27.115
chr1	1070201	1070250	2.62393e-11	6.02523e-10	26.6716
chr1	1074601	1074650	1.75957e-75	6.31532e-73	82.8729
chr1	1074651	1074700	4.98297e-46	5.17725e-44	85.1562
chr1	1075201	1075250	2.30609e-12	5.61635e-11	52.8571
chr1	1076401	1076450	2.60076e-49	3.08967e-47	92.3077
chr1	1076451	1076500	5.37711e-39	4.14653e-37	79.0198
chr1	1079651	1079700	5.18122e-05	0.000735063	16.8099
chr1	1079751	1079800	1.58766e-78	6.43371e-76	90.5759
chr1	1079851	1079900	1.83119e-13	4.71351e-12	17.4419
chr1	1080051	1080100	6.49192e-09	1.29065e-07	16.5588
chr1	1087801	1087850	5.8232e-21	2.11128e-19	50.5981
chr1	1088201	1088250	1.28119e-17	4.00972e-16	33.0247
chr1	1088901	1088950	1.78656e-16	5.31745e-15	22.1379
chr1	1090101	1090150	1.18714e-21	4.42584e-20	76.7646
chr1	1093651	1093700	3.42125e-30	1.81138e-28	45.2865
chr1	1095901	1095950	1.31003e-27	6.24784e-26	83.9506
chr1	1099551	1099600	1.82986e-14	4.94883e-13	15.3586
chr1	1099901	1099950	5.0246e-26	2.2475e-24	36.6379
chr1	1107001	1107050	0.0032807	0.0319363	16.7116
chr1	1107401	1107450	2.12025e-95	1.55681e-92	91.7874
chr1	1113151	1113200	9.56288e-19	3.14974e-17	24.7335
chr1	1115951	1116000	3.58948e-56	5.70099e-54	95.9184
chr1	1118051	1118100	9.70543e-46	9.96621e-44	75.7167
chr1	1118101	1118150	2.47782e-28	1.21689e-26	84.7458
chr1	1118751	1118800	1.17655e-18	3.86147e-17	51.4161
chr1	1119601	1119650	2.2928e-65	5.42393e-63	80.8743
chr1	1126501	1126550	7.78074e-23	3.04687e-21	54.0541
chr1	1127351	1127400	3.90571e-07	6.83901e-06	19.4358
chr1	1127751	1127800	0.000857951	0.00987298	18.6047
chr1	1128051	1128100	3.54343e-29	1.80109e-27	89.8734
chr1	1128201	1128250	9.47517e-12	2.22915e-10	13.2524
chr1	1128251	1128300	5.94802e-36	4.01874e-34	57.2821
chr1	1150301	1150350	1.67674e-56	2.69454e-54	45.9366
chr1	1150551	1150600	3.70047e-55	5.60467e-53	94.4605
chr1	1151051	1151100	3.64009e-72	1.14054e-69	91.8129
chr1	1152051	1152100	5.58642e-17	1.7014e-15	19.941
chr1	1152301	1152350	4.15503e-09	8.36499e-08	18.3206
chr1	1154101	1154150	3.77411e-05	0.000545299	25
chr1	1154551	1154600	2.03773e-09	4.18909e-08	20.1829
chr1	1156351	1156400	1.08634e-30	5.86751e-29	33.7464
chr1	1156551	1156600	1.50431e-28	7.45225e-27	20.4046
chr1	1179851	1179900	1.32757e-45	1.35657e-43	74.1259
chr1	1180751	1180800	7.68339e-31	4.17757e-29	75.0842
chr1	1182301	1182350	1.46401e-25	6.42464e-24	75.2215
chr1	1182351	1182400	1.28488e-08	2.50606e-07	28.9926
chr1	1185801	1185850	1.20173e-11	2.81232e-10	46.2377
chr1	1187001	1187050	2.15095e-31	1.19853e-29	29.7337
chr1	1187151	1187200	1.84174e-35	1.21851e-33	88.2353
chr1	1187351	1187400	3.23298e-13	8.22416e-12	12.7413
chr1	1189551	1189600	1.56482e-10	3.43554e-09	16.4021
chr1	1190251	1190300	3.36752e-65	7.89975e-63	91.9463
chr1	1192601	1192650	0.00449297	0.041454	13.8113
chr1	1200501	1200550	2.14108e-19	7.2587e-18	27.5354
chr1	1200701	1200750	9.09406e-33	5.36243e-31	36.5302
chr1	1201101	1201150	6.25814e-10	1.32718e-08	17.1233
chr1	1205451	1205500	1.64881e-12	4.04717e-11	40.8964
chr1	1206051	1206100	6.73653e-06	0.000105657	19.0633
chr1	1206351	1206400	5.36644e-115	7.32378e-112	66.566
chr1	1206401	1206450	2.04903e-16	6.0801e-15	27.7778
chr1	1215351	1215400	1.08316e-41	9.37522e-40	25.9553
chr1	1230101	1230150	1.21933e-49	1.4656e-47	91.6364
chr1	1230251	1230300	4.02663e-14	1.07071e-12	18.3486
chr1	1248351	1248400	1.04222e-11	2.44701e-10	15.4167
chr1	1248401	1248450	1.17519e-41	1.01532e-39	42.4615
chr1	1255651	1255700	6.67369e-45	6.60017e-43	56.8182
chr1	1256451	1256500	1.4981e-12	3.68531e-11	19.3034
chr1	1259401	1259450	1.53624e-06	2.56106e-05	12.6214
chr1	1259701	1259750	4.69758e-23	1.85686e-21	43.7302
chr1	1259751	1259800	1.81963e-09	3.75138e-08	31.25
chr1	1259801	1259850	3.87034e-11	8.79999e-10	31.25
chr1	1260051	1260100	3.73908e-13	9.48552e-12	30.1014
chr1	1260401	1260450	1.57849e-08	3.06125e-07	21.3852
chr1	1261051	1261100	1.71306e-28	8.46817e-27	73.5763
chr1	1265701	1265750	7.83982e-26	3.47747e-24	71.6418
chr1	1268851	1268900	2.41065e-07	4.29294e-06	43.8322
chr1	1268901	1268950	1.47962e-07	2.67818e-06	33.0601
chr1	1272001	1272050	2.86342e-18	9.23217e-17	62.3188
chr1	1295751	1295800	1.81361e-09	3.73966e-08	26.6667
chr1	1295801	1295850	2.46463e-16	7.28709e-15	34.6154
chr1	1296301	1296350	0.00330071	0.0321012	14.6249
chr1	1297801	1297850	7.2827e-41	6.08925e-39	85.2273
chr1	1298201	1298250	8.05178e-08	1.48567e-06	22.2357
chr1	1316101	1316150	3.83492e-17	1.17687e-15	24.9357
chr1	1318001	1318050	1.24247e-06	2.08694e-05	17.3469
chr1	1318151	1318200	2.31626e-39	1.81516e-37	84.7255
chr1	1320351	1320400	1.74903e-13	4.50566e-12	50.7068
chr1	1320501	1320550	1.83202e-234	3.82593e-230	84.9908
chr1	1320851	1320900	2.23326e-25	9.72394e-24	80
chr1	1320951	1321000	6.12357e-20	2.12503e-18	38.1145
chr1	1321051	1321100	1.64171e-117	2.44486e-114	83.8227
chr1	1321201	1321250	4.67875e-77	1.7803e-74	61.4232
chr1	1325351	1325400	7.7969e-64	1.71314e-61	41.4341
chr1	1326701	1326750	3.47897e-14	9.28053e-13	26.6667
chr1	1326751	1326800	2.3974e-43	2.22334e-41	41.9929
chr1	1326801	1326850	1.72176e-14	4.66224e-13	23.5881
chr1	1326901	1326950	4.34793e-47	4.70243e-45	49.1597
chr1	1342651	1342700	1.32866e-11	3.10105e-10	12.5814
chr1	1342701	1342750	3.12803e-18	1.0064e-16	23.487
chr1	1342751	1342800	3.32996e-108	3.75194e-105	66.4399
chr1	1342901	1342950	1.848e-11	4.27872e-10	25.5514
chr1	1346651	1346700	4.19581e-54	6.09287e-52	43.5474
chr1	1347301	1347350	1.20425e-34	7.70403e-33	48.9576
chr1	1348151	1348200	1.4207e-16	4.24937e-15	33.105
chr1	1353151	1353200	4.05825e-61	7.97266e-59	31.0714
chr1	1353451	1353500	1.34723e-62	2.81091e-60	94.0299
chr1	1355851	1355900	2.48914e-87	1.39528e-84	94.8814
chr1	1360601	1360650	5.88166e-40	4.73527e-38	61.3727
chr1	1361101	1361150	6.55185e-06	0.000102879	13.7102
chr1	1363601	1363650	8.81982e-22	3.30352e-20	19.7053
chr1	1370501	1370550	1.27695e-07	2.32252e-06	25.1838
chr1	1371951	1372000	1.84425e-09	3.80082e-08	20.8
chr1	1373051	1373100	1.09339e-12	2.71068e-11	24.9506
chr1	1373101	1373150	1.75422e-13	4.51875e-12	49.5224
chr1	1382851	1382900	1.87865e-31	1.04941e-29	37.9886
chr1	1384951	1385000	0.000155489	0.00206055	15.9664
chr1	1386201	1386250	1.03057e-18	3.3903e-17	30.1282
chr1	1388151	1388200	4.60931e-12	1.10336e-10	28.7232
chr1	1388301	1388350	1.15553e-23	4.68556e-22	43.3071
chr1	1388951	1389000	8.29322e-12	1.95817e-10	28.1002
chr1	1389051	1389100	2.43854e-20	8.60029e-19	47.5475
chr1	1389801	1389850	9.75268e-24	3.96572e-22	71.4286
chr1	1389951	1390000	1.46942e-10	3.23209e-09	38.3333
chr1	1390251	1390300	1.34365e-13	3.48214e-12	16.8236
chr1	1391301	1391350	1.60128e-77	6.2141e-75	63.9254
chr1	1393251	1393300	3.2893e-14	8.78526e-13	20.1531
chr1	1393401	1393450	1.06847e-39	8.50757e-38	31.1295
chr1	1393501	1393550	1.89773e-36	1.30978e-34	25.9091
chr1	1393551	1393600	1.11532e-10	2.47005e-09	18.8448
chr1	1393601	1393650	2.64323e-06	4.31583e-05	15.5786
chr1	1395251	1395300	1.11666e-05	0.000171166	14.5496
chr1	1404401	1404450	3.23187e-15	9.06488e-14	35.946
chr1	1404601	1404650	2.11414e-22	8.14176e-21	34.4722
chr1	1410101	1410150	4.14422e-43	3.80638e-41	85.7895
chr1	1410401	1410450	4.71346e-10	1.00656e-08	32.8616
chr1	1413451	1413500	4.75771e-10	1.01587e-08	27.8427
chr1	1417501	1417550	7.92964e-14	2.0781e-12	39.5001
chr1	1429101	1429150	1.29862e-22	5.04482e-21	73.6111
chr1	1436801	1436850	3.05669e-33	1.84172e-31	26.3736
chr1	1444951	1445000	1.63006e-78	6.59661e-76	74.489
chr1	1446201	1446250	2.01183e-15	5.69821e-14	25.6579
chr1	1446251	1446300	1.26283e-31	7.10941e-30	31.6547
chr1	1446351	1446400	5.03508e-07	8.74378e-06	22.619
chr1	1448701	1448750	9.78319e-41	8.13904e-39	100
chr1	1456801	1456850	4.46503e-28	2.1684e-26	38.3886
chr1	1468751	1468800	3.54709e-14	9.45747e-13	56.7164
chr1	1471901	1471950	2.62862e-17	8.1231e-16	33.8756
chr1	1481901	1481950	4.4578e-12	1.06795e-10	14.5795
chr1	1481951	1482000	3.6844e-21	1.34698e-19	26.4487
chr1	1482051	1482100	6.27958e-41	5.26227e-39	40.3944
chr1	1482201	1482250	0.000996249	0.0112896	14.9119
chr1	1482251	1482300	7.56846e-23	2.96504e-21	39.1113
chr1	1482351	1482400	1.66085e-21	6.15813e-20	47.7922
chr1	1485401	1485450	4.58792e-45	4.5706e-43	58.7629
chr1	1485551	1485600	1.64661e-46	1.7439e-44	90.7952
chr1	1504101	1504150	8.9819e-59	1.6013e-56	42.523
chr1	1504451	1504500	1.8708e-19	6.36208e-18	26.8868
chr1	1505601	1505650	1.41912e-06	2.37206e-05	13.1396
chr1	1526751	1526800	1.95747e-07	3.51014e-06	24.0626
chr1	1527201	1527250	5.91832e-25	2.53211e-23	43.8356
chr1	1536001	1536050	5.71621e-06	9.02817e-05	14.2597
chr1	1544901	1544950	0.000138866	0.00185485	15.9418
chr1	1546801	1546850	2.15305e-09	4.41868e-08	15.4789
chr1	1550901	1550950	4.23601e-05	0.000608405	23.9598
chr1	1555701	1555750	3.69974e-26	1.66401e-24	41.2132
chr1	1562601	1562650	0.000130887	0.00175535	17.2326
chr1	1563201	1563250	9.90717e-18	3.11713e-16	46.1538
chr1	1563351	1563400	5.79116e-23	2.281e-21	47.3333
chr1	1574501	1574550	7.34201e-104	7.20558e-101	84.1497
chr1	1575251	1575300	2.05695e-39	1.61506e-37	90.614
chr1	1576601	1576650	1.38013e-19	4.72118e-18	88.7122
chr1	1576651	1576700	2.75438e-05	0.000404446	28.5946
chr1	1577401	1577450	2.00873e-77	7.78521e-75	60.5263
chr1	1578701	1578750	8.39928e-39	6.41536e-37	63.3828
chr1	1582301	1582350	8.75745e-83	4.16755e-80	92.7632
chr1	1582851	1582900	2.18674e-18	7.08783e-17	27.2368
chr1	1582901	1582950	2.00882e-37	1.44545e-35	60.0307
chr1	1583401	1583450	4.69901e-06	7.48798e-05	24.8649
chr1	1583601	1583650	2.44475e-12	5.94422e-11	23.9115
chr1	1598151	1598200	1.55157e-11	3.61016e-10	29.2842
chr1	1598951	1599000	1.51036e-48	1.73241e-46	46.4734
chr1	1600201	1600250	8.47478e-72	2.61434e-69	94.8148
chr1	1600251	1600300	2.68946e-76	9.90214e-74	97.2222
chr1	1602251	1602300	0.00381834	0.0362417	14.2361
chr1	1603451	1603500	0.000589229	0.0070298	21.0526
chr1	1607301	1607350	8.42547e-13	2.09976e-11	21.8543
chr1	1608101	1608150	1.08906e-38	8.2767e-37	44.0141
chr1	1608201	1608250	1.33921e-27	6.38462e-26	32.659
chr1	1623851	1623900	1.62801e-30	8.7364e-29	88.7669
chr1	1625901	1625950	8.39774e-56	1.31128e-53	86.0606
chr1	1630751	1630800	5.35245e-38	3.94783e-36	90.625
chr1	1635651	1635700	0.000861087	0.00990603	16.3636
chr1	1644351	1644400	1.83208e-10	4.00595e-09	17.4719
chr1	1652801	1652850	2.37869e-26	1.07751e-24	31.2951
chr1	1654401	1654450	2.2626e-71	6.85495e-69	91.4606
chr1	1655001	1655050	0.00333691	0.0323897	12.7749
chr1	1655051	1655100	0.000184134	0.00241006	13.7947
chr1	1659101	1659150	7.32941e-08	1.35632e-06	25.0043
chr1	1662051	1662100	1.31397e-14	3.57634e-13	33.989
chr1	1674751	1674800	1.34614e-106	1.43396e-103	95.8123
chr1	1674801	1674850	1.22671e-29	6.34442e-28	28.1113
chr1	1677151	1677200	2.13963e-32	1.24241e-30	39.7186
chr1	1680851	1680900	0.00097354	0.0110591	23.3333
chr1	1688451	1688500	7.039e-25	3.00257e-23	45.5459
chr1	1689101	1689150	1.16574e-28	5.80349e-27	55.4839
chr1	1690051	1690100	1.7109e-28	8.45792e-27	42.7652
chr1	1690101	1690150	2.22673e-20	7.86471e-19	36.4644
chr1	1690151	1690200	9.45739e-24	3.8493e-22	28.7734
chr1	1690401	1690450	2.97345e-20	1.04531e-18	41.0614
chr1	1690901	1690950	2.31839e-13	5.93814e-12	26.423
chr1	1691001	1691050	1.93986e-21	7.17224e-20	29.5154
chr1	1691351	1691400	3.79065e-26	1.70413e-24	30.8987
chr1	1691401	1691450	1.70739e-11	3.96328e-10	19.6324
chr1	1702551	1702600	1.55792e-56	2.50764e-54	91.2698
chr1	1702651	1702700	6.74786e-12	1.60098e-10	21.6198
chr1	1703301	1703350	3.94803e-16	1.15781e-14	46.3217
chr1	1703451	1703500	1.05748e-06	1.78705e-05	15.1908
chr1	1703601	1703650	0.000343151	0.00428395	16.9386
chr1	1719551	1719600	3.47192e-39	2.69961e-37	36.895
chr1	1720451	1720500	7.93862e-11	1.77282e-09	15.4617
chr1	1720601	1720650	7.24421e-14	1.90207e-12	28.8288
chr1	1722601	1722650	0.00230737	0.0236728	13.6
chr1	1725251	1725300	1.30756e-37	9.48686e-36	25.4473
chr1	1725351	1725400	3.48616e-10	7.50772e-09	15.8192
chr1	1725651	1725700	5.10256e-47	5.4974e-45	41.6406
chr1	1725801	1725850	2.9316e-125	5.54225e-122	63.0815
chr1	1726051	1726100	4.27786e-05	0.00061414	15.6306
chr1	1726551	1726600	6.45911e-07	1.11142e-05	16.9643
chr1	1726751	1726800	5.83421e-23	2.29735e-21	52.1659
chr1	1730801	1730850	4.39851e-15	1.22643e-13	63.9344
chr1	1734401	1734450	9.05376e-05	0.00124272	29.9842
chr1	1734551	1734600	0.00547923	0.0488138	14.7804
chr1	1735051	1735100	1.39423e-40	1.15266e-38	91.25
chr1	1736451	1736500	5.23348e-43	4.78677e-41	51.8395
chr1	1738101	1738150	0.00168436	0.018001	21.2261
chr1	1754951	1755000	3.6461e-39	2.83259e-37	48.4848
chr1	1755201	1755250	1.95963e-30	1.04745e-28	72.4607
chr1	1755251	1755300	2.5865e-45	2.60448e-43	91.4894
chr1	1758901	1758950	1.69936e-37	1.22621e-35	53.3723
chr1	1759451	1759500	3.06363e-79	1.26956e-76	97.1076
chr1	1760801	1760850	3.41978e-26	1.54033e-24	89.0909
chr1	1761101	1761150	7.58072e-24	3.09867e-22	39.0311
chr1	1761851	1761900	1.692e-06	2.81154e-05	20.7373
chr1	1762501	1762550	1.1571e-33	7.10625e-32	61.4311
chr1	1763401	1763450	8.27331e-12	1.95372e-10	47.3945
chr1	1764201	1764250	1.77894e-10	3.89288e-09	25.2776
chr1	1764301	1764350	1.49362e-08	2.90097e-07	22.3124
chr1	1765201	1765250	6.36545e-18	2.0197e-16	45.2174
chr1	1765251	1765300	4.55894e-39	3.52589e-37	34.5411
chr1	1769701	1769750	3.63441e-42	3.20724e-40	47.3214
chr1	1769851	1769900	3.78293e-14	1.00722e-12	16.7035
chr1	1770201	1770250	8.88572e-36	5.9583e-34	48.3325
chr1	1773251	1773300	5.09474e-09	1.01983e-07	21.0084
chr1	1779651	1779700	8.50123e-08	1.56593e-06	22.5689
chr1	1782951	1783000	9.9853e-06	0.000153907	20.8031
chr1	1783051	1783100	1.57197e-82	7.39457e-80	85.7868
chr1	1783451	1783500	1.02348e-71	3.14432e-69	97.7099
chr1	1791101	1791150	1.12146e-16	3.37172e-15	31.63
chr1	1795451	1795500	8.8766e-104	8.68319e-101	87.7585
chr1	1795651	1795700	4.46325e-09	8.96743e-08	34.638
chr1	1795951	1796000	3.20973e-56	5.10508e-54	87.7977
chr1	1796101	1796150	1.63644e-22	6.33415e-21	41.4473
chr1	1803601	1803650	2.74318e-133	6.48255e-130	89.172
chr1	1804251	1804300	2.90389e-06	4.72372e-05	15.0943
chr1	1805401	1805450	8.05192e-21	2.8992e-19	49.0741
chr1	1805651	1805700	4.1385e-19	1.3851e-17	32.3171
chr1	1808451	1808500	4.82407e-20	1.68148e-18	50.4588
chr1	1811501	1811550	2.28101e-27	1.07609e-25	41.5601
chr1	1811651	1811700	7.69754e-45	7.59602e-43	91.4557
chr1	1814351	1814400	4.45138e-05	0.00063738	12.6476
chr1	1815101	1815150	0.00343779	0.033206	18.5582
chr1	1815501	1815550	6.03073e-15	1.67086e-13	49.215
chr1	1826401	1826450	0.00298063	0.0294712	13.2645
chr1	1831601	1831650	6.80071e-07	1.168e-05	22.3389
chr1	1833551	1833600	2.34128e-36	1.60936e-34	35.082
chr1	1838401	1838450	1.03482e-18	3.40415e-17	34.5811
chr1	1838601	1838650	8.78027e-52	1.16259e-49	96.1165
chr1	1856851	1856900	6.11471e-05	0.000859203	13.5533
chr1	1861501	1861550	1.192e-13	3.09834e-12	42.4307
chr1	1862501	1862550	5.37264e-15	1.49212e-13	38.8235
chr1	1862551	1862600	4.19826e-22	1.59423e-20	60.4938
chr1	1868651	1868700	0.00355631	0.0341672	12.4991
chr1	1871951	1872000	1.18303e-06	1.99097e-05	21.4448
chr1	1872601	1872650	5.18922e-10	1.10555e-08	25.4902
chr1	1872751	1872800	3.84153e-09	7.75105e-08	31.5406
chr1	1874551	1874600	1.26603e-09	2.63603e-08	21.6667
chr1	1901001	1901050	1.38688e-06	2.32042e-05	25.2126
chr1	1901151	1901200	2.79262e-12	6.76915e-11	15.1393
chr1	1903801	1903850	5.80553e-51	7.41164e-49	34.3434
chr1	1903901	1903950	7.39482e-19	2.44686e-17	29.3551
chr1	1906101	1906150	7.01833e-49	8.18605e-47	97.9167
chr1	1906301	1906350	2.27804e-19	7.71486e-18	19.708
chr1	1906901	1906950	6.31938e-44	6.01462e-42	79.2363
chr1	1911401	1911450	0.00508146	0.0459096	16.8982
chr1	1911951	1912000	2.78717e-23	1.11239e-21	33.5109
chr1	1912651	1912700	2.39459e-40	1.95859e-38	96.3855
chr1	1912951	1913000	3.33331e-43	3.07415e-41	44.387
chr1	1914801	1914850	1.8355e-07	3.29919e-06	20.4799
chr1	1916901	1916950	1.42318e-15	4.06029e-14	24.0429
chr1	1917051	1917100	6.14717e-21	2.22623e-19	29.7657
chr1	1920601	1920650	1.14687e-15	3.28671e-14	41.2465
chr1	1952801	1952850	0.000115765	0.00156406	17.1202
chr1	1953051	1953100	7.46663e-25	3.18211e-23	36.6452
chr1	1954301	1954350	2.68624e-15	7.55926e-14	34.0264
chr1	1958751	1958800	4.62091e-13	1.1664e-11	27.3949
chr1	1958801	1958850	3.77886e-07	6.62478e-06	18.8498
chr1	1960651	1960700	2.57317e-15	7.24857e-14	41.7399
chr1	1960801	1960850	1.25905e-26	5.7676e-25	44.9765
chr1	1963151	1963200	2.54453e-06	4.1592e-05	29.078
chr1	1963501	1963550	1.06384e-65	2.55163e-63	93.1624
chr1	1964751	1964800	2.58869e-90	1.62108e-87	92.0178
chr1	1966651	1966700	1.1622e-10	2.57172e-09	14.4425
chr1	1970601	1970650	3.49324e-41	2.96327e-39	91.0256
chr1	1971651	1971700	0.000474585	0.00576943	26.0362
chr1	1973851	1973900	7.84414e-35	5.05927e-33	93.1034
chr1	1982951	1983000	3.49403e-08	6.6157e-07	27.7989
chr1	1984401	1984450	4.00856e-18	1.28377e-16	46.8333
chr1	1984851	1984900	1.55922e-31	8.74237e-30	74.4186
chr1	1988001	1988050	2.89835e-08	5.52077e-07	31.3253
chr1	1988701	1988750	2.63905e-31	1.46523e-29	71.9021
chr1	1988751	1988800	0.00127245	0.0140482	19.5776
chr1	1989701	1989750	0.000618835	0.00734797	14.5455
chr1	1993201	1993250	2.18377e-06	3.59358e-05	21.6972
chr1	1993251	1993300	2.42532e-63	5.21037e-61	60.4178
chr1	1993751	1993800	0.00126011	0.0139262	15.5925
chr1	1997851	1997900	1.80621e-17	5.61957e-16	21.8241
chr1	2006001	2006050	3.27035e-27	1.533e-25	34.9094
chr1	2006101	2006150	2.62634e-11	6.03044e-10	22.3684
chr1	2006951	2007000	1.04727e-34	6.71699e-33	71.9182
chr1	2007051	2007100	5.70974e-39	4.39737e-37	72.2029
chr1	2008451	2008500	9.08141e-24	3.69912e-22	36.8852
chr1	2011501	2011550	1.16119e-12	2.87322e-11	22.4242
chr1	2014101	2014150	9.7274e-37	6.80045e-35	87.8317
chr1	2015451	2015500	1.09968e-21	4.10386e-20	17.4312
chr1	2017351	2017400	3.1887e-20	1.1195e-18	45.1473
chr1	2017651	2017700	1.98628e-12	4.85354e-11	29.864
chr1	2018101	2018150	5.7457e-22	2.16773e-20	30.1507
chr1	2020101	2020150	7.51247e-05	0.00104291	19.8052
chr1	2021601	2021650	3.31645e-12	8.00323e-11	25.846
chr1	2022651	2022700	0.0019171	0.0201508	13.3513
chr1	2022701	2022750	1.44838e-05	0.000219274	19.5122
chr1	2023701	2023750	9.90608e-26	4.37777e-24	55.6455
chr1	2024901	2024950	2.91889e-08	5.55766e-07	41.1319
chr1	2025201	2025250	2.60072e-10	5.63967e-09	47.3945
chr1	2026501	2026550	7.30013e-09	1.4463e-07	29.8777
chr1	2031251	2031300	2.78535e-26	1.25924e-24	17.6594
chr1	2031301	2031350	4.18631e-22	1.58976e-20	22.0377
chr1	2037851	2037900	2.96916e-22	1.13532e-20	46.5517
chr1	2037901	2037950	4.19321e-37	2.97879e-35	35.6115
chr1	2039851	2039900	1.23797e-25	5.44787e-24	39.6104
chr1	2045551	2045600	7.69477e-07	1.31609e-05	25.8171
chr1	2047751	2047800	3.65395e-27	1.70934e-25	42.0236
chr1	2051251	2051300	0.00437141	0.0405223	16.9599
chr1	2054201	2054250	1.99313e-14	5.37969e-13	30.6366
chr1	2061851	2061900	3.29809e-07	5.80881e-06	30.6122
chr1	2062401	2062450	2.8095e-55	4.27614e-53	95.2381
chr1	2062751	2062800	1.82336e-48	2.08583e-46	94.4954
chr1	2064351	2064400	2.98501e-33	1.79938e-31	47.4068
chr1	2066551	2066600	0.000924192	0.0105573	19.2623
chr1	2069651	2069700	0.00154818	0.0167155	13.8462
chr1	2070751	2070800	4.34115e-06	6.94199e-05	22.6415
chr1	2071001	2071050	1.25127e-16	3.75335e-15	19.5122
chr1	2072951	2073000	6.69036e-09	1.32854e-07	33.3333
chr1	2073051	2073100	1.78806e-102	1.66219e-99	97.9381
chr1	2073201	2073250	1.18753e-10	2.62634e-09	19.0538
chr1	2073701	2073750	5.06638e-66	1.23129e-63	92.9511
chr1	2073751	2073800	1.2509e-46	1.33156e-44	49.3007
chr1	2073801	2073850	4.78961e-07	8.33152e-06	17.5398
chr1	2073951	2074000	4.66723e-19	1.55829e-17	19.5158
chr1	2086651	2086700	9.92593e-37	6.93762e-35	91.0714
chr1	2087001	2087050	5.70753e-68	1.50436e-65	98.3007
chr1	2089201	2089250	2.58859e-58	4.51543e-56	93.578
chr1	2095001	2095050	6.31476e-30	3.30534e-28	42.3349
chr1	2099251	2099300	2.13219e-53	3.00346e-51	41.5929
chr1	2099651	2099700	3.22032e-13	8.19288e-12	38.1456
chr1	2100601	2100650	0.000221308	0.00286065	12.3077
chr1	2101851	2101900	2.85748e-38	2.13369e-36	86.087
chr1	2102451	2102500	1.43888e-47	1.58678e-45	81.5126
chr1	2120101	2120150	0.000701479	0.00822986	17.3913
chr1	2121951	2122000	7.4895e-40	6.0071e-38	90.2439
chr1	2135401	2135450	1.31726e-62	2.74965e-60	96.748
chr1	2137401	2137450	1.8077e-15	5.13364e-14	32.7848
chr1	2137701	2137750	2.97764e-18	9.59319e-17	30.4038
chr1	2140151	2140200	2.64408e-32	1.52909e-30	96.2025
chr1	2140201	2140250	5.52929e-07	9.56519e-06	18.0851
chr1	2140701	2140750	1.34358e-65	3.20375e-63	90.6807
chr1	2141851	2141900	9.33708e-09	1.83705e-07	15.5844
chr1	2143151	2143200	6.66356e-57	1.08956e-54	36.561
chr1	2160151	2160200	2.73276e-18	8.81851e-17	17.7096
chr1	2160251	2160300	2.46417e-10	5.35014e-09	19.1355
chr1	2161101	2161150	4.7995e-06	7.64011e-05	14.3156
chr1	2161151	2161200	5.34463e-07	9.26001e-06	21.6811
chr1	2161301	2161350	1.68203e-30	9.02035e-29	36.1955
chr1	2182801	2182850	1.03453e-28	5.16058e-27	50.2966
chr1	2186001	2186050	2.98418e-21	1.09509e-19	25.7749
chr1	2186101	2186150	2.32954e-10	5.06371e-09	14.5
chr1	2211801	2211850	1.84244e-09	3.79727e-08	24.4681
chr1	2212001	2212050	1.35445e-50	1.69944e-48	39.7957
chr1	2212051	2212100	1.8267e-10	3.99478e-09	17.4322
chr1	2212401	2212450	1.66159e-29	8.55269e-28	38.8279
chr1	2212451	2212500	4.39481e-30	2.31685e-28	52.686
chr1	2212551	2212600	0.00110787	0.0124171	17.0737
chr1	2213201	2213250	8.84034e-72	2.72523e-69	89.2042
chr1	2213701	2213750	0.000411474	0.00506251	13.7878
chr1	2213751	2213800	3.88872e-12	9.3458e-11	24.4179
chr1	2221001	2221050	2.07336e-93	1.44328e-90	98.7524
chr1	2221051	2221100	5.76841e-86	3.06148e-83	94.012
chr1	2230101	2230150	7.77238e-05	0.00107678	26.7857
chr1	2236101	2236150	1.65171e-13	4.2597e-12	20.4301
chr1	2258801	2258850	5.00857e-16	1.46119e-14	19.2029
chr1	2261101	2261150	4.44403e-89	2.65872e-86	96.43
chr1	2261251	2261300	1.32806e-18	4.34493e-17	20.9172
chr1	2261401	2261450	3.11214e-06	5.04594e-05	13.2802
chr1	2263651	2263700	4.13173e-16	1.21057e-14	29.4118
chr1	2263701	2263750	9.62002e-54	1.37604e-51	45.9163
chr1	2264301	2264350	0.000702997	0.00824569	12.4178
chr1	2269401	2269450	0.000137394	0.00183638	14.4298
chr1	2270801	2270850	1.19701e-07	2.1831e-06	21.0224
chr1	2271051	2271100	1.17713e-74	4.09237e-72	54.3403
chr1	2271251	2271300	2.85722e-20	1.00493e-18	50.6314
chr1	2274801	2274850	2.89066e-52	3.89176e-50	83.3333
chr1	2293151	2293200	1.77042e-10	3.8747e-09	31.5961
chr1	2296651	2296700	2.3627e-64	5.33627e-62	95.3271
chr1	2301251	2301300	8.98006e-15	2.4654e-13	23.6035
chr1	2301301	2301350	8.09214e-36	5.43591e-34	42.2997
chr1	2301501	2301550	1.80563e-51	2.35505e-49	89.0756
chr1	2309551	2309600	1.51368e-67	3.92741e-65	83.3333
chr1	2311101	2311150	1.20421e-24	5.08981e-23	35.9072
chr1	2311551	2311600	5.9478e-06	9.37992e-05	16.5196
chr1	2312301	2312350	8.95449e-28	4.30029e-26	23.1118
chr1	2312351	2312400	2.58379e-05	0.000380472	16.7381
chr1	2313601	2313650	2.02323e-49	2.41603e-47	69.1358
chr1	2317301	2317350	1.82385e-13	4.69489e-12	28.2811
chr1	2317351	2317400	5.06377e-36	3.43318e-34	46.3535
chr1	2317951	2318000	2.39739e-12	5.83208e-11	17.4227
chr1	2318501	2318550	2.9341e-05	0.000429444	20.6984
chr1	2333401	2333450	0.00480762	0.0438592	31.4951
chr1	2333501	2333550	5.45134e-09	1.08927e-07	26.5823
chr1	2333701	2333750	8.23989e-40	6.60189e-38	40.4834
chr1	2334151	2334200	1.79928e-13	4.63256e-12	52.1385
chr1	2335301	2335350	2.1175e-64	4.7897e-62	70.0001
chr1	2335451	2335500	8.50468e-62	1.71738e-59	60.1418
chr1	2339951	2340000	1.8093e-05	0.000270936	13.3675
chr1	2340151	2340200	1.49763e-47	1.65075e-45	85.97
chr1	2340401	2340450	3.92093e-13	9.93395e-12	44.0426
chr1	2345401	2345450	3.00833e-19	1.01342e-17	23.0769
chr1	2345451	2345500	5.84879e-51	7.46581e-49	52.1401
chr1	2345801	2345850	5.51009e-11	1.24238e-09	18.2072
chr1	2362951	2363000	4.66164e-61	9.14005e-59	46.6321
chr1	2363001	2363050	3.68839e-20	1.29139e-18	23.0996
chr1	2363351	2363400	4.55295e-13	1.14963e-11	23.6667
chr1	2363601	2363650	8.70266e-09	1.7152e-07	27.0588
chr1	2375951	2376000	3.36406e-14	8.98068e-13	20.1778
chr1	2376351	2376400	9.72773e-14	2.53931e-12	36.4074
chr1	2385351	2385400	1.73916e-17	5.4145e-16	44.9787
chr1	2386301	2386350	0.0036745	0.0351061	19.6886
chr1	2389701	2389750	8.614e-08	1.58628e-06	12.8936
chr1	2389901	2389950	1.69399e-85	8.83907e-83	90.8602
chr1	2390201	2390250	1.34501e-51	1.76478e-49	47.0745
chr1	2395201	2395250	1.09643e-36	7.64378e-35	22.5072
chr1	2400051	2400100	2.00503e-97	1.58635e-94	67.0786
chr1	2401001	2401050	1.03452e-09	2.16611e-08	14.77
chr1	2413951	2414000	6.02425e-12	1.43305e-10	32.3308
chr1	2421601	2421650	5.72058e-42	5.00982e-40	65.2439
chr1	2423051	2423100	1.27353e-13	3.30424e-12	23.7302
chr1	2423351	2423400	9.561e-14	2.4968e-12	15.5861
chr1	2452201	2452250	2.82438e-29	1.44148e-27	55.7252
chr1	2457151	2457200	1.04171e-88	6.13009e-86	59.9606
chr1	2457351	2457400	3.01865e-08	5.74091e-07	14.1586
chr1	2457401	2457450	1.3648e-07	2.47659e-06	16.8582
chr1	2457451	2457500	0.000410209	0.00504833	19.9312
chr1	2464151	2464200	3.40126e-07	5.98453e-06	30.1887
chr1	2464301	2464350	3.92827e-05	0.000566452	12.3434
chr1	2464551	2464600	1.61088e-08	3.1221e-07	12.8455
chr1	2471401	2471450	2.29335e-08	4.39907e-07	24.4667
chr1	2473201	2473250	2.07898e-07	3.72126e-06	20.1788
chr1	2474601	2474650	3.22292e-05	0.000469338	13.5033
chr1	2476701	2476750	0.000670588	0.00790146	14.1952
chr1	2481651	2481700	1.22303e-16	3.67047e-15	42.8684
chr1	2483851	2483900	1.03786e-30	5.60972e-29	43.608
chr1	2484351	2484400	0.000152837	0.00202831	18.2673
chr1	2484701	2484750	4.53693e-08	8.51923e-07	19.0527
chr1	2484751	2484800	1.67765e-06	2.78816e-05	16.3079
chr1	2485851	2485900	9.58236e-11	2.12967e-09	28.6643
chr1	2489651	2489700	1.73476e-15	4.92917e-14	23.237
chr1	2489851	2489900	1.68467e-24	7.07954e-23	36.9027
chr1	2497851	2497900	3.91344e-17	1.20051e-15	25
chr1	2505751	2505800	0.000763362	0.00888226	14.4909
chr1	2507001	2507050	3.45739e-72	1.08519e-69	95.8757
chr1	2507151	2507200	0.00510713	0.0460984	15.381
chr1	2508201	2508250	3.51598e-18	1.12867e-16	19.1623
chr1	2512151	2512200	4.84234e-05	0.000689862	13.1868
chr1	2515951	2516000	7.47066e-17	2.26246e-15	32.7869
chr1	2518351	2518400	5.20539e-17	1.58773e-15	26.1084
chr1	2540301	2540350	1.2769e-26	5.84759e-25	26.3347
chr1	2542001	2542050	8.09517e-32	4.59584e-30	29.9493
chr1	2542051	2542100	1.56889e-36	1.08641e-34	44.3799
chr1	2542101	2542150	6.31524e-11	1.41887e-09	15.5623
chr1	2542251	2542300	3.61285e-51	4.65805e-49	92.8571
chr1	2542301	2542350	3.10259e-18	9.98396e-17	56.5804
chr1	2542501	2542550	0.000164763	0.00217427	18.1818
chr1	2543451	2543500	7.92207e-08	1.46255e-06	21.4286
chr1	2546651	2546700	0.00215493	0.0223033	13.7719
chr1	2547151	2547200	6.35647e-07	1.09437e-05	25
chr1	2547551	2547600	2.71549e-22	1.04014e-20	72.2222
chr1	2547801	2547850	2.79454e-10	6.04974e-09	69.8069
chr1	2549401	2549450	2.94501e-12	7.12775e-11	41.3462
chr1	2549501	2549550	1.4897e-84	7.50278e-82	72.9308
chr1	2552651	2552700	6.55906e-14	1.72596e-12	15.6118
chr1	2555151	2555200	1.17061e-46	1.24683e-44	46.2824
chr1	2572151	2572200	1.70407e-10	3.73367e-09	30.3797
chr1	2578101	2578150	0.000137346	0.00183586	18.4955
chr1	2584051	2584100	2.22493e-05	0.00033007	12.931
chr1	2584851	2584900	2.05553e-14	5.54412e-13	38.5417
chr1	2598751	2598800	6.24337e-16	1.8133e-14	41.1671
chr1	2601251	2601300	9.666e-06	0.000149157	14.0651
chr1	2606051	2606100	7.91739e-06	0.000123288	20.7371
chr1	2606451	2606500	2.24058e-06	3.68242e-05	18.8278
chr1	2607401	2607450	1.18845e-48	1.37053e-46	88.8889
chr1	2610301	2610350	5.26326e-44	5.02968e-42	89.3805
chr1	2611001	2611050	1.56091e-27	7.42067e-26	80.8824
chr1	2611601	2611650	4.64726e-10	9.92987e-09	25.317
chr1	2615451	2615500	4.84412e-08	9.0803e-07	15.2476
chr1	2615701	2615750	6.29507e-16	1.8279e-14	14.2373
chr1	2615951	2616000	5.2359e-05	0.000742433	16.8124
chr1	2622701	2622750	2.26369e-25	9.8531e-24	47.2441
chr1	2623051	2623100	5.89108e-34	3.66356e-32	48.3721
chr1	2624101	2624150	1.04461e-38	7.94627e-37	88.0425
chr1	2624301	2624350	1.88889e-08	3.64207e-07	15.3303
chr1	2639401	2639450	1.91691e-07	3.44009e-06	28.4101
chr1	2639601	2639650	5.14028e-15	1.42856e-13	32.8185
chr1	2640501	2640550	4.01707e-13	1.01709e-11	36.4598
chr1	2640901	2640950	4.11965e-14	1.0948e-12	22.6415
chr1	2646101	2646150	4.19266e-65	9.78685e-63	98.1982
chr1	2646201	2646250	9.54904e-30	4.95924e-28	47.7088
chr1	2646451	2646500	5.07394e-10	1.08161e-08	16.4506
chr1	2646501	2646550	1.93404e-103	1.86348e-100	90.4757
chr1	2655101	2655150	3.43861e-19	1.15516e-17	23.4031
chr1	2655251	2655300	9.69393e-16	2.7885e-14	31.8816
chr1	2655401	2655450	5.96821e-25	2.55309e-23	25.1146
chr1	2655451	2655500	4.58468e-21	1.66972e-19	34.3023
chr1	2657951	2658000	4.01034e-08	7.56412e-07	14.0421
chr1	2660201	2660250	2.71827e-33	1.64178e-31	58.7167
chr1	2661351	2661400	1.8783e-25	8.20462e-24	51.3119
chr1	2675751	2675800	8.0274e-32	4.55922e-30	93.4426
chr1	2679701	2679750	2.85417e-09	5.81056e-08	16.8664
chr1	2680401	2680450	0.00132631	0.0145827	15.2348
chr1	2680851	2680900	8.33604e-07	1.42115e-05	14.7567
chr1	2698101	2698150	1.17378e-13	3.05168e-12	22.928
chr1	2706651	2706700	3.52276e-86	1.883e-83	93.1686
chr1	2706801	2706850	6.57375e-07	1.13043e-05	12.8122
chr1	2710651	2710700	5.50957e-47	5.92738e-45	83.5862
chr1	2711051	2711100	0.000319354	0.00401	14.3459
chr1	2714251	2714300	5.8269e-40	4.69202e-38	52.9929
chr1	2714301	2714350	0.000149505	0.00198696	15.2967
chr1	2715501	2715550	5.18156e-64	1.14861e-61	88.4107
chr1	2720551	2720600	0.00335237	0.032518	16.8345
chr1	2725301	2725350	2.64004e-19	8.91727e-18	53.4161
chr1	2726651	2726700	1.41085e-22	5.47226e-21	55.929
chr1	2726801	2726850	6.09071e-32	3.47553e-30	50.6897
chr1	2727001	2727050	1.95313e-61	3.88548e-59	90.614
chr1	2727051	2727100	5.32617e-36	3.60809e-34	40.1338
chr1	2731951	2732000	8.30795e-34	5.13598e-32	54.8013
chr1	2732551	2732600	0.00226491	0.0232926	16.086
chr1	2734601	2734650	0.00294963	0.0292103	16.2587
chr1	2735351	2735400	6.27623e-41	5.25995e-39	86.4078
chr1	2736901	2736950	1.53481e-67	3.97994e-65	93.1034
chr1	2740551	2740600	8.351e-15	2.29754e-13	21.6598
chr1	2741151	2741200	1.28341e-16	3.84666e-15	20.5041
chr1	2746451	2746500	3.55182e-47	3.85674e-45	96.5909
chr1	2746501	2746550	2.66711e-14	7.15434e-13	38.6076
chr1	2747401	2747450	5.66402e-12	1.34947e-10	30.2276
chr1	2748451	2748500	3.55182e-09	7.18476e-08	19.8448
chr1	2751851	2751900	3.7325e-55	5.65224e-53	43.9228
chr1	2755951	2756000	3.38112e-05	0.000491125	14.0625
chr1	2756001	2756050	4.54966e-42	3.99725e-40	89.011
chr1	2770051	2770100	0.0036563	0.034962	16.0678
chr1	2770251	2770300	0.00455934	0.0419702	16.402
chr1	2770901	2770950	0.000198395	0.00258343	22.2499
chr1	2771901	2771950	2.05829e-72	6.52431e-70	90.8245
chr1	2772301	2772350	0.000521372	0.00628445	17.1176
chr1	2774351	2774400	0.000293572	0.00371128	16.1123
chr1	2774801	2774850	4.439e-11	1.00616e-09	28.2051
chr1	2783151	2783200	7.07468e-33	4.1926e-31	40.3056
chr1	2783751	2783800	6.40209e-46	6.62181e-44	91.5419
chr1	2788601	2788650	4.65803e-07	8.1097e-06	19.6065
chr1	2788901	2788950	5.94929e-28	2.87321e-26	45.7597
chr1	2794901	2794950	0.00200534	0.0209595	16.1111
chr1	2796951	2797000	7.30543e-27	3.3781e-25	40.7222
chr1	2797351	2797400	9.30605e-27	4.28643e-25	85.7143
chr1	2799401	2799450	1.08985e-15	3.12648e-14	24.9774
chr1	2799451	2799500	3.57427e-09	7.22819e-08	33.1586
chr1	2802251	2802300	2.39233e-67	6.14505e-65	88.4278
chr1	2802501	2802550	1.45212e-51	1.90171e-49	90.9836
chr1	2802651	2802700	1.92813e-14	5.20834e-13	21.3863
chr1	2803351	2803400	2.23613e-15	6.31875e-14	29.4621
chr1	2809401	2809450	4.55493e-34	2.84821e-32	33.9623
chr1	2812051	2812100	0.000849305	0.00978515	16.4065
chr1	2812101	2812150	0.00101082	0.0114369	25.5488
chr1	2816901	2816950	6.77636e-08	1.25713e-06	25.3515
chr1	2816951	2817000	2.58191e-06	4.21876e-05	22.5356
chr1	2825251	2825300	5.77061e-13	1.44967e-11	48.1724
chr1	2825951	2826000	1.11106e-11	2.60511e-10	34.0548
chr1	2826301	2826350	0.00473151	0.0432861	14.5299
chr1	2832001	2832050	1.58688e-42	1.42387e-40	79.8319
chr1	2835301	2835350	1.36831e-07	2.48265e-06	40.8618
chr1	2835601	2835650	8.33868e-53	1.14603e-50	62.3762
chr1	2835651	2835700	8.21159e-44	7.77109e-42	69.3243
chr1	2838851	2838900	0.000146414	0.001949	21.2675
chr1	2840001	2840050	3.76844e-09	7.6082e-08	31.6335
chr1	2840301	2840350	1.55624e-12	3.82499e-11	27.6754
chr1	2853401	2853450	2.79007e-15	7.84677e-14	29.0644
chr1	2854551	2854600	1.09058e-15	3.12848e-14	40.3682
chr1	2854801	2854850	1.48738e-103	1.4424e-100	85.9438
chr1	2855601	2855650	6.59375e-06	0.000103512	13.8614
chr1	2880301	2880350	1.0228e-73	3.42076e-71	46.0123
chr1	2880401	2880450	4.88967e-10	1.04332e-08	21.6561
chr1	2881651	2881700	1.44855e-33	8.85377e-32	28.2258
chr1	2882001	2882050	4.05521e-08	7.64683e-07	17.2596
chr1	2883801	2883850	4.7016e-30	2.47525e-28	18.861
chr1	2883851	2883900	1.2514e-27	5.97235e-26	33.2283
chr1	2883901	2883950	4.93884e-27	2.29867e-25	46.2025
chr1	2892851	2892900	5.1277e-07	8.89842e-06	26.087
chr1	2895651	2895700	1.10217e-37	8.02326e-36	51.1243
chr1	2900201	2900250	0.000771673	0.00896932	14.5368
chr1	2901551	2901600	3.5987e-11	8.20085e-10	18.8776
chr1	2911451	2911500	0.00448457	0.0413863	20.8183
chr1	2912251	2912300	1.31222e-49	1.57515e-47	82.4
chr1	2912301	2912350	0.000119814	0.00161498	12.7482
chr1	2913251	2913300	1.26387e-14	3.44353e-13	16.6667
chr1	2913301	2913350	5.28073e-43	4.82852e-41	34.6942
chr1	2916501	2916550	3.15155e-13	8.02155e-12	27.8261
chr1	2916651	2916700	3.13487e-16	9.23197e-15	29.8946
chr1	2920051	2920100	2.84897e-39	2.2237e-37	46.5891
chr1	2920101	2920150	1.78189e-07	3.20635e-06	14.3022
chr1	2920601	2920650	9.69526e-12	2.27956e-10	25.5545
chr1	2920901	2920950	2.76639e-13	7.06083e-12	37.4947
chr1	2921101	2921150	3.93405e-34	2.46693e-32	48.4043
chr1	2921251	2921300	1.25996e-43	1.18154e-41	75.6111
chr1	2922101	2922150	2.73213e-11	6.26711e-10	20.0447
chr1	2922751	2922800	8.00249e-138	2.15156e-134	94.403
chr1	2923451	2923500	0.0049737	0.0451072	13.9683
chr1	2923551	2923600	4.76251e-39	3.68017e-37	54.483
chr1	2928901	2928950	1.48378e-08	2.88242e-07	27.2109
chr1	2934651	2934700	3.01144e-08	5.72767e-07	24.8416
chr1	2935251	2935300	2.16684e-18	7.02409e-17	40.4258
chr1	2935851	2935900	7.28624e-36	4.90372e-34	86.5854
chr1	2942151	2942200	4.07723e-36	2.77416e-34	92.9577
chr1	2942251	2942300	1.24499e-07	2.26665e-06	23.0247
chr1	2942551	2942600	1.1092e-12	2.74874e-11	26.9839
chr1	2946201	2946250	1.94507e-52	2.63847e-50	91.0569
chr1	2953551	2953600	7.89398e-21	2.84301e-19	37.5
chr1	2953701	2953750	5.96831e-05	0.000839748	16.7368
chr1	2957151	2957200	2.73362e-27	1.2855e-25	58.8889
chr1	2966451	2966500	2.61068e-43	2.41814e-41	30.2059
chr1	2969651	2969700	6.09015e-16	1.77023e-14	37.4921
chr1	2986301	2986350	0.00285888	0.0284453	28.6364
chr1	2995201	2995250	0.000244427	0.00313448	15.6818
chr1	2995451	2995500	2.37058e-23	9.48609e-22	49.979
chr1	2995651	2995700	6.74133e-58	1.15397e-55	98.0952
chr1	2996251	2996300	1.54217e-18	5.03039e-17	26.7427
chr1	2996851	2996900	1.06442e-09	2.22679e-08	15.6899
chr1	2998801	2998850	3.77113e-30	1.99427e-28	48.884
chr1	3001601	3001650	1.04481e-08	2.05024e-07	27.8656
chr1	3001651	3001700	1.8989e-10	4.14913e-09	26.0351
chr1	3001851	3001900	5.68852e-06	8.98774e-05	15.5556
chr1	3009201	3009250	2.35125e-19	7.95981e-18	38.9388
chr1	3010251	3010300	5.55967e-05	0.000785292	21.1843
chr1	3012301	3012350	4.82893e-46	5.01894e-44	85.2941
chr1	3012601	3012650	3.46448e-42	3.0615e-40	87.7617
chr1	3012651	3012700	9.12306e-13	2.26977e-11	32.1286
chr1	3037801	3037850	2.18711e-11	5.04124e-10	60.2391
chr1	3037851	3037900	7.2954e-24	2.98354e-22	27.193
chr1	3038201	3038250	3.36126e-08	6.37049e-07	20
chr1	3039651	3039700	1.16667e-35	7.78416e-34	40.1135
chr1	3042151	3042200	7.53988e-16	2.1816e-14	47.9399
chr1	3042701	3042750	1.00485e-06	1.70117e-05	27.761
chr1	3043151	3043200	1.04792e-14	2.86646e-13	30.7036
chr1	3043201	3043250	2.8349e-21	1.0412e-19	33.7273
chr1	3049201	3049250	1.35764e-52	1.85141e-50	73.5849
chr1	3049951	3050000	5.91108e-11	1.33019e-09	25.2923
chr1	3050001	3050050	6.77983e-41	5.67565e-39	85.4369
chr1	3055051	3055100	2.69074e-31	1.49337e-29	23.399
chr1	3069001	3069050	4.87546e-11	1.1027e-09	26.2465
chr1	3076751	3076800	4.07835e-17	1.24999e-15	25.7165
chr1	3076951	3077000	1.38582e-05	0.000210324	20.1024
chr1	3077151	3077200	2.44894e-13	6.26501e-12	33.4034
chr1	3094601	3094650	3.35695e-08	6.3626e-07	15.5631
chr1	3094851	3094900	2.74106e-14	7.34744e-13	32.5758
chr1	3095151	3095200	1.59678e-05	0.000240556	16.0952
chr1	3095201	3095250	1.17884e-78	4.7922e-76	96.2963
chr1	3096201	3096250	2.59072e-36	1.77742e-34	53.125
chr1	3097801	3097850	5.05477e-22	1.91212e-20	30.8154
chr1	3108451	3108500	1.35371e-73	4.50066e-71	95.4023
chr1	3108851	3108900	9.92819e-33	5.84546e-31	72.9887
chr1	3109901	3109950	3.31569e-20	1.16312e-18	36.6259
chr1	3113401	3113450	1.42877e-74	4.95188e-72	90.8571
chr1	3113751	3113800	4.32872e-61	8.49472e-59	89.9225
chr1	3113851	3113900	1.81491e-50	2.26423e-48	80.7143
chr1	3117101	3117150	3.39859e-07	5.98042e-06	19.2247
chr1	3127151	3127200	8.87601e-16	2.55797e-14	37.1429
chr1	3133651	3133700	5.05529e-21	1.83724e-19	29.3233
chr1	3137351	3137400	1.1395e-27	5.44699e-26	54.0146
chr1	3138001	3138050	1.94179e-07	3.48268e-06	18.6785
chr1	3140851	3140900	2.21517e-19	7.50505e-18	35.9989
chr1	3140901	3140950	2.54908e-22	9.77734e-21	34.2126
chr1	3141151	3141200	7.71665e-32	4.38578e-30	73.8636
chr1	3142501	3142550	7.58519e-08	1.40223e-06	17.7869
chr1	3142801	3142850	7.20147e-32	4.09738e-30	32.3883
chr1	3145551	3145600	2.86949e-05	0.000420481	15.171
chr1	3147451	3147500	5.47389e-09	1.09363e-07	14.1664
chr1	3149551	3149600	1.86496e-35	1.23351e-33	90.9247
chr1	3159951	3160000	0.000406097	0.00500122	14
chr1	3160001	3160050	4.34722e-28	2.11301e-26	90.5946
chr1	3161751	3161800	0.00191168	0.0201032	13.9616
chr1	3162351	3162400	1.50212e-25	6.589e-24	41.0217
chr1	3162401	3162450	8.95537e-22	3.35373e-20	41.6472
chr1	3162451	3162500	1.12687e-54	1.67565e-52	80.8824
chr1	3163251	3163300	0.00555553	0.0493706	14.2075
chr1	3165601	3165650	4.30652e-30	2.27097e-28	82.6667
chr1	3174201	3174250	0.00108878	0.012224	17.6794
chr1	3176551	3176600	1.00918e-39	8.04617e-38	48.7437
chr1	3176801	3176850	1.64473e-22	6.36567e-21	32.257
chr1	3177101	3177150	5.39511e-58	9.26702e-56	93.5185
chr1	3177801	3177850	3.43141e-08	6.50044e-07	22.0624
chr1	3180651	3180700	3.73654e-15	1.04527e-13	18.1493
chr1	3181351	3181400	2.1269e-26	9.65791e-25	35.9044
chr1	3190451	3190500	2.89971e-72	9.13981e-70	98.5185
chr1	3190501	3190550	8.20441e-66	1.97468e-63	93.0014
chr1	3193001	3193050	8.17413e-05	0.00112925	12.2919
chr1	3203551	3203600	4.91846e-08	9.21466e-07	24.3807
chr1	3203901	3203950	2.01079e-11	4.64533e-10	24.7177
chr1	3205251	3205300	0.00106611	0.0119969	16.6218
chr1	3205351	3205400	1.37581e-31	7.73333e-30	40.0922
chr1	3205401	3205450	2.33415e-12	5.68222e-11	12.9151
chr1	3207901	3207950	4.58705e-54	6.65025e-52	96
chr1	3208701	3208750	3.59731e-05	0.000521029	22.9631
chr1	3208901	3208950	5.8831e-32	3.35856e-30	89.6552
chr1	3211101	3211150	9.62318e-49	1.11519e-46	35.9719
chr1	3211151	3211200	7.60063e-21	2.73967e-19	26.4875
chr1	3218801	3218850	0.000973839	0.0110623	15.4846
chr1	3219751	3219800	3.45059e-21	1.2634e-19	37.2696
chr1	3220101	3220150	4.12485e-11	9.36467e-10	37.6623
chr1	3220301	3220350	1.61568e-32	9.4311e-31	83.1579
chr1	3220451	3220500	1.73394e-15	4.92715e-14	23.5035
chr1	3225251	3225300	2.23516e-13	5.72855e-12	21.3788
chr1	3226051	3226100	1.56482e-13	4.03911e-12	34.8154
chr1	3234251	3234300	5.24016e-10	1.11606e-08	37.1335
chr1	3237201	3237250	1.59055e-08	3.08388e-07	26.8738
chr1	3237651	3237700	1.93556e-58	3.39544e-56	69.4783
chr1	3237701	3237750	1.70408e-19	5.80415e-18	18.5513
chr1	3237751	3237800	1.56645e-29	8.06992e-28	44.5746
chr1	3245951	3246000	6.38943e-14	1.68261e-12	62.1429
chr1	3254201	3254250	4.06869e-08	7.67143e-07	13.1957
chr1	3256901	3256950	1.54216e-18	5.03039e-17	43.1091
chr1	3258251	3258300	1.28262e-17	4.01392e-16	44.3164
chr1	3263351	3263400	9.32796e-36	6.24738e-34	40.1289
chr1	3263401	3263450	1.55934e-12	3.83245e-11	15.7205
chr1	3265401	3265450	6.91753e-18	2.19108e-16	51.3892
chr1	3270801	3270850	5.60144e-07	9.68479e-06	24.5283
chr1	3271301	3271350	2.27924e-32	1.32151e-30	90.3815
chr1	3271751	3271800	8.73811e-27	4.02937e-25	78.1746
chr1	3272301	3272350	1.43798e-18	4.69668e-17	30.1802
chr1	3272501	3272550	5.08542e-65	1.18247e-62	91.1111
chr1	3272651	3272700	0.00186723	0.0196924	13.3333
chr1	3272701	3272750	4.96157e-09	9.93905e-08	25.9398
chr1	3276851	3276900	4.92539e-29	2.48818e-27	29.9127
chr1	3277701	3277750	1.56908e-23	6.32476e-22	83.6066
chr1	3277751	3277800	2.00915e-07	3.60008e-06	16.9643
chr1	3278001	3278050	6.38865e-39	4.90551e-37	36.2303
chr1	3278401	3278450	1.24148e-32	7.27707e-31	43.9648
chr1	3278751	3278800	8.56656e-60	1.58843e-57	84.213
chr1	3278951	3279000	5.66468e-06	8.95165e-05	17.9085
chr1	3286251	3286300	2.95433e-06	4.80204e-05	27.8689
chr1	3288901	3288950	6.89467e-13	1.72568e-11	46.0103
chr1	3291051	3291100	1.5047e-12	3.70116e-11	28.022
chr1	3291201	3291250	1.06334e-41	9.2081e-40	41.9619
chr1	3294601	3294650	1.4328e-10	3.15417e-09	25.9336
chr1	3299701	3299750	2.15291e-26	9.77306e-25	62.1053
chr1	3301451	3301500	3.95092e-27	1.84576e-25	21.5023
chr1	3310351	3310400	4.41632e-43	4.05091e-41	67.1233
chr1	3312451	3312500	0.000149162	0.00198276	25.6614
chr1	3313201	3313250	2.72643e-09	5.55806e-08	20.4315
chr1	3313251	3313300	2.15047e-12	5.24661e-11	32.4014
chr1	3316201	3316250	0.00199295	0.0208457	13.1356
chr1	3320301	3320350	1.37807e-71	4.20633e-69	51.6335
chr1	3320651	3320700	6.31613e-09	1.25698e-07	24.2543
chr1	3322401	3322450	7.01318e-05	0.000977316	12.9032
chr1	3322551	3322600	1.8303e-25	7.99845e-24	75.8242
chr1	3323551	3323600	4.40364e-70	1.26099e-67	89.404
chr1	3331401	3331450	0.00129346	0.0142587	13.0814
chr1	3334001	3334050	2.20702e-06	3.63018e-05	18.2486
chr1	3336251	3336300	6.4614e-18	2.04928e-16	68.5714
chr1	3339701	3339750	9.12738e-26	4.03941e-24	45.342
chr1	3340501	3340550	1.92401e-41	1.6513e-39	90.3614
chr1	3340551	3340600	9.15856e-16	2.63754e-14	15.1809
chr1	3341351	3341400	5.19045e-19	1.7288e-17	57.2384
chr1	3352001	3352050	1.24627e-09	2.59656e-08	13.0375
chr1	3353601	3353650	9.62342e-06	0.000148533	15.7317
chr1	3355201	3355250	0.000844618	0.00973652	14.2425
chr1	3356251	3356300	8.51673e-12	2.00877e-10	17.5484
chr1	3356601	3356650	8.92274e-07	1.51754e-05	17.7778
chr1	3356901	3356950	6.41935e-34	3.98545e-32	41.9231
chr1	3358251	3358300	4.19557e-09	8.44397e-08	25.3012
chr1	3358301	3358350	5.41619e-34	3.37431e-32	87.4615
chr1	3359151	3359200	3.84984e-15	1.07622e-13	14.5973
chr1	3360301	3360350	2.78689e-28	1.36591e-26	37.6188
chr1	3369651	3369700	6.25516e-09	1.24523e-07	26.3144
chr1	3369751	3369800	2.31618e-05	0.000342973	20.2404
chr1	3370201	3370250	3.11752e-09	6.32975e-08	19.5604
chr1	3377001	3377050	1.3566e-40	1.12207e-38	83.4862
chr1	3377551	3377600	1.24479e-06	2.09047e-05	15.5039
chr1	3385601	3385650	9.97431e-20	3.43137e-18	27.6423
chr1	3386701	3386750	0.000404994	0.00498907	13.3381
chr1	3390951	3391000	9.50372e-21	3.41332e-19	60.5489
chr1	3391201	3391250	4.17684e-27	1.94927e-25	68.3673
chr1	3391451	3391500	0.000224748	0.00290206	12.1951
chr1	3393251	3393300	3.29276e-22	1.25649e-20	50.7271
chr1	3393501	3393550	4.05898e-35	2.64664e-33	55.0306
chr1	3396551	3396600	1.52827e-08	2.96628e-07	14.9932
chr1	3396601	3396650	2.19498e-13	5.6283e-12	20.9524
chr1	3398601	3398650	2.77845e-40	2.26699e-38	84.0426
chr1	3398851	3398900	1.53262e-06	2.55526e-05	16.7857
chr1	3399201	3399250	1.21411e-27	5.79837e-26	64.5497
chr1	3401851	3401900	5.20285e-16	1.51683e-14	39.1592
chr1	3404201	3404250	1.23731e-141	3.63105e-138	82.4198
chr1	3404851	3404900	1.83652e-68	4.93031e-66	92.7942
chr1	3409401	3409450	7.54293e-19	2.49504e-17	19.2308
chr1	3411451	3411500	8.07942e-21	2.90875e-19	34.7826
chr1	3412951	3413000	4.68936e-24	1.93344e-22	51.0791
chr1	3426851	3426900	7.45409e-09	1.47579e-07	24.2081
chr1	3427001	3427050	1.0614e-65	2.54644e-63	47.7122
chr1	3428801	3428850	1.37565e-19	4.70622e-18	28.3706
chr1	3429201	3429250	1.2772e-65	3.05033e-63	98.3193
chr1	3436501	3436550	1.17066e-05	0.000179024	16.4996
chr1	3437501	3437550	2.15152e-33	1.30536e-31	62.3077
chr1	3445101	3445150	2.36014e-07	4.20607e-06	32.3232
chr1	3454601	3454650	1.96425e-18	6.3789e-17	72.1591
chr1	3455101	3455150	8.70806e-19	2.87293e-17	80.7692
chr1	3475051	3475100	5.65312e-60	1.05694e-57	95.5016
chr1	3477051	3477100	2.28593e-24	9.55481e-23	27.6592
chr1	3478451	3478500	1.27145e-40	1.05319e-38	91.4894
chr1	3482951	3483000	8.2956e-06	0.000128956	21.743
chr1	3488351	3488400	1.05273e-08	2.06498e-07	19.5601
chr1	3507851	3507900	2.33598e-12	5.68653e-11	34.6939
chr1	3511001	3511050	1.06576e-38	8.10372e-37	47.4419
chr1	3511451	3511500	2.46993e-13	6.31726e-12	41.2951
chr1	3511601	3511650	1.95653e-48	2.23532e-46	52.9635
chr1	3511751	3511800	2.88494e-42	2.55742e-40	89.0694
chr1	3511801	3511850	8.77551e-05	0.00120702	14.4928
chr1	3511851	3511900	3.64361e-11	8.30065e-10	20.4025
chr1	3520601	3520650	2.05008e-14	5.52992e-13	22.9795
chr1	3529001	3529050	8.38446e-10	1.76498e-08	24.5367
chr1	3534801	3534850	3.53332e-10	7.60599e-09	29.4544
chr1	3534851	3534900	2.9666e-07	5.24575e-06	19.2073
chr1	3542901	3542950	2.89941e-43	2.68032e-41	86.5854
chr1	3551751	3551800	3.17623e-23	1.2648e-21	55.613
chr1	3555851	3555900	1.16969e-97	9.35901e-95	93.5323
chr1	3555951	3556000	9.1026e-05	0.00124885	23.1102
chr1	3556001	3556050	1.3908e-06	2.32658e-05	18.1472
chr1	3556851	3556900	3.45379e-79	1.42729e-76	54.3576
chr1	3557551	3557600	9.72335e-71	2.86844e-68	42.3491
chr1	3557601	3557650	6.29028e-29	3.16434e-27	17.4946
chr1	3563651	3563700	5.69811e-05	0.000803834	13.5135
chr1	3573801	3573850	1.24223e-67	3.2362e-65	93.5252
chr1	3574001	3574050	4.13915e-11	9.39595e-10	17.2713
chr1	3574551	3574600	2.90179e-14	7.76691e-13	38.4635
chr1	3579051	3579100	0.00213576	0.0221316	28.6444
chr1	3600651	3600700	7.13603e-41	5.96994e-39	44.1109
chr1	3601751	3601800	8.74902e-05	0.00120371	17.6088
chr1	3602651	3602700	1.17908e-84	5.96176e-82	94.5412
chr1	3603251	3603300	1.77796e-13	4.57899e-12	37.8675
chr1	3606951	3607000	1.2631e-12	3.11937e-11	31.9193
chr1	3616701	3616750	9.24863e-08	1.69946e-06	23.8636
chr1	3617051	3617100	1.00949e-25	4.45968e-24	63.5537
chr1	3617251	3617300	3.90932e-35	2.55073e-33	22.0148
chr1	3617551	3617600	2.69464e-56	4.3003e-54	48.5955
chr1	3619351	3619400	4.83485e-09	9.69148e-08	13.7829
chr1	3620851	3620900	0.00148042	0.0160674	24.3954
chr1	3621601	3621650	4.98025e-10	1.06214e-08	44.2838
chr1	3621801	3621850	9.79681e-44	9.23914e-42	100
chr1	3633551	3633600	3.77698e-70	1.08431e-67	89.9631
chr1	3633651	3633700	2.24955e-49	2.68237e-47	44.586
chr1	3634001	3634050	4.50625e-34	2.81856e-32	86.4198
chr1	3634201	3634250	7.98915e-08	1.47466e-06	22.0779
chr1	3635651	3635700	3.40215e-17	1.04649e-15	14.8515
chr1	3635701	3635750	4.84126e-11	1.09513e-09	18.9648
chr1	3635951	3636000	6.95295e-40	5.58224e-38	94.0563
chr1	3636801	3636850	2.57222e-07	4.5697e-06	21.978
chr1	3643451	3643500	4.41277e-06	7.05049e-05	13.2911
chr1	3648451	3648500	2.9696e-58	5.16301e-56	88.9924
chr1	3648701	3648750	2.79971e-18	9.03e-17	25.9993
chr1	3648851	3648900	3.82245e-25	1.64908e-23	72.2772
chr1	3651201	3651250	4.98254e-19	1.66127e-17	31.7647
chr1	3651301	3651350	1.41146e-13	3.65217e-12	15.2466
chr1	3662501	3662550	1.56635e-08	3.03882e-07	19.5205
chr1	3664451	3664500	8.98486e-17	2.71224e-15	40.2174
chr1	3668651	3668700	0.00208878	0.0217102	18.6454
chr1	3669051	3669100	0.000385386	0.00476701	14.9401
chr1	3670701	3670750	5.52007e-36	3.73635e-34	89.9271
chr1	3671301	3671350	0.000473192	0.00575382	13.5417
chr1	3675551	3675600	1.85663e-60	3.55491e-58	98.8506
chr1	3681451	3681500	1.08643e-25	4.79344e-24	25.4839
chr1	3684201	3684250	7.33401e-21	2.6458e-19	26.006
chr1	3684451	3684500	1.17447e-09	2.45113e-08	20.8955
chr1	3684651	3684700	1.18244e-35	7.8876e-34	52.3179
chr1	3684851	3684900	3.27572e-73	1.07318e-70	85.877
chr1	3691351	3691400	3.01221e-18	9.70041e-17	60.742
chr1	3691801	3691850	3.36604e-07	5.92569e-06	22.5
chr1	3701951	3702000	2.30202e-18	7.45665e-17	15.0901
chr1	3702001	3702050	0.000197637	0.00257408	13.93
chr1	3706601	3706650	4.75725e-59	8.58348e-57	36.0378
chr1	3707351	3707400	1.84872e-34	1.17433e-32	32.1314
chr1	3707451	3707500	3.60601e-22	1.3731e-20	38.797
chr1	3707801	3707850	7.76596e-10	1.63828e-08	18.6567
chr1	3708101	3708150	6.73677e-09	1.33749e-07	20.6409
chr1	3710301	3710350	1.45586e-13	3.76425e-12	23.6129
chr1	3711501	3711550	1.89602e-08	3.65557e-07	19.8743
chr1	3711551	3711600	7.53887e-13	1.88366e-11	54.717
chr1	3736401	3736450	3.84162e-13	9.73849e-12	32.967
chr1	3744851	3744900	8.74173e-05	0.00120282	19.5314
chr1	3745801	3745850	2.86529e-10	6.19827e-09	19.1748
chr1	3752601	3752650	0.00188332	0.0198421	17.0032
chr1	3753851	3753900	4.05016e-25	1.74522e-23	68.3743
chr1	3755401	3755450	5.2281e-32	2.99091e-30	75.3247
chr1	3755451	3755500	0.00345889	0.03338	15.545
chr1	3759851	3759900	0.0017559	0.0186654	19.7005
chr1	3761701	3761750	4.74752e-33	2.8382e-31	35.443
chr1	3771801	3771850	0.00230042	0.0236099	13.3221
chr1	3772501	3772550	3.46899e-59	6.28054e-57	66.3556
chr1	3772601	3772650	5.01956e-53	6.96148e-51	91.5966
chr1	3783651	3783700	2.22143e-06	3.65282e-05	22.5
chr1	3797301	3797350	8.22737e-17	2.48768e-15	30.4473
chr1	3798701	3798750	4.75196e-30	2.50102e-28	92.3077
chr1	3804351	3804400	1.69921e-21	6.29725e-20	22.8125
chr1	3806901	3806950	0.000363427	0.00451748	23.4658
chr1	3811351	3811400	0.000174309	0.00229085	19.5933
chr1	3812201	3812250	2.43373e-15	6.86654e-14	45.3333
chr1	3816001	3816050	1.49481e-24	6.29436e-23	62.7203
chr1	3816801	3816850	0.00176897	0.0187829	15.404
chr1	3828351	3828400	1.1492e-19	3.94306e-18	17.765
chr1	3828451	3828500	4.95319e-18	1.58003e-16	28.6734
chr1	3830651	3830700	2.1966e-23	8.79894e-22	42.2374
chr1	3833701	3833750	2.45165e-69	6.82025e-67	90.1983
chr1	3835401	3835450	0.000457686	0.00558137	13.1302
chr1	3836251	3836300	0.00311548	0.0305849	13.893
chr1	3840751	3840800	3.10431e-141	9.08034e-138	49.607
chr1	3840801	3840850	3.25458e-22	1.24234e-20	24.7565
chr1	3840851	3840900	0.000193863	0.00252889	12.8138
chr1	3840901	3840950	1.87036e-40	1.53793e-38	32.4395
chr1	3840951	3841000	2.76087e-25	1.19811e-23	34.7253
chr1	3848651	3848700	0.000531557	0.00639716	21.1905
chr1	3856701	3856750	4.74542e-05	0.000676839	13.1727
chr1	3856901	3856950	1.62344e-05	0.000244342	13.203
chr1	3857751	3857800	3.16794e-13	8.06213e-12	33.952
chr1	3857851	3857900	0.000239534	0.00307714	15.1201
chr1	3858401	3858450	4.12125e-09	8.29867e-08	15.2647
chr1	3858601	3858650	4.7025e-29	2.37839e-27	63.6927
chr1	3859101	3859150	4.26532e-24	1.76192e-22	28.8372
chr1	3859801	3859850	3.58728e-20	1.25668e-18	50.1569
chr1	3879901	3879950	6.36386e-44	6.05566e-42	48.9906
chr1	3880751	3880800	1.10426e-28	5.50382e-27	55.3489
chr1	3887201	3887250	4.00777e-05	0.000577201	22.7881
chr1	3911601	3911650	1.24742e-53	1.77497e-51	67.3465
chr1	3916251	3916300	8.3235e-05	0.00114849	12.8869
chr1	3921801	3921850	1.69481e-08	3.27877e-07	25.3856
chr1	3928801	3928850	6.14945e-44	5.85785e-42	94.9367
chr1	3931451	3931500	1.19751e-35	7.98572e-34	69.9029
chr1	3932351	3932400	3.80134e-60	7.17443e-58	98.2143
chr1	3932601	3932650	2.94944e-41	2.51122e-39	95.8904
chr1	3937301	3937350	0.00111888	0.0125245	14.9427
chr1	3954951	3955000	3.73412e-07	6.54991e-06	31.2167
chr1	3955051	3955100	4.52199e-09	9.08198e-08	14.019
chr1	3955301	3955350	5.97357e-96	4.46277e-93	91.7449
chr1	3955351	3955400	4.74135e-14	1.2566e-12	23.4614
chr1	3955501	3955550	8.90286e-15	2.44495e-13	15.8028
chr1	3955551	3955600	3.38066e-07	5.95027e-06	18.8179
chr1	3957101	3957150	4.52133e-62	9.2339e-60	58.6628
chr1	3968201	3968250	3.8077e-30	2.01325e-28	28.5483
chr1	3968251	3968300	0.000897665	0.0102844	12.3126
chr1	3971951	3972000	9.46247e-05	0.00129488	12.4637
chr1	3973851	3973900	5.43544e-21	1.97284e-19	13.7667
chr1	3983751	3983800	6.4864e-59	1.16263e-56	97.5
chr1	3985851	3985900	4.25875e-47	4.60876e-45	87.6741
chr1	3987751	3987800	2.45826e-75	8.77738e-73	68.5603
chr1	3994501	3994550	1.51583e-67	3.93187e-65	68.1571
chr1	3998751	3998800	1.51465e-25	6.6417e-24	51.3308
chr1	4000351	4000400	1.37648e-61	2.75356e-59	94.2905
chr1	4000901	4000950	2.94824e-84	1.46758e-81	96.2986
chr1	4001101	4001150	1.48984e-20	5.30334e-19	39.9827
chr1	4002001	4002050	3.38323e-09	6.85299e-08	18.1406
chr1	4005051	4005100	1.98358e-06	3.27628e-05	12.5
chr1	4009051	4009100	9.30947e-19	3.06782e-17	26.3821
chr1	4013101	4013150	2.73483e-14	7.33141e-13	36.7731
chr1	4013251	4013300	1.29723e-05	0.00019749	19.3848
chr1	4013551	4013600	0.000200688	0.00261113	15.7975
chr1	4015951	4016000	1.37659e-21	5.11915e-20	12.2843
chr1	4019401	4019450	5.96212e-26	2.65838e-24	27.6377
chr1	4019501	4019550	7.80014e-07	1.33348e-05	14.1619
chr1	4022451	4022500	6.33171e-09	1.25997e-07	15.2047
chr1	4023101	4023150	0.000120135	0.001619	17.4603
chr1	4032551	4032600	3.75945e-37	2.6751e-35	49.6689
chr1	4035651	4035700	8.85174e-10	1.86103e-08	39.4853
chr1	4046301	4046350	0.000104231	0.00141733	12.8046
chr1	4048401	4048450	0.0033294	0.0323287	14.1422
chr1	4048551	4048600	6.57348e-32	3.74768e-30	48.5549
chr1	4051601	4051650	1.07466e-08	2.10671e-07	22.093
chr1	4053251	4053300	0.000133776	0.00179197	13.8727
chr1	4053351	4053400	1.86333e-62	3.86704e-60	89.8551
chr1	4053901	4053950	3.74377e-10	8.04589e-09	24.5305
chr1	4057751	4057800	2.19782e-06	3.61598e-05	14.9958
chr1	4058101	4058150	1.58549e-23	6.38974e-22	39.7547
chr1	4063001	4063050	2.85347e-12	6.91255e-11	16.0268
chr1	4064251	4064300	2.28865e-09	4.68893e-08	21.1538
chr1	4066601	4066650	8.74792e-24	3.56522e-22	55.816
chr1	4066801	4066850	4.67776e-32	2.68239e-30	39.7281
chr1	4066851	4066900	8.47351e-70	2.39811e-67	95.2381
chr1	4068851	4068900	0.00123602	0.0136867	15.0376
chr1	4077951	4078000	0.00345107	0.0333163	19.2411
chr1	4078301	4078350	3.03137e-09	6.16042e-08	12.6675
chr1	4078351	4078400	7.54824e-06	0.000117781	16.4999
chr1	4078451	4078500	5.7217e-17	1.74172e-15	12.4578
chr1	4095951	4096000	2.1697e-34	1.37375e-32	44.3381
chr1	4131751	4131800	1.38477e-09	2.87693e-08	16.1737
chr1	4131801	4131850	2.80754e-22	1.07462e-20	51.0594
chr1	4131951	4132000	5.57741e-27	2.59105e-25	28.4531
chr1	4132001	4132050	1.39698e-09	2.90135e-08	15.3232
chr1	4132601	4132650	5.46932e-28	2.64539e-26	37.1542
chr1	4132651	4132700	1.51419e-55	2.33432e-53	88.7931
chr1	4132701	4132750	5.78386e-12	1.37707e-10	28.0374
chr1	4136601	4136650	2.72973e-16	8.05761e-15	19.2727
chr1	4140351	4140400	5.23127e-05	0.000741823	16.4704
chr1	4140651	4140700	2.38972e-09	4.89075e-08	16.9548
chr1	4155701	4155750	2.53089e-15	7.13171e-14	22.3464
chr1	4157751	4157800	6.70338e-14	1.76275e-12	18.1807
chr1	4164001	4164050	3.07769e-14	8.22841e-13	37.9702
chr1	4164051	4164100	1.08613e-12	2.6932e-11	23.4195
chr1	4188101	4188150	1.24744e-25	5.48874e-24	62.719
chr1	4188451	4188500	1.88375e-05	0.000281596	15.0568
chr1	4192701	4192750	3.64572e-22	1.38799e-20	39.7059
chr1	4194201	4194250	1.49374e-09	3.097e-08	27.4725
chr1	4195651	4195700	4.49734e-39	3.48005e-37	82.2581
chr1	4198851	4198900	2.3194e-11	5.34e-10	36.1288
chr1	4222251	4222300	8.05573e-26	3.57201e-24	90.722
chr1	4224451	4224500	7.01464e-19	2.3232e-17	34.8961
chr1	4237751	4237800	0.000116922	0.00157858	14.4679
chr1	4238101	4238150	1.5059e-72	4.78857e-70	70.367
chr1	4254351	4254400	5.79923e-15	1.60811e-13	34.7786
chr1	4265751	4265800	4.38974e-17	1.34341e-15	32.8377
chr1	4269901	4269950	0.00139649	0.0152599	18.5661
chr1	4272051	4272100	6.4623e-20	2.24068e-18	30.6843
chr1	4273801	4273850	1.87193e-05	0.000279904	14.8111
chr1	4274301	4274350	3.14618e-05	0.000458787	12.72
chr1	4297851	4297900	1.57522e-73	5.21973e-71	71.2462
chr1	4298301	4298350	1.67594e-82	7.87543e-80	75.6198
chr1	4298451	4298500	5.33481e-28	2.58173e-26	47.871
chr1	4298601	4298650	2.54883e-15	7.1818e-14	46.1538
chr1	4308101	4308150	0.000941632	0.0107348	14
chr1	4308351	4308400	8.03317e-09	1.58719e-07	50
chr1	4308401	4308450	1.26213e-64	2.88541e-62	85.9504
chr1	4308901	4308950	2.76877e-19	9.34192e-18	31.1534
chr1	4309001	4309050	6.9367e-83	3.3081e-80	92.0792
chr1	4309551	4309600	2.74021e-40	2.23639e-38	44.2177
chr1	4309701	4309750	0.0054162	0.0483506	12.1963
chr1	4309751	4309800	8.60676e-17	2.60003e-15	20.4496
chr1	4310101	4310150	2.57327e-33	1.55546e-31	40.0501
chr1	4319201	4319250	2.92706e-30	1.55376e-28	54.1435
chr1	4338601	4338650	1.42191e-58	2.50908e-56	88.2353
chr1	4338751	4338800	5.19741e-82	2.39716e-79	96.1749
chr1	4341901	4341950	4.42533e-90	2.74823e-87	67.0365
chr1	4342001	4342050	1.67047e-97	1.32633e-94	76.4672
chr1	4343151	4343200	0.00068041	0.00800554	21.5766
chr1	4350501	4350550	0.000313069	0.00393631	12.5969
chr1	4358851	4358900	2.60622e-24	1.08658e-22	23.6068
chr1	4359551	4359600	2.55614e-07	4.54222e-06	44.9301
chr1	4359601	4359650	1.60429e-14	4.35017e-13	22.8049
chr1	4360951	4361000	0.0017673	0.0187688	23.5215
chr1	4361151	4361200	6.32158e-17	1.92126e-15	34.8656
chr1	4365701	4365750	9.6275e-30	4.99912e-28	41.674
chr1	4366001	4366050	2.62774e-18	8.48633e-17	24.9676
chr1	4366401	4366450	5.73377e-70	1.63457e-67	40.0261
chr1	4366751	4366800	2.31143e-35	1.52241e-33	29.6371
chr1	4367001	4367050	7.22881e-46	7.45569e-44	42.4948
chr1	4368951	4369000	5.88165e-11	1.32377e-09	29.1525
chr1	4370451	4370500	3.87593e-13	9.82382e-12	22.3528
chr1	4370551	4370600	8.02552e-06	0.000124903	27.0219
chr1	4372951	4373000	1.78111e-22	6.88048e-21	63.6613
chr1	4373401	4373450	0.00321789	0.0314291	16.0545
chr1	4373951	4374000	1.18834e-21	4.43013e-20	31.8857
chr1	4376651	4376700	1.24996e-22	4.85871e-21	45.9459
chr1	4376901	4376950	5.35398e-12	1.27753e-10	18.0491
chr1	4377851	4377900	0.000202191	0.00262935	15.5606
chr1	4382801	4382850	4.17471e-19	1.39696e-17	23.9632
chr1	4382901	4382950	2.3639e-17	7.31967e-16	23.5859
chr1	4383201	4383250	1.4026e-13	3.62998e-12	44.1673
chr1	4390901	4390950	1.36351e-35	9.07253e-34	90.2993
chr1	4393801	4393850	4.6449e-31	2.54942e-29	35.196
chr1	4394051	4394100	1.02302e-05	0.000157477	22.8276
chr1	4394201	4394250	1.22121e-79	5.1341e-77	87.3431
chr1	4399551	4399600	4.8556e-17	1.48275e-15	15.3063
chr1	4400851	4400900	0.00505268	0.04569	14.7308
chr1	4402151	4402200	2.64705e-11	6.07628e-10	18.7919
chr1	4406051	4406100	1.21366e-07	2.21218e-06	28.1345
chr1	4443401	4443450	3.67878e-58	6.3652e-56	48.6142
chr1	4443451	4443500	0.00042918	0.00526154	13.5238
chr1	4443851	4443900	6.55101e-52	8.7088e-50	89.7249
chr1	4444151	4444200	1.26737e-18	4.15271e-17	46.8955
chr1	4447101	4447150	7.91081e-06	0.00012319	17.3027
chr1	4448451	4448500	3.09085e-05	0.000451203	25.281
chr1	4456951	4457000	5.69287e-54	8.22555e-52	94.6809
chr1	4457101	4457150	1.12366e-115	1.57664e-112	90.1961
chr1	4457501	4457550	2.04071e-05	0.000303976	15.94
chr1	4459101	4459150	9.76275e-05	0.00133354	17.3246
chr1	4459301	4459350	1.19743e-26	5.48951e-25	36.745
chr1	4459701	4459750	0.00435502	0.0403988	13.6302
chr1	4463051	4463100	2.437e-40	1.99237e-38	50.4425
chr1	4464501	4464550	1.24052e-09	2.58496e-08	21.9115
chr1	4469651	4469700	6.05439e-06	9.54064e-05	12.5
chr1	4472701	4472750	0.00412584	0.0386352	13.0497
chr1	4472751	4472800	7.85954e-09	1.55363e-07	14.8148
chr1	4476351	4476400	4.42436e-15	1.23345e-13	17.8313
chr1	4481351	4481400	9.85698e-31	5.33451e-29	20.2429
chr1	4481651	4481700	0.00422045	0.0393717	13.6271
chr1	4483201	4483250	1.14377e-28	5.69693e-27	50.3067
chr1	4487451	4487500	1.07254e-06	1.81151e-05	30.6507
chr1	4491401	4491450	2.0286e-08	3.90517e-07	26.3083
chr1	4492301	4492350	2.39589e-07	4.26767e-06	13.8672
chr1	4495951	4496000	3.0584e-18	9.8449e-17	18.9333
chr1	4498051	4498100	2.55105e-14	6.84896e-13	47.3254
chr1	4499201	4499250	2.30705e-19	7.81253e-18	24.8544
chr1	4501951	4502000	8.62412e-05	0.00118771	15.3507
chr1	4502501	4502550	1.50437e-10	3.30639e-09	26.2135
chr1	4502951	4503000	1.31866e-11	3.07836e-10	20.7173
chr1	4503251	4503300	2.46281e-12	5.98699e-11	27.3973
chr1	4503751	4503800	6.81432e-08	1.26404e-06	30.1491
chr1	4510051	4510100	2.51584e-07	4.4732e-06	19.4798
chr1	4510151	4510200	9.59975e-41	7.99384e-39	91.3684
chr1	4510301	4510350	2.63844e-43	2.4436e-41	83.1776
chr1	4510351	4510400	1.9527e-24	8.18561e-23	54.8673
chr1	4512101	4512150	2.90519e-10	6.28216e-09	28.0943
chr1	4512251	4512300	3.59779e-100	3.14587e-97	94.8425
chr1	4512401	4512450	3.59222e-11	8.1865e-10	26.7442
chr1	4512451	4512500	6.2751e-16	1.82222e-14	26.1689
chr1	4513551	4513600	1.58576e-27	7.53521e-26	59.6551
chr1	4521751	4521800	4.58721e-68	1.21227e-65	87.3241
chr1	4522351	4522400	1.03989e-12	2.58133e-11	19.9537
chr1	4522401	4522450	4.75449e-115	6.52832e-112	86.0989
chr1	4522451	4522500	1.34079e-08	2.61244e-07	26.0287
chr1	4522501	4522550	7.21077e-182	6.05164e-178	93.1346
chr1	4522651	4522700	1.92941e-15	5.47029e-14	28.1739
chr1	4522701	4522750	1.005e-32	5.91482e-31	51.5728
chr1	4524101	4524150	0.0046636	0.0427655	13.9028
chr1	4524201	4524250	3.72676e-07	6.53778e-06	22.2222
chr1	4524301	4524350	6.45734e-22	2.43172e-20	55.4899
chr1	4524601	4524650	1.53495e-103	1.48692e-100	82.0144
chr1	4531701	4531750	4.83419e-78	1.91101e-75	96.6667
chr1	4578901	4578950	6.33959e-16	1.84053e-14	28.6885
chr1	4579551	4579600	1.27366e-16	3.81899e-15	25.3478
chr1	4581901	4581950	9.2876e-51	1.17452e-48	88.2883
chr1	4582701	4582750	1.49568e-05	0.000226053	27.689
chr1	4582951	4583000	4.336e-19	1.4499e-17	19.1919
chr1	4583101	4583150	2.29623e-24	9.59566e-23	14.1675
chr1	4586251	4586300	9.83477e-07	1.66643e-05	13.0081
chr1	4586701	4586750	1.22062e-24	5.1577e-23	60.6818
chr1	4615751	4615800	2.66053e-41	2.27041e-39	42.1751
chr1	4625551	4625600	6.60725e-57	1.08094e-54	92.0354
chr1	4625801	4625850	9.99829e-62	2.01265e-59	53.0466
chr1	4630101	4630150	1.51959e-39	1.20059e-37	85.2941
chr1	4630151	4630200	7.92878e-20	2.73826e-18	34.4614
chr1	4636051	4636100	7.13935e-11	1.59829e-09	20.3403
chr1	4636151	4636200	0.000826479	0.00954586	12.3279
chr1	4646501	4646550	3.15806e-33	1.90203e-31	80.6452
chr1	4649601	4649650	4.92897e-08	9.23395e-07	20.3883
chr1	4649901	4649950	2.80411e-09	5.71149e-08	22.1663
chr1	4651451	4651500	7.2845e-23	2.85678e-21	45.3314
chr1	4652401	4652450	2.44726e-11	5.6276e-10	52.3077
chr1	4655351	4655400	3.42305e-19	1.15002e-17	18.6567
chr1	4658051	4658100	2.01646e-40	1.65519e-38	100
chr1	4670851	4670900	5.92869e-10	1.25882e-08	41.7949
chr1	4684001	4684050	1.855e-21	6.86553e-20	28.6075
chr1	4684351	4684400	7.5809e-36	5.0982e-34	87.1795
chr1	4688451	4688500	1.98929e-05	0.000296642	16.4179
chr1	4688551	4688600	1.7305e-05	0.000259699	29.1667
chr1	4688601	4688650	0.000280754	0.00356344	18.3673
chr1	4690501	4690550	6.86994e-44	6.52686e-42	46.7314
chr1	4690901	4690950	1.05798e-09	2.21378e-08	20.452
chr1	4691251	4691300	1.85437e-32	1.08026e-30	79.4192
chr1	4691351	4691400	2.49736e-41	2.13453e-39	38.7302
chr1	4697301	4697350	0.000221458	0.00286233	12.9006
chr1	4723651	4723700	3.59303e-35	2.34982e-33	50.1806
chr1	4728601	4728650	1.85861e-30	9.94891e-29	61.2069
chr1	4728701	4728750	7.18743e-83	3.42585e-80	63.9198
chr1	4729251	4729300	3.44516e-09	6.9748e-08	28.2251
chr1	4729301	4729350	9.87566e-12	2.32137e-10	18.9474
chr1	4729901	4729950	1.00117e-25	4.42359e-24	24.1427
chr1	4737751	4737800	2.64578e-07	4.69509e-06	12.6731
chr1	4738201	4738250	3.1592e-34	1.98834e-32	50.7513
chr1	4741501	4741550	1.79174e-49	2.14358e-47	92.6606
chr1	4743001	4743050	6.10966e-15	1.69236e-13	57.5342
chr1	4744001	4744050	9.46539e-21	3.4001e-19	41.3117
chr1	4744251	4744300	3.71849e-07	6.52378e-06	17.9292
chr1	4747251	4747300	1.75882e-38	1.32501e-36	35.8945
chr1	4747801	4747850	2.0545e-25	8.95859e-24	70.8172
chr1	4755401	4755450	2.55922e-11	5.88025e-10	23.1638
chr1	4759501	4759550	0.00508945	0.0459711	15.9722
chr1	4762101	4762150	2.66418e-11	6.11451e-10	25.7585
chr1	4762451	4762500	1.7699e-17	5.50869e-16	34.8941
chr1	4770751	4770800	1.5345e-07	2.77398e-06	22.6392
chr1	4775701	4775750	8.64595e-09	1.70432e-07	27.5
chr1	4789101	4789150	3.45677e-50	4.27042e-48	93.966
chr1	4791601	4791650	2.42844e-08	4.65044e-07	29.4708
chr1	4791751	4791800	4.93787e-13	1.24479e-11	29.6505
chr1	4791801	4791850	2.77519e-05	0.000407328	17.8131
chr1	4792201	4792250	6.6403e-13	1.66308e-11	21.6636
chr1	4801501	4801550	8.28395e-12	1.95618e-10	43.3315
chr1	4804251	4804300	1.08492e-05	0.000166528	13.4921
chr1	4807651	4807700	1.27205e-35	8.47908e-34	27.088
chr1	4807751	4807800	8.4733e-62	1.71143e-59	88.2716
chr1	4810751	4810800	3.48108e-50	4.29928e-48	89.5238
chr1	4811451	4811500	1.48001e-97	1.18033e-94	80.4917
chr1	4811501	4811550	2.41315e-12	5.86914e-11	24.6479
chr1	4811851	4811900	2.31694e-05	0.000343074	21.7949
chr1	4812051	4812100	6.26132e-16	1.81833e-14	32.1296
chr1	4812601	4812650	2.45527e-15	6.92513e-14	45.5556
chr1	4816301	4816350	1.71896e-22	6.64723e-21	50.5185
chr1	4817101	4817150	7.74331e-44	7.33644e-42	86.6071
chr1	4817301	4817350	3.60802e-43	3.32103e-41	43.9486
chr1	4824601	4824650	3.02243e-18	9.73225e-17	35.3704
chr1	4824751	4824800	2.49741e-09	5.10509e-08	25.1827
chr1	4825651	4825700	1.27733e-39	1.01293e-37	45.0549
chr1	4830251	4830300	9.30407e-10	1.95375e-08	25.8328
chr1	4831001	4831050	5.60951e-16	1.633e-14	50.8386
chr1	4831051	4831100	1.42568e-06	2.3825e-05	14.2857
chr1	4834301	4834350	4.2492e-25	1.82923e-23	29.7685
chr1	4834451	4834500	1.39256e-75	5.02012e-73	46.01
chr1	4835051	4835100	5.5853e-80	2.37931e-77	62.1324
chr1	4836151	4836200	1.36886e-08	2.66588e-07	22.3404
chr1	4836651	4836700	0.0029076	0.0288536	16.9128
chr1	4836901	4836950	2.86234e-19	9.65253e-18	70.1024
chr1	4837701	4837750	0.000107501	0.00145935	15.2026
chr1	4843301	4843350	5.91414e-22	2.23071e-20	36.4266
chr1	4847801	4847850	2.46992e-16	7.30247e-15	28.8818
chr1	4848001	4848050	0.000954664	0.0108674	16.646
chr1	4849751	4849800	3.4158e-07	6.00905e-06	12.7475
chr1	4852351	4852400	3.86908e-26	1.73843e-24	20.9163
chr1	4855201	4855250	1.98593e-78	7.99714e-76	86.1111
chr1	4855251	4855300	1.76415e-16	5.25265e-15	41.7156
chr1	4856301	4856350	0.000226332	0.00292075	12.6539
chr1	4856551	4856600	0.00023152	0.00298237	14.0311
chr1	4860101	4860150	6.59217e-36	4.44627e-34	36.3425
chr1	4860201	4860250	2.03205e-81	9.18357e-79	58.9744
chr1	4860501	4860550	1.25913e-16	3.77643e-15	30.625
chr1	4862651	4862700	5.01489e-11	1.13363e-09	23.5865
chr1	4862751	4862800	2.53685e-35	1.6677e-33	24.1102
chr1	4862951	4863000	4.88771e-15	1.35955e-13	14.7287
chr1	4864301	4864350	2.57011e-20	9.05362e-19	16.1376
chr1	4865151	4865200	6.4049e-23	2.51743e-21	35.8309
chr1	4868551	4868600	1.02621e-06	1.73579e-05	16.7452
chr1	4871901	4871950	1.61906e-05	0.000243728	17.0471
chr1	4872001	4872050	2.82634e-20	9.94181e-19	49.6693
chr1	4872051	4872100	7.3308e-26	3.25555e-24	36.6972
chr1	4874401	4874450	1.21961e-43	1.1443e-41	97.2973
chr1	4874701	4874750	9.79703e-06	0.000151125	23.453
chr1	4886701	4886750	2.10471e-13	5.40193e-12	33.3333
chr1	4887101	4887150	1.26143e-07	2.29545e-06	39.4451
chr1	4894351	4894400	1.18608e-31	6.68739e-30	26.5478
chr1	4894451	4894500	1.46999e-07	2.66127e-06	13.0952
chr1	4894801	4894850	1.07993e-07	1.97514e-06	31.0008
chr1	4895101	4895150	2.41068e-20	8.50403e-19	84.5261
chr1	4897901	4897950	3.60929e-10	7.76579e-09	32.6704
chr1	4910101	4910150	0.000293251	0.00370769	12.7182
chr1	4912451	4912500	4.66817e-07	8.12719e-06	25.6757
chr1	4912501	4912550	1.78701e-13	4.60191e-12	48.4848
chr1	4928801	4928850	1.91476e-22	7.38818e-21	38.4146
chr1	4943351	4943400	1.68461e-21	6.24443e-20	16.0541
chr1	4943401	4943450	2.90807e-34	1.83298e-32	29.805
chr1	4962201	4962250	3.05768e-48	3.46778e-46	61.244
chr1	4962601	4962650	4.33884e-10	9.28899e-09	32.8358
chr1	4962901	4962950	1.20532e-39	9.57179e-38	85.9649
chr1	4968101	4968150	2.24185e-09	4.59557e-08	23.6271
chr1	4968151	4968200	6.51101e-18	2.06465e-16	26.5652
chr1	4968751	4968800	0.00214924	0.0222536	13.75
chr1	4969001	4969050	1.91276e-42	1.70996e-40	78.1438
chr1	4969051	4969100	0.000333624	0.00417453	15.2792
chr1	4969101	4969150	2.42059e-49	2.88096e-47	95.0413
chr1	4972001	4972050	1.98303e-52	2.68834e-50	78.6667
chr1	4972501	4972550	4.77185e-09	9.56861e-08	22.9885
chr1	4972751	4972800	1.54804e-17	4.82821e-16	27.5918
chr1	4972851	4972900	3.77643e-45	3.776e-43	48.4077
chr1	4973801	4973850	8.40364e-31	4.56144e-29	41.3942
chr1	4983451	4983500	2.6204e-05	0.000385636	13.4584
chr1	4983501	4983550	2.77962e-17	8.58207e-16	46.8031
chr1	4993101	4993150	6.23998e-28	3.01198e-26	63.1105
chr1	4993551	4993600	6.41101e-22	2.41478e-20	43.5714
chr1	4994451	4994500	4.36575e-12	1.04643e-10	22.412
chr1	4996201	4996250	1.77371e-113	2.30171e-110	91.4161
chr1	4996901	4996950	3.30563e-74	1.1274e-71	93.3333
chr1	4997851	4997900	0.000520128	0.00627096	14.522
chr1	4998051	4998100	2.16928e-63	4.67261e-61	91.9753
chr1	5010601	5010650	2.06785e-36	1.42544e-34	24.4643
chr1	5010751	5010800	1.06323e-22	4.14419e-21	49.1071
chr1	5011001	5011050	1.13964e-22	4.43757e-21	33.3029
chr1	5019951	5020000	5.37623e-06	8.51599e-05	32.0856
chr1	5020101	5020150	1.03037e-15	2.95983e-14	32.7298
chr1	5020151	5020200	3.82144e-55	5.78496e-53	100
chr1	5023651	5023700	4.0185e-26	1.8043e-24	70.4225
chr1	5024401	5024450	2.24503e-06	3.68912e-05	15.4639
chr1	5024801	5024850	4.16154e-18	1.33171e-16	36.3834
chr1	5026651	5026700	1.35923e-38	1.02907e-36	35.4515
chr1	5026701	5026750	2.98938e-47	3.25547e-45	72.3939
chr1	5037001	5037050	1.32135e-225	2.37314e-221	90.5499
chr1	5037251	5037300	2.51845e-37	1.80564e-35	55.5162
chr1	5038051	5038100	1.4444e-36	1.00121e-34	70.9677
chr1	5038351	5038400	1.72244e-31	9.63585e-30	46.6667
chr1	5040301	5040350	3.76872e-51	4.85413e-49	66.8752
chr1	5040401	5040450	1.73363e-39	1.36525e-37	33.5681
chr1	5041851	5041900	6.63288e-42	5.79183e-40	43.6847
chr1	5044901	5044950	1.78013e-33	1.0842e-31	89.0411
chr1	5045101	5045150	3.30561e-21	1.21091e-19	38.3363
chr1	5045501	5045550	2.41895e-40	1.9778e-38	89.9083
chr1	5050551	5050600	5.27826e-05	0.000747955	15.7116
chr1	5051301	5051350	4.30616e-19	1.44014e-17	33.5886
chr1	5051401	5051450	8.4543e-28	4.0629e-26	37.2076
chr1	5051551	5051600	5.42515e-30	2.84732e-28	23.7952
chr1	5051651	5051700	5.6791e-14	1.49977e-12	17.6077
chr1	5061051	5061100	2.79546e-06	4.55469e-05	17.8977
chr1	5063251	5063300	2.6334e-12	6.39202e-11	16.2838
chr1	5066251	5066300	1.76825e-08	3.41621e-07	25.3541
chr1	5066351	5066400	8.36403e-28	4.02038e-26	33.0638
chr1	5066401	5066450	1.30368e-28	6.47692e-27	41.9189
chr1	5066451	5066500	1.8014e-58	3.16318e-56	60.5006
chr1	5066501	5066550	3.0341e-162	1.57492e-158	72.8733
chr1	5066551	5066600	1.35607e-30	7.29892e-29	48.5883
chr1	5072551	5072600	1.18635e-45	1.21406e-43	46.1221
chr1	5073151	5073200	0.00174592	0.0185727	15.5573
chr1	5073501	5073550	2.60308e-29	1.32982e-27	43.4098
chr1	5073551	5073600	4.18587e-06	6.70204e-05	13.7897
chr1	5073901	5073950	2.09556e-07	3.75012e-06	19.7917
chr1	5083051	5083100	3.95387e-05	0.000569896	19.7902
chr1	5086051	5086100	1.11407e-46	1.18718e-44	32.9524
chr1	5097151	5097200	9.94062e-06	0.000153245	17.6733
chr1	5097501	5097550	5.07711e-07	8.81454e-06	19.2265
chr1	5097801	5097850	6.75976e-37	4.75427e-35	52.8685
chr1	5106901	5106950	1.72194e-154	7.36331e-151	87.226
chr1	5115801	5115850	3.47879e-10	7.49202e-09	25.7046
chr1	5118501	5118550	1.08632e-06	1.83391e-05	14.3025
chr1	5118601	5118650	5.51868e-11	1.24426e-09	24.7525
chr1	5119801	5119850	2.13109e-13	5.46853e-12	39.7109
chr1	5123051	5123100	0.00150205	0.0162746	12.8799
chr1	5123501	5123550	3.51276e-41	2.97955e-39	86.4407
chr1	5124001	5124050	4.32982e-16	1.26708e-14	51.6599
chr1	5127201	5127250	9.14086e-25	3.88163e-23	34.9167
chr1	5127351	5127400	1.06704e-23	4.33298e-22	46.4634
chr1	5127501	5127550	1.20621e-137	3.22374e-134	94.5369
chr1	5128551	5128600	2.84228e-71	8.55922e-69	94.8905
chr1	5131201	5131250	9.42953e-34	5.81852e-32	48.4848
chr1	5132051	5132100	1.24413e-05	0.000189795	19.5725
chr1	5150601	5150650	1.10693e-73	3.69799e-71	90.8397
chr1	5152751	5152800	2.63643e-09	5.37983e-08	20.7456
chr1	5173851	5173900	1.95851e-20	6.93481e-19	39.1304
chr1	5182851	5182900	6.03555e-34	3.75184e-32	46.4968
chr1	5184451	5184500	3.05759e-11	6.99436e-10	12.5458
chr1	5185051	5185100	0.000565109	0.00676793	21.0159
chr1	5185901	5185950	2.62148e-71	7.9049e-69	52.5445
chr1	5191701	5191750	4.74955e-11	1.07484e-09	31.8833
chr1	5193901	5193950	1.17877e-36	8.20501e-35	79.0909
chr1	5213751	5213800	4.97621e-22	1.88295e-20	16.4345
chr1	5215851	5215900	1.14294e-05	0.000174959	13.1555
chr1	5219251	5219300	5.96463e-41	5.00535e-39	85.5263
chr1	5219351	5219400	1.4172e-37	1.02649e-35	51.4553
chr1	5219551	5219600	1.04772e-16	3.15352e-15	48.1005
chr1	5223151	5223200	8.78631e-76	3.18663e-73	94.3548
chr1	5223351	5223400	8.35214e-39	6.37989e-37	34.3848
chr1	5230151	5230200	0.00145528	0.0158285	15.0985
chr1	5230201	5230250	1.23456e-21	4.59974e-20	41.9255
chr1	5231101	5231150	2.57815e-15	7.26238e-14	24.2293
chr1	5234851	5234900	2.75021e-24	1.14507e-22	38.5722
chr1	5235651	5235700	1.04361e-06	1.76436e-05	14.8711
chr1	5246351	5246400	6.70357e-32	3.81942e-30	73.7115
chr1	5251651	5251700	6.01597e-27	2.79075e-25	28.8456
chr1	5258901	5258950	7.79515e-53	1.07296e-50	96.8291
chr1	5260101	5260150	8.71079e-45	8.58081e-43	51
chr1	5266551	5266600	1.42978e-10	3.14775e-09	15.9574
chr1	5266701	5266750	6.99712e-60	1.30307e-57	92.4022
chr1	5267851	5267900	0.000194029	0.0025308	18.1818
chr1	5268601	5268650	0.000159417	0.00210905	14.1176
chr1	5271651	5271700	6.0098e-09	1.19769e-07	18.4
chr1	5279301	5279350	1.65138e-14	4.4749e-13	30.1168
chr1	5288351	5288400	6.24763e-69	1.71309e-66	88.4892
chr1	5291351	5291400	7.18907e-06	0.000112437	16.4116
chr1	5300451	5300500	2.37423e-31	1.32081e-29	32.5975
chr1	5317451	5317500	3.86993e-23	1.53498e-21	28.6586
chr1	5317701	5317750	6.80669e-13	1.70385e-11	17.9248
chr1	5320451	5320500	5.57615e-12	1.32917e-10	46.3612
chr1	5324551	5324600	0.00563348	0.0499306	14.1212
chr1	5324601	5324650	4.99721e-23	1.97365e-21	73.0769
chr1	5324701	5324750	3.62848e-22	1.38154e-20	34.9346
chr1	5324751	5324800	1.60289e-40	1.32188e-38	36.0755
chr1	5324951	5325000	1.03704e-29	5.37833e-28	42.6966
chr1	5329701	5329750	1.50863e-20	5.36896e-19	25.2964
chr1	5331351	5331400	8.1493e-17	2.46457e-15	20.2073
chr1	5333201	5333250	1.14473e-77	4.45394e-75	85.5788
chr1	5342451	5342500	0.000431533	0.00528865	12.376
chr1	5342601	5342650	6.17616e-25	2.64041e-23	40.1639
chr1	5343551	5343600	1.02334e-21	3.82388e-20	46.4253
chr1	5343701	5343750	4.55532e-24	1.87938e-22	40.9962
chr1	5349151	5349200	1.87184e-25	8.17723e-24	18.1628
chr1	5372201	5372250	5.07602e-32	2.90557e-30	34.3868
chr1	5384901	5384950	1.30078e-07	2.36429e-06	40.6667
chr1	5390001	5390050	1.81699e-35	1.20257e-33	43.6495
chr1	5390551	5390600	1.92306e-27	9.10477e-26	50.3535
chr1	5391251	5391300	4.55592e-39	3.52386e-37	57.2727
chr1	5418301	5418350	2.14575e-26	9.74153e-25	44.1636
chr1	5419351	5419400	7.407e-21	2.67138e-19	28.8814
chr1	5419501	5419550	9.67764e-41	8.05272e-39	93.8272
chr1	5420451	5420500	1.3869e-24	5.84818e-23	23.1798
chr1	5420551	5420600	4.1673e-11	9.45842e-10	17.8378
chr1	5421251	5421300	3.8483e-33	2.30954e-31	24.6988
chr1	5423151	5423200	1.48424e-05	0.000224419	17.5824
chr1	5424851	5424900	1.38559e-09	2.87856e-08	31.8529
chr1	5435701	5435750	3.41831e-12	8.24328e-11	24.2047
chr1	5436151	5436200	2.26013e-61	4.48429e-59	95.8621
chr1	5436751	5436800	8.56478e-24	3.4928e-22	34.1708
chr1	5437351	5437400	2.85053e-09	5.80355e-08	15.4321
chr1	5438901	5438950	2.37203e-13	6.07207e-12	32.6797
chr1	5446401	5446450	1.17672e-06	1.98071e-05	20.7949
chr1	5451201	5451250	7.8523e-12	1.85684e-10	14.6114
chr1	5462751	5462800	5.42983e-74	1.83376e-71	86.8779
chr1	5464251	5464300	2.17711e-13	5.58328e-12	23.6364
chr1	5465551	5465600	4.96583e-07	8.62768e-06	14.8111
chr1	5467951	5468000	5.03089e-05	0.00071509	13.9055
chr1	5468501	5468550	5.68963e-05	0.000802688	16.4706
chr1	5468801	5468850	1.93042e-38	1.45222e-36	95.7746
chr1	5470001	5470050	8.14987e-12	1.92548e-10	17.4376
chr1	5473451	5473500	2.76228e-44	2.66666e-42	90.9091
chr1	5474151	5474200	4.68437e-49	5.50668e-47	87.3563
chr1	5474301	5474350	1.02372e-41	8.87443e-40	76.3158
chr1	5474951	5475000	5.3858e-05	0.000762195	17.0455
chr1	5482151	5482200	1.06122e-97	8.5087e-95	95.5556
chr1	5482501	5482550	3.79643e-13	9.62667e-12	35.3571
chr1	5482801	5482850	1.92773e-27	9.12496e-26	93.0233
chr1	5489901	5489950	6.33589e-50	7.72253e-48	62.9656
chr1	5490201	5490250	5.03269e-17	1.53583e-15	73.4694
chr1	5493401	5493450	8.89446e-19	2.93291e-17	38.6109
chr1	5496601	5496650	1.29752e-36	9.01415e-35	34.9442
chr1	5496801	5496850	5.88926e-30	3.08676e-28	76.3441
chr1	5497451	5497500	3.6569e-37	2.60419e-35	54.5314
chr1	5502201	5502250	1.09106e-40	9.06019e-39	96.3855
chr1	5502651	5502700	7.8009e-71	2.30814e-68	94.6565
chr1	5503201	5503250	1.0629e-15	3.05083e-14	47.9806
chr1	5505601	5505650	9.44215e-12	2.22208e-10	21.2329
chr1	5506901	5506950	2.15556e-33	1.30772e-31	83.6207
chr1	5507801	5507850	9.07708e-35	5.83896e-33	20.1483
chr1	5507851	5507900	8.89784e-24	3.62533e-22	23.9026
chr1	5522901	5522950	1.61955e-08	3.13843e-07	25.1963
chr1	5526351	5526400	2.3528e-14	6.32767e-13	30.0545
chr1	5526401	5526450	2.20692e-09	4.52632e-08	16.2294
chr1	5529851	5529900	8.51093e-18	2.68555e-16	29.81
chr1	5532651	5532700	1.41631e-16	4.23721e-15	25.7919
chr1	5533151	5533200	1.01365e-05	0.000156098	16.4348
chr1	5535751	5535800	4.8132e-23	1.90189e-21	14.1506
chr1	5536901	5536950	2.03247e-31	1.13364e-29	27.9461
chr1	5543901	5543950	1.16513e-18	3.82483e-17	24.3373
chr1	5544051	5544100	1.01278e-38	7.70874e-37	42.7126
chr1	5544351	5544400	7.49335e-49	8.72877e-47	37.4839
chr1	5544401	5544450	7.03637e-58	1.20378e-55	32.2464
chr1	5550851	5550900	4.06025e-05	0.000584347	13.2961
chr1	5552101	5552150	5.10254e-08	9.54797e-07	19.0398
chr1	5556051	5556100	1.2143e-20	4.33884e-19	50
chr1	5556501	5556550	6.78861e-240	1.69338e-235	87.1321
chr1	5556601	5556650	1.84195e-97	1.45861e-94	93.7363
chr1	5556701	5556750	1.44276e-07	2.6135e-06	12.8992
chr1	5566451	5566500	2.88927e-08	5.50418e-07	22.6645
chr1	5566651	5566700	4.3309e-51	5.55909e-49	85.9276
chr1	5566701	5566750	5.33636e-61	1.04265e-58	92.9825
chr1	5570101	5570150	2.52206e-09	5.15408e-08	48.6367
chr1	5571651	5571700	4.86131e-121	7.95164e-118	93.9163
chr1	5575551	5575600	5.90271e-39	4.54248e-37	46.9409
chr1	5578451	5578500	4.84158e-88	2.79776e-85	58.4862
chr1	5581451	5581500	2.37716e-16	7.03216e-15	48.1928
chr1	5582351	5582400	1.97384e-15	5.59308e-14	30.3602
chr1	5594251	5594300	6.20528e-36	4.18846e-34	72.8972
chr1	5594301	5594350	5.01661e-36	3.40198e-34	51.2319
chr1	5594401	5594450	1.82389e-133	4.33294e-130	99.6324
chr1	5594451	5594500	1.53477e-07	2.77437e-06	25.0791
chr1	5595751	5595800	9.9827e-14	2.60428e-12	22.0487
chr1	5598051	5598100	2.93382e-28	1.43682e-26	48.0593
chr1	5603801	5603850	0.00235498	0.0240963	12.2892
chr1	5606801	5606850	2.21412e-43	2.05591e-41	17.2928
chr1	5627201	5627250	2.73306e-31	1.5163e-29	89.6552
chr1	5627651	5627700	7.57822e-52	1.0058e-49	100
chr1	5630551	5630600	4.73361e-77	1.79965e-74	92.2156
chr1	5631051	5631100	0.00233233	0.0238918	17.3042
chr1	5657551	5657600	2.24859e-09	4.60907e-08	40.127
chr1	5663201	5663250	5.69666e-21	2.0659e-19	39.9722
chr1	5663301	5663350	8.51849e-07	1.45134e-05	36.3636
chr1	5663651	5663700	0.000636961	0.00754205	13.677
chr1	5669801	5669850	5.38301e-49	6.31391e-47	93.578
chr1	5671801	5671850	6.47081e-38	4.75786e-36	34.2037
chr1	5672301	5672350	2.47121e-77	9.52831e-75	95.2508
chr1	5672951	5673000	1.12825e-66	2.81904e-64	95.1716
chr1	5673001	5673050	2.61233e-23	1.04367e-21	43.9683
chr1	5674751	5674800	3.9429e-49	4.65027e-47	94.8454
chr1	5676551	5676600	7.99966e-12	1.89104e-10	16.0338
chr1	5676601	5676650	1.40691e-63	3.05464e-61	92.9134
chr1	5682151	5682200	5.03765e-11	1.13857e-09	22.3118
chr1	5682451	5682500	8.38904e-57	1.36721e-54	45.0482
chr1	5682751	5682800	6.50689e-12	1.545e-10	25.6637
chr1	5682801	5682850	5.85515e-16	1.70352e-14	71.4286
chr1	5694801	5694850	0.000394251	0.00486789	13.7707
chr1	5694951	5695000	5.12146e-06	8.12841e-05	12.5387
chr1	5695451	5695500	0.000468618	0.00570345	23.01
chr1	5697201	5697250	1.20096e-06	2.02015e-05	18.6129
chr1	5701251	5701300	5.70694e-133	1.32767e-129	92.963
chr1	5701651	5701700	1.33752e-40	1.1069e-38	93.4426
chr1	5706351	5706400	1.26545e-33	7.75732e-32	90.566
chr1	5710051	5710100	1.21074e-32	7.10011e-31	93.4426
chr1	5710251	5710300	3.62832e-40	2.94702e-38	91.6667
chr1	5710851	5710900	9.26114e-27	4.26595e-25	18.2232
chr1	5713151	5713200	7.98628e-51	1.01338e-48	86.6142
chr1	5718401	5718450	6.41733e-11	1.44083e-09	16.8603
chr1	5719051	5719100	1.19297e-28	5.93544e-27	35.3906
chr1	5722451	5722500	3.68836e-05	0.00053337	13.1663
chr1	5723351	5723400	3.5602e-12	8.57671e-11	32.4561
chr1	5725701	5725750	1.16529e-10	2.57849e-09	25.0377
chr1	5730851	5730900	1.52769e-71	4.65352e-69	88.0531
chr1	5730951	5731000	1.46422e-06	2.44481e-05	20.0361
chr1	5731051	5731100	1.18894e-96	9.15668e-94	85.0427
chr1	5731401	5731450	5.64152e-25	2.41633e-23	44.5906
chr1	5738351	5738400	1.5919e-31	8.92114e-30	12.5506
chr1	5741451	5741500	6.8534e-29	3.44221e-27	87.0968
chr1	5748551	5748600	3.34071e-20	1.17172e-18	39.4141
chr1	5750451	5750500	2.79393e-22	1.06955e-20	44.2243
chr1	5752101	5752150	1.97246e-29	1.01238e-27	46.6791
chr1	5758051	5758100	1.60109e-19	5.46163e-18	32.1208
chr1	5763301	5763350	2.41675e-46	2.54394e-44	72.028
chr1	5763351	5763400	3.16642e-09	6.42542e-08	19.0848
chr1	5763401	5763450	4.88323e-65	1.13604e-62	92.1986
chr1	5763451	5763500	0.000982272	0.0111489	14.2752
chr1	5763851	5763900	2.19722e-12	5.35761e-11	24.4825
chr1	5763901	5763950	4.34792e-67	1.1045e-64	44.7859
chr1	5764051	5764100	1.39946e-80	6.10351e-78	72.2461
chr1	5764101	5764150	4.37232e-227	8.17987e-223	92.1729
chr1	5781551	5781600	1.59415e-31	8.93318e-30	37.725
chr1	5782651	5782700	0.00269308	0.0270288	13.2463
chr1	5792851	5792900	2.88179e-13	7.34993e-12	27.7778
chr1	5794551	5794600	2.80844e-15	7.89697e-14	26.7327
chr1	5802201	5802250	3.67175e-05	0.000531083	21.5686
chr1	5803051	5803100	2.98647e-63	6.39296e-61	81.4208
chr1	5803501	5803550	1.35053e-09	2.8082e-08	22.1056
chr1	5806051	5806100	0.000620109	0.0073616	12.617
chr1	5822701	5822750	2.15999e-18	7.00241e-17	41.1765
chr1	5822751	5822800	8.76779e-37	6.14154e-35	76.699
chr1	5822801	5822850	1.60884e-11	3.73962e-10	23.6008
chr1	5822901	5822950	1.19672e-20	4.27807e-19	25.8898
chr1	5823101	5823150	3.66691e-34	2.30175e-32	75.1253
chr1	5823151	5823200	3.13919e-06	5.08787e-05	19.202
chr1	5827451	5827500	3.06015e-09	6.21679e-08	16.8925
chr1	5828001	5828050	7.26995e-24	2.97326e-22	40.4908
chr1	5828701	5828750	3.22628e-18	1.03742e-16	41.3903
chr1	5832401	5832450	2.02899e-32	1.17961e-30	57.4074
chr1	5832651	5832700	7.86223e-08	1.45201e-06	16.3191
chr1	5840701	5840750	7.59608e-15	2.09395e-13	16.4706
chr1	5847601	5847650	2.13432e-09	4.38164e-08	20.0911
chr1	5847951	5848000	2.2819e-21	8.41495e-20	27.5766
chr1	5848201	5848250	2.23459e-29	1.14444e-27	51.4618
chr1	5848601	5848650	1.24162e-11	2.9035e-10	63.6724
chr1	5854551	5854600	3.4109e-60	6.45382e-58	92.0635
chr1	5855201	5855250	3.26581e-20	1.14602e-18	32.4554
chr1	5862201	5862250	4.41383e-35	2.87489e-33	44.0383
chr1	5863151	5863200	8.10394e-48	9.01775e-46	67.3913
chr1	5863301	5863350	9.99328e-31	5.40566e-29	44.543
chr1	5863501	5863550	1.24711e-09	2.59819e-08	26.506
chr1	5868251	5868300	2.4332e-19	8.23197e-18	29.3691
chr1	5868301	5868350	1.00228e-63	2.19096e-61	64.2857
chr1	5868351	5868400	6.36431e-24	2.60906e-22	55.6522
chr1	5868701	5868750	0.000135653	0.00181523	17.2422
chr1	5883701	5883750	1.03294e-05	0.000158917	13.6364
chr1	5884151	5884200	2.92375e-09	5.94817e-08	20.9091
chr1	5884401	5884450	2.45474e-58	4.28861e-56	86.4183
chr1	5888901	5888950	0.000239972	0.00308237	12.5188
chr1	5889251	5889300	7.12378e-09	1.41211e-07	28.0782
chr1	5892701	5892750	9.13029e-12	2.15033e-10	40.1599
chr1	5893001	5893050	8.55636e-27	3.94637e-25	29.1096
chr1	5893051	5893100	3.21842e-13	8.18851e-12	33.2109
chr1	5893151	5893200	0.00038115	0.00471852	12.3899
chr1	5896601	5896650	3.06934e-07	5.42069e-06	22.165
chr1	5897301	5897350	1.58674e-27	7.53952e-26	62.3118
chr1	5897601	5897650	6.66684e-30	3.48556e-28	36.2763
chr1	5902801	5902850	1.17671e-31	6.63539e-30	66.2245
chr1	5906701	5906750	4.97904e-16	1.4529e-14	32.6389
chr1	5909751	5909800	4.33322e-37	3.07631e-35	42.6471
chr1	5911501	5911550	2.40034e-49	2.85723e-47	71.5278
chr1	5911801	5911850	2.73951e-66	6.7344e-64	89.5706
chr1	5911851	5911900	3.48575e-18	1.11937e-16	30.4013
chr1	5918051	5918100	3.25122e-05	0.000473207	15.2759
chr1	5919051	5919100	5.54641e-05	0.000783579	14.3748
chr1	5919651	5919700	1.1897e-06	2.00182e-05	33.3723
chr1	5926351	5926400	1.26093e-56	2.0402e-54	93.0281
chr1	5929101	5929150	2.46459e-17	7.62513e-16	37.9759
chr1	5938201	5938250	4.91713e-10	1.049e-08	29.5238
chr1	5939101	5939150	1.33036e-26	6.08776e-25	92.8571
chr1	5939851	5939900	3.19849e-17	9.8489e-16	52.652
chr1	5946151	5946200	0.000593605	0.00707647	23.2271
chr1	5949651	5949700	1.78059e-54	2.62254e-52	56.8627
chr1	5950801	5950850	4.13462e-62	8.45951e-60	93.9655
chr1	5951001	5951050	8.29822e-24	3.38533e-22	27.3487
chr1	5951751	5951800	9.29873e-07	1.579e-05	13.8816
chr1	5953751	5953800	3.6683e-18	1.1766e-16	31.3016
chr1	5954051	5954100	8.23096e-65	1.89523e-62	90.5109
chr1	5954151	5954200	8.02777e-87	4.39033e-84	98.9071
chr1	5954301	5954350	7.08226e-62	1.43498e-59	95.3125
chr1	5955101	5955150	3.92067e-198	4.63257e-194	90.721
chr1	5960551	5960600	0.000335281	0.0041931	18.0171
chr1	5960651	5960700	0.000408281	0.00502619	19.3826
chr1	5963351	5963400	1.94002e-41	1.66473e-39	66.8639
chr1	5963401	5963450	9.17099e-05	0.00125752	13.3363
chr1	5963451	5963500	4.42039e-60	8.30092e-58	51.3714
chr1	5963651	5963700	1.74473e-60	3.34493e-58	43.6772
chr1	5973351	5973400	0.00255796	0.0258562	21.7458
chr1	5973651	5973700	0.000299322	0.00377849	19.8896
chr1	5973801	5973850	0.00115599	0.0128963	23.2339
chr1	5973851	5973900	4.98002e-07	8.65117e-06	21.114
chr1	5977401	5977450	0.000819993	0.00947791	26.9401
chr1	5987651	5987700	1.12984e-15	3.23842e-14	36.7557
chr1	5994801	5994850	9.57043e-07	1.62321e-05	19.4805
chr1	6001851	6001900	1.22289e-50	1.53889e-48	93.5185
chr1	6007701	6007750	1.87516e-07	3.36799e-06	20.1563
chr1	6008301	6008350	1.52413e-38	1.15111e-36	66.1871
chr1	6008501	6008550	7.50738e-84	3.69606e-81	93.4075
chr1	6014601	6014650	0.00481067	0.0438834	14.9031
chr1	6014701	6014750	7.37318e-14	1.93554e-12	49.024
chr1	6015851	6015900	3.93201e-18	1.25988e-16	50
chr1	6020901	6020950	0.000114863	0.00155273	12.4924
chr1	6028051	6028100	1.05194e-113	1.37702e-110	94.2966
chr1	6030801	6030850	1.89911e-38	1.42902e-36	66.6667
chr1	6031001	6031050	5.87043e-33	3.49138e-31	75.5486
chr1	6031101	6031150	1.8083e-08	3.49117e-07	16.3265
chr1	6033401	6033450	1.21309e-17	3.80041e-16	31.8471
chr1	6038401	6038450	1.15743e-42	1.04386e-40	71.2923
chr1	6038501	6038550	1.99272e-47	2.18387e-45	93.0873
chr1	6043051	6043100	0.00200002	0.0209121	16.6204
chr1	6044751	6044800	3.08763e-08	5.86799e-07	23.2877
chr1	6045201	6045250	0.000951807	0.0108382	20.6297
chr1	6047401	6047450	1.62346e-36	1.12351e-34	86.4865
chr1	6048701	6048750	2.27038e-35	1.4957e-33	96.1039
chr1	6049501	6049550	1.71053e-12	4.19492e-11	39.3258
chr1	6049701	6049750	0.000690712	0.00811484	18.371
chr1	6049851	6049900	1.10037e-38	8.36121e-37	88
chr1	6050751	6050800	0.000154279	0.0020456	13.578
chr1	6050951	6051000	2.06589e-14	5.5709e-13	12.32
chr1	6059001	6059050	3.64443e-13	9.25038e-12	15.8719
chr1	6059351	6059400	4.43869e-11	1.00612e-09	14.0426
chr1	6061701	6061750	6.30564e-61	1.22883e-58	58.3051
chr1	6067201	6067250	2.1869e-16	6.48108e-15	29.5104
chr1	6067301	6067350	0.000535391	0.00643997	14.2478
chr1	6068751	6068800	8.47042e-09	1.67071e-07	27.8481
chr1	6069451	6069500	1.12772e-36	7.85824e-35	29.4704
chr1	6071701	6071750	5.56904e-29	2.80734e-27	54.8718
chr1	6071851	6071900	3.08843e-21	1.13265e-19	47.3333
chr1	6072201	6072250	9.45091e-07	1.60399e-05	22.3793
chr1	6072401	6072450	1.06303e-90	6.74154e-88	94.7674
chr1	6083551	6083600	7.66992e-32	4.3595e-30	46.6609
chr1	6083701	6083750	1.33706e-07	2.42806e-06	12.38
chr1	6084951	6085000	1.37615e-23	5.56132e-22	33.0054
chr1	6088701	6088750	1.27436e-28	6.33391e-27	83.0508
chr1	6095701	6095750	4.81176e-34	3.00525e-32	54.8021
chr1	6095851	6095900	3.65518e-57	6.03816e-55	96.0784
chr1	6097851	6097900	2.06609e-38	1.55259e-36	62.3526
chr1	6104101	6104150	0.000877774	0.0100772	24.286
chr1	6110551	6110600	5.74163e-14	1.5157e-12	39.2293
chr1	6110801	6110850	1.26335e-23	5.11281e-22	29.7331
chr1	6111301	6111350	3.95452e-36	2.6923e-34	69.5297
chr1	6128151	6128200	7.12032e-16	2.06259e-14	39.6226
chr1	6135751	6135800	3.63081e-100	3.17165e-97	60.469
chr1	6146701	6146750	1.44032e-06	2.40593e-05	26.6023
chr1	6146751	6146800	0.00387261	0.0366669	16.8466
chr1	6148501	6148550	0.0012562	0.0138873	12.2655
chr1	6162301	6162350	1.35108e-43	1.26554e-41	79.646
chr1	6162401	6162450	2.68059e-08	5.11934e-07	28.8552
chr1	6162451	6162500	2.50397e-14	6.72518e-13	25.5828
chr1	6162801	6162850	9.89003e-07	1.67542e-05	14.4189
chr1	6186301	6186350	3.33366e-10	7.18635e-09	12.4908
chr1	6187951	6188000	1.22179e-48	1.40807e-46	40.7676
[truncated: 35,126 more rows]

## Sheet: 2. CG_l_dme_hypo
chromosome	start	end	pvalue	qvalue	methylation_difference
chr1	6501	6550	2.40099e-23	9.60523e-22	-50.7812
chr1	22901	22950	1.00035e-13	2.60949e-12	-12.618
chr1	23401	23450	8.1593e-07	1.3921e-05	-15.0442
chr1	23601	23650	1.57469e-10	3.45678e-09	-43.3761
chr1	24151	24200	8.30381e-49	9.64782e-47	-86.8743
chr1	28201	28250	4.28085e-77	1.63097e-74	-93.073
chr1	28301	28350	1.37483e-06	2.30068e-05	-13.3961
chr1	29501	29550	7.45575e-52	9.89836e-50	-34.4295
chr1	30901	30950	0.00010189	0.00138767	-17.6587
chr1	34301	34350	7.6869e-09	1.52068e-07	-27.5105
chr1	34801	34850	0.000471937	0.00574027	-17.5426
chr1	52901	52950	2.14876e-35	1.41756e-33	-19.9229
chr1	69551	69600	0.000709491	0.00831491	-16.3423
chr1	70801	70850	3.0501e-12	7.37516e-11	-41.1542
chr1	72301	72350	9.21594e-45	9.06649e-43	-65.3595
chr1	92651	92700	5.01072e-28	2.4275e-26	-48.186
chr1	93901	93950	3.66479e-10	7.88106e-09	-21.4541
chr1	97851	97900	2.96221e-30	1.57195e-28	-85.0746
chr1	109451	109500	1.18883e-51	1.56309e-49	-50.7511
chr1	122501	122550	6.02655e-53	8.3323e-51	-89.359
chr1	124101	124150	9.99086e-45	9.81487e-43	-92.3913
chr1	125001	125050	2.87324e-52	3.86947e-50	-92.9293
chr1	126451	126500	0.00158388	0.0170591	-13.9498
chr1	136551	136600	1.03035e-21	3.84978e-20	-46.7077
chr1	136601	136650	1.66104e-07	2.99453e-06	-36.1429
chr1	159151	159200	6.69576e-35	4.33073e-33	-34.7533
chr1	160351	160400	5.88418e-31	3.21586e-29	-46.1315
chr1	160751	160800	1.36917e-39	1.08403e-37	-42.3284
chr1	163551	163600	1.91034e-12	4.67255e-11	-18.901
chr1	164001	164050	1.2226e-23	4.95127e-22	-34.2306
chr1	164051	164100	6.8098e-08	1.26323e-06	-20.3335
chr1	164201	164250	0.000114195	0.00154435	-11.7518
chr1	164301	164350	1.98754e-09	4.08881e-08	-20.9544
chr1	164501	164550	4.89075e-07	8.50168e-06	-23.7001
chr1	187651	187700	8.8291e-68	2.31017e-65	-94.6429
chr1	196201	196250	2.16091e-07	3.86298e-06	-15.8554
chr1	197251	197300	2.41979e-23	9.67785e-22	-21.692
chr1	199901	199950	9.81343e-44	9.25384e-42	-63.5247
chr1	199951	200000	6.16989e-24	2.53178e-22	-39.8597
chr1	211451	211500	2.93359e-38	2.18891e-36	-23.9615
chr1	215151	215200	3.14737e-05	0.000458954	-18.3014
chr1	233501	233550	9.85867e-82	4.50987e-79	-97.6923
chr1	235901	235950	8.613e-10	1.81181e-08	-33.0838
chr1	235951	236000	2.42722e-10	5.27146e-09	-24.3041
chr1	240051	240100	2.44838e-07	4.35695e-06	-17.3507
chr1	240101	240150	2.90377e-32	1.67668e-30	-47.8675
chr1	240251	240300	2.51109e-18	8.11954e-17	-44.9367
chr1	240601	240650	1.84627e-16	5.49045e-15	-39.5372
chr1	241351	241400	1.99796e-11	4.61688e-10	-34.9827
chr1	241951	242000	2.67071e-06	4.35847e-05	-26.8449
chr1	242401	242450	2.08797e-60	3.98765e-58	-41.0754
chr1	264251	264300	5.92285e-05	0.000833732	-18.1835
chr1	272501	272550	6.2489e-09	1.2441e-07	-40.6656
chr1	275201	275250	3.48336e-19	1.16993e-17	-45.6522
chr1	276051	276100	3.23729e-24	1.34363e-22	-35.1845
chr1	278701	278750	5.21038e-24	2.14452e-22	-31.6384
chr1	278751	278800	3.31051e-07	5.83e-06	-16.3175
chr1	279651	279700	3.85443e-30	2.03736e-28	-83.9286
chr1	285451	285500	1.47649e-52	2.01165e-50	-98.6842
chr1	285851	285900	4.5208e-05	0.000646712	-11.6943
chr1	287251	287300	8.71667e-06	0.000135193	-18.2111
chr1	287501	287550	7.31003e-06	0.000114231	-28.0198
chr1	288901	288950	1.71802e-30	9.21059e-29	-46.0628
chr1	295201	295250	2.36692e-16	7.00303e-15	-32.7749
chr1	306201	306250	1.33626e-07	2.42666e-06	-18.5841
chr1	306251	306300	4.96393e-06	7.89026e-05	-23.0771
chr1	317101	317150	8.9252e-31	4.83957e-29	-44.5023
chr1	319151	319200	3.41246e-68	9.06622e-66	-90.1515
chr1	319451	319500	1.09684e-40	9.10735e-39	-83.1683
chr1	319501	319550	4.22262e-27	1.97043e-25	-46.6941
chr1	319701	319750	1.14874e-07	2.09735e-06	-18.9365
chr1	325751	325800	6.55807e-19	2.17552e-17	-29.1742
chr1	327251	327300	2.31747e-06	3.80239e-05	-23.5478
chr1	327551	327600	1.21496e-05	0.000185518	-23.5495
chr1	330201	330250	2.31542e-11	5.33098e-10	-29.7348
chr1	330451	330500	4.90254e-36	3.32663e-34	-23.6742
chr1	332251	332300	2.88309e-79	1.19751e-76	-94.4828
chr1	332301	332350	3.87836e-52	5.1966e-50	-88.5086
chr1	332351	332400	5.78307e-33	3.44193e-31	-43.9306
chr1	333451	333500	6.47082e-40	5.204e-38	-93.6709
chr1	333951	334000	2.66951e-42	2.37184e-40	-84.1889
chr1	334451	334500	1.4561e-81	6.61395e-79	-94.1176
chr1	334651	334700	0.00243347	0.0247784	-12.58
chr1	334951	335000	2.91941e-43	2.69798e-41	-50.2929
chr1	338201	338250	3.18046e-73	1.04235e-70	-90.2778
chr1	338451	338500	1.91582e-05	0.000286104	-12.7359
chr1	348401	348450	7.28875e-06	0.00011392	-11.7686
chr1	349301	349350	0.000111843	0.00151423	-11.8689
chr1	350451	350500	4.98509e-22	1.88623e-20	-61.4751
chr1	358851	358900	1.39027e-72	4.43014e-70	-49.5913
chr1	376101	376150	1.01162e-34	6.49253e-33	-41.9608
chr1	376151	376200	3.57819e-61	7.05115e-59	-82.6886
chr1	377651	377700	1.18763e-57	2.00846e-55	-94.1748
chr1	379401	379450	0.000207534	0.00269411	-18.0303
chr1	380651	380700	1.09472e-11	2.5676e-10	-24.9294
chr1	381501	381550	4.90054e-61	9.5938e-59	-97.3451
chr1	384951	385000	4.87072e-12	1.16482e-10	-30.9459
chr1	390251	390300	9.88564e-20	3.40139e-18	-37.7476
chr1	390801	390850	1.98445e-24	8.31717e-23	-52.9163
chr1	392851	392900	1.22463e-31	6.89906e-30	-62.0284
chr1	393601	393650	1.84485e-05	0.000276019	-13.9516
chr1	395501	395550	1.71424e-30	9.19088e-29	-70.7547
chr1	395551	395600	9.41339e-42	8.17366e-40	-64.0946
chr1	395601	395650	2.77841e-36	1.90357e-34	-82.0513
chr1	395701	395750	7.60991e-32	4.32566e-30	-77.9298
chr1	398351	398400	1.57123e-20	5.58861e-19	-37.5601
chr1	405251	405300	1.83566e-10	4.01358e-09	-34.3049
chr1	406201	406250	2.90921e-44	2.80579e-42	-78.4483
chr1	406301	406350	3.50935e-60	6.63311e-58	-95.2381
chr1	407051	407100	3.14361e-48	3.56344e-46	-81.4159
chr1	440301	440350	2.49286e-25	1.08369e-23	-23.1356
chr1	443751	443800	5.20662e-38	3.84248e-36	-84.2037
chr1	450001	450050	8.62376e-29	4.31355e-27	-43.2009
chr1	450051	450100	3.12042e-55	4.74134e-53	-81.0199
chr1	460851	460900	3.62367e-10	7.79507e-09	-35.5899
chr1	491051	491100	5.77055e-70	1.64402e-67	-91.3793
chr1	491251	491300	4.48701e-46	4.67006e-44	-84.7059
chr1	493051	493100	0.000207573	0.00269458	-13.4613
chr1	493451	493500	5.63359e-19	1.8741e-17	-27.5332
chr1	493501	493550	5.43242e-15	1.50844e-13	-29.8178
chr1	518651	518700	1.40332e-53	1.99237e-51	-43.3407
chr1	524301	524350	6.57414e-05	0.000919844	-28.1068
chr1	524351	524400	4.02803e-26	1.80849e-24	-73.5632
chr1	524501	524550	4.15122e-19	1.38926e-17	-45.4631
chr1	524701	524750	1.76148e-83	8.5457e-81	-47.4852
chr1	526701	526750	2.63373e-61	5.21633e-59	-77.1078
chr1	530751	530800	1.82079e-11	4.21746e-10	-16.4074
chr1	530851	530900	2.67827e-32	1.54847e-30	-36.2048
chr1	557151	557200	6.60022e-07	1.13481e-05	-12.0968
chr1	560201	560250	4.97994e-09	9.97429e-08	-21.0719
chr1	571301	571350	4.00257e-28	1.94834e-26	-42.9607
chr1	571401	571450	9.06568e-05	0.00124424	-11.7021
chr1	571451	571500	1.08246e-12	2.68462e-11	-42.1053
chr1	571501	571550	7.41658e-10	1.5666e-08	-21.7453
chr1	571601	571650	0.00348301	0.0335777	-15.8226
chr1	576551	576600	8.80014e-15	2.41748e-13	-23.4391
chr1	576701	576750	3.42223e-08	6.48332e-07	-27.4664
chr1	577351	577400	3.76619e-23	1.49456e-21	-40.8775
chr1	584301	584350	2.71159e-08	5.176e-07	-25.0219
chr1	584451	584500	8.26113e-45	8.14411e-43	-73.8806
chr1	602151	602200	2.21009e-07	3.94776e-06	-31.8182
chr1	627801	627850	1.10203e-07	2.01409e-06	-15.8864
chr1	645401	645450	7.38612e-06	0.000115356	-29.3945
chr1	648151	648200	1.0129e-25	4.47429e-24	-42.8571
chr1	648301	648350	3.05501e-30	1.62062e-28	-48.7838
chr1	648401	648450	8.35677e-21	3.00764e-19	-40.367
chr1	656901	656950	1.80114e-19	6.12845e-18	-39.1243
chr1	659901	659950	5.45869e-06	8.64029e-05	-21.4613
chr1	662901	662950	1.71575e-29	8.82539e-28	-45.5882
chr1	668801	668850	6.07628e-09	1.21056e-07	-19.6262
chr1	673951	674000	8.4257e-11	1.87893e-09	-20.995
chr1	674201	674250	8.28615e-12	1.95665e-10	-32.5097
chr1	674301	674350	1.31446e-24	5.54822e-23	-37.5887
chr1	675251	675300	2.37495e-40	1.94306e-38	-83.4865
chr1	684251	684300	1.64107e-40	1.35299e-38	-94.1176
chr1	688151	688200	5.46298e-22	2.06332e-20	-21.2505
chr1	690801	690850	3.96213e-09	7.98633e-08	-27.6184
chr1	690851	690900	7.96701e-06	0.00012402	-27.2364
chr1	694651	694700	1.41761e-15	4.04463e-14	-21.4809
chr1	702451	702500	6.34543e-11	1.42522e-09	-38.0254
chr1	702501	702550	1.85899e-08	3.58595e-07	-16.8421
chr1	702651	702700	5.56283e-43	5.0787e-41	-75.5102
chr1	704651	704700	1.80685e-30	9.68108e-29	-34.3056
chr1	708251	708300	8.87218e-50	1.07259e-47	-87.8505
chr1	712951	713000	2.19577e-31	1.22282e-29	-43.167
chr1	713501	713550	3.66874e-25	1.58406e-23	-91.8919
chr1	714301	714350	2.1687e-43	2.01458e-41	-96.2746
chr1	715151	715200	3.09953e-114	4.1481e-111	-89.6334
chr1	715951	716000	1.30451e-50	1.63838e-48	-51.1917
chr1	718151	718200	6.1376e-06	9.66583e-05	-19.3096
chr1	718201	718250	8.00553e-07	1.36703e-05	-16.0306
chr1	718401	718450	9.86174e-07	1.67085e-05	-12.3207
chr1	719051	719100	0.000942726	0.0107449	-20.8832
chr1	719801	719850	1.66267e-35	1.10206e-33	-41.7557
chr1	721451	721500	5.14972e-51	6.59033e-49	-93.9759
chr1	723851	723900	3.00862e-06	4.88515e-05	-30.6122
chr1	731801	731850	4.65023e-61	9.11966e-59	-74.8871
chr1	731901	731950	1.04693e-18	3.44337e-17	-34.8694
chr1	732201	732250	4.16346e-08	7.84254e-07	-35.2273
chr1	732701	732750	9.35501e-88	5.32706e-85	-54.8145
chr1	735351	735400	6.07421e-29	3.0577e-27	-61.5464
chr1	742951	743000	5.54527e-75	1.9528e-72	-89.9225
chr1	743501	743550	1.26014e-09	2.62406e-08	-23.9588
chr1	744401	744450	3.64972e-10	7.84959e-09	-16.7763
chr1	744701	744750	1.55831e-13	4.02289e-12	-37.2031
chr1	745101	745150	2.29902e-46	2.42201e-44	-38.4858
chr1	754151	754200	1.06738e-40	8.86767e-39	-26.7142
chr1	761601	761650	3.81127e-05	0.000550429	-14.7059
chr1	763601	763650	3.34382e-29	1.70137e-27	-31.6022
chr1	763651	763700	4.79236e-30	2.52199e-28	-100
chr1	764101	764150	2.53586e-28	1.24478e-26	-94.2029
chr1	764751	764800	2.50072e-19	8.45688e-18	-36.7923
chr1	776901	776950	1.54378e-26	7.04425e-25	-38.2248
chr1	776951	777000	2.74135e-47	2.99007e-45	-49.345
chr1	778451	778500	8.60396e-14	2.25139e-12	-40.9816
chr1	778901	778950	7.94091e-35	5.12095e-33	-95.5224
chr1	779201	779250	6.86945e-20	2.37891e-18	-35.5372
chr1	779801	779850	4.51117e-12	1.08044e-10	-47.3602
chr1	783951	784000	8.59839e-05	0.00118438	-18.8972
chr1	796001	796050	3.17252e-07	5.59598e-06	-17.8913
chr1	806701	806750	1.46139e-47	1.61121e-45	-89.8876
chr1	810451	810500	0.000170447	0.00224331	-12.5178
chr1	814451	814500	4.267e-76	1.5608e-73	-72.1698
chr1	815251	815300	2.80521e-62	5.76976e-60	-71.0227
chr1	827751	827800	3.31416e-20	1.16263e-18	-39.3633
chr1	829051	829100	3.67643e-68	9.75022e-66	-95.9658
chr1	832651	832700	1.32295e-05	0.000201207	-17.9321
chr1	834651	834700	8.50945e-41	7.10107e-39	-90
chr1	834951	835000	5.10947e-36	3.46391e-34	-44.4984
chr1	838901	838950	0.000596232	0.00710458	-12.3862
chr1	839951	840000	0.00163319	0.0175215	-14.2716
chr1	847201	847250	7.6993e-26	3.41615e-24	-28.8557
chr1	847251	847300	4.17318e-14	1.10879e-12	-33.1871
chr1	847351	847400	1.40121e-33	8.56965e-32	-62.7521
chr1	847401	847450	5.97313e-135	1.46154e-131	-63.4615
chr1	847451	847500	3.68468e-53	5.14514e-51	-43.9401
chr1	847501	847550	8.30379e-16	2.39729e-14	-37.6068
chr1	847551	847600	1.87342e-07	3.36513e-06	-18.6047
chr1	847651	847700	4.52083e-20	1.57805e-18	-59.0225
chr1	847751	847800	5.65023e-147	1.89324e-143	-57.6271
chr1	847801	847850	9.48665e-69	2.57574e-66	-57.0321
chr1	847851	847900	9.45504e-43	8.55304e-41	-37.3856
chr1	847901	847950	1.20406e-71	3.68021e-69	-45.1791
chr1	847951	848000	1.45008e-60	2.78896e-58	-47.7564
chr1	848001	848050	2.86078e-39	2.23239e-37	-40.8654
chr1	848051	848100	9.61051e-24	3.90932e-22	-33.8658
chr1	849251	849300	3.87621e-28	1.88806e-26	-57.5463
chr1	855951	856000	4.7385e-35	3.0839e-33	-81.8959
chr1	862201	862250	3.92963e-53	5.47865e-51	-39.3939
chr1	862501	862550	4.82724e-84	2.38572e-81	-97.3451
chr1	867051	867100	3.22284e-31	1.78197e-29	-37.6206
chr1	870251	870300	4.11779e-60	7.75375e-58	-85.3103
chr1	878801	878850	6.45435e-08	1.19915e-06	-27.7778
chr1	879601	879650	1.28389e-08	2.50424e-07	-35.7753
chr1	882051	882100	8.54048e-10	1.79706e-08	-21.6049
chr1	882201	882250	3.24644e-63	6.93293e-61	-90.6542
chr1	885601	885650	0.000684638	0.00805064	-13.8024
chr1	885751	885800	8.38785e-45	8.26632e-43	-49.7111
chr1	886301	886350	0.00325495	0.0317296	-11.6399
chr1	891251	891300	8.59421e-18	2.71144e-16	-31.9252
chr1	891801	891850	6.10866e-54	8.81073e-52	-89.4231
chr1	891851	891900	7.36639e-19	2.43781e-17	-42.0561
chr1	895101	895150	4.37248e-100	3.80472e-97	-48.5363
chr1	895251	895300	6.21835e-46	6.43622e-44	-28.2003
chr1	910751	910800	6.82141e-17	2.06988e-15	-38.9358
chr1	910801	910850	4.7202e-16	1.3789e-14	-37.4434
chr1	935501	935550	2.45442e-45	2.47398e-43	-97.6471
chr1	935601	935650	2.73711e-20	9.63323e-19	-36.8701
chr1	939301	939350	2.95548e-07	5.22681e-06	-19.2457
chr1	939451	939500	0.00100249	0.0113529	-12.1899
chr1	962801	962850	2.05858e-34	1.30468e-32	-31.4623
chr1	962901	962950	6.66479e-15	1.84232e-13	-21.062
chr1	963401	963450	1.29725e-06	2.17609e-05	-23.0694
chr1	963501	963550	0.000625025	0.00741336	-18.1818
chr1	963551	963600	9.17554e-08	1.68648e-06	-27.1186
chr1	963651	963700	0.000454714	0.00554792	-19.8232
chr1	964251	964300	6.99611e-31	3.80965e-29	-43.4582
chr1	965251	965300	3.1877e-22	1.21712e-20	-46.5664
chr1	965751	965800	3.52358e-10	7.58648e-09	-30.137
chr1	980401	980450	2.10943e-30	1.1264e-28	-22.1111
chr1	981401	981450	3.7626e-05	0.000543723	-14.8342
chr1	998201	998250	9.71625e-10	2.03816e-08	-14.8894
chr1	998251	998300	1.47939e-15	4.21569e-14	-37.8653
chr1	1008351	1008400	2.06671e-06	3.40839e-05	-11.6425
chr1	1017201	1017250	4.14479e-34	2.59645e-32	-43.2296
chr1	1026751	1026800	4.96346e-158	2.34588e-154	-90.3427
chr1	1035451	1035500	4.345e-27	2.02649e-25	-65
chr1	1038901	1038950	5.79699e-34	3.60704e-32	-77.1084
chr1	1039251	1039300	5.66961e-09	1.1316e-07	-18.1685
chr1	1041951	1042000	4.35443e-10	9.32126e-09	-27.2727
chr1	1042101	1042150	0.00017391	0.00228587	-14.9764
chr1	1046501	1046550	6.71636e-46	6.94048e-44	-41.3194
chr1	1046651	1046700	0.00545887	0.0486653	-16.2684
chr1	1047601	1047650	8.94475e-18	2.81907e-16	-38.9632
chr1	1048651	1048700	2.153e-05	0.00031995	-26.3742
chr1	1048701	1048750	3.36629e-15	9.43483e-14	-74.6633
chr1	1055701	1055750	6.19974e-55	9.30063e-53	-86.3158
chr1	1058801	1058850	6.21023e-21	2.24806e-19	-28.6352
chr1	1063301	1063350	5.22188e-43	4.77665e-41	-32.6829
chr1	1065301	1065350	2.52348e-07	4.48622e-06	-26.8522
chr1	1065401	1065450	0.000160473	0.00212199	-13.6
chr1	1065501	1065550	9.04774e-08	1.6636e-06	-13.3156
chr1	1066151	1066200	7.49194e-17	2.26875e-15	-25.7889
chr1	1066701	1066750	3.74741e-31	2.06604e-29	-51.1315
chr1	1069101	1069150	1.69478e-23	6.82013e-22	-40.8851
chr1	1070301	1070350	7.13579e-34	4.42139e-32	-36.0488
chr1	1074851	1074900	5.35727e-11	1.20866e-09	-12.2416
chr1	1074901	1074950	3.86708e-12	9.29456e-11	-30.786
chr1	1074951	1075000	5.66542e-09	1.13079e-07	-24.7969
chr1	1075151	1075200	2.60836e-24	1.08737e-22	-77.0492
chr1	1075351	1075400	0.000756755	0.00881398	-18.7419
chr1	1076201	1076250	7.99514e-108	8.90771e-105	-83.8583
chr1	1076601	1076650	1.24596e-48	1.435e-46	-89.5238
chr1	1076651	1076700	5.21661e-25	2.23786e-23	-25.1046
chr1	1077001	1077050	0.000136839	0.00182973	-14.7913
chr1	1088151	1088200	1.47099e-48	1.68854e-46	-94.3684
chr1	1088801	1088850	0.00256282	0.0258966	-11.9601
chr1	1089551	1089600	1.88983e-36	1.30473e-34	-61.6284
chr1	1091301	1091350	4.43893e-27	2.06868e-25	-80.8824
chr1	1095251	1095300	1.59482e-36	1.10394e-34	-86.0131
chr1	1098601	1098650	4.77696e-19	1.59415e-17	-40.2162
chr1	1099151	1099200	4.34529e-05	0.000623183	-13.1962
chr1	1107051	1107100	0.000474108	0.00576403	-11.6707
chr1	1113751	1113800	0.00326301	0.0317957	-12.8788
chr1	1118401	1118450	1.45491e-24	6.12981e-23	-52.6508
chr1	1119401	1119450	0.00193912	0.0203536	-13.5122
chr1	1126601	1126650	8.34236e-32	4.73392e-30	-39.4366
chr1	1126651	1126700	5.86439e-12	1.39576e-10	-26.6567
chr1	1127301	1127350	4.0107e-11	9.11151e-10	-17.2992
chr1	1149901	1149950	1.07814e-36	7.51916e-35	-27.6042
chr1	1150251	1150300	2.03326e-102	1.88622e-99	-94.9721
chr1	1150751	1150800	3.82969e-12	9.20764e-11	-30.6717
chr1	1150851	1150900	2.58992e-41	2.21162e-39	-44.6009
chr1	1150951	1151000	1.96285e-10	4.2853e-09	-32.795
chr1	1151651	1151700	6.50567e-18	2.0631e-16	-36.4196
chr1	1152551	1152600	5.29989e-58	9.1087e-56	-47.9365
chr1	1163701	1163750	5.85408e-05	0.000824615	-19.4257
chr1	1179701	1179750	5.15831e-08	9.6491e-07	-12.7424
chr1	1180201	1180250	3.30521e-09	6.69948e-08	-20.7811
chr1	1180451	1180500	1.99485e-43	1.85519e-41	-100
chr1	1180601	1180650	2.60039e-16	7.68114e-15	-51.5249
chr1	1180651	1180700	6.37001e-07	1.09663e-05	-36.0643
chr1	1180951	1181000	1.25042e-31	7.04128e-30	-51.1259
chr1	1184101	1184150	3.90215e-97	3.05504e-94	-88.4
chr1	1184151	1184200	9.86555e-152	3.86866e-148	-86.1736
chr1	1184201	1184250	1.87289e-79	7.82622e-77	-86.9863
chr1	1184301	1184350	8.89289e-16	2.56267e-14	-77.5
chr1	1185851	1185900	1.14893e-27	5.49148e-26	-43.385
chr1	1186051	1186100	3.80039e-09	7.66994e-08	-19.9165
chr1	1190351	1190400	7.9454e-42	6.92042e-40	-30.4878
chr1	1192801	1192850	3.49884e-10	7.53447e-09	-17.887
chr1	1193251	1193300	2.80953e-14	7.52626e-13	-13.6531
chr1	1200401	1200450	2.36277e-20	8.33731e-19	-29.0187
chr1	1200651	1200700	5.8731e-19	1.95255e-17	-47.2222
chr1	1205951	1206000	4.07343e-34	2.55246e-32	-48
chr1	1215401	1215450	4.82695e-15	1.34289e-13	-12.5624
chr1	1231001	1231050	5.10727e-18	1.62826e-16	-24.4636
chr1	1236001	1236050	4.12371e-30	2.17662e-28	-46.7626
chr1	1242451	1242500	0.000151814	0.00201568	-14.7059
chr1	1248501	1248550	1.58984e-19	5.4245e-18	-34.1479
chr1	1259951	1260000	1.45009e-05	0.000219514	-13.5214
chr1	1260101	1260150	3.44246e-08	6.52053e-07	-23.4894
chr1	1260351	1260400	1.44932e-05	0.000219413	-21.9408
chr1	1264651	1264700	5.92637e-45	5.87532e-43	-76.3122
chr1	1264701	1264750	1.12792e-52	1.54283e-50	-79.4643
chr1	1268801	1268850	8.15384e-07	1.39125e-05	-20.2574
chr1	1271851	1271900	7.30189e-71	2.16191e-68	-71.0351
chr1	1293751	1293800	2.97281e-29	1.51603e-27	-11.7188
chr1	1297501	1297550	3.84337e-64	8.58115e-62	-86.6142
chr1	1297951	1298000	2.34074e-11	5.38817e-10	-24.355
chr1	1298001	1298050	1.9193e-22	7.40475e-21	-76.0777
chr1	1298351	1298400	1.44726e-29	7.4666e-28	-79.8179
chr1	1318201	1318250	6.37411e-15	1.76387e-13	-29.6135
chr1	1318501	1318550	1.23718e-12	3.05745e-11	-24.4537
chr1	1319001	1319050	8.52409e-62	1.72091e-59	-57.0312
chr1	1319351	1319400	6.96379e-49	8.12561e-47	-45.0199
chr1	1320001	1320050	1.89204e-42	1.69211e-40	-39.4636
chr1	1320151	1320200	0.00118396	0.0131764	-15.1208
chr1	1327051	1327100	7.69918e-74	2.58655e-71	-88.4615
chr1	1328401	1328450	1.17653e-47	1.30258e-45	-82.5243
chr1	1330451	1330500	6.83483e-23	2.68313e-21	-38.0679
chr1	1333101	1333150	3.41625e-07	6.00972e-06	-24.7219
chr1	1339501	1339550	0.00157897	0.0170136	-14.8148
chr1	1342801	1342850	5.42818e-26	2.4244e-24	-29.9728
chr1	1347251	1347300	2.01494e-05	0.000300293	-11.6437
chr1	1348201	1348250	2.67215e-23	1.06719e-21	-21.4219
chr1	1352951	1353000	1.43341e-14	3.89436e-13	-54.1071
chr1	1353901	1353950	6.12507e-08	1.13972e-06	-22.3346
chr1	1355301	1355350	6.34773e-06	9.9824e-05	-16.1271
chr1	1355551	1355600	1.53805e-65	3.6558e-63	-95.4128
chr1	1355901	1355950	3.72814e-27	1.74359e-25	-39.6391
chr1	1360051	1360100	5.48892e-97	4.27868e-94	-66.7638
chr1	1360151	1360200	9.65717e-41	8.03793e-39	-80.4321
chr1	1367551	1367600	1.07729e-38	8.18865e-37	-93.6508
chr1	1370851	1370900	1.15404e-31	6.5104e-30	-62.9437
chr1	1371001	1371050	2.00717e-12	4.90337e-11	-27.2727
chr1	1372651	1372700	0.00192772	0.0202476	-15.4829
chr1	1373001	1373050	3.61425e-26	1.62621e-24	-24.7759
chr1	1374551	1374600	4.16262e-09	8.37952e-08	-15.8907
chr1	1374751	1374800	3.42337e-07	6.02132e-06	-28.0035
chr1	1374801	1374850	2.19419e-22	8.44171e-21	-57.732
chr1	1386101	1386150	8.63926e-19	2.85107e-17	-87.5
chr1	1389101	1389150	3.92851e-31	2.16389e-29	-47.807
chr1	1389151	1389200	3.29839e-30	1.74684e-28	-45.9204
chr1	1389551	1389600	5.18793e-09	1.03788e-07	-22.7349
chr1	1390501	1390550	1.11319e-14	3.041e-13	-63.4921
chr1	1393301	1393350	1.41677e-20	5.04904e-19	-30.1479
chr1	1394051	1394100	1.73748e-20	6.16774e-19	-40.1709
chr1	1398401	1398450	1.03581e-38	7.88136e-37	-46.5599
chr1	1406251	1406300	1.74725e-08	3.37664e-07	-26.6309
chr1	1410451	1410500	2.52212e-15	7.10878e-14	-56.5766
chr1	1413301	1413350	2.01753e-19	6.8515e-18	-45.2991
chr1	1417601	1417650	4.11512e-76	1.50831e-73	-71.2062
chr1	1428051	1428100	0.00238112	0.0243275	-23.7069
chr1	1428201	1428250	2.03857e-08	3.92402e-07	-11.8012
chr1	1429051	1429100	8.9466e-90	5.49147e-87	-48.7452
chr1	1441201	1441250	0.00552932	0.0491805	-16.9902
chr1	1443151	1443200	0.000133781	0.00179201	-17.6716
chr1	1443701	1443750	0.00230587	0.0236599	-15.8707
chr1	1443751	1443800	2.72028e-22	1.04184e-20	-53.1312
chr1	1446651	1446700	0.000129531	0.00173796	-14.75
chr1	1448951	1449000	1.0275e-34	6.59209e-33	-73.0159
chr1	1470501	1470550	1.10198e-27	5.27045e-26	-48.1209
chr1	1480551	1480600	1.32983e-06	2.22863e-05	-14.307
chr1	1480901	1480950	1.62827e-151	6.3298e-148	-79.1367
chr1	1482601	1482650	4.01251e-49	4.72926e-47	-97.8495
chr1	1482651	1482700	5.64963e-14	1.49225e-12	-31.6089
chr1	1482751	1482800	1.52716e-28	7.56461e-27	-36.6866
chr1	1482951	1483000	5.32764e-11	1.20215e-09	-13.8841
chr1	1485101	1485150	5.9914e-12	1.42546e-10	-32
chr1	1485351	1485400	5.42963e-50	6.63645e-48	-88.3495
chr1	1486151	1486200	0.00110156	0.0123508	-12.1969
chr1	1489201	1489250	1.24498e-54	1.84853e-52	-84.8739
chr1	1489251	1489300	1.46688e-15	4.18162e-14	-44.1421
chr1	1489401	1489450	5.77705e-07	9.97823e-06	-29.782
chr1	1503651	1503700	2.54542e-27	1.19875e-25	-22.5254
chr1	1505051	1505100	1.31239e-40	1.08659e-38	-81.0811
chr1	1505101	1505150	5.33635e-05	0.000755579	-18.3388
chr1	1505451	1505500	7.25366e-15	2.00184e-13	-23.5932
chr1	1511251	1511300	7.83992e-47	8.40123e-45	-75.2831
chr1	1511451	1511500	2.21736e-31	1.23469e-29	-24.8603
chr1	1527051	1527100	1.2326e-51	1.61895e-49	-94.7465
chr1	1528051	1528100	7.0668e-23	2.77274e-21	-52.7611
chr1	1555901	1555950	2.73787e-06	4.46418e-05	-32.9956
chr1	1557251	1557300	1.19092e-21	4.43938e-20	-76.8519
chr1	1562401	1562450	3.87061e-10	8.30954e-09	-27.9415
chr1	1575901	1575950	8.44953e-11	1.8841e-09	-41.2582
chr1	1578151	1578200	1.01088e-95	7.47747e-93	-93.9394
chr1	1582401	1582450	2.86028e-24	1.19001e-22	-24.7654
chr1	1583701	1583750	6.77295e-60	1.26289e-57	-39.8016
chr1	1598401	1598450	0.00119235	0.0132613	-17.2487
chr1	1600951	1601000	9.83755e-05	0.00134298	-13.3022
chr1	1607551	1607600	1.17452e-49	1.41269e-47	-59.5745
chr1	1607701	1607750	1.08687e-71	3.3288e-69	-65.6388
chr1	1607751	1607800	0.000417212	0.005127	-30.2043
chr1	1607801	1607850	1.45893e-19	4.98635e-18	-43.9942
chr1	1632601	1632650	3.7344e-27	1.74633e-25	-22.5694
chr1	1652901	1652950	2.5353e-06	4.14494e-05	-17.4951
chr1	1654751	1654800	3.13959e-05	0.000457864	-17.6431
chr1	1656551	1656600	1.20451e-38	9.13709e-37	-91.0861
chr1	1657751	1657800	2.94021e-15	8.2618e-14	-44.0129
chr1	1657951	1658000	2.08051e-73	6.86872e-71	-87.9467
chr1	1658701	1658750	4.61956e-37	3.27597e-35	-91.5254
chr1	1661251	1661300	1.04421e-71	3.20691e-69	-93.913
chr1	1675001	1675050	2.60257e-92	1.75326e-89	-83.9378
chr1	1676701	1676750	5.09967e-62	1.0389e-59	-92.562
chr1	1676851	1676900	5.78841e-48	6.47885e-46	-92.5926
chr1	1689551	1689600	8.24516e-89	4.88399e-86	-86.1755
chr1	1690001	1690050	1.01186e-54	1.50588e-52	-84.252
chr1	1690251	1690300	2.48348e-39	1.9435e-37	-77.7361
chr1	1690601	1690650	5.69559e-27	2.64486e-25	-46.8864
chr1	1691201	1691250	1.49898e-83	7.3077e-81	-75.4441
chr1	1703901	1703950	8.88721e-19	2.93063e-17	-25.1654
chr1	1703951	1704000	2.15522e-17	6.68663e-16	-24.8342
chr1	1704001	1704050	7.76517e-33	4.59422e-31	-35.4243
chr1	1714401	1714450	4.06498e-42	3.57736e-40	-69.6296
chr1	1714601	1714650	1.01815e-42	9.20003e-41	-35.3911
chr1	1720851	1720900	0.00326023	0.0317736	-17.6117
chr1	1720901	1720950	6.4531e-31	3.51994e-29	-57.2843
chr1	1722801	1722850	1.24332e-55	1.924e-53	-89.2473
chr1	1722851	1722900	5.93692e-37	4.18637e-35	-41.8054
chr1	1722901	1722950	2.74621e-42	2.43805e-40	-80
chr1	1725001	1725050	4.1376e-14	1.09951e-12	-30.3801
chr1	1726701	1726750	3.8903e-53	5.4255e-51	-51.1869
chr1	1730751	1730800	1.30837e-12	3.22885e-11	-19.8529
chr1	1734001	1734050	2.12774e-33	1.29137e-31	-72.3214
chr1	1739201	1739250	1.15694e-21	4.31447e-20	-47.5117
chr1	1739951	1740000	1.62014e-12	3.9789e-11	-16.7488
chr1	1761751	1761800	5.86146e-10	1.24517e-08	-32.0792
chr1	1763851	1763900	4.32477e-21	1.57666e-19	-52.5482
chr1	1770001	1770050	2.18163e-19	7.39312e-18	-31.8745
chr1	1782901	1782950	4.57341e-15	1.27401e-13	-36.9904
chr1	1787851	1787900	2.38584e-38	1.78749e-36	-66.6667
chr1	1794601	1794650	1.57099e-14	4.26105e-13	-22.4198
chr1	1795401	1795450	1.00244e-24	4.2518e-23	-23.4848
chr1	1795501	1795550	3.43792e-36	2.34718e-34	-23.8193
chr1	1804001	1804050	1.0161e-08	1.99523e-07	-19.6074
chr1	1805451	1805500	4.65583e-19	1.55454e-17	-41.7284
chr1	1805551	1805600	9.41953e-72	2.90079e-69	-62.2651
chr1	1811451	1811500	0.000960097	0.0109229	-17.0686
chr1	1813001	1813050	5.37284e-07	9.30602e-06	-26.4222
chr1	1816851	1816900	3.05009e-06	4.9498e-05	-34.204
chr1	1819101	1819150	1.82652e-08	3.52514e-07	-15.1724
chr1	1834001	1834050	1.37708e-46	1.46293e-44	-74.5283
chr1	1834101	1834150	1.56896e-28	7.76734e-27	-51.6393
chr1	1836801	1836850	6.12901e-13	1.5376e-11	-44.5736
chr1	1856551	1856600	2.28027e-27	1.0758e-25	-28.5897
chr1	1856601	1856650	3.39297e-23	1.34919e-21	-47.2222
chr1	1868801	1868850	1.80943e-17	5.62862e-16	-21.4507
chr1	1868851	1868900	3.23736e-33	1.94849e-31	-48.5581
chr1	1869051	1869100	5.52078e-08	1.03057e-06	-27.4565
chr1	1869101	1869150	3.36605e-52	4.52027e-50	-41.6667
chr1	1869351	1869400	8.60918e-48	9.56692e-46	-88.2979
chr1	1870251	1870300	4.06155e-42	3.5747e-40	-73.7864
chr1	1872001	1872050	5.99497e-07	1.03405e-05	-32.3201
chr1	1872151	1872200	1.51939e-31	8.5233e-30	-96.4286
chr1	1873201	1873250	9.91142e-14	2.58613e-12	-16.8428
chr1	1875601	1875650	4.74854e-78	1.87849e-75	-63.4717
chr1	1902301	1902350	4.80015e-62	9.79442e-60	-51.9031
chr1	1904001	1904050	6.36329e-33	3.77899e-31	-61.2115
chr1	1904851	1904900	2.49418e-05	0.000367941	-14.5154
chr1	1905351	1905400	1.90866e-07	3.42589e-06	-15.3589
chr1	1906451	1906500	6.23778e-11	1.40178e-09	-33.3032
chr1	1911251	1911300	0.000360121	0.00447942	-12.2023
chr1	1912751	1912800	1.71974e-12	4.21693e-11	-31.8182
chr1	1916601	1916650	1.58867e-24	6.68268e-23	-23.5043
chr1	1916651	1916700	5.50724e-55	8.28389e-53	-91.2088
chr1	1916951	1917000	1.8297e-18	5.9469e-17	-14.5386
chr1	1920801	1920850	7.82089e-38	5.72943e-36	-98.0392
chr1	1927301	1927350	0.00102361	0.0115671	-19.5235
chr1	1928601	1928650	5.02787e-21	1.8275e-19	-28.7718
chr1	1952701	1952750	2.81924e-06	4.59227e-05	-11.8182
chr1	1954101	1954150	1.16066e-58	2.05535e-56	-44.7712
chr1	1958551	1958600	2.70586e-14	7.25633e-13	-16.7442
chr1	1958601	1958650	9.63589e-06	0.000148708	-15.6322
chr1	1960601	1960650	8.60488e-40	6.8845e-38	-90.913
chr1	1963351	1963400	1.14079e-18	3.7459e-17	-19.9914
chr1	1970901	1970950	4.29396e-37	3.04868e-35	-42.0213
chr1	1971451	1971500	6.24289e-37	4.39763e-35	-66.7742
chr1	1975501	1975550	0.00191871	0.0201659	-11.6636
chr1	1986351	1986400	5.44579e-09	1.08821e-07	-23.3802
chr1	1990151	1990200	2.73276e-05	0.00040146	-15.1128
chr1	1990551	1990600	2.67606e-07	4.74685e-06	-18.9189
chr1	1990701	1990750	6.06169e-11	1.36316e-09	-20.8804
chr1	1990951	1991000	3.43968e-12	8.29414e-11	-28.8753
chr1	1991051	1991100	1.09944e-34	7.04505e-33	-58.2552
chr1	1991101	1991150	0.000543997	0.006534	-12.0644
chr1	1991551	1991600	3.63191e-95	2.6559e-92	-60.0317
chr1	1991701	1991750	9.5847e-38	6.99247e-36	-16.6727
chr1	1993101	1993150	1.79048e-46	1.89337e-44	-53.5714
chr1	1997401	1997450	1.82612e-34	1.1603e-32	-58.5938
chr1	1997751	1997800	8.86998e-06	0.000137443	-18.2501
chr1	2015251	2015300	1.81957e-09	3.75133e-08	-18.7453
chr1	2015301	2015350	8.96067e-10	1.88332e-08	-18.0046
chr1	2023401	2023450	6.0365e-25	2.58181e-23	-82.9463
chr1	2031601	2031650	1.14066e-65	2.73222e-63	-41.363
chr1	2031651	2031700	4.70115e-05	0.000670994	-15.1893
chr1	2031751	2031800	2.59594e-15	7.31088e-14	-41.4886
chr1	2032101	2032150	5.9125e-32	3.37513e-30	-38.2966
chr1	2032251	2032300	5.45287e-05	0.000771068	-23.6973
chr1	2042401	2042450	4.87567e-05	0.000694324	-31.4286
chr1	2043851	2043900	9.14942e-34	5.64762e-32	-92.4528
chr1	2047001	2047050	5.76615e-51	7.36242e-49	-41.4199
chr1	2051401	2051450	9.76315e-05	0.00133357	-12.1937
chr1	2051601	2051650	2.2017e-40	1.80378e-38	-52.2821
chr1	2054601	2054650	7.50006e-49	8.73545e-47	-48.1766
chr1	2055101	2055150	1.19508e-38	9.06707e-37	-79.0123
chr1	2058151	2058200	1.05065e-35	7.02415e-34	-50
chr1	2062251	2062300	1.00861e-08	1.98091e-07	-29.7351
chr1	2063851	2063900	9.97292e-21	3.5774e-19	-41.0733
chr1	2065001	2065050	2.34163e-16	6.92981e-15	-29.9038
chr1	2067001	2067050	6.12399e-12	1.45577e-10	-32.4018
chr1	2070451	2070500	4.19866e-09	8.44961e-08	-30.8761
chr1	2073301	2073350	1.36467e-83	6.6674e-81	-45.5574
chr1	2073401	2073450	2.43159e-26	1.10142e-24	-41.9826
chr1	2073551	2073600	4.42597e-15	1.23386e-13	-28.4817
chr1	2073601	2073650	9.24981e-53	1.2695e-50	-56.6705
chr1	2073901	2073950	8.60926e-23	3.36647e-21	-31.7835
chr1	2080901	2080950	1.53728e-10	3.37665e-09	-34.9583
chr1	2086501	2086550	2.31505e-18	7.49753e-17	-47.8425
chr1	2094201	2094250	0.00167792	0.017942	-23.4946
chr1	2096451	2096500	4.19686e-68	1.1114e-65	-78.3209
chr1	2098801	2098850	2.85012e-26	1.28762e-24	-36.2585
chr1	2098851	2098900	1.9215e-57	3.22222e-55	-41.5842
chr1	2098951	2099000	1.02503e-41	8.88492e-40	-45.6836
chr1	2099051	2099100	1.38293e-15	3.94808e-14	-41.9925
chr1	2099301	2099350	1.19701e-11	2.80173e-10	-39.3958
chr1	2100251	2100300	2.05949e-10	4.49139e-09	-41.9121
chr1	2101751	2101800	4.67717e-20	1.63148e-18	-36.8883
chr1	2115601	2115650	3.38533e-15	9.4861e-14	-20.2544
chr1	2118701	2118750	2.14131e-70	6.21088e-68	-79.6153
chr1	2120451	2120500	5.18005e-21	1.88174e-19	-42.3172
chr1	2122651	2122700	0.000135806	0.00181708	-26.3492
chr1	2125451	2125500	0.0010128	0.0114577	-11.6878
chr1	2125551	2125600	3.96579e-06	6.36464e-05	-13.3446
chr1	2126151	2126200	1.76819e-22	6.8329e-21	-42.1021
chr1	2134051	2134100	9.62433e-14	2.51319e-12	-22.0181
chr1	2136851	2136900	6.21569e-14	1.63801e-12	-17.9408
chr1	2141751	2141800	4.45703e-24	1.83934e-22	-31.1558
chr1	2160301	2160350	1.28828e-50	1.61891e-48	-67.8352
chr1	2161201	2161250	2.28677e-18	7.40833e-17	-23.8815
chr1	2162651	2162700	8.90987e-61	1.72659e-58	-93.0693
chr1	2164701	2164750	4.36916e-21	1.59265e-19	-30.141
chr1	2164751	2164800	7.13094e-148	2.49166e-144	-79.9496
chr1	2165351	2165400	5.4528e-09	1.08951e-07	-27.5
chr1	2165451	2165500	4.80316e-17	1.46713e-15	-37.8995
chr1	2182651	2182700	3.48711e-22	1.32895e-20	-34.575
chr1	2183051	2183100	3.16554e-35	2.07432e-33	-90.1042
chr1	2183551	2183600	1.93293e-48	2.20976e-46	-98.4615
chr1	2184001	2184050	3.5158e-19	1.18065e-17	-42.0235
chr1	2184401	2184450	5.52341e-18	1.75762e-16	-42.1584
chr1	2185001	2185050	5.08614e-20	1.77043e-18	-39.1078
chr1	2195551	2195600	5.00867e-07	8.69925e-06	-13.9535
chr1	2195751	2195800	2.50917e-09	5.12878e-08	-29.9398
chr1	2212651	2212700	3.56678e-09	7.21387e-08	-22.0913
chr1	2213051	2213100	0.00361351	0.0346185	-13.8451
chr1	2216301	2216350	8.33854e-12	1.9684e-10	-47.5268
chr1	2220551	2220600	2.93056e-88	1.70332e-85	-80.4762
chr1	2261501	2261550	1.08883e-22	4.24284e-21	-32.8596
chr1	2261751	2261800	1.18832e-31	6.69917e-30	-46.0096
chr1	2264251	2264300	5.47026e-49	6.41374e-47	-49.9283
chr1	2265001	2265050	1.36484e-30	7.34434e-29	-38.0435
chr1	2268651	2268700	3.74124e-17	1.14875e-15	-23.6316
chr1	2293651	2293700	1.53591e-40	1.2678e-38	-49.3177
chr1	2296901	2296950	2.78014e-30	1.47822e-28	-46.5889
chr1	2299651	2299700	3.3278e-13	8.45984e-12	-24.2899
chr1	2312051	2312100	2.03802e-08	3.92305e-07	-16.2971
chr1	2313951	2314000	3.81294e-08	7.20162e-07	-16.848
chr1	2317201	2317250	3.6084e-20	1.26368e-18	-31.7526
chr1	2317701	2317750	5.09308e-06	8.08581e-05	-13.9259
chr1	2318251	2318300	3.0294e-77	1.16455e-74	-44.1094
chr1	2318351	2318400	1.38458e-29	7.14773e-28	-61.2903
chr1	2321751	2321800	8.9269e-30	4.6415e-28	-29.0435
chr1	2335201	2335250	5.9369e-15	1.64547e-13	-24.1495
chr1	2340501	2340550	8.41137e-31	4.56536e-29	-70.5861
chr1	2340601	2340650	2.91252e-22	1.11409e-20	-35.7373
chr1	2340651	2340700	1.80861e-73	5.98206e-71	-60.1997
chr1	2340701	2340750	6.93522e-07	1.1902e-05	-22.7295
chr1	2345551	2345600	7.00159e-23	2.74788e-21	-18.4635
chr1	2345951	2346000	1.6007e-21	5.93877e-20	-24.9648
chr1	2346251	2346300	0.00232275	0.0238065	-15.3726
chr1	2348501	2348550	3.85222e-26	1.73111e-24	-16.476
chr1	2354401	2354450	5.01002e-08	9.38013e-07	-20.6211
chr1	2365651	2365700	1.76391e-14	4.77464e-13	-45.1771
chr1	2365951	2366000	9.15827e-05	0.00125597	-14.8148
chr1	2373401	2373450	1.32337e-17	4.1384e-16	-25.8828
chr1	2373551	2373600	3.92119e-283	3.52122e-278	-92.7954
chr1	2373601	2373650	1.1995e-43	1.12554e-41	-83.7037
chr1	2373651	2373700	8.63632e-77	3.25174e-74	-93.5065
chr1	2373851	2373900	3.22763e-06	5.2249e-05	-36.9565
chr1	2373901	2373950	4.64189e-13	1.17166e-11	-47.7612
chr1	2373951	2374000	1.63345e-18	5.32196e-17	-37.931
chr1	2375651	2375700	1.61865e-07	2.92088e-06	-23.6003
chr1	2376101	2376150	8.93901e-95	6.43722e-92	-93.8871
chr1	2376201	2376250	4.84769e-45	4.8235e-43	-87.1795
chr1	2376401	2376450	2.17546e-08	4.17926e-07	-22.9584
chr1	2383951	2384000	8.62481e-58	1.46937e-55	-81.6
chr1	2385251	2385300	9.44987e-11	2.1009e-09	-36.0959
chr1	2385501	2385550	0.000287294	0.00363898	-17.488
chr1	2389451	2389500	1.76888e-05	0.000265202	-12.9972
chr1	2390301	2390350	3.63488e-39	2.82436e-37	-42.5535
chr1	2390701	2390750	1.90953e-30	1.02154e-28	-30.682
chr1	2400101	2400150	1.05692e-59	1.95411e-57	-66.8585
chr1	2401301	2401350	2.85737e-53	4.00298e-51	-39.7661
chr1	2402551	2402600	1.65576e-52	2.2542e-50	-79.1667
chr1	2402601	2402650	1.44504e-30	7.77076e-29	-53.08
chr1	2402651	2402700	0.00169623	0.0181106	-12.3599
chr1	2413751	2413800	1.59237e-24	6.69795e-23	-52.6316
chr1	2418101	2418150	2.15183e-05	0.000319796	-12.4948
chr1	2418201	2418250	7.17005e-06	0.000112149	-19.8449
chr1	2418251	2418300	0.00025168	0.00322123	-13.7687
chr1	2418301	2418350	0.000404393	0.00498235	-13.0959
chr1	2422201	2422250	5.66572e-05	0.000799503	-18.8939
chr1	2427901	2427950	1.15571e-51	1.52062e-49	-89.9083
chr1	2430901	2430950	5.20794e-16	1.51822e-14	-15.674
chr1	2457251	2457300	7.45807e-24	3.04951e-22	-27.0827
chr1	2466951	2467000	2.89737e-28	1.41936e-26	-70.7317
chr1	2481701	2481750	5.58847e-42	4.89556e-40	-94.8718
chr1	2485801	2485850	2.08197e-08	4.00481e-07	-15.8429
chr1	2486751	2486800	4.62007e-07	8.04533e-06	-14.7928
chr1	2487001	2487050	4.26699e-25	1.83662e-23	-34.9659
chr1	2489351	2489400	8.31489e-42	7.23522e-40	-77.3858
chr1	2489801	2489850	4.5953e-50	5.64124e-48	-45.8095
chr1	2489901	2489950	1.11437e-32	6.54738e-31	-47.0968
chr1	2494501	2494550	0.000790122	0.00916407	-12.3368
chr1	2494851	2494900	0.00165282	0.0177059	-11.6383
chr1	2499351	2499400	2.99821e-08	5.70396e-07	-30.7692
chr1	2504901	2504950	4.45833e-11	1.01034e-09	-28.0964
chr1	2505051	2505100	4.89177e-60	9.16503e-58	-43.7143
chr1	2505901	2505950	1.04626e-32	6.15281e-31	-94.2171
chr1	2505951	2506000	1.28928e-35	8.58819e-34	-94
chr1	2506001	2506050	5.12439e-39	3.9547e-37	-62.9612
chr1	2507551	2507600	4.99164e-48	5.601e-46	-92.4731
chr1	2508301	2508350	1.94422e-75	6.96969e-73	-96.1538
chr1	2509801	2509850	1.40005e-09	2.90766e-08	-29.9552
chr1	2510051	2510100	6.84897e-08	1.27016e-06	-19.6724
chr1	2510151	2510200	2.83763e-21	1.04216e-19	-26.257
chr1	2510351	2510400	3.63229e-18	1.16538e-16	-44.1932
chr1	2510401	2510450	3.27673e-46	3.42909e-44	-91.25
chr1	2513101	2513150	9.89244e-25	4.1974e-23	-30.1063
chr1	2517501	2517550	4.59016e-11	1.03948e-09	-30.0688
chr1	2527801	2527850	7.3944e-15	2.03961e-13	-18.9873
chr1	2527851	2527900	4.37752e-24	1.80727e-22	-36.1809
chr1	2540501	2540550	3.74053e-21	1.36717e-19	-25.1046
chr1	2542901	2542950	0.000358437	0.00445997	-12.5258
chr1	2542951	2543000	3.38371e-24	1.40317e-22	-45.7757
chr1	2545851	2545900	3.8129e-17	1.17023e-15	-13.6054
chr1	2547651	2547700	0.00297255	0.0294039	-14.6372
chr1	2548601	2548650	4.24776e-48	4.77945e-46	-90.8163
chr1	2549201	2549250	8.41848e-36	5.65048e-34	-72.6414
chr1	2556051	2556100	3.10943e-06	5.04173e-05	-13.8453
chr1	2571051	2571100	1.28654e-19	4.40672e-18	-55.1402
chr1	2571351	2571400	1.91855e-16	5.70084e-15	-27.141
chr1	2571551	2571600	3.47879e-05	0.000504578	-23.8239
chr1	2575701	2575750	2.46634e-30	1.31378e-28	-36
chr1	2575751	2575800	3.01792e-17	9.30149e-16	-13.2395
chr1	2577201	2577250	4.53673e-49	5.33591e-47	-91.4634
chr1	2581151	2581200	0.0021111	0.0219115	-14.185
chr1	2584001	2584050	2.9632e-22	1.13309e-20	-25.9887
chr1	2585051	2585100	3.01742e-13	7.68734e-12	-32.7211
chr1	2598101	2598150	0.000186953	0.00244414	-18.8157
chr1	2599901	2599950	2.77592e-18	8.95487e-17	-42.1277
chr1	2600401	2600450	5.50147e-13	1.38357e-11	-27.0539
chr1	2600601	2600650	2.5257e-31	1.40377e-29	-76.0872
chr1	2603251	2603300	0.000349631	0.00435879	-24.5714
chr1	2605951	2606000	6.76531e-32	3.85313e-30	-78.2051
chr1	2608551	2608600	7.164e-21	2.5853e-19	-49.5217
chr1	2611251	2611300	1.55718e-05	0.000234917	-19.9519
chr1	2613601	2613650	1.09539e-99	9.39497e-97	-36.5188
chr1	2615651	2615700	1.73602e-05	0.00026051	-13.3192
chr1	2615801	2615850	2.20932e-28	1.08812e-26	-34.0909
chr1	2617151	2617200	1.58265e-26	7.21941e-25	-27.7611
chr1	2622201	2622250	2.20232e-10	4.79507e-09	-13.4615
chr1	2622851	2622900	1.23309e-20	4.40442e-19	-40.7184
chr1	2623001	2623050	1.39045e-36	9.64933e-35	-92.9825
chr1	2624251	2624300	7.54004e-08	1.39406e-06	-20.0792
chr1	2624351	2624400	1.1795e-10	2.6089e-09	-21.3887
chr1	2638801	2638850	3.39831e-43	3.13313e-41	-46.9027
chr1	2641151	2641200	7.49686e-23	2.93788e-21	-92
chr1	2646551	2646600	7.56563e-27	3.49643e-25	-33.3149
chr1	2649651	2649700	1.83495e-31	1.02563e-29	-84.127
chr1	2649901	2649950	3.78127e-10	8.12337e-09	-29.0881
chr1	2651351	2651400	3.45836e-26	1.55732e-24	-59.6691
chr1	2658151	2658200	8.76815e-43	7.93888e-41	-52.3628
chr1	2660951	2661000	1.64862e-10	3.61501e-09	-30.4037
chr1	2663101	2663150	0.000125456	0.00168641	-15.3846
chr1	2693401	2693450	1.68377e-36	1.16453e-34	-100
chr1	2698851	2698900	8.09119e-08	1.49273e-06	-19.7536
chr1	2712151	2712200	7.23997e-06	0.000113197	-25.4299
chr1	2712651	2712700	1.95898e-42	1.75041e-40	-84.6091
chr1	2714901	2714950	6.98176e-10	1.47694e-08	-41.1001
chr1	2726851	2726900	2.30039e-14	6.18969e-13	-41.9314
chr1	2734951	2735000	2.36743e-46	2.49231e-44	-91.8536
chr1	2736051	2736100	0.000189653	0.00247725	-11.862
chr1	2739851	2739900	3.24857e-22	1.2401e-20	-46.8651
chr1	2744901	2744950	0.00171455	0.0182786	-21.9869
chr1	2746701	2746750	6.3645e-22	2.39786e-20	-56.4642
chr1	2746751	2746800	0.00450252	0.0415314	-11.9684
chr1	2764151	2764200	8.83803e-28	4.24504e-26	-89.6899
chr1	2765001	2765050	1.81162e-05	0.000271269	-16.8846
chr1	2765151	2765200	9.14261e-14	2.38942e-12	-24.6411
chr1	2770751	2770800	2.4489e-06	4.00859e-05	-19.6491
chr1	2774651	2774700	4.88803e-38	3.61241e-36	-92.9272
chr1	2782801	2782850	2.06281e-57	3.45339e-55	-94.5315
chr1	2784201	2784250	1.59298e-43	1.48654e-41	-92.0874
chr1	2788801	2788850	1.75764e-51	2.29346e-49	-83.7838
chr1	2789101	2789150	8.24264e-43	7.47211e-41	-94.8718
chr1	2798951	2799000	2.60245e-18	8.40858e-17	-49.2597
chr1	2803401	2803450	2.49719e-05	0.000368343	-16.3724
chr1	2809201	2809250	6.64093e-18	2.10503e-16	-15.0407
chr1	2810701	2810750	0.000374579	0.00464446	-12.284
chr1	2811151	2811200	1.33142e-43	1.24751e-41	-83.7017
chr1	2811201	2811250	1.21202e-17	3.79721e-16	-37.4333
chr1	2811251	2811300	1.09903e-16	3.30539e-15	-36.5538
chr1	2817901	2817950	4.13733e-21	1.50974e-19	-37.2077
chr1	2823601	2823650	5.69216e-08	1.06161e-06	-18.5854
chr1	2825101	2825150	1.04221e-14	2.85162e-13	-54.5455
chr1	2831001	2831050	4.17619e-06	6.68748e-05	-29.7932
chr1	2840351	2840400	2.73618e-50	3.39283e-48	-84.157
chr1	2853151	2853200	0.000169707	0.00223453	-22.2861
chr1	2853851	2853900	1.86838e-40	1.53645e-38	-85.1064
chr1	2854451	2854500	1.86436e-14	5.03939e-13	-32.6854
chr1	2879951	2880000	7.16227e-103	6.7489e-100	-57.8683
chr1	2880151	2880200	1.66242e-44	1.61774e-42	-87.9518
chr1	2894851	2894900	4.00433e-41	3.38691e-39	-100
chr1	2899001	2899050	7.88623e-62	1.59464e-59	-87.2209
chr1	2899251	2899300	3.04687e-07	5.38303e-06	-13.4934
chr1	2902151	2902200	3.88693e-09	7.83914e-08	-41.1658
chr1	2910951	2911000	6.4525e-08	1.19886e-06	-16.5534
chr1	2912451	2912500	9.25575e-14	2.41828e-12	-20.441
chr1	2917851	2917900	2.16849e-34	1.37308e-32	-81.0742
chr1	2918051	2918100	1.29432e-13	3.35701e-12	-19.1851
chr1	2920801	2920850	4.7297e-85	2.42978e-82	-92.6325
chr1	2921301	2921350	4.53193e-33	2.71202e-31	-33.0621
chr1	2921551	2921600	6.40002e-11	1.43709e-09	-17.4872
chr1	2922301	2922350	4.62402e-32	2.65191e-30	-44.8649
chr1	2923051	2923100	8.67687e-20	2.99179e-18	-90.6977
chr1	2923101	2923150	1.35928e-48	1.5627e-46	-70.2703
chr1	2928251	2928300	5.96431e-33	3.54674e-31	-12.9593
chr1	2934501	2934550	1.42339e-41	1.22704e-39	-42.6778
chr1	2934551	2934600	3.85036e-12	9.25561e-11	-15.6497
chr1	2935201	2935250	4.77275e-11	1.08001e-09	-22.8888
chr1	2936151	2936200	2.42713e-06	3.97475e-05	-13.033
chr1	2939601	2939650	2.57018e-54	3.75776e-52	-100
chr1	2943101	2943150	6.91107e-52	9.18338e-50	-93.988
chr1	2943301	2943350	2.66827e-37	1.91077e-35	-92.2384
chr1	2943601	2943650	7.86887e-08	1.45309e-06	-20.7612
chr1	2946651	2946700	0.00201048	0.0210058	-11.9196
chr1	2947201	2947250	0.000254621	0.00325637	-21.2428
chr1	2953751	2953800	0.00355996	0.0341951	-15.0518
chr1	2954051	2954100	2.07705e-34	1.31629e-32	-72.3404
chr1	2957701	2957750	3.64775e-11	8.30988e-10	-20.7881
chr1	2966351	2966400	1.09852e-09	2.29637e-08	-21.5311
chr1	2966401	2966450	9.40848e-05	0.00128793	-17.8435
chr1	2968101	2968150	5.54845e-30	2.91067e-28	-62.7907
chr1	2970001	2970050	6.71844e-11	1.50716e-09	-20.4166
chr1	2979651	2979700	2.40638e-45	2.42636e-43	-85.8974
chr1	2979801	2979850	1.08069e-59	1.99682e-57	-100
chr1	2986751	2986800	1.11412e-06	1.87897e-05	-19.1011
chr1	2995401	2995450	5.01625e-08	9.3914e-07	-19.3066
chr1	2996301	2996350	3.45783e-16	1.01654e-14	-26.221
chr1	2996451	2996500	1.16391e-39	9.25194e-38	-90.8163
chr1	2999151	2999200	1.0721e-60	2.07176e-58	-96.5517
chr1	3000251	3000300	1.08364e-43	1.02003e-41	-63.9007
chr1	3001751	3001800	3.31516e-36	2.26622e-34	-84.6154
chr1	3002251	3002300	1.34654e-10	2.96866e-09	-25.474
chr1	3005601	3005650	5.15992e-06	8.18758e-05	-23.8101
chr1	3006101	3006150	5.76483e-12	1.37279e-10	-32.0165
chr1	3017151	3017200	8.84461e-32	5.01385e-30	-45.614
chr1	3017301	3017350	3.53857e-81	1.5817e-78	-90.0621
chr1	3025351	3025400	1.47251e-25	6.46101e-24	-64.3836
chr1	3025401	3025450	2.38515e-07	4.24929e-06	-14.4144
chr1	3025451	3025500	2.239e-24	9.36305e-23	-27.9167
chr1	3031601	3031650	2.45019e-15	6.91147e-14	-17.7778
chr1	3032501	3032550	3.74481e-26	1.68386e-24	-12.3853
chr1	3035401	3035450	1.27486e-52	1.74038e-50	-86.4865
chr1	3035701	3035750	3.97881e-42	3.50359e-40	-27.7989
chr1	3037601	3037650	8.55481e-07	1.45728e-05	-35.356
chr1	3038251	3038300	1.32521e-36	9.20511e-35	-83.8199
chr1	3041451	3041500	1.87221e-32	1.09037e-30	-43.3673
chr1	3041551	3041600	2.02311e-33	1.22875e-31	-75.5814
chr1	3043601	3043650	2.47392e-05	0.000365114	-21.8379
chr1	3051451	3051500	8.85735e-10	1.86212e-08	-24.4115
chr1	3053501	3053550	1.55328e-43	1.45063e-41	-44.5487
chr1	3053601	3053650	5.09416e-09	1.01974e-07	-25.8088
chr1	3053701	3053750	0.00156246	0.0168526	-12.8466
chr1	3054901	3054950	7.17872e-38	5.26887e-36	-65.6
chr1	3077001	3077050	1.98222e-06	3.27416e-05	-16.129
chr1	3097101	3097150	3.53651e-42	3.12207e-40	-57.5859
chr1	3097251	3097300	1.38837e-80	6.06103e-78	-92.2053
chr1	3097501	3097550	6.56758e-72	2.03649e-69	-92.7536
chr1	3097651	3097700	4.74794e-89	2.83487e-86	-94.1935
chr1	3108301	3108350	1.48002e-12	3.64195e-11	-37.6429
chr1	3109951	3110000	8.34978e-34	5.16112e-32	-40.3292
chr1	3119451	3119500	6.55239e-50	7.9816e-48	-47.2773
chr1	3125401	3125450	1.05359e-13	2.74518e-12	-12.8161
chr1	3133451	3133500	9.08145e-27	4.18362e-25	-44.141
chr1	3133601	3133650	5.30417e-56	8.36224e-54	-86.171
chr1	3137601	3137650	2.1245e-50	2.64238e-48	-88.0734
chr1	3141451	3141500	7.52268e-19	2.48843e-17	-25.7179
chr1	3141751	3141800	1.71212e-47	1.88255e-45	-83.339
chr1	3142701	3142750	1.46812e-57	2.47163e-55	-84.3727
chr1	3147251	3147300	1.40357e-61	2.8065e-59	-90.9836
chr1	3148451	3148500	2.0662e-10	4.50515e-09	-21.125
chr1	3148751	3148800	2.79664e-37	2.00078e-35	-85.7143
chr1	3150251	3150300	1.14721e-38	8.71049e-37	-100
chr1	3151601	3151650	1.40549e-17	4.39001e-16	-47.1453
chr1	3152801	3152850	3.83556e-29	1.94661e-27	-33.3333
chr1	3155001	3155050	7.16642e-13	1.79225e-11	-40.625
chr1	3158501	3158550	1.96003e-35	1.29581e-33	-51.5528
chr1	3163151	3163200	4.59503e-06	7.33034e-05	-19.1434
chr1	3177151	3177200	1.67185e-36	1.15637e-34	-94.7368
chr1	3203451	3203500	2.63179e-46	2.76673e-44	-74.2188
chr1	3204901	3204950	1.28548e-13	3.33455e-12	-29.7877
chr1	3207051	3207100	1.86158e-31	1.04006e-29	-55.8414
chr1	3209401	3209450	1.63125e-19	5.56154e-18	-20.9201
chr1	3209751	3209800	4.16791e-48	4.69254e-46	-77.1177
chr1	3219851	3219900	3.03352e-117	4.49521e-114	-88.1633
chr1	3221151	3221200	3.02817e-32	1.74773e-30	-28.3951
chr1	3221201	3221250	2.39358e-05	0.000353828	-19.0995
chr1	3221601	3221650	6.42297e-12	1.52539e-10	-24.7059
chr1	3222101	3222150	0.00190137	0.0200073	-11.6724
chr1	3222251	3222300	0.000162082	0.00214176	-19.8866
chr1	3222851	3222900	0.000103287	0.00140531	-12.1622
chr1	3223201	3223250	2.03756e-19	6.91767e-18	-71.0526
chr1	3223351	3223400	7.63748e-39	5.84443e-37	-80.8511
chr1	3225451	3225500	8.32774e-13	2.07569e-11	-20.5035
chr1	3235201	3235250	1.96624e-45	1.99286e-43	-29.912
chr1	3237351	3237400	0.000159566	0.00211077	-12.6467
chr1	3238151	3238200	2.03918e-22	7.85779e-21	-22.5869
chr1	3238351	3238400	1.07732e-21	4.02191e-20	-30.183
chr1	3245651	3245700	4.35217e-15	1.21381e-13	-48.2759
chr1	3245801	3245850	7.86863e-29	3.94265e-27	-56.7797
chr1	3253951	3254000	3.80326e-10	8.16964e-09	-16.2983
chr1	3257351	3257400	8.8824e-07	1.51088e-05	-15.1058
chr1	3273101	3273150	1.85291e-18	6.02101e-17	-16.2676
chr1	3273451	3273500	9.3695e-05	0.00128288	-16.656
chr1	3278301	3278350	8.75341e-39	6.68016e-37	-68.1034
chr1	3278851	3278900	0.000366217	0.00454952	-15.0878
chr1	3279001	3279050	2.07082e-14	5.58351e-13	-22.9347
chr1	3279101	3279150	1.35122e-19	4.62367e-18	-28.7103
chr1	3286901	3286950	2.76141e-46	2.90062e-44	-43.4783
chr1	3289301	3289350	7.47377e-19	2.47262e-17	-59.8756
chr1	3293701	3293750	2.08282e-12	5.08431e-11	-24.8125
chr1	3299001	3299050	1.13568e-26	5.21256e-25	-33.6604
chr1	3299051	3299100	2.17125e-64	4.90758e-62	-72.1197
chr1	3300251	3300300	5.75966e-11	1.29709e-09	-54.0085
chr1	3310551	3310600	1.02362e-44	1.00482e-42	-77.8806
chr1	3313351	3313400	2.23785e-10	4.86971e-09	-33.0755
chr1	3313701	3313750	2.05195e-05	0.000305544	-21.1451
chr1	3317551	3317600	9.2521e-20	3.18621e-18	-46.8721
chr1	3322451	3322500	3.71262e-29	1.8856e-27	-72.877
chr1	3322851	3322900	2.5982e-14	6.97304e-13	-41.25
chr1	3324901	3324950	1.05036e-08	2.06065e-07	-19.802
chr1	3338951	3339000	5.48947e-17	1.67239e-15	-26.9657
chr1	3340851	3340900	7.43558e-28	3.58042e-26	-89.74
chr1	3340951	3341000	1.08313e-08	2.12265e-07	-33.2
chr1	3349651	3349700	0.00137902	0.0150923	-11.6233
chr1	3352251	3352300	2.34745e-07	4.18451e-06	-12.993
chr1	3354001	3354050	6.16841e-11	1.38675e-09	-29.5462
chr1	3355251	3355300	2.75568e-19	9.3002e-18	-23.28
chr1	3355601	3355650	2.71055e-35	1.78007e-33	-52.3279
chr1	3355901	3355950	9.87032e-46	1.01344e-43	-46.7806
chr1	3369901	3369950	3.92125e-30	2.0717e-28	-48.2899
chr1	3370001	3370050	7.55464e-16	2.18565e-14	-17.9812
chr1	3376751	3376800	4.61342e-29	2.33412e-27	-42.0937
chr1	3396501	3396550	1.30548e-18	4.27321e-17	-15.7137
chr1	3399401	3399450	9.91471e-17	2.98772e-15	-51.8773
chr1	3401551	3401600	5.51196e-20	1.91649e-18	-74.1176
chr1	3402151	3402200	4.849e-25	2.08284e-23	-42.1156
chr1	3402751	3402800	1.0778e-06	1.81998e-05	-27.2727
chr1	3405301	3405350	1.62701e-39	1.28286e-37	-40.817
chr1	3406851	3406900	3.74354e-72	1.17132e-69	-84.9162
chr1	3410051	3410100	1.69834e-26	7.7389e-25	-73.6111
chr1	3410101	3410150	8.75392e-33	5.16559e-31	-23.839
chr1	3427501	3427550	1.58877e-27	7.54872e-26	-31.2196
chr1	3427551	3427600	6.43602e-37	4.53048e-35	-86.7647
chr1	3429551	3429600	2.31444e-33	1.40212e-31	-32.3748
chr1	3437351	3437400	6.90281e-10	1.46072e-08	-21.8422
chr1	3437651	3437700	2.68355e-27	1.26228e-25	-30.7534
chr1	3447801	3447850	1.48638e-46	1.57644e-44	-67.5489
chr1	3452451	3452500	6.4544e-13	1.61733e-11	-23.6852
chr1	3455751	3455800	0.000100052	0.00136435	-19.7941
chr1	3456901	3456950	7.27335e-19	2.40747e-17	-41.4479
chr1	3474601	3474650	2.24577e-08	4.30946e-07	-21.5981
chr1	3477201	3477250	4.07051e-64	9.06695e-62	-96.4286
chr1	3482601	3482650	0.00165367	0.0177134	-11.8644
chr1	3483301	3483350	5.45572e-21	1.97989e-19	-76.1905
chr1	3486501	3486550	0.00013391	0.00179356	-15.2174
chr1	3490651	3490700	1.93425e-06	3.19769e-05	-19.1896
chr1	3508001	3508050	0.00102391	0.0115701	-13.4799
chr1	3509901	3509950	9.05973e-12	2.13399e-10	-28.0956
chr1	3511951	3512000	6.15949e-19	2.04557e-17	-36.3461
chr1	3512101	3512150	1.70192e-05	0.000255606	-23.1203
chr1	3520651	3520700	5.9508e-66	1.44038e-63	-49.3535
chr1	3523401	3523450	1.03573e-10	2.29779e-09	-25.5102
chr1	3542601	3542650	2.29002e-43	2.12507e-41	-85.0988
chr1	3543051	3543100	6.37592e-52	8.48357e-50	-53.3597
chr1	3552951	3553000	4.1959e-45	4.18843e-43	-85.3211
chr1	3553001	3553050	4.79402e-29	2.42372e-27	-36.5019
chr1	3556251	3556300	8.53991e-21	3.07232e-19	-26.4931
chr1	3556901	3556950	1.93527e-07	3.47171e-06	-20.8707
chr1	3558251	3558300	2.1865e-13	5.60687e-12	-35.1076
chr1	3558601	3558650	1.11526e-10	2.46998e-09	-20
chr1	3558901	3558950	6.50684e-10	1.37855e-08	-15.4109
chr1	3573251	3573300	8.92917e-32	5.06082e-30	-67.0732
chr1	3573701	3573750	2.6848e-30	1.42837e-28	-43.617
chr1	3582451	3582500	9.2953e-05	0.00127352	-13.618
chr1	3587001	3587050	6.1745e-21	2.23576e-19	-27.386
chr1	3587501	3587550	7.23851e-20	2.5043e-18	-30.3651
chr1	3587551	3587600	0.00411094	0.0385189	-17.945
chr1	3593801	3593850	0.00268669	0.0269747	-12.5568
chr1	3594051	3594100	0.000100621	0.00137167	-29.4689
chr1	3600251	3600300	8.26817e-07	1.40992e-05	-12.2302
chr1	3602951	3603000	0.000715298	0.00837662	-13.9924
chr1	3603051	3603100	2.61772e-14	7.02395e-13	-24.9757
chr1	3605101	3605150	6.70943e-22	2.52474e-20	-30.8821
chr1	3606801	3606850	2.93431e-73	9.63087e-71	-91.7529
chr1	3612351	3612400	6.61327e-63	1.39308e-60	-81.3849
chr1	3618801	3618850	1.46241e-06	2.44192e-05	-18.2456
chr1	3618851	3618900	2.47853e-64	5.58804e-62	-98.0952
chr1	3618951	3619000	1.31732e-50	1.65425e-48	-82.1429
chr1	3619751	3619800	5.57028e-05	0.000786716	-17.5439
chr1	3620201	3620250	1.39414e-44	1.36095e-42	-88.3039
chr1	3620501	3620550	0.000950974	0.0108301	-13.4921
chr1	3625251	3625300	0.000747707	0.00871852	-13.3855
chr1	3627351	3627400	2.11715e-26	9.61513e-25	-72.8932
chr1	3637151	3637200	6.2705e-10	1.32973e-08	-27.7154
chr1	3637501	3637550	1.19653e-10	2.6456e-09	-28.6685
chr1	3637601	3637650	3.90475e-13	9.89402e-12	-36.2355
chr1	3650801	3650850	1.97041e-40	1.61827e-38	-38.1481
chr1	3653601	3653650	2.44493e-22	9.38585e-21	-38.0746
chr1	3659751	3659800	8.60594e-14	2.25185e-12	-33.8715
chr1	3664651	3664700	1.94715e-99	1.65112e-96	-83.5821
chr1	3670451	3670500	0.00453259	0.0417667	-13.7826
chr1	3671251	3671300	3.47044e-28	1.69381e-26	-70.5882
chr1	3672401	3672450	0.000161776	0.00213802	-24.6963
chr1	3675351	3675400	1.25331e-11	2.93008e-10	-29.7221
chr1	3675651	3675700	1.6608e-60	3.18674e-58	-95.6522
chr1	3678551	3678600	3.76458e-09	7.60058e-08	-24.135
chr1	3678751	3678800	0.000752973	0.00877343	-12.8264
chr1	3680201	3680250	3.99072e-05	0.000574829	-13.4095
chr1	3680251	3680300	2.70907e-39	2.11708e-37	-86.6667
chr1	3680901	3680950	3.92752e-14	1.04495e-12	-37.5
chr1	3685051	3685100	1.97717e-74	6.80266e-72	-73.0594
chr1	3697101	3697150	3.21206e-24	1.33347e-22	-27.1958
chr1	3698351	3698400	1.54725e-30	8.31198e-29	-20.3088
chr1	3698501	3698550	5.36062e-22	2.02551e-20	-33.6046
chr1	3707151	3707200	9.72334e-09	1.91121e-07	-16.6667
chr1	3708851	3708900	2.55739e-19	8.64301e-18	-24.0741
chr1	3723451	3723500	4.98434e-33	2.97641e-31	-43.8503
chr1	3723701	3723750	6.32849e-29	3.18338e-27	-33.3291
chr1	3745451	3745500	1.71605e-07	3.09086e-06	-21.3268
chr1	3754001	3754050	1.88641e-14	5.09807e-13	-18.5714
chr1	3754301	3754350	8.69729e-29	4.34936e-27	-28.4722
chr1	3756401	3756450	3.23883e-25	1.40194e-23	-40.9673
chr1	3759901	3759950	0.00354716	0.0340951	-12.5837
chr1	3760851	3760900	2.47067e-08	4.72941e-07	-26.8333
chr1	3798001	3798050	6.90239e-21	2.49269e-19	-70.8654
chr1	3801901	3801950	3.97676e-67	1.01108e-64	-85.7143
chr1	3804501	3804550	9.20041e-09	1.81104e-07	-24.482
chr1	3807851	3807900	3.09193e-13	7.87226e-12	-34.0396
chr1	3808251	3808300	3.92515e-05	0.00056602	-15.4171
chr1	3808301	3808350	0.00160912	0.0172961	-12.9113
chr1	3808451	3808500	5.20097e-05	0.000737702	-14.4019
chr1	3811801	3811850	1.82343e-29	9.37232e-28	-42.0765
chr1	3811851	3811900	6.82622e-38	5.01426e-36	-93.4012
chr1	3812001	3812050	1.38312e-06	2.31425e-05	-20.5211
chr1	3817401	3817450	0.00535442	0.0479024	-11.6883
chr1	3819101	3819150	6.48455e-05	0.000908201	-20.1325
chr1	3819901	3819950	0.00272397	0.0272919	-21.2363
chr1	3820101	3820150	0.00363481	0.0347824	-12.5964
chr1	3823351	3823400	2.44301e-07	4.34833e-06	-30.777
chr1	3826701	3826750	3.991e-07	6.98264e-06	-12.381
chr1	3827701	3827750	4.98553e-08	9.33602e-07	-17.1642
chr1	3830701	3830750	5.28545e-58	9.08562e-56	-25.1221
chr1	3835551	3835600	0.000333017	0.00416764	-13.348
chr1	3849601	3849650	0.000237025	0.00304778	-15.987
chr1	3851551	3851600	1.01906e-91	6.70907e-89	-68.8889
chr1	3854201	3854250	7.3413e-65	1.69559e-62	-89.9922
chr1	3854401	3854450	1.59882e-06	2.66169e-05	-18.1435
chr1	3854701	3854750	2.93358e-42	2.59977e-40	-51.6205
chr1	3857301	3857350	1.51668e-18	4.94831e-17	-36.7156
chr1	3858451	3858500	6.80861e-05	0.000950548	-15.2871
chr1	3859551	3859600	1.2091e-23	4.89835e-22	-73.9389
chr1	3859751	3859800	9.76689e-05	0.00133404	-14.3857
chr1	3863551	3863600	0.000315455	0.00396431	-20.3036
chr1	3866851	3866900	8.32064e-17	2.51512e-15	-61.4286
chr1	3875201	3875250	4.62285e-06	7.37316e-05	-24.7529
chr1	3875301	3875350	0.000131171	0.00175897	-24.3351
chr1	3879851	3879900	6.35538e-34	3.94629e-32	-37.5302
chr1	3881251	3881300	1.51018e-19	5.1578e-18	-43.5221
chr1	3881701	3881750	0.000251564	0.00321984	-22.613
chr1	3910651	3910700	1.46276e-05	0.000221312	-11.6511
chr1	3911401	3911450	4.54733e-11	1.03009e-09	-46.0449
chr1	3911851	3911900	3.47494e-55	5.27021e-53	-76.8571
chr1	3911901	3911950	7.19792e-79	2.94743e-76	-72.45
chr1	3916351	3916400	0.000264675	0.00337538	-24.9542
chr1	3922051	3922100	1.46912e-30	7.89746e-29	-46.9231
chr1	3922101	3922150	2.2403e-25	9.75365e-24	-43.9373
chr1	3924551	3924600	3.65217e-28	1.78067e-26	-23.6422
chr1	3933401	3933450	3.12184e-67	7.97328e-65	-69.2253
chr1	3933501	3933550	2.71932e-06	4.43498e-05	-15.8441
chr1	3937201	3937250	1.96067e-34	1.24403e-32	-45.2206
chr1	3938451	3938500	9.69477e-54	1.38651e-51	-56.6265
chr1	3939101	3939150	3.44756e-17	1.0602e-15	-44.2916
chr1	3955401	3955450	0.000503823	0.00609204	-15.8944
chr1	3967651	3967700	7.1305e-34	4.41842e-32	-82.3499
chr1	3972051	3972100	1.87512e-10	4.09846e-09	-32.3077
chr1	3983701	3983750	3.32261e-21	1.21709e-19	-31.0891
chr1	3987601	3987650	1.02259e-12	2.53929e-11	-15.4253
chr1	3993901	3993950	1.59495e-10	3.49998e-09	-20.1183
chr1	3999801	3999850	0.000530616	0.00638678	-23.2744
chr1	4000101	4000150	3.31803e-56	5.27454e-54	-90.566
chr1	4001401	4001450	4.62184e-06	7.37167e-05	-21.6602
chr1	4002051	4002100	2.56519e-38	1.91897e-36	-82.3958
chr1	4008501	4008550	2.04707e-19	6.9481e-18	-25.3759
chr1	4008651	4008700	1.26383e-09	2.63157e-08	-19.2291
chr1	4008951	4009000	6.25996e-14	1.64933e-12	-18.6063
chr1	4013051	4013100	1.08005e-09	2.25853e-08	-33.1459
chr1	4021751	4021800	1.97942e-73	6.53977e-71	-96.9697
chr1	4022201	4022250	0.000237435	0.00305248	-14.8885
chr1	4024301	4024350	1.39734e-36	9.69487e-35	-92.4528
chr1	4046051	4046100	4.5483e-30	2.39636e-28	-31.1024
chr1	4046351	4046400	4.91088e-08	9.20122e-07	-33.3362
chr1	4046451	4046500	3.77539e-20	1.32139e-18	-62.1622
chr1	4046501	4046550	3.10467e-27	1.45655e-25	-42.7632
chr1	4051701	4051750	2.0901e-16	6.1987e-15	-28.1573
chr1	4053101	4053150	1.25645e-29	6.4956e-28	-31.3691
chr1	4053701	4053750	5.3034e-08	9.91309e-07	-22.4103
chr1	4054301	4054350	5.47639e-06	8.66662e-05	-17.1456
chr1	4057151	4057200	1.42694e-38	1.07925e-36	-44.2708
chr1	4057451	4057500	2.4616e-20	8.67989e-19	-38.1818
chr1	4090401	4090450	0.000173275	0.00227816	-17.9259
chr1	4091301	4091350	2.45158e-06	4.01274e-05	-17.7423
chr1	4131601	4131650	3.71815e-14	9.90298e-13	-34.0222
chr1	4139301	4139350	8.81841e-257	2.63964e-252	-93.9012
chr1	4140701	4140750	2.24773e-38	1.68584e-36	-42.9412
chr1	4144501	4144550	1.0317e-11	2.42278e-10	-21.2506
chr1	4155851	4155900	1.24296e-80	5.43681e-78	-75.6906
chr1	4163051	4163100	6.52528e-31	3.55866e-29	-17.8197
chr1	4170201	4170250	1.31043e-37	9.50689e-36	-19.0947
chr1	4174501	4174550	3.70909e-51	4.7787e-49	-30.6373
chr1	4188151	4188200	1.41198e-05	0.000214066	-31.3433
chr1	4190401	4190450	3.48905e-22	1.32964e-20	-29.7871
chr1	4193301	4193350	7.42613e-07	1.27143e-05	-13.2812
chr1	4198751	4198800	5.11722e-87	2.82437e-84	-56.8047
chr1	4199551	4199600	3.62329e-25	1.56504e-23	-91.8033
chr1	4218551	4218600	0.00045989	0.00560611	-13.1994
chr1	4218901	4218950	2.78179e-05	0.000408243	-29.0909
chr1	4219401	4219450	1.07065e-12	2.65576e-11	-31.717
chr1	4222501	4222550	3.24622e-07	5.72093e-06	-16.4669
chr1	4222701	4222750	6.61645e-33	3.92596e-31	-34.7267
chr1	4231601	4231650	1.17081e-05	0.000179041	-14.4443
chr1	4231651	4231700	1.7293e-52	2.35324e-50	-45.0549
chr1	4251101	4251150	1.29547e-37	9.40143e-36	-91.25
chr1	4265201	4265250	0.00246999	0.0250987	-12.5905
chr1	4265401	4265450	2.18335e-63	4.70066e-61	-87.218
chr1	4266751	4266800	1.37918e-35	9.17407e-34	-51.3875
chr1	4266801	4266850	2.59976e-16	7.67955e-15	-17.8899
chr1	4273101	4273150	7.25874e-05	0.0010095	-13.5501
chr1	4287401	4287450	1.15651e-48	1.33471e-46	-84.9057
chr1	4299051	4299100	2.07673e-77	8.04181e-75	-97.9415
chr1	4299101	4299150	4.60958e-33	2.75794e-31	-45.6883
chr1	4307101	4307150	6.90088e-06	0.000108123	-19.4403
chr1	4307151	4307200	0.00128297	0.0141542	-15.7951
chr1	4309501	4309550	2.85285e-06	4.64495e-05	-20.8696
chr1	4309651	4309700	2.24389e-45	2.26558e-43	-44.4363
chr1	4309801	4309850	3.51303e-44	3.37942e-42	-90.2174
chr1	4319151	4319200	0.000120074	0.00161823	-17.4382
chr1	4322501	4322550	0.000140083	0.00186987	-18.1549
chr1	4331701	4331750	0.00173229	0.018444	-12.8697
chr1	4333451	4333500	0.00216111	0.0223588	-26.8519
chr1	4338551	4338600	8.77781e-06	0.000136087	-18.5039
chr1	4351251	4351300	1.03967e-07	1.90344e-06	-18.5185
chr1	4356751	4356800	6.59264e-28	3.18067e-26	-47.4684
chr1	4363601	4363650	1.01892e-17	3.2035e-16	-36.57
chr1	4365551	4365600	5.45478e-10	1.16075e-08	-32.4091
chr1	4368101	4368150	2.85298e-25	1.23737e-23	-40.8046
chr1	4382751	4382800	1.08801e-11	2.55206e-10	-20.7095
chr1	4383001	4383050	3.47879e-107	3.7912e-104	-61.0493
chr1	4383301	4383350	0.000326077	0.00408779	-15.1903
chr1	4391351	4391400	6.21481e-14	1.63787e-12	-46.5517
chr1	4391601	4391650	5.50332e-23	2.16972e-21	-40.14
chr1	4394151	4394200	0.000913222	0.0104429	-16.006
chr1	4410651	4410700	1.26291e-15	3.61209e-14	-17.8261
chr1	4413801	4413850	7.87014e-34	4.86968e-32	-92.2151
chr1	4426451	4426500	3.36624e-13	8.55588e-12	-25.3968
chr1	4430601	4430650	8.07356e-10	1.70113e-08	-29.8246
chr1	4430651	4430700	3.00918e-31	1.6662e-29	-78.125
chr1	4443301	4443350	3.35876e-17	1.03346e-15	-13.624
chr1	4443351	4443400	1.9772e-28	9.7492e-27	-37.5824
chr1	4443551	4443600	8.40553e-38	6.1467e-36	-48.779
chr1	4445351	4445400	0.00431591	0.040103	-12.8049
chr1	4445551	4445600	1.20658e-19	4.13711e-18	-36.3667
chr1	4447001	4447050	5.67817e-32	3.24466e-30	-83.3333
chr1	4449951	4450000	7.37527e-19	2.44066e-17	-27.8073
chr1	4450751	4450800	0.000174763	0.00229634	-21.4815
chr1	4450951	4451000	7.29495e-23	2.86076e-21	-17.8068
chr1	4457351	4457400	1.59837e-11	3.71606e-10	-15.0777
chr1	4459251	4459300	1.0651e-34	6.82889e-33	-42.7016
chr1	4459351	4459400	1.25381e-67	3.26447e-65	-82.7652
chr1	4461851	4461900	2.0835e-66	5.15422e-64	-88.8
chr1	4463001	4463050	5.879e-10	1.24872e-08	-20.8913
chr1	4481451	4481500	3.38989e-42	2.99676e-40	-78.0769
chr1	4482601	4482650	3.9158e-12	9.40912e-11	-23.204
chr1	4491301	4491350	6.2296e-12	1.48037e-10	-17.5758
chr1	4491451	4491500	4.59749e-15	1.28044e-13	-20.8823
chr1	4491501	4491550	0.00258585	0.0260906	-24.3728
chr1	4491551	4491600	5.81908e-44	5.54785e-42	-40.8466
chr1	4491601	4491650	3.33692e-19	1.12184e-17	-26.894
chr1	4492101	4492150	5.70226e-41	4.79234e-39	-42.957
chr1	4494751	4494800	1.06205e-05	0.000163176	-11.9901
chr1	4494951	4495000	4.23334e-06	6.77538e-05	-25.5201
chr1	4495851	4495900	1.2428e-53	1.76867e-51	-45.7143
chr1	4499051	4499100	1.23503e-29	6.38635e-28	-51.753
chr1	4499701	4499750	1.22736e-22	4.77231e-21	-37.0774
chr1	4500751	4500800	3.38329e-20	1.18623e-18	-35.9375
chr1	4501351	4501400	1.60594e-40	1.32427e-38	-91.1392
chr1	4509451	4509500	1.53496e-14	4.16457e-13	-32.2259
chr1	4512151	4512200	2.52807e-05	0.000372666	-21.2681
chr1	4512301	4512350	2.15939e-55	3.30458e-53	-84.4124
chr1	4523701	4523750	1.03496e-20	3.71013e-19	-26.3248
chr1	4524501	4524550	4.07701e-52	5.45869e-50	-90.2174
chr1	4529101	4529150	1.00398e-33	6.18744e-32	-43.0582
chr1	4531801	4531850	8.24053e-19	2.72158e-17	-33.272
chr1	4533901	4533950	3.74162e-32	2.15338e-30	-57.9404
chr1	4576201	4576250	7.30901e-08	1.35268e-06	-13.5104
chr1	4578951	4579000	4.05979e-21	1.48198e-19	-49.3129
chr1	4582901	4582950	2.41006e-07	4.29198e-06	-21.5438
chr1	4585901	4585950	3.72723e-06	5.99819e-05	-20.8804
chr1	4622051	4622100	3.40991e-15	9.5529e-14	-19.6896
chr1	4629501	4629550	4.26371e-26	1.91249e-24	-32.6648
chr1	4629901	4629950	6.61103e-07	1.1366e-05	-20.7149
chr1	4631901	4631950	8.48835e-08	1.56369e-06	-30.8007
chr1	4633151	4633200	1.29279e-24	5.4583e-23	-23.423
chr1	4641051	4641100	9.94365e-08	1.82355e-06	-16.8889
chr1	4644601	4644650	5.9428e-23	2.33939e-21	-24.6513
chr1	4649851	4649900	1.84653e-34	1.17302e-32	-33.9482
chr1	4652151	4652200	4.68269e-22	1.7745e-20	-73.1508
chr1	4652351	4652400	7.60399e-52	1.00907e-49	-94.6237
chr1	4655551	4655600	1.61365e-19	5.50363e-18	-31.4092
chr1	4655601	4655650	2.19439e-12	5.35084e-11	-16.6667
chr1	4655651	4655700	9.39271e-05	0.00128588	-13.7931
chr1	4655851	4655900	9.63305e-15	2.64056e-13	-44.4296
chr1	4655901	4655950	1.18106e-32	6.93061e-31	-26.4187
chr1	4655951	4656000	5.50139e-36	3.72398e-34	-29.3629
chr1	4657751	4657800	1.66413e-12	4.08402e-11	-28.0818
chr1	4683101	4683150	0.000100068	0.00136455	-11.9692
chr1	4683301	4683350	1.16019e-13	3.01705e-12	-43.5795
chr1	4690551	4690600	8.29638e-33	4.90076e-31	-37.4767
chr1	4707151	4707200	6.18207e-78	2.43166e-75	-79.235
chr1	4707301	4707350	1.23944e-11	2.89856e-10	-17.0033
chr1	4707501	4707550	5.30807e-90	3.28733e-87	-52.4941
chr1	4724251	4724300	0.000203626	0.00264636	-12.1622
chr1	4724951	4725000	3.4446e-30	1.82363e-28	-38.9663
chr1	4728851	4728900	4.3631e-31	2.39798e-29	-26.1575
chr1	4729401	4729450	9.98565e-42	8.66218e-40	-80.6818
chr1	4735601	4735650	0.00308976	0.0303726	-14.195
chr1	4738551	4738600	1.20808e-86	6.55501e-84	-95.5975
chr1	4738701	4738750	0.000167944	0.00221302	-13.3333
chr1	4738751	4738800	1.82744e-39	1.43787e-37	-47.2906
chr1	4738801	4738850	1.36292e-18	4.45634e-17	-48.7853
chr1	4740601	4740650	0.0015682	0.0169082	-12.445
chr1	4742101	4742150	9.75193e-11	2.16661e-09	-21.4628
chr1	4742151	4742200	2.05775e-72	6.52431e-70	-76.1905
chr1	4743501	4743550	4.74842e-22	1.79843e-20	-29.4776
chr1	4743651	4743700	4.28077e-60	8.04379e-58	-89.8049
chr1	4743951	4744000	3.94568e-53	5.50017e-51	-85.2941
chr1	4745101	4745150	1.96355e-06	3.24427e-05	-33.2093
chr1	4749101	4749150	4.42313e-19	1.47827e-17	-25.7843
chr1	4749251	4749300	1.84569e-11	4.2737e-10	-22.9169
chr1	4757201	4757250	3.43253e-11	7.8331e-10	-36.5672
chr1	4757501	4757550	3.53262e-29	1.7958e-27	-52.3845
chr1	4757701	4757750	2.42141e-05	0.00035774	-19.7263
chr1	4759601	4759650	3.05101e-07	5.39001e-06	-20.768
chr1	4762251	4762300	0.000536599	0.00645266	-15.6604
chr1	4766051	4766100	2.90084e-18	9.35151e-17	-21.1712
chr1	4775851	4775900	4.47758e-80	1.91378e-77	-95.5882
chr1	4789601	4789650	8.64161e-49	1.0026e-46	-40.1752
chr1	4790301	4790350	1.76962e-110	2.12449e-107	-95.6962
chr1	4801751	4801800	2.54516e-05	0.000375049	-16.0191
chr1	4802801	4802850	5.20049e-10	1.10785e-08	-16.1605
chr1	4803551	4803600	2.60492e-25	1.13153e-23	-35.3714
chr1	4805351	4805400	3.74222e-103	3.57121e-100	-98.1707
chr1	4805751	4805800	9.51625e-08	1.7471e-06	-26.3305
chr1	4805801	4805850	4.85915e-12	1.16211e-10	-23.9316
chr1	4810301	4810350	2.69665e-58	4.69756e-56	-93.5294
chr1	4816651	4816700	4.45787e-51	5.71879e-49	-47.0085
chr1	4818151	4818200	1.32766e-33	8.12926e-32	-27.4342
chr1	4824801	4824850	1.3939e-14	3.7886e-13	-34.4444
chr1	4825301	4825350	2.02525e-39	1.59058e-37	-87.0968
chr1	4830301	4830350	0.00219177	0.0226323	-15.491
chr1	4835001	4835050	1.4354e-55	2.21475e-53	-28.6368
chr1	4836301	4836350	1.9824e-12	4.84444e-11	-35.2941
chr1	4837551	4837600	0.000199032	0.00259093	-15.0445
chr1	4837851	4837900	8.32217e-08	1.53399e-06	-25.115
chr1	4848201	4848250	2.76035e-13	7.04561e-12	-23.8806
chr1	4852751	4852800	4.18059e-12	1.0032e-10	-27.7664
chr1	4855601	4855650	5.76535e-21	2.09056e-19	-29.3175
chr1	4856501	4856550	8.12472e-16	2.3468e-14	-23.3522
chr1	4859351	4859400	8.22679e-23	3.21958e-21	-66.6667
chr1	4859551	4859600	2.93979e-08	5.59567e-07	-30.9268
chr1	4859651	4859700	3.18409e-96	2.40076e-93	-94.4444
chr1	4859851	4859900	9.17861e-40	7.32916e-38	-41.5614
chr1	4860051	4860100	1.98021e-96	1.50953e-93	-98.2036
chr1	4865001	4865050	0.000432066	0.00529461	-13.2733
chr1	4865051	4865100	1.61993e-10	3.55341e-09	-23.7279
chr1	4865201	4865250	4.39725e-06	7.02719e-05	-19.0079
chr1	4865251	4865300	0.00508159	0.0459104	-19.51
chr1	4868101	4868150	2.58014e-13	6.59481e-12	-53.4286
chr1	4868151	4868200	7.13516e-07	1.22346e-05	-17.1082
chr1	4868201	4868250	1.62937e-14	4.41684e-13	-48.1916
chr1	4886451	4886500	1.42645e-31	8.01243e-30	-64
chr1	4890251	4890300	3.25307e-19	1.09422e-17	-26.9267
chr1	4894701	4894750	9.81225e-59	1.74345e-56	-75.1515
chr1	4894951	4895000	2.83943e-18	9.15547e-17	-43.934
chr1	4897201	4897250	8.60716e-17	2.60006e-15	-18.3908
chr1	4898501	4898550	5.07575e-07	8.81234e-06	-12.8237
chr1	4909651	4909700	1.84941e-09	3.81111e-08	-27.8917
chr1	4909851	4909900	5.37911e-18	1.71255e-16	-63.2262
chr1	4910151	4910200	9.01937e-11	2.00743e-09	-31.7802
chr1	4922901	4922950	1.0251e-29	5.31705e-28	-26.7681
chr1	4929001	4929050	6.13275e-10	1.30095e-08	-20.7304
chr1	4930001	4930050	3.46216e-20	1.2136e-18	-28.4491
chr1	4931401	4931450	2.98711e-09	6.07376e-08	-28.5388
chr1	4938801	4938850	8.03232e-14	2.10457e-12	-20.3583
chr1	4962051	4962100	2.96528e-09	6.0306e-08	-21.5052
chr1	4962251	4962300	1.19834e-21	4.46609e-20	-37.963
chr1	4966451	4966500	1.7255e-07	3.10744e-06	-21.2585
chr1	4966551	4966600	7.10616e-08	1.31633e-06	-27.5222
chr1	4966701	4966750	5.19971e-45	5.16861e-43	-46.6881
chr1	4967201	4967250	7.46824e-07	1.27842e-05	-17.9104
chr1	4968301	4968350	1.33205e-08	2.5957e-07	-31.4474
chr1	4968401	4968450	0.000224496	0.00289909	-24.397
chr1	4968801	4968850	7.94676e-19	2.62601e-17	-54.1045
chr1	4972051	4972100	4.27287e-12	1.02457e-10	-62.8931
chr1	4996101	4996150	5.67526e-11	1.27853e-09	-23.389
chr1	4997351	4997400	5.03532e-35	3.27186e-33	-42.6864
chr1	5011051	5011100	3.84623e-13	9.7499e-12	-26.9581
chr1	5011251	5011300	7.21628e-39	5.52777e-37	-43.8596
chr1	5020251	5020300	3.86074e-55	5.83954e-53	-76.1905
chr1	5021201	5021250	0.00379396	0.0360457	-14.9534
chr1	5036701	5036750	5.08569e-29	2.56728e-27	-35.2884
chr1	5037801	5037850	1.15809e-28	5.76635e-27	-56.3033
chr1	5040351	5040400	1.43418e-39	1.13411e-37	-68.823
chr1	5041401	5041450	4.52927e-11	1.0261e-09	-15.3279
chr1	5044251	5044300	7.98134e-24	3.25842e-22	-74.9603
chr1	5044451	5044500	7.86289e-38	5.7588e-36	-90.9091
chr1	5046051	5046100	2.97898e-09	6.05757e-08	-30.6945
chr1	5046201	5046250	5.51974e-07	9.54958e-06	-43.5897
chr1	5050601	5050650	5.42801e-61	1.06033e-58	-93.2773
chr1	5060601	5060650	0.000619224	0.0073523	-25.6792
chr1	5062901	5062950	4.81101e-08	9.01936e-07	-25.5477
chr1	5072601	5072650	8.71045e-25	3.7027e-23	-27.7391
chr1	5085901	5085950	2.63152e-27	1.23845e-25	-56.5261
chr1	5097301	5097350	0.00212923	0.0220724	-12.6667
chr1	5097601	5097650	0.00394115	0.0371978	-15.3183
chr1	5105201	5105250	4.04137e-31	2.22469e-29	-31.8777
chr1	5105751	5105800	5.75006e-09	1.14717e-07	-20.2113
chr1	5110051	5110100	5.06675e-05	0.000719789	-21.9257
chr1	5113101	5113150	4.82767e-15	1.34305e-13	-23.2613
chr1	5113951	5114000	0.000283894	0.00359972	-20.4082
chr1	5115551	5115600	4.87157e-12	1.16496e-10	-29.9528
chr1	5115601	5115650	1.22922e-06	2.06571e-05	-23.5248
chr1	5118401	5118450	2.74388e-16	8.09886e-15	-22.6525
chr1	5119101	5119150	6.14262e-26	2.73804e-24	-46.5354
chr1	5119351	5119400	0.00334306	0.0324383	-12.4627
chr1	5127601	5127650	5.88541e-16	1.71205e-14	-24.6155
chr1	5129401	5129450	1.86515e-21	6.90167e-20	-44.3376
chr1	5131051	5131100	8.44134e-12	1.99141e-10	-29.7504
chr1	5132551	5132600	0.00378672	0.0359868	-12.443
chr1	5133001	5133050	6.10993e-09	1.21705e-07	-16.1141
chr1	5150451	5150500	2.48197e-39	1.94265e-37	-17.292
chr1	5150501	5150550	3.10547e-23	1.23706e-21	-20.5482
chr1	5150801	5150850	3.3713e-65	7.90655e-63	-46.3221
chr1	5152001	5152050	7.96832e-43	7.22854e-41	-90.2439
chr1	5172551	5172600	3.22137e-67	8.22046e-65	-97.1429
chr1	5172701	5172750	7.176e-56	1.12282e-53	-84.2928
chr1	5183301	5183350	3.64183e-06	5.86621e-05	-16.2074
chr1	5184751	5184800	5.68737e-26	2.53801e-24	-61.4532
chr1	5192201	5192250	2.40873e-124	4.35219e-121	-72.7848
chr1	5195451	5195500	6.41867e-39	4.92772e-37	-51.6487
chr1	5196801	5196850	1.36162e-06	2.27921e-05	-20.2327
chr1	5196951	5197000	1.82953e-15	5.194e-14	-34.8035
chr1	5197251	5197300	8.04987e-14	2.10905e-12	-38.7655
chr1	5214201	5214250	2.44545e-06	4.00323e-05	-14.2688
chr1	5217051	5217100	6.50982e-06	0.000102246	-16.4419
chr1	5217101	5217150	6.48071e-06	0.00010181	-20.4105
chr1	5219051	5219100	8.85536e-64	1.94238e-61	-50
chr1	5220751	5220800	2.18765e-81	9.8669e-79	-85.5422
chr1	5229751	5229800	6.8324e-16	1.9804e-14	-31.3046
chr1	5230051	5230100	1.07988e-48	1.24772e-46	-73.7931
chr1	5247201	5247250	4.77027e-20	1.66312e-18	-47.3118
chr1	5258001	5258050	1.87512e-06	3.10342e-05	-19.1732
chr1	5258751	5258800	1.31735e-10	2.90551e-09	-19.1525
chr1	5259601	5259650	2.21412e-68	5.92101e-66	-96.2121
chr1	5265751	5265800	0.00275318	0.0275467	-16.1452
chr1	5266301	5266350	0.00137654	0.0150692	-15.7925
chr1	5267201	5267250	0.000505855	0.0061137	-16.5863
chr1	5269801	5269850	5.77442e-58	9.90907e-56	-48.0392
chr1	5272401	5272450	4.28947e-63	9.10193e-61	-91.9355
chr1	5273051	5273100	6.79106e-29	3.41167e-27	-45.0455
chr1	5279101	5279150	3.86152e-59	6.98135e-57	-70.4751
chr1	5279201	5279250	1.93585e-101	1.74713e-98	-64.1485
chr1	5288251	5288300	2.58091e-42	2.29493e-40	-40.023
chr1	5288451	5288500	0.000480789	0.00583782	-12.5
chr1	5291101	5291150	7.43841e-26	3.30236e-24	-37.013
chr1	5291151	5291200	1.10993e-43	1.04335e-41	-74.3363
chr1	5312551	5312600	2.14328e-38	1.60925e-36	-48.0062
chr1	5314351	5314400	6.04893e-10	1.28357e-08	-34.1664
chr1	5314501	5314550	4.76947e-36	3.2383e-34	-83.1169
chr1	5317351	5317400	0.000586739	0.00700233	-14.9796
chr1	5318801	5318850	3.28696e-38	2.44547e-36	-62.766
chr1	5319051	5319100	2.37711e-37	1.70607e-35	-61.2434
chr1	5320101	5320150	1.20212e-52	1.64257e-50	-45.8008
chr1	5329301	5329350	6.68788e-57	1.09334e-54	-93.7823
chr1	5331151	5331200	8.33559e-05	0.00115005	-20.8094
chr1	5331501	5331550	7.74589e-15	2.134e-13	-30
chr1	5334101	5334150	4.29679e-43	3.94329e-41	-93.5897
chr1	5342201	5342250	0.000968203	0.0110055	-13.4783
chr1	5342801	5342850	1.36522e-11	3.18483e-10	-29.1992
chr1	5343201	5343250	2.64222e-67	6.76178e-65	-96.7322
chr1	5351601	5351650	0.00210194	0.0218293	-12.5
chr1	5355701	5355750	1.34782e-13	3.49254e-12	-12.7049
chr1	5371651	5371700	1.28325e-70	3.76711e-68	-93.1298
chr1	5381051	5381100	4.86232e-10	1.03768e-08	-24.4444
chr1	5406751	5406800	6.61375e-15	1.82849e-13	-31.7269
chr1	5406901	5406950	2.03741e-42	1.81867e-40	-37.176
chr1	5417401	5417450	1.92218e-13	4.94332e-12	-24.1689
chr1	5418901	5418950	1.34513e-13	3.48566e-12	-49.3242
chr1	5419301	5419350	1.32819e-54	1.96914e-52	-87.7193
chr1	5419651	5419700	2.57135e-09	5.25134e-08	-27.7235
chr1	5420701	5420750	1.18378e-36	8.23861e-35	-40.7725
chr1	5421001	5421050	6.3219e-14	1.66536e-12	-20.8768
chr1	5424901	5424950	6.0474e-06	9.53029e-05	-18.9189
chr1	5435401	5435450	1.32456e-17	4.14197e-16	-31.3869
chr1	5436551	5436600	1.49698e-11	3.48568e-10	-32.2527
chr1	5438651	5438700	1.26561e-22	4.91826e-21	-40.7407
chr1	5439601	5439650	4.20758e-96	3.16184e-93	-94.798
chr1	5462551	5462600	1.68748e-28	8.34355e-27	-86.9565
chr1	5468651	5468700	8.2722e-50	1.00222e-47	-97.0874
chr1	5469001	5469050	4.10141e-23	1.62557e-21	-40.2878
chr1	5469151	5469200	8.8488e-45	8.71294e-43	-46.668
chr1	5480801	5480850	4.92242e-09	9.86261e-08	-21.8416
chr1	5482351	5482400	0.00142073	0.0154948	-13.5417
chr1	5493601	5493650	7.39077e-18	2.33784e-16	-39.8109
chr1	5506951	5507000	3.04041e-09	6.17823e-08	-36.4223
chr1	5523901	5523950	1.83864e-12	4.50109e-11	-38.4615
chr1	5525501	5525550	5.6904e-13	1.42996e-11	-37.5815
chr1	5526451	5526500	1.83486e-14	4.9619e-13	-19.7742
chr1	5526551	5526600	0.00444025	0.0410485	-17.6913
chr1	5543701	5543750	5.12686e-40	4.13872e-38	-78.022
chr1	5550001	5550050	1.16649e-10	2.58102e-09	-34.9638
chr1	5555351	5555400	4.94409e-13	1.24629e-11	-53.064
chr1	5555401	5555450	1.43851e-20	5.12487e-19	-62.9032
chr1	5564051	5564100	1.76836e-37	1.27508e-35	-32.0905
chr1	5566001	5566050	1.46013e-06	2.43829e-05	-12.513
chr1	5566201	5566250	3.55926e-96	2.67689e-93	-56.7816
chr1	5566251	5566300	1.17908e-148	4.20161e-145	-91.6364
chr1	5567751	5567800	7.01289e-22	2.63673e-20	-21.0714
chr1	5572451	5572500	3.56907e-10	7.68092e-09	-14.1813
chr1	5573901	5573950	1.13957e-43	1.07054e-41	-49.3592
chr1	5575401	5575450	2.09179e-11	4.82675e-10	-26.3792
chr1	5579051	5579100	2.49911e-22	9.58852e-21	-49.4505
chr1	5583051	5583100	4.50387e-28	2.18632e-26	-39.6379
chr1	5583101	5583150	2.57543e-27	1.21269e-25	-51.6667
chr1	5588401	5588450	1.00685e-13	2.62596e-12	-44.4444
chr1	5589301	5589350	7.89189e-09	1.55989e-07	-38.2338
chr1	5594651	5594700	3.51934e-92	2.35496e-89	-92.3567
chr1	5595301	5595350	1.73189e-51	2.26084e-49	-88.4058
chr1	5598851	5598900	1.18789e-20	4.24734e-19	-38.1138
chr1	5600201	5600250	2.22916e-14	6.00181e-13	-47.9228
chr1	5603551	5603600	1.09871e-40	9.12206e-39	-35.9477
chr1	5603951	5604000	8.84721e-16	2.54983e-14	-21.0811
chr1	5604001	5604050	5.88257e-17	1.78966e-15	-41.7391
chr1	5606351	5606400	4.09953e-29	2.07834e-27	-18.4316
chr1	5606401	5606450	3.1829e-38	2.37119e-36	-20.7824
chr1	5610401	5610450	3.34258e-51	4.31641e-49	-37.5324
chr1	5619501	5619550	7.65818e-06	0.000119424	-28.0087
chr1	5627851	5627900	4.66813e-34	2.91798e-32	-63.6364
chr1	5630601	5630650	6.54524e-34	4.06249e-32	-73.0669
chr1	5633701	5633750	4.56924e-14	1.21188e-12	-28.4623
chr1	5656651	5656700	6.61186e-56	1.03783e-53	-93.7339
chr1	5657301	5657350	5.71951e-09	1.14125e-07	-24.9281
chr1	5657351	5657400	4.97668e-15	1.38373e-13	-49.5481
chr1	5665601	5665650	0.000223609	0.00288825	-12.9764
chr1	5666751	5666800	0.0020043	0.0209495	-16.1325
chr1	5666851	5666900	3.9748e-18	1.27313e-16	-61.3889
chr1	5669951	5670000	7.86839e-29	3.94265e-27	-58.5814
chr1	5674601	5674650	5.3154e-05	0.00075285	-16.7353
chr1	5681851	5681900	9.63276e-16	2.77135e-14	-35.2381
chr1	5682001	5682050	1.53727e-53	2.1774e-51	-93.7365
chr1	5683151	5683200	5.2702e-09	1.0539e-07	-48.8184
chr1	5692751	5692800	3.50655e-15	9.81907e-14	-41.0788
chr1	5692801	5692850	3.66889e-74	1.24797e-71	-91.4286
chr1	5693501	5693550	2.55063e-11	5.86111e-10	-23.2934
chr1	5697601	5697650	2.99483e-06	4.86407e-05	-18.0205
chr1	5701451	5701500	3.37249e-18	1.08358e-16	-35.3929
chr1	5705651	5705700	2.18034e-12	5.31789e-11	-38.5744
chr1	5705901	5705950	3.34972e-14	8.94398e-13	-40.4123
chr1	5708201	5708250	1.52219e-08	2.95474e-07	-28.5001
chr1	5712351	5712400	9.99297e-32	5.65163e-30	-39.0673
chr1	5712601	5712650	2.02428e-10	4.41642e-09	-24.2299
chr1	5717201	5717250	2.44021e-59	4.44755e-57	-97.6471
chr1	5721551	5721600	5.03161e-55	7.57862e-53	-94.3005
chr1	5722201	5722250	7.47666e-06	0.000116707	-31.746
chr1	5726001	5726050	2.7889e-17	8.60983e-16	-46.4349
chr1	5730751	5730800	3.22986e-28	1.57897e-26	-70.5936
chr1	5730801	5730850	2.05836e-54	3.02273e-52	-49.0385
chr1	5737601	5737650	1.01458e-23	4.12353e-22	-31.25
chr1	5738751	5738800	1.35864e-16	4.0678e-15	-11.6822
chr1	5742151	5742200	7.07154e-14	1.85755e-12	-17.4658
chr1	5742651	5742700	9.98644e-32	5.6483e-30	-49.9849
chr1	5747251	5747300	0.000268703	0.00342312	-15.3788
chr1	5747851	5747900	2.13176e-32	1.238e-30	-91.0714
chr1	5747901	5747950	1.85211e-82	8.68506e-80	-94.5736
chr1	5748051	5748100	1.2006e-13	3.11988e-12	-18.7879
chr1	5749501	5749550	2.32317e-05	0.000343928	-13.1799
chr1	5750351	5750400	4.09078e-41	3.45775e-39	-95.1032
chr1	5751301	5751350	3.9749e-07	6.95501e-06	-12.095
chr1	5751951	5752000	4.29373e-23	1.69992e-21	-65.7895
chr1	5752151	5752200	3.60167e-25	1.55584e-23	-39.4736
chr1	5754051	5754100	8.54846e-53	1.17396e-50	-100
chr1	5756251	5756300	5.6341e-09	1.12474e-07	-52.9018
chr1	5757901	5757950	1.79044e-47	1.9665e-45	-88.0474
chr1	5771101	5771150	9.51233e-06	0.000146915	-14.4571
chr1	5771301	5771350	3.95455e-41	3.34543e-39	-46.347
chr1	5780851	5780900	7.87262e-23	3.08231e-21	-28.8462
chr1	5781401	5781450	1.90401e-16	5.65933e-15	-71.9298
chr1	5809901	5809950	1.4581e-40	1.20435e-38	-70.7397
chr1	5810101	5810150	1.77574e-33	1.08161e-31	-73.2673
chr1	5819951	5820000	4.16359e-06	6.66838e-05	-13.6986
chr1	5820101	5820150	1.87295e-22	7.22994e-21	-29.6692
chr1	5820151	5820200	1.72964e-05	0.000259574	-17.3871
chr1	5827651	5827700	3.461e-13	8.79149e-12	-51.8632
chr1	5831901	5831950	4.46623e-87	2.47419e-84	-51.8604
chr1	5832051	5832100	3.09743e-30	1.64264e-28	-57.38
chr1	5832101	5832150	8.09215e-09	1.59845e-07	-43.4691
chr1	5832551	5832600	1.52511e-06	2.54312e-05	-15.2017
chr1	5834801	5834850	1.89595e-19	6.44566e-18	-40.146
chr1	5847501	5847550	6.43025e-10	1.36281e-08	-22.8814
chr1	5847701	5847750	1.5723e-47	1.73136e-45	-35.8027
chr1	5850551	5850600	3.94118e-05	0.000568176	-23.1779
chr1	5855051	5855100	3.14507e-72	9.8889e-70	-61.5385
chr1	5855251	5855300	4.73431e-56	7.47959e-54	-81.4815
chr1	5857001	5857050	3.98067e-39	3.08744e-37	-46.0674
chr1	5862601	5862650	2.18714e-23	8.76221e-22	-45.8943
chr1	5862701	5862750	1.25777e-10	2.77682e-09	-39.1892
chr1	5866801	5866850	2.9465e-06	4.78974e-05	-18.5913
chr1	5866851	5866900	2.39174e-07	4.26087e-06	-23.6921
chr1	5869101	5869150	0.00041774	0.00513293	-31.4054
chr1	5884051	5884100	1.14792e-47	1.27153e-45	-50
chr1	5886301	5886350	2.91778e-06	4.74495e-05	-26.8692
chr1	5886901	5886950	2.94683e-22	1.12693e-20	-71.1538
chr1	5894751	5894800	1.85898e-09	3.83029e-08	-34.0269
chr1	5894801	5894850	9.38401e-17	2.82969e-15	-45.0601
chr1	5894851	5894900	4.27245e-33	2.5593e-31	-23.7484
chr1	5894901	5894950	7.18587e-07	1.2317e-05	-15.8884
chr1	5894951	5895000	7.18936e-44	6.82343e-42	-50.4263
chr1	5895101	5895150	9.82265e-08	1.80176e-06	-17.3883
chr1	5895251	5895300	1.80384e-18	5.86538e-17	-33.6283
chr1	5895501	5895550	0.00355012	0.0341199	-13.8944
chr1	5897001	5897050	4.24118e-09	8.53385e-08	-22.21
chr1	5902851	5902900	1.89564e-44	1.83971e-42	-78.0488
chr1	5910601	5910650	1.70622e-16	5.08489e-15	-16.2047
chr1	5911401	5911450	1.20896e-12	2.9887e-11	-37.1795
chr1	5915701	5915750	0.00288095	0.0286299	-14.6199
chr1	5915801	5915850	3.71763e-05	0.000537407	-27.5
chr1	5926251	5926300	2.56785e-25	1.1157e-23	-37.3101
chr1	5926551	5926600	4.85626e-19	1.62013e-17	-41.0575
chr1	5926851	5926900	3.59822e-08	6.8071e-07	-33.7474
chr1	5926901	5926950	8.51717e-10	1.79224e-08	-20.9138
chr1	5927001	5927050	3.31197e-24	1.37387e-22	-50.7038
chr1	5927751	5927800	1.11423e-35	7.44085e-34	-41.9083
chr1	5928001	5928050	0.000351812	0.00438403	-16.2051
chr1	5929151	5929200	8.72499e-15	2.39772e-13	-17.3398
chr1	5936751	5936800	1.40408e-08	2.73287e-07	-32.2554
chr1	5936951	5937000	3.26551e-16	9.6104e-15	-57.0376
chr1	5938001	5938050	3.76155e-10	8.08218e-09	-56.993
chr1	5939601	5939650	0.000372075	0.00461591	-22.5571
chr1	5949401	5949450	1.05424e-16	3.17261e-15	-23.7805
chr1	5950551	5950600	1.30537e-23	5.27838e-22	-59.9876
chr1	5953151	5953200	6.80522e-36	4.58686e-34	-90.6667
chr1	5953851	5953900	1.42398e-08	2.77027e-07	-13.4094
chr1	5970801	5970850	5.66687e-11	1.27674e-09	-27.6331
chr1	5991901	5991950	8.78218e-05	0.00120783	-13.1671
chr1	5992051	5992100	2.17845e-30	1.16263e-28	-44.7391
chr1	5992401	5992450	1.84572e-28	9.11039e-27	-93.1818
chr1	5995601	5995650	2.65989e-08	5.08174e-07	-30.6661
chr1	5996951	5997000	1.70398e-50	2.12908e-48	-97.6744
chr1	5997401	5997450	2.21223e-09	4.53691e-08	-24.7619
chr1	6005051	6005100	3.74443e-12	9.0082e-11	-36.25
chr1	6007401	6007450	1.26204e-67	3.28494e-65	-53.8847
chr1	6008801	6008850	4.95703e-12	1.18486e-10	-19.0789
chr1	6008951	6009000	2.28607e-13	5.85669e-12	-38.4615
chr1	6023451	6023500	1.94294e-14	5.24676e-13	-32.3241
chr1	6023501	6023550	0.000148043	0.00196898	-18.0879
chr1	6027651	6027700	0.000347581	0.00433479	-15.0167
chr1	6027901	6027950	1.86791e-16	5.55331e-15	-47.6587
chr1	6031151	6031200	1.45716e-20	5.18969e-19	-28.3522
chr1	6031201	6031250	3.3735e-22	1.28659e-20	-36.2477
chr1	6031601	6031650	3.33222e-58	5.77893e-56	-87.4016
chr1	6032651	6032700	6.06057e-15	1.67902e-13	-27.8719
chr1	6033851	6033900	0.000109037	0.00147885	-12.6316
chr1	6037301	6037350	1.38739e-23	5.60574e-22	-20.1574
chr1	6038301	6038350	4.13597e-16	1.21178e-14	-28.3292
chr1	6044351	6044400	0.000577164	0.00689906	-14.1204
chr1	6045501	6045550	8.89824e-10	1.87042e-08	-36.7583
chr1	6047451	6047500	0.00361494	0.0346299	-15.4639
chr1	6055051	6055100	6.65214e-06	0.000104392	-25.5595
chr1	6062301	6062350	0.00250066	0.025365	-13.3436
chr1	6067001	6067050	9.43119e-34	5.81915e-32	-46.0733
chr1	6069601	6069650	2.0054e-61	3.98858e-59	-61.654
chr1	6078601	6078650	0.000132017	0.00176957	-15.3318
chr1	6082101	6082150	1.8e-07	3.23804e-06	-24.1716
chr1	6082201	6082250	6.6525e-55	9.97151e-53	-90.991
chr1	6083451	6083500	2.13972e-12	5.22094e-11	-25.3176
chr1	6083601	6083650	6.67721e-09	1.32602e-07	-21.9463
chr1	6087301	6087350	0.000690228	0.0081099	-12.6604
chr1	6087801	6087850	0.000727837	0.00850948	-11.8182
chr1	6092351	6092400	8.08389e-09	1.59693e-07	-22.8261
chr1	6095651	6095700	2.54221e-33	1.53751e-31	-46.1078
chr1	6096251	6096300	5.38815e-50	6.58843e-48	-53.9971
chr1	6097301	6097350	8.50628e-14	2.22603e-12	-66.5899
chr1	6109151	6109200	6.49548e-51	8.26779e-49	-48.6462
chr1	6109301	6109350	1.57303e-24	6.61754e-23	-55.7895
chr1	6110051	6110100	2.45446e-59	4.47079e-57	-84.293
chr1	6110101	6110150	3.40453e-25	1.47253e-23	-30.4613
chr1	6110151	6110200	1.46668e-75	5.27886e-73	-77.2947
chr1	6110251	6110300	1.97788e-35	1.30723e-33	-64.8
chr1	6110701	6110750	3.44402e-29	1.75165e-27	-46.7831
chr1	6110901	6110950	2.02571e-40	1.66263e-38	-35.0925
chr1	6111901	6111950	2.39767e-23	9.59236e-22	-30.7031
chr1	6115151	6115200	0.00444568	0.0410876	-14
chr1	6115851	6115900	0.0017001	0.0181453	-11.7647
chr1	6117051	6117100	0.00370602	0.0353542	-13.6199
chr1	6117351	6117400	1.22389e-05	0.00018683	-18.9906
chr1	6129601	6129650	8.45748e-11	1.88578e-09	-35.8914
chr1	6131051	6131100	3.26809e-13	8.31089e-12	-20.7181
chr1	6135601	6135650	1.12904e-24	4.77906e-23	-79.8235
chr1	6135801	6135850	2.15461e-50	2.67909e-48	-57.1191
chr1	6136401	6136450	2.26331e-58	3.95956e-56	-52.4137
chr1	6137201	6137250	9.33674e-48	1.03664e-45	-94.186
chr1	6139351	6139400	4.62499e-05	0.000660733	-16.6667
chr1	6139601	6139650	2.90133e-56	4.62358e-54	-73.0273
chr1	6146401	6146450	2.11495e-85	1.09972e-82	-53.037
chr1	6149001	6149050	6.06387e-12	1.44205e-10	-32.1326
chr1	6149251	6149300	2.12491e-62	4.39466e-60	-95.3846
chr1	6152251	6152300	1.2379e-23	5.01252e-22	-29.4118
chr1	6152301	6152350	1.43254e-14	3.89221e-13	-35.6061
chr1	6152701	6152750	4.5521e-92	3.03023e-89	-43.8317
chr1	6152751	6152800	2.87936e-43	2.66206e-41	-42.9167
chr1	6162951	6163000	2.46807e-10	5.35835e-09	-55.4487
chr1	6163201	6163250	1.17296e-16	3.52327e-15	-59.7015
chr1	6163601	6163650	4.45232e-39	3.4461e-37	-53.2609
chr1	6166301	6166350	2.13425e-11	4.92205e-10	-36.302
chr1	6169701	6169750	0.00523279	0.0470195	-11.7179
chr1	6170001	6170050	6.37364e-21	2.30573e-19	-37.8471
chr1	6170051	6170100	2.79714e-32	1.61626e-30	-68.7721
chr1	6170101	6170150	3.38986e-18	1.089e-16	-38.0897
chr1	6170201	6170250	2.17864e-41	1.86574e-39	-42.042
chr1	6202951	6203000	8.81723e-47	9.42377e-45	-51.1995
chr1	6209351	6209400	1.32232e-52	1.80407e-50	-53.453
chr1	6212801	6212850	0.000184119	0.0024099	-11.6761
chr1	6243751	6243800	3.06558e-81	1.37369e-78	-82.8571
chr1	6249951	6250000	0.000711508	0.00833692	-11.9184
chr1	6254051	6254100	4.00018e-06	6.41662e-05	-21.9839
chr1	6254701	6254750	0.00447914	0.0413452	-16.3067
chr1	6257151	6257200	5.35806e-17	1.63313e-15	-31.7751
chr1	6260901	6260950	2.12661e-28	1.0479e-26	-35.9788
chr1	6276451	6276500	3.4707e-06	5.60232e-05	-28.0467
chr1	6282701	6282750	6.98224e-72	2.1591e-69	-93.5714
chr1	6287851	6287900	3.45207e-05	0.000500929	-13.8439
chr1	6299601	6299650	2.47176e-05	0.000364807	-18.683
chr1	6308451	6308500	1.15804e-10	2.5627e-09	-16.3942
chr1	6318001	6318050	3.84717e-05	0.000555283	-21.8091
chr1	6318151	6318200	1.25558e-47	1.38804e-45	-39.4481
chr1	6318201	6318250	3.36663e-48	3.80903e-46	-81.3008
chr1	6340601	6340650	1.76802e-103	1.70535e-100	-84.1699
chr1	6341201	6341250	0.000672805	0.00792374	-21.1111
chr1	6345801	6345850	6.95495e-21	2.51137e-19	-41.2553
chr1	6346401	6346450	2.31367e-37	1.66174e-35	-49.7436
chr1	6352201	6352250	2.2803e-77	8.80734e-75	-97.1093
chr1	6352251	6352300	1.31875e-22	5.12144e-21	-31.6027
chr1	6352551	6352600	2.36902e-56	3.79076e-54	-72.7126
chr1	6352601	6352650	2.82298e-08	5.38199e-07	-14.3074
chr1	6359201	6359250	8.4081e-40	6.73366e-38	-82.9313
chr1	6361401	6361450	2.21321e-13	5.67391e-12	-50
chr1	6367651	6367700	1.07726e-21	4.02187e-20	-42.0542
chr1	6368351	6368400	1.88864e-05	0.000282284	-15.5678
chr1	6378451	6378500	2.20546e-49	2.63119e-47	-83.6429
chr1	6379001	6379050	3.15186e-05	0.000459564	-32.781
chr1	6382051	6382100	1.73772e-30	9.31347e-29	-23.0927
chr1	6382201	6382250	1.35069e-22	5.24368e-21	-35.5289
chr1	6382451	6382500	6.43132e-06	0.00010107	-16.249
chr1	6383301	6383350	1.54898e-16	4.62535e-15	-29.2605
chr1	6394401	6394450	9.58871e-21	3.44247e-19	-29.102
chr1	6398651	6398700	1.14045e-06	1.92168e-05	-27.5445
chr1	6403601	6403650	0.00258407	0.0260755	-13.9385
chr1	6408701	6408750	6.1443e-18	1.95133e-16	-36.6515
chr1	6408851	6408900	2.59329e-13	6.62788e-12	-47.8873
chr1	6408951	6409000	4.87929e-22	1.84698e-20	-32.9493
chr1	6413651	6413700	0.000135927	0.00181854	-13.6341
chr1	6422001	6422050	1.13839e-09	2.37764e-08	-38.4961
chr1	6424901	6424950	1.32392e-19	4.53233e-18	-45.1482
chr1	6432751	6432800	3.85088e-12	9.25636e-11	-50.218
chr1	6432851	6432900	7.4501e-73	2.40135e-70	-86.8263
chr1	6436301	6436350	8.67155e-15	2.38332e-13	-41.5094
chr1	6438401	6438450	8.20352e-49	9.53253e-47	-44.8905
chr1	6438601	6438650	0.000849226	0.00978436	-12.7927
chr1	6438751	6438800	8.86267e-63	1.8595e-60	-92.7273
chr1	6480301	6480350	4.73682e-35	3.08303e-33	-69.0909
chr1	6515901	6515950	1.48209e-20	5.27678e-19	-29.3445
chr1	6516051	6516100	0.000500149	0.00605169	-12.885
chr1	6516101	6516150	0.00351074	0.0338016	-12.9082
chr1	6520851	6520900	2.19131e-09	4.49565e-08	-25.9135
chr1	6522301	6522350	2.56678e-51	3.32942e-49	-98.5075
chr1	6529601	6529650	2.87312e-64	6.45821e-62	-95.7281
chr1	6530101	6530150	1.45804e-11	3.39711e-10	-20.93
chr1	6533901	6533950	4.15216e-35	2.707e-33	-40.3509
chr1	6543351	6543400	1.11519e-34	7.14344e-33	-100
chr1	6544101	6544150	8.24269e-68	2.16051e-65	-94.2007
chr1	6547601	6547650	4.1874e-21	1.52763e-19	-22.6021
chr1	6553701	6553750	2.26169e-06	3.715e-05	-33.7069
chr1	6555151	6555200	2.03371e-30	1.08661e-28	-35.3368
chr1	6589251	6589300	6.56153e-14	1.72656e-12	-14.9533
chr1	6589301	6589350	1.31608e-11	3.07249e-10	-18.4211
chr1	6589401	6589450	1.73291e-26	7.8936e-25	-28.157
chr1	6589451	6589500	2.00404e-32	1.16571e-30	-37.2629
chr1	6592251	6592300	2.85989e-35	1.87595e-33	-52.1546
chr1	6593351	6593400	0.00156101	0.016839	-17.5
chr1	6598351	6598400	1.01356e-48	1.17275e-46	-95.6522
chr1	6605151	6605200	2.52659e-37	1.81133e-35	-60.1218
chr1	6611601	6611650	1.71217e-05	0.000257081	-13.8514
chr1	6611651	6611700	4.60817e-30	2.4272e-28	-30.3388
chr1	6622301	6622350	1.88272e-29	9.67039e-28	-29.8616
chr1	6622551	6622600	1.65691e-30	8.88936e-29	-35.8203
chr1	6642851	6642900	1.84291e-13	4.7434e-12	-37.435
chr1	6643201	6643250	1.60143e-25	7.01535e-24	-70.9407
chr1	6657951	6658000	1.10726e-08	2.16882e-07	-19.1803
chr1	6658001	6658050	5.53435e-13	1.39168e-11	-26.0024
chr1	6661601	6661650	6.64605e-42	5.80276e-40	-44.5205
chr1	6661701	6661750	2.30645e-24	9.63702e-23	-93.617
chr1	6661751	6661800	7.55529e-07	1.293e-05	-16.3256
chr1	6662051	6662100	1.43982e-06	2.40519e-05	-17.8853
chr1	6685051	6685100	2.81521e-15	7.91551e-14	-32.0882
chr1	6685101	6685150	1.68526e-21	6.24656e-20	-44.8005
chr1	6687001	6687050	5.56347e-07	9.62209e-06	-33.186
chr1	6687101	6687150	1.24138e-21	4.6242e-20	-29.9331
chr1	6687151	6687200	6.74638e-52	8.96586e-50	-44.6782
chr1	6692651	6692700	0.00140124	0.0153064	-22.9977
chr1	6705451	6705500	6.44994e-10	1.36691e-08	-37.8947
chr1	6705501	6705550	3.32329e-08	6.30105e-07	-16.9207
chr1	6714501	6714550	0.00372018	0.0354659	-13.6625
chr1	6719051	6719100	0.00132025	0.0145217	-13.1319
chr1	6719301	6719350	2.87165e-17	8.8601e-16	-24.3514
chr1	6721301	6721350	3.35561e-09	6.79904e-08	-41.1716
chr1	6721701	6721750	7.69063e-56	1.20296e-53	-85.609
chr1	6727101	6727150	3.53126e-43	3.25204e-41	-83.5165
chr1	6734851	6734900	1.60553e-19	5.47656e-18	-41.3656
chr1	6736501	6736550	8.55285e-18	2.69868e-16	-37.6692
chr1	6737651	6737700	0.000358745	0.00446337	-13.9998
chr1	6743351	6743400	8.99314e-40	7.18617e-38	-50.4049
chr1	6743401	6743450	6.6255e-26	2.94875e-24	-35.0745
chr1	6743451	6743500	7.17878e-33	4.25345e-31	-33.8068
chr1	6747801	6747850	1.27826e-07	2.32481e-06	-42.8161
chr1	6747901	6747950	5.72982e-15	1.58911e-13	-33.7159
chr1	6765951	6766000	2.78174e-37	1.99044e-35	-70.2703
chr1	6766001	6766050	1.04903e-45	1.07611e-43	-51.4353
chr1	6782851	6782900	6.34963e-74	2.14118e-71	-85.4771
chr1	6783001	6783050	0.00193542	0.02032	-15.9933
chr1	6787251	6787300	3.62537e-05	0.000524787	-30.2974
chr1	6793451	6793500	9.02107e-39	6.88091e-37	-46.0355
chr1	6802701	6802750	2.79434e-22	1.06966e-20	-52.1277
chr1	6804451	6804500	3.53926e-21	1.29518e-19	-31.5943
chr1	6808301	6808350	7.38071e-61	1.43522e-58	-100
chr1	6814601	6814650	0.00421371	0.0393243	-21.0317
chr1	6815851	6815900	0.000704509	0.00826181	-14.8958
chr1	6816301	6816350	7.11655e-11	1.59336e-09	-16.6877
chr1	6816351	6816400	2.8234e-15	7.93777e-14	-38.5185
chr1	6816501	6816550	4.73155e-18	1.51046e-16	-38.4131
chr1	6816651	6816700	1.31672e-58	2.32575e-56	-85
chr1	6844001	6844050	4.38123e-06	7.00309e-05	-12.3894
chr1	6844051	6844100	5.76049e-20	2.00097e-18	-38.9831
chr1	6844401	6844450	0.0026413	0.0265778	-14.9091
chr1	6845101	6845150	4.55057e-52	6.08639e-50	-90
chr1	6845201	6845250	9.95599e-10	2.08723e-08	-19.6044
chr1	6845301	6845350	1.08585e-05	0.000166662	-12.8205
chr1	6845351	6845400	0.000118664	0.00160077	-14.7918
chr1	6845601	6845650	3.65131e-99	3.0701e-96	-42.7653
chr1	6875951	6876000	0.000336035	0.00420178	-13.9034
chr1	6877301	6877350	2.02643e-85	1.0543e-82	-94.6309
chr1	6877451	6877500	7.27352e-16	2.10649e-14	-21.6397
chr1	6877601	6877650	5.2105e-26	2.32891e-24	-30.8269
chr1	6878601	6878650	1.2756e-27	6.08621e-26	-54.1556
chr1	6879851	6879900	3.23182e-20	1.13437e-18	-60.0527
chr1	6883351	6883400	1.76518e-91	1.15282e-88	-93.7888
chr1	6884101	6884150	3.4055e-44	3.27844e-42	-89.0756
chr1	6884201	6884250	1.19383e-48	1.37655e-46	-50.7213
chr1	6901351	6901400	2.77349e-14	7.43281e-13	-19.2768
chr1	6901951	6902000	9.61886e-11	2.13741e-09	-38.2419
chr1	6913151	6913200	1.26335e-09	2.63063e-08	-12.6982
chr1	6917251	6917300	1.05413e-23	4.28154e-22	-32.7026
chr1	6920301	6920350	1.37943e-15	3.93821e-14	-36.7505
chr1	6920551	6920600	9.30958e-11	2.07048e-09	-43.8235
chr1	6920651	6920700	4.21797e-13	1.06669e-11	-46.7657
chr1	6920751	6920800	1.21514e-06	2.04324e-05	-28.839
chr1	6923401	6923450	9.44775e-45	9.2925e-43	-18.8145
chr1	6935201	6935250	1.8234e-06	3.02122e-05	-20.2185
chr1	6935251	6935300	0.00033205	0.00415652	-12.8127
chr1	6935301	6935350	0.000972262	0.0110463	-16.6898
chr1	6935551	6935600	1.35491e-11	3.1611e-10	-59.9327
chr1	6939801	6939850	0.000657606	0.00776205	-12.785
chr1	6940651	6940700	2.9537e-15	8.29866e-14	-41.2382
chr1	6957401	6957450	1.54357e-22	5.97955e-21	-21.6091
chr1	6961251	6961300	4.83293e-70	1.37996e-67	-92.6829
chr1	6963301	6963350	1.34166e-13	3.47707e-12	-12.8129
chr1	6963351	6963400	3.08587e-23	1.22931e-21	-15.1846
chr1	6980051	6980100	8.98494e-19	2.96253e-17	-47.3214
chr1	6989151	6989200	7.68226e-19	2.53982e-17	-27.5392
chr1	6989551	6989600	8.39311e-62	1.69599e-59	-94.214
chr1	6989851	6989900	5.42848e-36	3.67546e-34	-84.9057
chr1	6990801	6990850	2.55511e-05	0.000376441	-24.1276
chr1	7005901	7005950	2.20696e-98	1.80661e-95	-92.4103
chr1	7006701	7006750	0.00472426	0.04323	-14.7802
chr1	7007151	7007200	1.19468e-60	2.30417e-58	-94
chr1	7018351	7018400	5.55456e-12	1.32416e-10	-16.1718
chr1	7035801	7035850	6.42291e-73	2.07697e-70	-77.3256
chr1	7035951	7036000	1.42581e-36	9.88862e-35	-41.2845
chr1	7047551	7047600	1.95998e-20	6.93945e-19	-32.2295
chr1	7048151	7048200	3.91096e-17	1.19979e-15	-28.9295
chr1	7066301	7066350	5.96348e-36	4.02858e-34	-86.8731
chr1	7087001	7087050	5.37892e-18	1.71255e-16	-44.5845
chr1	7093201	7093250	8.92279e-52	1.18128e-49	-89.4643
chr1	7093251	7093300	4.69483e-35	3.05636e-33	-36.6091
chr1	7096351	7096400	2.8601e-09	5.82236e-08	-22.2738
chr1	7097551	7097600	1.29736e-08	2.52987e-07	-25.215
chr1	7098151	7098200	3.6264e-07	6.36844e-06	-35.2183
chr1	7098251	7098300	8.58051e-05	0.00118206	-18.0769
chr1	7098301	7098350	0.00328698	0.0319867	-18.7096
chr1	7100201	7100250	6.10166e-12	1.45058e-10	-33.6226
chr1	7118601	7118650	1.65119e-06	2.7456e-05	-16.8784
chr1	7120951	7121000	9.93866e-07	1.68315e-05	-11.6117
chr1	7121101	7121150	4.59614e-15	1.28011e-13	-19.1095
chr1	7121351	7121400	6.65044e-05	0.000929898	-31.9481
chr1	7128901	7128950	1.72933e-18	5.62737e-17	-32.404
chr1	7130151	7130200	2.15439e-13	5.52644e-12	-39.7612
chr1	7130501	7130550	5.12004e-09	1.02474e-07	-18.8028
chr1	7132001	7132050	3.51418e-14	9.37223e-13	-15.7866
chr1	7135201	7135250	4.26849e-18	1.36511e-16	-18.8285
chr1	7135601	7135650	3.84313e-17	1.17927e-15	-37.7551
chr1	7138951	7139000	5.75813e-07	9.94708e-06	-36.3636
chr1	7148401	7148450	4.0432e-153	1.63549e-149	-78.5263
chr1	7156301	7156350	0.000154355	0.00204649	-15.9091
chr1	7165401	7165450	0.000662632	0.00781571	-12.963
chr1	7165701	7165750	4.26791e-13	1.07899e-11	-11.6438
chr1	7178101	7178150	3.63308e-27	1.69984e-25	-27.9817
chr1	7180551	7180600	2.4799e-31	1.37874e-29	-61.3155
chr1	7181451	7181500	1.16014e-24	4.90745e-23	-64.7727
chr1	7183851	7183900	7.8766e-94	5.56504e-91	-90.5036
chr1	7188151	7188200	3.62141e-14	9.65105e-13	-30.6066
chr1	7193301	7193350	9.87514e-08	1.81117e-06	-13.7258
chr1	7193351	7193400	3.2723e-50	4.04532e-48	-41.2679
chr1	7193451	7193500	1.52019e-11	3.5387e-10	-18.5898
chr1	7197551	7197600	2.26483e-14	6.09547e-13	-63.1579
chr1	7197951	7198000	3.84969e-05	0.00055563	-17.1608
chr1	7202351	7202400	2.85708e-12	6.92072e-11	-18.9573
chr1	7202851	7202900	2.10692e-34	1.33466e-32	-62.5
chr1	7217201	7217250	2.20292e-28	1.08514e-26	-43.7113
chr1	7217351	7217400	4.83163e-07	8.40233e-06	-16.3233
chr1	7219901	7219950	0.00386716	0.036626	-28.2105
chr1	7220001	7220050	1.34294e-43	1.25804e-41	-38.1353
chr1	7230101	7230150	0.000741537	0.00865365	-12.3754
chr1	7230601	7230650	6.37915e-09	1.26904e-07	-13.7405
chr1	7230651	7230700	1.99396e-39	1.56655e-37	-24.3243
chr1	7233601	7233650	2.37257e-48	2.70342e-46	-87.5
chr1	7256651	7256700	5.18112e-25	2.22295e-23	-61.3636
chr1	7256851	7256900	1.42754e-10	3.14307e-09	-39.81
chr1	7262051	7262100	1.04348e-14	2.85482e-13	-37.208
chr1	7263551	7263600	1.10305e-10	2.4436e-09	-21.4747
chr1	7269651	7269700	3.55683e-06	5.7366e-05	-24.169
chr1	7275001	7275050	1.17108e-14	3.19536e-13	-20.0381
chr1	7275451	7275500	1.50422e-33	9.18714e-32	-32.0799
chr1	7276201	7276250	1.03176e-12	2.56163e-11	-24.4008
chr1	7276251	7276300	2.92288e-23	1.16541e-21	-24.1491
chr1	7276301	7276350	1.97337e-55	3.02558e-53	-96.6292
chr1	7276551	7276600	3.14938e-11	7.2014e-10	-25.9452
chr1	7278251	7278300	9.32824e-49	1.08157e-46	-91.7988
chr1	7278901	7278950	1.68488e-09	3.48092e-08	-31.6674
chr1	7279601	7279650	0.000666921	0.00786187	-15.3492
chr1	7280301	7280350	5.52362e-10	1.17501e-08	-16.6782
chr1	7280451	7280500	5.33607e-08	9.97124e-07	-15.7627
chr1	7287201	7287250	8.95827e-07	1.52344e-05	-18.9083
chr1	7287701	7287750	4.01938e-30	2.12242e-28	-72.4359
chr1	7287751	7287800	2.34162e-15	6.61081e-14	-28.5895
chr1	7288701	7288750	2.04825e-15	5.79917e-14	-38.9201
chr1	7297251	7297300	3.13024e-18	1.00704e-16	-34.3075
chr1	7297301	7297350	6.40036e-13	1.60393e-11	-36.8051
chr1	7297351	7297400	6.21689e-13	1.55908e-11	-35.3478
chr1	7297651	7297700	0.00396107	0.0373504	-13.4155
chr1	7297701	7297750	9.43904e-11	2.09855e-09	-26.6959
chr1	7299651	7299700	7.03866e-05	0.000980699	-13.3533
chr1	7299701	7299750	4.38361e-26	1.9649e-24	-51.6718
chr1	7300201	7300250	7.21087e-06	0.000112754	-16.595
chr1	7332551	7332600	1.45854e-17	4.55412e-16	-30.236
chr1	7332851	7332900	0.000205569	0.00267038	-16.8268
chr1	7335551	7335600	9.57e-54	1.3691e-51	-59.0884
chr1	7336351	7336400	3.03372e-27	1.42393e-25	-64.7059
chr1	7339451	7339500	2.31786e-09	4.7466e-08	-40.6262
chr1	7339551	7339600	4.37039e-18	1.3971e-16	-40.0505
chr1	7349651	7349700	1.6711e-21	6.19539e-20	-31.8614
chr1	7369651	7369700	8.15078e-35	5.25252e-33	-73.1481
chr1	7369851	7369900	1.96586e-42	1.75638e-40	-44.1176
chr1	7371901	7371950	1.05164e-11	2.4688e-10	-40.2778
chr1	7372601	7372650	0.000280245	0.00355768	-19.1622
chr1	7374551	7374600	2.99093e-34	1.88428e-32	-84.2697
chr1	7378101	7378150	3.11251e-05	0.000454165	-33.1686
chr1	7378451	7378500	2.64668e-63	5.67402e-61	-93.3962
chr1	7378501	7378550	5.73509e-05	0.000808747	-14.1748
chr1	7379551	7379600	5.34043e-15	1.48336e-13	-62.7907
chr1	7387151	7387200	0.00295332	0.0292419	-13.5739
chr1	7387451	7387500	6.41446e-06	0.000100815	-14.5756
chr1	7391001	7391050	9.5822e-24	3.89851e-22	-47.1831
chr1	7395651	7395700	7.6112e-05	0.00105572	-21.3598
chr1	7396051	7396100	4.82909e-23	1.908e-21	-28.934
chr1	7396801	7396850	1.47578e-12	3.63182e-11	-26.1702
chr1	7402301	7402350	3.55838e-11	8.11181e-10	-26.6192
chr1	7402501	7402550	8.21119e-24	3.35028e-22	-36.2326
chr1	7442701	7442750	0.000149183	0.00198296	-17.2115
chr1	7442901	7442950	1.68921e-40	1.39127e-38	-82
chr1	7454951	7455000	1.46529e-43	1.37066e-41	-46.2387
chr1	7455101	7455150	2.70887e-09	5.52328e-08	-16.5554
chr1	7455301	7455350	4.34153e-85	2.23934e-82	-79.0072
chr1	7457351	7457400	1.68703e-08	3.26448e-07	-12.9252
chr1	7457751	7457800	1.15284e-27	5.50988e-26	-20.8082
chr1	7458601	7458650	1.08136e-24	4.58069e-23	-32.0491
chr1	7466251	7466300	7.52839e-20	2.60218e-18	-31.5476
chr1	7466351	7466400	2.39794e-13	6.13699e-12	-23.7644
chr1	7466751	7466800	1.77522e-88	1.03989e-85	-88.3721
chr1	7467701	7467750	0.000368978	0.00458103	-14.5479
chr1	7467751	7467800	2.74643e-08	5.23984e-07	-31.3195
chr1	7475751	7475800	2.6101e-06	4.26342e-05	-13.6457
chr1	7482651	7482700	1.58849e-14	4.30812e-13	-21.654
chr1	7512051	7512100	1.39971e-34	8.9309e-33	-71.6225
chr1	7517701	7517750	1.85107e-20	6.56266e-19	-44.344
chr1	7517901	7517950	1.62661e-128	3.39697e-125	-87.6635
chr1	7518201	7518250	1.98199e-80	8.58158e-78	-96.0938
chr1	7521001	7521050	2.08164e-50	2.59087e-48	-53.8339
chr1	7521401	7521450	4.97475e-42	4.36816e-40	-43.826
chr1	7524001	7524050	9.77319e-08	1.79287e-06	-18.5031
chr1	7525001	7525050	1.10686e-18	3.63686e-17	-31.8133
chr1	7531551	7531600	1.32131e-19	4.52374e-18	-67.5602
chr1	7539501	7539550	1.67882e-97	1.33178e-94	-73.6852
chr1	7546251	7546300	6.71805e-46	6.94143e-44	-84.466
chr1	7546351	7546400	1.60869e-30	8.63479e-29	-45.6641
chr1	7547351	7547400	4.23275e-36	2.87867e-34	-72.6562
chr1	7548451	7548500	4.70791e-70	1.34554e-67	-74.1584
chr1	7551701	7551750	4.72052e-16	1.37895e-14	-47.5371
chr1	7557801	7557850	3.17159e-12	7.6623e-11	-27.1784
chr1	7563451	7563500	9.44597e-53	1.29582e-50	-81.5789
chr1	7563601	7563650	1.1433e-05	0.00017501	-14.211
chr1	7573401	7573450	2.73563e-29	1.39666e-27	-52.6194
chr1	7577501	7577550	0.000151779	0.00201525	-12.2656
chr1	7578101	7578150	1.06418e-79	4.4823e-77	-72.2176
chr1	7590151	7590200	7.00165e-07	1.20139e-05	-20.873
chr1	7591001	7591050	0.000396591	0.00489402	-16.7467
chr1	7591351	7591400	3.98583e-30	2.10508e-28	-40.1316
chr1	7592451	7592500	4.23289e-58	7.30704e-56	-93.6364
chr1	7600351	7600400	7.37795e-07	1.26347e-05	-17.8577
chr1	7601001	7601050	1.79973e-07	3.23762e-06	-21.2957
chr1	7603551	7603600	0.00287877	0.0286112	-12.963
chr1	7604201	7604250	1.45323e-10	3.1979e-09	-37.9508
chr1	7610201	7610250	9.55536e-72	2.93859e-69	-49.8488
chr1	7612001	7612050	5.67441e-11	1.27838e-09	-22.0918
chr1	7613801	7613850	5.47019e-06	8.65727e-05	-23.9326
chr1	7625001	7625050	0.000371861	0.00461351	-13.9115
chr1	7637601	7637650	4.18808e-16	1.22652e-14	-55.9851
chr1	7638751	7638800	2.99798e-09	6.09531e-08	-17.9576
chr1	7685451	7685500	6.70886e-19	2.22447e-17	-44.1608
chr1	7685501	7685550	6.86476e-63	1.44538e-60	-88.8626
chr1	7685551	7685600	8.80818e-06	0.000136535	-19.6486
chr1	7686351	7686400	1.4023e-09	2.91213e-08	-21.7751
chr1	7687251	7687300	5.41485e-31	2.96405e-29	-20.9371
chr1	7693751	7693800	0.000282367	0.00358204	-16.0447
chr1	7693901	7693950	5.1278e-34	3.19752e-32	-37.5957
chr1	7694001	7694050	5.59841e-07	9.67973e-06	-15.2213
chr1	7701301	7701350	2.37924e-18	7.70207e-17	-28.4409
chr1	7715701	7715750	1.58948e-05	0.000239528	-14.2967
chr1	7718601	7718650	1.36187e-15	3.88956e-14	-39.187
chr1	7718651	7718700	1.21691e-06	2.04603e-05	-23.6333
chr1	7723201	7723250	1.43436e-21	5.33025e-20	-24.6305
chr1	7723351	7723400	0.000357839	0.00445361	-13.8792
chr1	7724451	7724500	2.24055e-26	1.01611e-24	-55.1402
chr1	7727901	7727950	4.20115e-16	1.23023e-14	-38.2699
chr1	7740201	7740250	4.50269e-23	1.78131e-21	-36.1079
chr1	7740701	7740750	2.8559e-06	4.64954e-05	-13.5059
chr1	7743851	7743900	2.04587e-20	7.2373e-19	-23.4783
chr1	7744101	7744150	1.66979e-11	3.87829e-10	-20.8633
chr1	7748101	7748150	0.00333276	0.0323572	-12.5092
chr1	7748751	7748800	1.17609e-24	4.97399e-23	-72.1311
chr1	7768701	7768750	0.00131731	0.0144923	-15.149
chr1	7769601	7769650	5.41701e-13	1.36286e-11	-22.9007
chr1	7770451	7770500	4.5975e-34	2.87443e-32	-71.7391
chr1	7787551	7787600	1.80485e-90	1.13897e-87	-61.6614
chr1	7812851	7812900	1.53149e-06	2.55348e-05	-20.7148
chr1	7821001	7821050	8.43135e-72	2.60183e-69	-62.7402
chr1	7829901	7829950	0.000817639	0.00945325	-19.7475
chr1	7843151	7843200	3.07638e-31	1.70256e-29	-15.8819
chr1	7845351	7845400	1.33561e-31	7.51255e-30	-12.4417
chr1	7854851	7854900	1.49846e-08	2.91012e-07	-41.7517
chr1	7857501	7857550	0.00041344	0.00508482	-14.6516
chr1	7865251	7865300	0.0010192	0.0115224	-15.3424
chr1	7876101	7876150	0.00271372	0.0272065	-11.6505
chr1	7886701	7886750	1.02706e-05	0.000158058	-35.7268
chr1	7900201	7900250	2.78268e-05	0.000408354	-16.9811
chr1	7902601	7902650	2.54339e-06	4.15756e-05	-25.8242
chr1	7902651	7902700	4.15373e-42	3.65332e-40	-49.5868
chr1	7939501	7939550	7.90384e-35	5.09741e-33	-78.6667
chr1	7949151	7949200	0.00328041	0.0319339	-11.8002
chr1	7966001	7966050	5.8939e-09	1.1753e-07	-23.9411
chr1	7967251	7967300	2.36271e-15	6.6689e-14	-30.3642
chr1	7967651	7967700	8.99151e-07	1.52883e-05	-26.4286
chr1	7967751	7967800	5.19776e-05	0.000737281	-13.8555
chr1	7968051	7968100	8.96184e-07	1.52399e-05	-16.5886
chr1	7986551	7986600	1.30849e-12	3.22906e-11	-36.9251
chr1	7988001	7988050	8.48398e-46	8.72991e-44	-86.4562
chr1	8017951	8018000	1.91915e-110	2.29786e-107	-87.0225
chr1	8018001	8018050	2.38974e-44	2.31173e-42	-47.251
chr1	8018101	8018150	5.69641e-29	2.87057e-27	-25.0312
chr1	8023101	8023150	0.00399578	0.0376173	-12.8079
chr1	8032851	8032900	0.00484237	0.0441224	-14.5787
chr1	8032901	8032950	8.83094e-37	6.18529e-35	-78.2609
chr1	8035751	8035800	5.09273e-19	1.69707e-17	-42.4298
chr1	8036951	8037000	1.17589e-10	2.60131e-09	-30.0705
chr1	8037101	8037150	5.64654e-50	6.89781e-48	-42.9627
chr1	8040551	8040600	1.93732e-10	4.23121e-09	-17.8952
chr1	8048751	8048800	1.42319e-61	2.84448e-59	-55.5118
chr1	8051501	8051550	8.59419e-06	0.000133397	-23.1004
chr1	8051701	8051750	8.95382e-54	1.28299e-51	-65.4321
chr1	8062551	8062600	1.93069e-51	2.51525e-49	-90.5523
chr1	8066051	8066100	9.94808e-35	6.3869e-33	-45.7027
chr1	8067951	8068000	0.00178562	0.0189349	-33.1871
chr1	8071051	8071100	7.45125e-20	2.57592e-18	-45.0124
chr1	8089301	8089350	5.67126e-27	2.63383e-25	-34.7826
chr1	8089451	8089500	2.66909e-15	7.51312e-14	-25.5435
chr1	8090101	8090150	2.0994e-27	9.92241e-26	-30.7506
chr1	8094651	8094700	0.00170976	0.018236	-14.5601
chr1	8095101	8095150	2.58197e-45	2.60049e-43	-62.0708
chr1	8101751	8101800	1.08095e-07	1.97692e-06	-29.5057
chr1	8101951	8102000	1.21911e-32	7.1483e-31	-39.4492
chr1	8103101	8103150	0.000345388	0.0043096	-22.6102
chr1	8120801	8120850	1.04191e-21	3.8918e-20	-17.4174
chr1	8132301	8132350	0.00145152	0.0157919	-12.0879
chr1	8133301	8133350	5.59428e-05	0.000789982	-22.9356
chr1	8174551	8174600	7.08077e-30	3.6966e-28	-36.8361
chr1	8174601	8174650	1.00158e-05	0.000154347	-16.9419
chr1	8174801	8174850	7.26551e-17	2.20189e-15	-24.8521
chr1	8182501	8182550	2.91032e-21	1.06846e-19	-44.3396
[truncated: 29,316 more rows]

## Sheet: 3. CG_c_dme_hyper
chromosome	start	end	pvalue	qvalue	methylation_difference
chr1	23101	23150	2.27472e-10	5.19399e-09	21.692
chr1	23951	24000	0.000142419	0.00190164	22.5649
chr1	25801	25850	1.20438e-66	3.96345e-64	96.825
chr1	27001	27050	4.37305e-32	2.90138e-30	41.6268
chr1	28651	28700	1.32189e-05	0.000207354	16
chr1	29051	29100	7.33106e-19	2.60017e-17	49.8168
chr1	29401	29450	4.36416e-39	4.06161e-37	47.6913
chr1	34101	34150	4.32565e-75	2.03068e-72	88.4698
chr1	69651	69700	2.3429e-05	0.0003558	35.2256
chr1	70001	70050	4.02558e-08	7.95311e-07	23.8938
chr1	75701	75750	2.5322e-07	4.70465e-06	43.3333
chr1	75751	75800	1.27551e-13	3.507e-12	52.5253
chr1	75851	75900	1.46673e-23	6.47756e-22	53.5532
chr1	75901	75950	6.7448e-119	1.42564e-115	81.8461
chr1	75951	76000	4.11561e-39	3.83365e-37	78.6671
chr1	76101	76150	1.46048e-07	2.76387e-06	13.8889
chr1	93051	93100	2.91942e-12	7.44401e-11	36.0902
chr1	93101	93150	1.50688e-25	7.29865e-24	98.1132
chr1	94201	94250	1.03999e-07	1.99167e-06	23.1327
chr1	97901	97950	2.93477e-08	5.85881e-07	22.2222
chr1	100051	100100	9.13454e-09	1.88867e-07	15.6463
chr1	120551	120600	4.22126e-41	4.30281e-39	46.89
chr1	120751	120800	2.33469e-14	6.67361e-13	28.2232
chr1	121851	121900	2.95404e-09	6.30315e-08	13.4532
chr1	123101	123150	3.25035e-07	5.98643e-06	22.8789
chr1	132601	132650	5.0915e-05	0.000734798	17.5439
chr1	133701	133750	4.53372e-19	1.62401e-17	29.7796
chr1	135901	135950	9.23842e-07	1.63677e-05	25.8427
chr1	136051	136100	9.24927e-12	2.29183e-10	26.2443
chr1	159201	159250	2.08083e-17	6.88401e-16	24.6286
chr1	159351	159400	0.00153564	0.0154146	18.4936
chr1	159401	159450	2.45702e-28	1.35681e-26	84.596
chr1	159951	160000	7.14777e-21	2.79023e-19	23.8833
chr1	164201	164250	1.86663e-08	3.77568e-07	22.2656
chr1	164451	164500	1.80018e-12	4.64592e-11	32.5311
chr1	164501	164550	0.000890295	0.00972212	15.0242
chr1	196251	196300	6.15106e-16	1.89802e-14	36.6419
chr1	196601	196650	1.37782e-46	1.83587e-44	54.0282
chr1	196901	196950	0.00174862	0.0171682	21.6895
chr1	197101	197150	0.000111705	0.00152082	13.8514
chr1	200351	200400	3.15036e-15	9.40707e-14	21.5961
chr1	200501	200550	1.42332e-38	1.29445e-36	87.0948
chr1	202001	202050	1.56496e-08	3.1842e-07	21.7391
chr1	210501	210550	1.06322e-05	0.000168734	15.0946
chr1	211001	211050	3.19321e-17	1.0472e-15	19.4352
chr1	215051	215100	1.51385e-07	2.86142e-06	18.8905
chr1	215201	215250	8.78068e-09	1.8182e-07	16.3392
chr1	215601	215650	3.73368e-06	6.23935e-05	22.7681
chr1	233851	233900	0.00198423	0.0190456	18.1818
chr1	234151	234200	0.00340986	0.0294871	17.9944
chr1	240301	240350	2.32072e-12	5.951e-11	30.2258
chr1	241551	241600	9.00549e-20	3.33828e-18	33.7408
chr1	242651	242700	3.07218e-64	9.17234e-62	51.2456
chr1	250751	250800	1.8185e-41	1.88598e-39	33.4961
chr1	252301	252350	9.52303e-64	2.78834e-61	66.9289
chr1	263601	263650	3.07184e-10	6.95577e-09	29.6378
chr1	270501	270550	0.000439572	0.00524212	17.7749
chr1	270551	270600	6.17805e-29	3.50622e-27	54.3103
chr1	274451	274500	0.00267197	0.0242718	14.341
chr1	274601	274650	1.16893e-07	2.2295e-06	25.4519
chr1	275001	275050	2.11856e-10	4.84653e-09	63.3333
chr1	275601	275650	1.76049e-37	1.52378e-35	96.3855
chr1	280101	280150	2.60146e-19	9.43157e-18	64.0625
chr1	282851	282900	1.43509e-38	1.30474e-36	18.3918
chr1	284501	284550	6.95425e-27	3.58755e-25	44.382
chr1	284551	284600	8.72339e-38	7.64628e-36	85.9155
chr1	305901	305950	2.10684e-11	5.11892e-10	24.7525
chr1	306351	306400	4.07505e-06	6.78141e-05	23.8575
chr1	306401	306450	2.56186e-29	1.47912e-27	87.8033
chr1	306751	306800	0.00631584	0.0472441	12.6272
chr1	306851	306900	6.16381e-05	0.000877495	17.6339
chr1	306901	306950	1.25121e-32	8.52985e-31	93.7252
chr1	312851	312900	8.98145e-14	2.48975e-12	31.8878
chr1	319201	319250	6.00682e-06	9.81694e-05	17.2516
chr1	320401	320450	1.75803e-07	3.30766e-06	20.9302
chr1	325251	325300	2.08225e-05	0.000318277	19.9851
chr1	326901	326950	3.67458e-10	8.2855e-09	31.4477
chr1	328151	328200	1.42194e-32	9.6604e-31	52.7845
chr1	328901	328950	8.46243e-20	3.14081e-18	26.9473
chr1	329651	329700	1.04159e-11	2.57378e-10	30.6931
chr1	329851	329900	7.95943e-21	3.09853e-19	25.5388
chr1	329901	329950	1.5428e-16	4.89644e-15	25.8824
chr1	330051	330100	3.39697e-20	1.28491e-18	33.3081
chr1	331451	331500	7.8458e-20	2.91615e-18	48.2645
chr1	334901	334950	0.00386002	0.0324743	15.0013
chr1	335351	335400	1.45563e-14	4.20227e-13	13.9918
chr1	335451	335500	6.78584e-29	3.84423e-27	21.3631
chr1	338501	338550	1.46836e-05	0.000228981	13.7931
chr1	348801	348850	6.0754e-06	9.92443e-05	12.7609
chr1	349801	349850	8.70801e-05	0.00120873	20.3704
chr1	350251	350300	3.86026e-13	1.03345e-11	16.7573
chr1	350401	350450	3.6675e-07	6.72774e-06	15.8839
chr1	350551	350600	4.48347e-27	2.3339e-25	65.5731
chr1	358951	359000	3.01166e-12	7.67347e-11	16.7882
chr1	359101	359150	3.85123e-29	2.20513e-27	25.4356
chr1	375551	375600	0.000111622	0.00151972	13.9785
chr1	384051	384100	3.74832e-35	2.89516e-33	73.4513
chr1	389801	389850	0.000446351	0.00531267	25.7311
chr1	389851	389900	0.00308684	0.0272592	14.456
chr1	390101	390150	1.41221e-17	4.7096e-16	40.678
chr1	390801	390850	3.43373e-14	9.73397e-13	46.2203
chr1	390851	390900	1.35792e-17	4.53176e-16	28.1541
chr1	393001	393050	6.83025e-34	4.96084e-32	33.4087
chr1	393651	393700	2.20861e-13	5.99268e-12	27.5715
chr1	393751	393800	7.87159e-08	1.52129e-06	18.7726
chr1	394001	394050	8.21414e-39	7.55204e-37	20.2856
chr1	395651	395700	5.63802e-21	2.20971e-19	47.1726
chr1	398451	398500	1.0748e-17	3.60531e-16	50.1663
chr1	404851	404900	2.84091e-27	1.49423e-25	88.7679
chr1	405001	405050	6.56766e-05	0.000930901	16.3705
chr1	406701	406750	7.56017e-53	1.34985e-50	97.7528
chr1	440351	440400	7.47187e-09	1.554e-07	14.9244
chr1	443701	443750	2.24004e-15	6.73712e-14	54.441
chr1	443801	443850	8.11197e-07	1.44472e-05	17.423
chr1	448401	448450	8.0849e-16	2.48087e-14	43.9583
chr1	450201	450250	1.77379e-40	1.75582e-38	96.5909
chr1	450401	450450	0.00219761	0.0207307	12.7066
chr1	455951	456000	8.96207e-06	0.000143511	23.8023
chr1	474401	474450	1.67454e-23	7.37999e-22	41.5385
chr1	474451	474500	8.22441e-08	1.58742e-06	21.7149
chr1	493351	493400	0.000901477	0.00982566	16.3337
chr1	494201	494250	9.81096e-32	6.36951e-30	48.9289
chr1	494401	494450	7.09309e-48	1.00803e-45	93.8776
chr1	518701	518750	1.48274e-09	3.22191e-08	28.1815
chr1	518801	518850	0.00513626	0.040437	16.6402
chr1	523801	523850	6.14607e-19	2.18792e-17	30.6554
chr1	526451	526500	1.19704e-08	2.45417e-07	14.1277
chr1	529201	529250	8.52907e-09	1.76761e-07	17.7992
chr1	529551	529600	2.50932e-19	9.10333e-18	23.0501
chr1	529751	529800	1.365e-34	1.02587e-32	92.1158
chr1	529951	530000	4.94717e-19	1.76839e-17	69.6629
chr1	538351	538400	0.00405436	0.0337411	18.3373
chr1	571701	571750	4.72636e-27	2.45808e-25	27.184
chr1	576701	576750	4.14897e-20	1.56393e-18	57.4094
chr1	584301	584350	0.000417747	0.00500954	12.7726
chr1	598151	598200	1.63227e-06	2.82406e-05	19.4564
chr1	598951	599000	3.44166e-35	2.66362e-33	52.8436
chr1	599101	599150	4.32887e-32	2.87252e-30	90
chr1	628101	628150	4.13754e-88	3.173e-85	81.6099
chr1	628201	628250	5.48759e-47	7.47129e-45	89.5652
chr1	645401	645450	9.96489e-26	4.86845e-24	80.0402
chr1	645601	645650	1.9486e-24	8.96397e-23	32.4453
chr1	645901	645950	6.53038e-05	0.00092605	12.284
chr1	646551	646600	1.3588e-34	1.0213e-32	57.1054
chr1	649801	649850	2.47791e-20	9.43446e-19	39.2045
chr1	649951	650000	5.94303e-44	7.00488e-42	70.4396
chr1	655851	655900	4.10095e-37	3.48634e-35	46.672
chr1	656001	656050	4.53295e-33	3.1584e-31	50.8991
chr1	656651	656700	2.10012e-29	1.21724e-27	41.1448
chr1	659851	659900	0.00179474	0.01754	29.7101
chr1	668501	668550	0.00339182	0.0293625	12.3963
chr1	668801	668850	8.16157e-06	0.000131317	12.931
chr1	675101	675150	3.11916e-24	1.4224e-22	41.215
chr1	678201	678250	4.44959e-29	2.54088e-27	49.3711
chr1	681301	681350	0.00076142	0.00849738	12.3288
chr1	681901	681950	5.59466e-14	1.56777e-12	45.6522
chr1	687851	687900	2.31224e-08	4.64847e-07	19.5236
chr1	688051	688100	3.66068e-19	1.31706e-17	26.3942
chr1	690551	690600	7.46291e-09	1.55225e-07	20.354
chr1	690901	690950	1.14053e-07	2.17733e-06	26.5625
chr1	694001	694050	1.06222e-06	1.87171e-05	20.0193
chr1	694501	694550	0.000193476	0.00251195	18.4673
chr1	694551	694600	3.82742e-31	2.41492e-29	42.1565
chr1	702601	702650	5.17998e-16	1.60409e-14	27.335
chr1	702701	702750	6.95257e-05	0.000981301	17.8632
chr1	704451	704500	2.81346e-32	1.8843e-30	85.5072
chr1	712251	712300	1.58734e-74	7.29067e-72	92.3862
chr1	713001	713050	2.52877e-18	8.74205e-17	28.2008
chr1	714901	714950	3.30968e-63	9.45294e-61	97.3286
chr1	715451	715500	1.67281e-44	2.02882e-42	95.7447
chr1	715701	715750	8.80373e-41	8.84646e-39	83.6957
chr1	715801	715850	1.84244e-38	1.66564e-36	71.7391
chr1	716051	716100	1.5873e-19	5.81279e-18	39.7019
chr1	716201	716250	1.57781e-08	3.20966e-07	32.4924
chr1	716801	716850	1.12051e-52	1.9819e-50	88.5979
chr1	723551	723600	2.93288e-19	1.06028e-17	46.9518
chr1	723601	723650	0.0016432	0.0163073	12.2449
chr1	724151	724200	2.0123e-05	0.000308072	18.5391
chr1	725401	725450	1.0372e-12	2.71356e-11	22.2074
chr1	730651	730700	4.21193e-44	4.99985e-42	80
chr1	730701	730750	1.0561e-22	4.4981e-21	86
chr1	730751	730800	7.564e-07	1.35141e-05	36.9565
chr1	731851	731900	6.67789e-39	6.16028e-37	32.7426
chr1	732201	732250	6.82728e-22	2.79642e-20	53.5714
chr1	735551	735600	3.87635e-39	3.61474e-37	43.631
chr1	735901	735950	3.15358e-64	9.40213e-62	70.892
chr1	742201	742250	0.00633709	0.047365	12.7124
chr1	742301	742350	5.35558e-60	1.3321e-57	91.9935
chr1	742801	742850	4.35245e-07	7.93235e-06	22.807
chr1	743551	743600	1.17074e-19	4.31428e-18	45.6775
chr1	743901	743950	2.10861e-122	4.99079e-119	96.5686
chr1	763401	763450	4.71674e-06	7.79477e-05	20.6522
chr1	764051	764100	0.00017862	0.00233502	12.7273
chr1	764151	764200	1.1342e-11	2.7962e-10	20.4045
chr1	764601	764650	1.6108e-23	7.10312e-22	38.111
chr1	765401	765450	7.30935e-07	1.30764e-05	22.2785
chr1	779101	779150	1.13969e-18	4.00614e-17	36.7857
chr1	779251	779300	1.85732e-07	3.48705e-06	37.5418
chr1	779651	779700	3.2315e-34	2.3858e-32	90.6667
chr1	784301	784350	3.67297e-29	2.10533e-27	67.9245
chr1	796051	796100	9.97274e-11	2.32639e-09	31.4928
chr1	801301	801350	4.40314e-40	4.29204e-38	71.0345
chr1	805551	805600	2.86612e-34	2.12047e-32	98.1818
chr1	808651	808700	1.37427e-35	1.08534e-33	48.6898
chr1	809101	809150	3.00912e-52	5.20535e-50	100
chr1	809251	809300	4.8118e-27	2.50175e-25	41.6601
chr1	811651	811700	1.93949e-05	0.000297552	13.5694
chr1	812551	812600	2.32046e-09	4.98471e-08	28.38
chr1	816301	816350	9.01489e-14	2.49877e-12	16.4706
chr1	826101	826150	9.78938e-52	1.65567e-49	93.8764
chr1	833051	833100	0.00162068	0.0161257	16.6176
chr1	833401	833450	2.62535e-67	8.89109e-65	100
chr1	840201	840250	7.79317e-74	3.47788e-71	85.9921
chr1	842551	842600	1.72991e-13	4.72305e-12	32.0611
chr1	843501	843550	5.74993e-51	9.43376e-49	58.296
chr1	855901	855950	3.22579e-17	1.05751e-15	69.0909
chr1	856001	856050	3.63439e-13	9.74642e-12	32.7604
chr1	874151	874200	4.4072e-50	6.93871e-48	37.5398
chr1	875601	875650	7.30955e-07	1.30765e-05	28.9157
chr1	879151	879200	6.4014e-05	0.000908959	22.6626
chr1	879351	879400	1.89732e-05	0.000291504	34.2711
chr1	881901	881950	3.01199e-55	5.99648e-53	93.0711
chr1	882001	882050	8.3482e-50	1.29894e-47	52.3416
chr1	885651	885700	2.90909e-17	9.56162e-16	39.4871
chr1	886451	886500	1.04916e-29	6.17047e-28	86.186
chr1	886901	886950	3.93712e-65	1.22005e-62	96.5517
chr1	891151	891200	3.94807e-18	1.35275e-16	26.0406
chr1	891301	891350	6.30208e-10	1.401e-08	17.5092
chr1	891601	891650	2.40786e-11	5.82914e-10	27.5546
chr1	935601	935650	0.00141124	0.0143601	17.5462
chr1	935701	935750	4.13821e-63	1.1764e-60	94.2149
chr1	936001	936050	1.01771e-41	1.06945e-39	100
chr1	936151	936200	1.14815e-65	3.65525e-63	95.3623
chr1	936201	936250	1.24628e-06	2.18124e-05	16.3793
chr1	936301	936350	4.70306e-98	5.0649e-95	89.6947
chr1	939351	939400	1.67376e-05	0.000259025	20.6635
chr1	939751	939800	6.78076e-06	0.000110153	21.3458
chr1	942201	942250	7.8376e-16	2.4069e-14	55.2414
chr1	942351	942400	0.000178276	0.00233093	18.9988
chr1	946601	946650	1.01305e-15	3.09615e-14	37.0892
chr1	962851	962900	1.94406e-08	3.92762e-07	25.1696
chr1	963101	963150	1.0997e-20	4.25374e-19	22.8225
chr1	963151	963200	0.00107467	0.0114153	12.5803
chr1	963701	963750	3.61092e-06	6.0436e-05	17.5929
chr1	964201	964250	8.89964e-09	1.84193e-07	23.2143
chr1	980451	980500	9.63536e-55	1.8778e-52	80.3767
chr1	980501	980550	6.70514e-74	3.0002e-71	93.8144
chr1	980601	980650	1.50562e-08	3.06691e-07	32.8455
chr1	981201	981250	0.000419036	0.00502345	30.8579
chr1	981251	981300	0.000589562	0.00679296	22.8182
chr1	981601	981650	5.25299e-26	2.59838e-24	60.5769
chr1	981701	981750	3.73199e-16	1.16319e-14	37.2549
chr1	993201	993250	2.55377e-33	1.80303e-31	34.5192
chr1	999351	999400	1.06301e-11	2.62548e-10	18.4228
chr1	999951	1000000	1.08266e-10	2.521e-09	27.1186
chr1	1000051	1000100	6.48332e-18	2.1982e-16	35.0758
chr1	1000201	1000250	7.69611e-13	2.0266e-11	18.0838
chr1	1000251	1000300	1.75793e-09	3.80382e-08	32.2439
chr1	1000351	1000400	1.06219e-05	0.000168575	17.5824
chr1	1000401	1000450	3.71064e-27	1.94016e-25	37.3626
chr1	1007751	1007800	7.44077e-21	2.90181e-19	44.8698
chr1	1008351	1008400	1.14685e-36	9.55091e-35	29.629
chr1	1017151	1017200	2.43761e-40	2.40089e-38	96.3636
chr1	1042551	1042600	5.38851e-06	8.85224e-05	26.0532
chr1	1047401	1047450	7.16026e-10	1.5868e-08	32.8591
chr1	1048851	1048900	6.15035e-06	0.000100384	15.8416
chr1	1052651	1052700	7.82901e-17	2.51792e-15	40.3455
chr1	1052851	1052900	6.89508e-26	3.39344e-24	52.7623
chr1	1053051	1053100	9.41232e-32	6.12048e-30	45.9437
chr1	1053301	1053350	5.89771e-17	1.90973e-15	38.6286
chr1	1055901	1055950	4.27872e-102	5.26142e-99	98.3333
chr1	1055951	1056000	4.02118e-05	0.000590073	12.605
chr1	1056401	1056450	3.04235e-58	6.95667e-56	85.207
chr1	1058851	1058900	1.25771e-09	2.74443e-08	24.3044
chr1	1060751	1060800	0.00151913	0.0152739	16.9159
chr1	1060801	1060850	0.00144774	0.0146672	13.6329
chr1	1060851	1060900	4.45714e-25	2.11142e-23	52.5859
chr1	1063101	1063150	1.04069e-19	3.84435e-18	16.5118
chr1	1065401	1065450	5.59946e-09	1.17389e-07	25.0729
chr1	1066351	1066400	7.59442e-08	1.4702e-06	16.2725
chr1	1068251	1068300	1.80464e-06	3.10955e-05	22.9156
chr1	1069351	1069400	7.0548e-87	5.15877e-84	97.2222
chr1	1070051	1070100	9.99769e-10	2.19505e-08	26.6816
chr1	1070201	1070250	4.70679e-09	9.91689e-08	20.2774
chr1	1074651	1074700	5.19662e-48	7.43491e-46	86.7925
chr1	1075201	1075250	1.8517e-07	3.47689e-06	32.0755
chr1	1076401	1076450	6.2283e-42	6.60371e-40	92.4051
chr1	1076451	1076500	1.81175e-29	1.0529e-27	75.3247
chr1	1077551	1077600	0.00155773	0.0156049	13.9557
chr1	1077651	1077700	0.00111763	0.011804	15.245
chr1	1079751	1079800	7.60177e-82	4.59407e-79	95.122
chr1	1080251	1080300	2.49567e-20	9.49953e-19	53.274
chr1	1090101	1090150	7.62369e-22	3.11602e-20	88.9179
chr1	1093651	1093700	3.34802e-17	1.09682e-15	39.3371
chr1	1095901	1095950	3.34188e-25	1.59135e-23	81.9672
chr1	1099901	1099950	5.08918e-17	1.65321e-15	33.2577
chr1	1107401	1107450	4.31316e-76	2.11478e-73	91.8702
chr1	1115951	1116000	2.32063e-37	1.99742e-35	86.5385
chr1	1118051	1118100	2.9156e-51	4.84909e-49	89.8551
chr1	1118101	1118150	9.77732e-21	3.79145e-19	93.75
chr1	1118501	1118550	3.12547e-26	1.56311e-24	51.5152
chr1	1118751	1118800	3.2177e-11	7.72977e-10	41.0317
chr1	1119601	1119650	7.40963e-64	2.18005e-61	88.1657
chr1	1126501	1126550	4.6564e-10	1.04323e-08	23.4899
chr1	1126801	1126850	3.57185e-21	1.4144e-19	43.6176
chr1	1128051	1128100	2.71072e-30	1.64288e-28	91.4286
chr1	1128251	1128300	2.18656e-33	1.5484e-31	47.1235
chr1	1150301	1150350	2.16488e-40	2.13524e-38	45.5445
chr1	1150551	1150600	3.32722e-69	1.23134e-66	98.4
chr1	1150801	1150850	1.01355e-13	2.80152e-12	62.0091
chr1	1152051	1152100	6.78964e-15	1.99343e-13	22.3433
chr1	1152301	1152350	7.81788e-13	2.05778e-11	26.2785
chr1	1153151	1153200	0.00028055	0.00351154	15.5682
chr1	1153651	1153700	9.13535e-06	0.000146137	20.6148
chr1	1156351	1156400	5.20081e-63	1.47109e-60	61.9835
chr1	1163201	1163250	1.06212e-12	2.7774e-11	20.609
chr1	1163251	1163300	3.90496e-15	1.15968e-13	28.4846
chr1	1163901	1163950	4.00138e-08	7.90714e-07	27.694
chr1	1179851	1179900	3.58085e-48	5.16494e-46	83.174
chr1	1180751	1180800	3.02169e-37	2.58616e-35	88.474
chr1	1182301	1182350	2.50586e-26	1.25938e-24	78.0488
chr1	1182351	1182400	9.75255e-12	2.41344e-10	36.7565
chr1	1185801	1185850	7.83667e-28	4.23241e-26	80.9516
chr1	1186001	1186050	6.07483e-30	3.6175e-28	39.5263
chr1	1186601	1186650	4.39321e-26	2.18147e-24	74.5181
chr1	1186701	1186750	1.47168e-11	3.6056e-10	20.6318
chr1	1187001	1187050	1.74412e-18	6.0742e-17	24.7589
chr1	1187051	1187100	1.94648e-25	9.38085e-24	42.6504
chr1	1187151	1187200	1.80797e-33	1.28685e-31	97.7778
chr1	1190251	1190300	2.41024e-43	2.75416e-41	86.5904
chr1	1200501	1200550	2.4247e-18	8.3915e-17	28.2993
chr1	1200701	1200750	7.7645e-30	4.59918e-28	37.8145
chr1	1206351	1206400	2.65503e-125	6.85712e-122	70.5558
chr1	1206401	1206450	2.71042e-43	3.08969e-41	61.5385
chr1	1214851	1214900	4.92989e-08	9.67671e-07	13.3201
chr1	1214901	1214950	8.58636e-06	0.000137775	14.7866
chr1	1215351	1215400	7.09477e-45	8.75211e-43	31.0323
chr1	1230101	1230150	7.81525e-42	8.24516e-40	84.127
chr1	1231151	1231200	9.22421e-05	0.00127463	19.3182
chr1	1231401	1231450	9.08066e-20	3.36527e-18	61.3333
chr1	1248351	1248400	6.58627e-14	1.83874e-12	13.2768
chr1	1248401	1248450	6.18834e-50	9.69265e-48	49.1595
chr1	1255601	1255650	2.21374e-28	1.2251e-26	22.2884
chr1	1255651	1255700	4.27394e-128	1.25227e-124	86.7663
chr1	1256401	1256450	2.14224e-09	4.61073e-08	27.665
chr1	1256451	1256500	2.9444e-06	4.97172e-05	16.0302
chr1	1259701	1259750	3.33341e-19	1.20191e-17	47.675
chr1	1259751	1259800	0.000999844	0.0107359	18.6508
chr1	1260401	1260450	4.43812e-20	1.67003e-18	41.4642
chr1	1261051	1261100	3.10858e-26	1.55522e-24	86.1538
chr1	1265701	1265750	2.41559e-20	9.2042e-19	76.6667
chr1	1268901	1268950	0.00285818	0.0256352	18.9382
chr1	1270351	1270400	0.00531955	0.0415412	17.534
chr1	1270901	1270950	1.58425e-05	0.000245957	32.2572
chr1	1272001	1272050	4.24455e-09	8.96968e-08	42.9575
chr1	1283601	1283650	0.00176517	0.0173038	25
chr1	1295751	1295800	7.58344e-15	2.22204e-13	36.7089
chr1	1295801	1295850	2.93443e-15	8.77647e-14	31.5455
chr1	1296001	1296050	0.000343817	0.00421301	22.6462
chr1	1297801	1297850	2.25184e-28	1.2457e-26	72.5214
chr1	1318151	1318200	5.27914e-31	3.30561e-29	76.7384
chr1	1320501	1320550	1.92065e-162	1.48362e-158	78.9135
chr1	1320951	1321000	3.68751e-14	1.04353e-12	34.8122
chr1	1321051	1321100	5.25765e-83	3.32152e-80	74.9271
chr1	1321201	1321250	2.38983e-54	4.58282e-52	48.0093
chr1	1325351	1325400	3.89358e-36	3.15386e-34	29.2451
chr1	1326751	1326800	2.34612e-22	9.82507e-21	28.2021
chr1	1326901	1326950	2.20929e-17	7.3036e-16	26.1711
chr1	1328351	1328400	2.35398e-06	4.01216e-05	26.3505
chr1	1328501	1328550	0.003832	0.0322835	14.8504
chr1	1342651	1342700	9.74915e-14	2.69693e-12	16.3246
chr1	1342751	1342800	8.32132e-145	3.86375e-141	70.8579
chr1	1346651	1346700	1.62824e-42	1.78151e-40	40.2062
chr1	1348151	1348200	1.97775e-21	7.93062e-20	37.314
chr1	1353151	1353200	8.51538e-48	1.20572e-45	30.9016
chr1	1353451	1353500	1.97684e-21	7.92736e-20	57.7778
chr1	1353901	1353950	0.00601469	0.045554	12.9642
chr1	1355801	1355850	0.00187083	0.0181521	17.1849
chr1	1355851	1355900	3.63973e-67	1.22531e-64	86.422
chr1	1357301	1357350	4.88934e-08	9.6e-07	21.3205
chr1	1360551	1360600	3.37113e-05	0.000500921	24.6824
chr1	1360601	1360650	8.22517e-32	5.36787e-30	59.9411
chr1	1361151	1361200	0.00157787	0.0157695	24.1404
chr1	1363601	1363650	1.93721e-13	5.27463e-12	13.8264
chr1	1364801	1364850	2.66877e-06	4.52456e-05	17.7215
chr1	1386201	1386250	3.47176e-14	9.8398e-13	37.4881
chr1	1388151	1388200	4.62046e-18	1.57786e-16	33.3478
chr1	1388301	1388350	6.26431e-15	1.84187e-13	40.2597
chr1	1389751	1389800	4.86975e-09	1.02508e-07	17.4232
chr1	1389801	1389850	6.12309e-20	2.28846e-18	49.5327
chr1	1390101	1390150	8.44584e-10	1.86334e-08	24.4677
chr1	1390251	1390300	3.82124e-12	9.67325e-11	22.0311
chr1	1391301	1391350	7.49713e-68	2.61508e-65	62.0774
chr1	1393401	1393450	5.70092e-19	2.03294e-17	23.5274
chr1	1393501	1393550	1.42941e-37	1.24203e-35	29.7505
chr1	1394001	1394050	6.20597e-05	0.000883143	14.2358
chr1	1404401	1404450	2.64823e-20	1.00672e-18	41.3185
chr1	1405601	1405650	2.73345e-05	0.000411237	16.9492
chr1	1410401	1410450	3.03749e-10	6.88002e-09	37.6404
chr1	1413451	1413500	9.83272e-12	2.43278e-10	33.926
chr1	1417501	1417550	2.64137e-10	6.00697e-09	34.6396
chr1	1436801	1436850	8.89389e-32	5.79316e-30	28.3684
chr1	1439751	1439800	9.55959e-05	0.00131772	14.1732
chr1	1444951	1445000	1.80455e-52	3.16021e-50	62.5
chr1	1446201	1446250	2.47279e-20	9.41582e-19	43.2836
chr1	1448701	1448750	3.66952e-25	1.74385e-23	88.6364
chr1	1456801	1456850	6.88892e-24	3.09204e-22	38.5246
chr1	1462751	1462800	0.00135783	0.0139035	13.9535
chr1	1480601	1480650	9.45515e-19	3.33669e-17	12.9103
chr1	1481951	1482000	1.67959e-33	1.19728e-31	33.4456
chr1	1482051	1482100	1.37242e-25	6.66146e-24	31.5268
chr1	1482251	1482300	5.09989e-17	1.6565e-15	31.5166
chr1	1482351	1482400	1.36351e-23	6.03049e-22	45.262
chr1	1482451	1482500	1.72884e-10	3.97835e-09	22.449
chr1	1482801	1482850	1.73591e-06	2.99568e-05	20.255
chr1	1485251	1485300	0.000712291	0.00801699	26.6849
chr1	1485401	1485450	9.1441e-34	6.60247e-32	48.5714
chr1	1485551	1485600	2.52909e-52	4.39106e-50	95.1456
chr1	1486351	1486400	0.00120365	0.0125686	19.4369
chr1	1504101	1504150	7.73614e-68	2.69514e-65	51.0493
chr1	1504451	1504500	3.78933e-12	9.59477e-11	22.3404
chr1	1506001	1506050	0.000139021	0.00185983	12.5
chr1	1506251	1506300	1.4273e-05	0.000222958	24.4898
chr1	1526751	1526800	6.54938e-25	3.08074e-23	43.4524
chr1	1527201	1527250	5.67859e-16	1.75549e-14	43.6975
chr1	1527351	1527400	0.00178386	0.0174557	25.5914
chr1	1555701	1555750	6.09503e-29	3.46142e-27	42.4209
chr1	1563201	1563250	2.64418e-21	1.05364e-19	44.8571
chr1	1563351	1563400	2.32869e-25	1.11734e-23	54.6296
chr1	1574501	1574550	1.28859e-103	1.66909e-100	86.2348
chr1	1574601	1574650	2.51664e-12	6.44018e-11	19.3486
chr1	1576601	1576650	1.62557e-12	4.20588e-11	79.8367
chr1	1577401	1577450	2.0204e-47	2.81342e-45	56.3969
chr1	1578701	1578750	1.33496e-24	6.18968e-23	55.4574
chr1	1582301	1582350	1.72832e-61	4.58494e-59	93.3962
chr1	1582851	1582900	3.11747e-35	2.41668e-33	44.854
chr1	1598951	1599000	1.10859e-16	3.54194e-15	30.3688
chr1	1600201	1600250	1.23988e-58	2.88639e-56	97.2727
chr1	1600251	1600300	5.52671e-54	1.03941e-51	96.9388
chr1	1607301	1607350	9.19022e-10	2.02289e-08	14.4796
chr1	1608101	1608150	1.2028e-42	1.32593e-40	41.5865
chr1	1623851	1623900	4.57849e-24	2.07155e-22	95.4076
chr1	1624151	1624200	0.00656172	0.0486016	12.9032
chr1	1625901	1625950	1.9285e-31	1.2356e-29	73.2297
chr1	1630751	1630800	4.05855e-25	1.92561e-23	90.3226
chr1	1631101	1631150	5.52835e-46	7.15749e-44	95.4618
chr1	1652801	1652850	3.90416e-12	9.8758e-11	23.5511
chr1	1654401	1654450	1.63014e-68	5.87419e-66	92.9825
chr1	1654751	1654800	8.16799e-08	1.57679e-06	36.4609
chr1	1659101	1659150	3.96652e-09	8.39864e-08	30.267
chr1	1659601	1659650	9.83331e-06	0.000156751	21.0631
chr1	1660051	1660100	7.1206e-25	3.34332e-23	84.774
chr1	1662051	1662100	9.71451e-08	1.86445e-06	22.9886
chr1	1677151	1677200	2.74753e-66	8.94136e-64	67.033
chr1	1679001	1679050	4.56892e-10	1.02431e-08	13.8118
chr1	1687551	1687600	2.0164e-11	4.90423e-10	33.3333
chr1	1688451	1688500	3.40636e-15	1.01519e-13	37.5973
chr1	1689101	1689150	1.18012e-48	1.73577e-46	81.3008
chr1	1690051	1690100	5.14694e-08	1.00885e-06	18.3996
chr1	1690101	1690150	2.00034e-12	5.14952e-11	30.612
chr1	1690401	1690450	4.25694e-13	1.13661e-11	34.1158
chr1	1690901	1690950	8.13549e-24	3.63694e-22	42.3052
chr1	1691001	1691050	2.01047e-19	7.33148e-18	33.4951
chr1	1691351	1691400	7.50926e-50	1.17162e-47	44.2988
chr1	1691401	1691450	5.98192e-20	2.23678e-18	26.3735
chr1	1691951	1692000	5.36481e-07	9.70307e-06	15.2869
chr1	1702551	1702600	1.61625e-47	2.26436e-45	87.1643
chr1	1703301	1703350	2.43351e-23	1.0663e-21	57.0008
chr1	1703451	1703500	2.43431e-11	5.89083e-10	25.0849
chr1	1719551	1719600	1.35701e-16	4.31825e-15	19.7291
chr1	1720601	1720650	8.66163e-05	0.00120276	16
chr1	1725251	1725300	2.00338e-31	1.28271e-29	26.8607
chr1	1725651	1725700	1.07864e-34	8.1491e-33	34.2995
chr1	1725801	1725850	2.21508e-109	3.47905e-106	61.3478
chr1	1726751	1726800	1.77525e-09	3.84041e-08	28.8694
chr1	1730051	1730100	3.40398e-05	0.000505383	23.0046
chr1	1730101	1730150	9.17582e-07	1.62601e-05	21.1948
chr1	1730801	1730850	2.43454e-12	6.23515e-11	64.6259
chr1	1730851	1730900	1.29033e-15	3.92427e-14	40.7767
chr1	1735051	1735100	4.94692e-35	3.80125e-33	80.7229
chr1	1736451	1736500	1.68093e-31	1.08073e-29	38.3513
chr1	1736651	1736700	5.2918e-06	8.69993e-05	25.8621
chr1	1744951	1745000	8.72742e-09	1.80748e-07	12.2792
chr1	1754951	1755000	3.83671e-21	1.51688e-19	38.1541
chr1	1755201	1755250	5.79342e-27	3.00311e-25	86.1538
chr1	1755251	1755300	1.72731e-21	6.94705e-20	78.0952
chr1	1758401	1758450	0.000172324	0.00225985	15.1424
chr1	1758901	1758950	2.27866e-18	7.897e-17	37.5231
chr1	1759451	1759500	2.40631e-60	6.07984e-58	88.9324
chr1	1760451	1760500	1.41171e-40	1.40494e-38	90.694
chr1	1760801	1760850	9.4246e-31	5.8296e-29	100
chr1	1761101	1761150	5.69519e-13	1.50999e-11	28.6057
chr1	1762501	1762550	4.0908e-17	1.33455e-15	48.4759
chr1	1764201	1764250	1.49873e-10	3.46185e-09	31.1177
chr1	1765201	1765250	1.97878e-06	3.39686e-05	17.6471
chr1	1765251	1765300	7.01961e-23	3.01562e-21	22.2222
chr1	1768051	1768100	0.000623992	0.00714028	13.0435
chr1	1769701	1769750	6.67815e-41	6.74967e-39	44.4444
chr1	1770201	1770250	1.22791e-05	0.000193334	15.4477
chr1	1779651	1779700	0.00280979	0.025289	14.5946
chr1	1782951	1783000	1.61212e-09	3.49587e-08	29.4956
chr1	1783051	1783100	2.31656e-50	3.6986e-48	67.7966
chr1	1783451	1783500	5.90476e-54	1.1088e-51	92.758
chr1	1784451	1784500	0.00434793	0.0356143	13.3718
chr1	1790501	1790550	1.1944e-20	4.61293e-19	45.9365
chr1	1791101	1791150	1.73649e-22	7.31644e-21	46.8209
chr1	1793701	1793750	2.90836e-14	8.27335e-13	27.4868
chr1	1795951	1796000	2.26219e-06	3.86232e-05	28.2726
chr1	1796101	1796150	7.58927e-21	2.95782e-19	40.556
chr1	1803601	1803650	1.44067e-150	7.89771e-147	87.1257
chr1	1804801	1804850	0.000203408	0.00262898	21.0592
chr1	1805401	1805450	1.35088e-36	1.12018e-34	74.9049
chr1	1805651	1805700	0.000256466	0.00324002	12.7932
chr1	1808451	1808500	3.01134e-12	7.67287e-11	38.4505
chr1	1811151	1811200	2.76086e-05	0.000415097	13.75
chr1	1811501	1811550	3.07143e-31	1.94747e-29	45.4842
chr1	1811651	1811700	3.31854e-44	3.96538e-42	98.6842
chr1	1833551	1833600	7.35372e-29	4.15841e-27	34.6551
chr1	1838401	1838450	1.37684e-08	2.812e-07	23.6343
chr1	1838601	1838650	8.08319e-63	2.27277e-60	100
chr1	1856701	1856750	1.34303e-16	4.27567e-15	35.6889
chr1	1856851	1856900	2.83693e-18	9.78707e-17	29.6735
chr1	1860851	1860900	5.89748e-05	0.000841992	12.3002
chr1	1861501	1861550	2.94338e-12	7.50309e-11	33.5606
chr1	1862501	1862550	6.81895e-06	0.00011072	18.0556
chr1	1862551	1862600	3.6481e-27	1.90816e-25	75.2932
chr1	1874501	1874550	0.000174397	0.00228485	15.0403
chr1	1888451	1888500	1.33892e-34	1.00689e-32	53.9062
chr1	1900951	1901000	1.28387e-06	2.24457e-05	19.0929
chr1	1903801	1903850	6.98911e-37	5.89037e-35	31.5228
chr1	1905401	1905450	3.07882e-58	7.03627e-56	98.0284
chr1	1906101	1906150	1.29782e-38	1.18233e-36	92.1053
chr1	1906301	1906350	6.63088e-16	2.04356e-14	15.1163
chr1	1906901	1906950	1.22201e-49	1.88791e-47	91.345
chr1	1911451	1911500	1.04154e-07	1.99455e-06	20.8633
chr1	1912651	1912700	1.31814e-32	8.97172e-31	85.7143
chr1	1912951	1913000	1.95438e-42	2.12903e-40	47.4813
chr1	1914801	1914850	1.24827e-09	2.72454e-08	26.597
chr1	1916901	1916950	4.94884e-12	1.24472e-10	25.3812
chr1	1917051	1917100	2.12828e-12	5.47041e-11	21.3589
chr1	1920051	1920100	1.41352e-16	4.4952e-15	25.6589
chr1	1920601	1920650	7.42432e-17	2.39148e-15	43.4469
chr1	1952601	1952650	1.51554e-06	2.63033e-05	19.5703
chr1	1953051	1953100	2.17684e-10	4.97731e-09	26.8747
chr1	1954001	1954050	1.97925e-17	6.55257e-16	13.251
chr1	1954301	1954350	0.00277078	0.025001	15.3027
chr1	1958751	1958800	5.20549e-07	9.42695e-06	17.6957
chr1	1960651	1960700	3.64131e-19	1.31026e-17	52.2007
chr1	1960801	1960850	2.82082e-42	3.04673e-40	53.2617
chr1	1963201	1963250	1.29988e-07	2.47061e-06	43.0843
chr1	1963501	1963550	3.15056e-78	1.65761e-75	97.9021
chr1	1964251	1964300	9.04786e-38	7.92578e-36	90.2557
chr1	1964751	1964800	3.16253e-99	3.56868e-96	94.5
chr1	1966651	1966700	1.21609e-26	6.20126e-25	37.3134
chr1	1970601	1970650	3.9931e-34	2.92998e-32	83.5443
chr1	1983201	1983250	1.24134e-07	2.36294e-06	43.2345
chr1	1984401	1984450	6.34245e-12	1.58614e-10	38.5598
chr1	1984851	1984900	9.6801e-29	5.44645e-27	90
chr1	1990801	1990850	0.00023359	0.00297888	14.1966
chr1	1993251	1993300	1.44882e-66	4.75315e-64	71.0056
chr1	1997851	1997900	3.02557e-13	8.14484e-12	16.1575
chr1	2006001	2006050	2.36179e-08	4.74427e-07	19.1926
chr1	2006951	2007000	1.32404e-23	5.8599e-22	66.0126
chr1	2007051	2007100	1.13129e-33	8.1261e-32	87.2093
chr1	2008501	2008550	6.021e-05	0.00085856	24.7401
chr1	2013001	2013050	0.000953374	0.0103091	13.7927
chr1	2014101	2014150	4.92647e-33	3.42613e-31	100
chr1	2017351	2017400	8.20204e-14	2.27882e-12	42.6263
chr1	2017651	2017700	2.67536e-10	6.08216e-09	28.3025
chr1	2017701	2017750	2.01827e-38	1.82014e-36	60.4278
chr1	2018101	2018150	1.52438e-28	8.49468e-27	36.8821
chr1	2021551	2021600	3.42539e-29	1.96581e-27	75.8242
chr1	2021601	2021650	3.95141e-12	9.99146e-11	24.3478
chr1	2023701	2023750	4.40403e-43	4.95974e-41	95.3488
chr1	2026501	2026550	1.10374e-08	2.26863e-07	27.9127
chr1	2031251	2031300	3.19648e-24	1.45672e-22	15.5456
chr1	2031301	2031350	4.54921e-28	2.48504e-26	29.7926
chr1	2037851	2037900	2.39383e-37	2.05917e-35	77.9015
chr1	2037901	2037950	3.82941e-19	1.37596e-17	24.9069
chr1	2039851	2039900	1.30421e-21	5.27336e-20	36.5639
chr1	2045401	2045450	4.50926e-20	1.69627e-18	39.893
chr1	2045551	2045600	1.18136e-10	2.74556e-09	39.1691
chr1	2047751	2047800	5.29798e-26	2.62032e-24	43.3987
chr1	2049551	2049600	7.34903e-06	0.000118857	15.5556
chr1	2051401	2051450	3.24022e-05	0.000482642	17.9754
chr1	2054201	2054250	7.53253e-26	3.70095e-24	45.1147
chr1	2061851	2061900	4.83114e-17	1.57089e-15	52.5
chr1	2062401	2062450	9.02486e-40	8.67278e-38	90.3548
chr1	2062751	2062800	4.03948e-11	9.64906e-10	38.7107
chr1	2064351	2064400	1.44951e-14	4.1856e-13	34.6039
chr1	2065001	2065050	2.01663e-07	3.77598e-06	30.589
chr1	2065801	2065850	0.000796897	0.00883654	24.3837
chr1	2070051	2070100	0.0012745	0.0131837	13.7173
chr1	2070151	2070200	0.000467899	0.0055375	22.3007
chr1	2071001	2071050	1.01731e-13	2.81164e-12	15.4589
chr1	2073051	2073100	4.6264e-111	7.66292e-108	98.9463
chr1	2073501	2073550	3.52188e-06	5.90342e-05	14.4231
chr1	2073701	2073750	5.19031e-68	1.82543e-65	94.5122
chr1	2073751	2073800	1.29094e-32	8.79362e-31	48.3776
chr1	2073801	2073850	4.19049e-43	4.72489e-41	54.869
chr1	2089201	2089250	1.30516e-51	2.19517e-49	95.7983
chr1	2095001	2095050	1.26052e-26	6.42053e-25	41.7041
chr1	2096101	2096150	1.14657e-09	2.50784e-08	38.9909
chr1	2099251	2099300	2.26526e-28	1.2528e-26	30.261
chr1	2099451	2099500	4.22896e-20	1.59344e-18	46.9388
chr1	2099651	2099700	2.14632e-11	5.21261e-10	37.3173
chr1	2101451	2101500	1.71402e-27	9.10715e-26	33.6031
chr1	2101851	2101900	1.61451e-36	1.3328e-34	84.1667
chr1	2102451	2102500	4.80723e-24	2.17261e-22	61.2321
chr1	2115451	2115500	2.23887e-08	4.50566e-07	13.3063
chr1	2121951	2122000	7.32832e-31	4.5565e-29	90.1639
chr1	2125751	2125800	1.04877e-09	2.30009e-08	47.9861
chr1	2135401	2135450	2.43346e-53	4.45245e-51	90.5983
chr1	2137401	2137450	1.26734e-10	2.93927e-09	27.1137
chr1	2137751	2137800	1.45992e-05	0.000227753	15.9312
chr1	2140151	2140200	6.25926e-21	2.44834e-19	80.6938
chr1	2143151	2143200	4.3813e-43	4.93545e-41	27.231
chr1	2160151	2160200	2.91039e-29	1.67625e-27	31.1349
chr1	2160351	2160400	2.09286e-15	6.30434e-14	29.2544
chr1	2161301	2161350	4.03011e-26	2.00433e-24	34.935
chr1	2165101	2165150	6.63925e-05	0.000940202	16.9231
chr1	2182701	2182750	0.00010582	0.0014467	15.6226
chr1	2182801	2182850	2.24749e-13	6.09544e-12	34.7323
chr1	2184751	2184800	0.000321794	0.0039715	17.6471
chr1	2186001	2186050	7.0152e-08	1.36155e-06	14.7147
chr1	2186151	2186200	3.90184e-06	6.50464e-05	14.6564
chr1	2211801	2211850	0.000216593	0.00278242	21.6729
chr1	2211851	2211900	0.000180941	0.00236239	29.8986
chr1	2212001	2212050	3.14024e-13	8.44445e-12	30.2703
chr1	2212051	2212100	2.15845e-09	4.64514e-08	20.8333
chr1	2212401	2212450	2.69977e-19	9.78171e-18	31.3319
chr1	2213201	2213250	9.66492e-71	3.80906e-68	94.1057
chr1	2213751	2213800	3.95907e-12	1.00096e-10	24.2435
chr1	2221001	2221050	1.0641e-65	3.3915e-63	91.0132
chr1	2221051	2221100	1.03639e-58	2.42129e-56	88.9511
chr1	2236101	2236150	9.95974e-15	2.89952e-13	28.4722
chr1	2258801	2258850	9.95585e-21	3.85857e-19	19.3878
chr1	2261101	2261150	1.92931e-79	1.07287e-76	95.3978
chr1	2261251	2261300	5.69617e-28	3.09784e-26	27.7958
chr1	2261651	2261700	1.53886e-16	4.8843e-15	32.5221
chr1	2263651	2263700	1.31873e-50	2.12462e-48	78.125
chr1	2263701	2263750	2.74738e-63	7.87074e-61	46.3866
chr1	2263951	2264000	1.01216e-12	2.64968e-11	50.0542
chr1	2271051	2271100	7.95546e-46	1.02328e-43	46.0741
chr1	2271251	2271300	1.58344e-28	8.81746e-27	56.8182
chr1	2274801	2274850	1.02555e-36	8.56088e-35	80.3279
chr1	2292351	2292400	0.00165758	0.0164286	13.6364
chr1	2293151	2293200	2.02221e-09	4.35891e-08	33.3435
chr1	2296651	2296700	6.43636e-36	5.1648e-34	88.2353
chr1	2300601	2300650	4.69413e-12	1.18216e-10	39.3706
chr1	2301251	2301300	2.05892e-07	3.85178e-06	13.5484
chr1	2301301	2301350	3.65257e-20	1.37998e-18	34.5745
chr1	2301501	2301550	3.66766e-50	5.79477e-48	87.2736
chr1	2309551	2309600	2.63156e-37	2.25863e-35	91.7526
chr1	2310801	2310850	5.8391e-35	4.46943e-33	59.9744
chr1	2312301	2312350	2.23592e-17	7.38904e-16	17.4724
chr1	2313451	2313500	7.00461e-09	1.45957e-07	22.1273
chr1	2313601	2313650	2.01036e-31	1.28689e-29	60.1266
chr1	2317351	2317400	1.10538e-16	3.53194e-15	36.9588
chr1	2317801	2317850	2.76817e-05	0.000416151	13.5554
chr1	2317951	2318000	2.91882e-71	1.17989e-68	63.0134
chr1	2318501	2318550	1.29314e-25	6.28311e-24	45.3228
chr1	2333701	2333750	2.15622e-25	1.03634e-23	38.7153
chr1	2334751	2334800	0.00162148	0.0161314	13.0435
chr1	2335301	2335350	9.097e-05	0.00125852	13.1227
chr1	2335451	2335500	2.67739e-40	2.6337e-38	48.0914
chr1	2339951	2340000	3.75181e-17	1.22613e-15	28.3109
chr1	2340151	2340200	3.89691e-40	3.80513e-38	91.954
chr1	2340401	2340450	1.8052e-07	3.39317e-06	37.39
chr1	2345451	2345500	9.00428e-22	3.66971e-20	30.117
chr1	2346251	2346300	0.00132546	0.0136289	17.6929
chr1	2346401	2346450	5.01348e-24	2.26378e-22	58.9153
chr1	2346451	2346500	0.00326919	0.0285125	12.7964
chr1	2362951	2363000	4.37268e-62	1.19124e-59	46.9556
chr1	2363001	2363050	2.95445e-46	3.87349e-44	35.8763
chr1	2363351	2363400	4.3992e-05	0.000641379	14.1772
chr1	2376251	2376300	3.84866e-24	1.74691e-22	89.7908
chr1	2376351	2376400	1.88671e-06	3.24472e-05	25.4221
chr1	2385351	2385400	8.26891e-07	1.47169e-05	23.8449
chr1	2388851	2388900	0.00360787	0.0308004	13.6364
chr1	2389901	2389950	1.24476e-71	5.11697e-69	91.6622
chr1	2389951	2390000	1.07082e-06	1.88647e-05	20.7511
chr1	2390201	2390250	4.76873e-16	1.47895e-14	28.3277
chr1	2395201	2395250	2.18674e-26	1.10141e-24	16.4846
chr1	2399901	2399950	3.10154e-31	1.96598e-29	14.4276
chr1	2400051	2400100	2.42339e-106	3.43194e-103	62.7086
chr1	2400651	2400700	9.5071e-14	2.63169e-12	28.5373
chr1	2413951	2414000	3.32473e-07	6.11917e-06	23.1481
chr1	2423351	2423400	4.30311e-51	7.10389e-49	29.3311
chr1	2452201	2452250	7.23611e-21	2.82381e-19	60.4676
chr1	2457151	2457200	5.18218e-82	3.15877e-79	49.4382
chr1	2457301	2457350	1.7709e-15	5.35229e-14	19.1201
chr1	2471301	2471350	1.29355e-12	3.36518e-11	68.0033
chr1	2471401	2471450	7.5491e-13	1.98869e-11	41.6629
chr1	2473851	2473900	2.49974e-21	9.97247e-20	37.6175
chr1	2474601	2474650	2.62873e-13	7.09882e-12	22.0002
chr1	2476651	2476700	6.64342e-06	0.000108021	19.4805
chr1	2481651	2481700	3.02088e-24	1.37858e-22	47.3691
chr1	2483851	2483900	6.74439e-19	2.3969e-17	40.3805
chr1	2484201	2484250	3.76968e-12	9.54616e-11	34.5794
chr1	2484251	2484300	7.6633e-05	0.00107409	22.6415
chr1	2484351	2484400	0.000127	0.00171221	23.4866
chr1	2484401	2484450	2.33587e-12	5.98913e-11	27.8584
chr1	2484601	2484650	0.00356899	0.0305476	19.0738
chr1	2489401	2489450	8.59823e-09	1.78146e-07	21.4955
chr1	2489651	2489700	2.71238e-14	7.72904e-13	20.0137
chr1	2489851	2489900	4.48645e-39	4.17267e-37	44.8429
chr1	2497851	2497900	4.80013e-22	1.98005e-20	28.4404
chr1	2499101	2499150	2.69689e-30	1.63461e-28	42.7507
chr1	2506551	2506600	3.53108e-05	0.000522822	14.7368
chr1	2511101	2511150	0.000379814	0.00460195	21.4286
chr1	2515951	2516000	5.98912e-11	1.41573e-09	29.9065
chr1	2517751	2517800	0.00260955	0.0238199	14.9407
chr1	2518351	2518400	1.39344e-15	4.22966e-14	33.4583
chr1	2530201	2530250	8.55657e-28	4.61301e-26	16.4058
chr1	2530351	2530400	5.46839e-23	2.359e-21	17.4033
chr1	2540301	2540350	1.47688e-13	4.04731e-12	20.3744
chr1	2540351	2540400	8.49022e-22	3.46419e-20	16.9926
chr1	2542051	2542100	1.26621e-36	1.05192e-34	48.0029
chr1	2543351	2543400	4.32031e-16	1.34247e-14	20.4378
chr1	2543701	2543750	0.00285366	0.0256067	19.0039
chr1	2547551	2547600	1.95459e-10	4.48144e-09	50
chr1	2547651	2547700	0.00326624	0.028494	13.4868
chr1	2549401	2549450	9.99952e-05	0.00137386	22.7745
chr1	2549501	2549550	2.69084e-47	3.73049e-45	59.4872
chr1	2552651	2552700	6.66018e-13	1.76035e-11	18.3149
chr1	2555151	2555200	3.70249e-33	2.59039e-31	35.8138
chr1	2574351	2574400	2.29848e-15	6.90897e-14	54.2408
chr1	2575501	2575550	3.96537e-07	7.25349e-06	16.9306
chr1	2577751	2577800	0.00128589	0.0132812	23.0556
chr1	2578201	2578250	0.000118034	0.00160129	15.0249
chr1	2584051	2584100	5.9506e-27	3.08308e-25	62.8788
chr1	2584851	2584900	0.000444511	0.0052933	21.3814
chr1	2585351	2585400	3.56906e-12	9.0535e-11	21.5116
chr1	2598751	2598800	2.39672e-06	4.0824e-05	23.6842
chr1	2600051	2600100	9.28473e-16	2.84206e-14	86.9565
chr1	2603051	2603100	3.5572e-10	8.02658e-09	39.9926
chr1	2606451	2606500	3.56003e-30	2.14461e-28	58.5743
chr1	2607401	2607450	6.54591e-40	6.33495e-38	86.9159
chr1	2610301	2610350	5.14166e-20	1.92981e-18	70.9677
chr1	2611001	2611050	5.4842e-21	2.15041e-19	80.7692
chr1	2615701	2615750	1.43443e-33	1.02588e-31	37.6572
chr1	2622701	2622750	4.32669e-14	1.21966e-12	34.4695
chr1	2623051	2623100	6.47986e-22	2.65796e-20	41.9608
chr1	2624101	2624150	1.03348e-28	5.80814e-27	87.2727
chr1	2639401	2639450	1.00571e-08	2.07317e-07	34.4488
chr1	2646101	2646150	6.43966e-54	1.20684e-51	100
chr1	2646201	2646250	3.1331e-13	8.42577e-12	42.5366
chr1	2646451	2646500	8.27838e-10	1.8273e-08	17.9355
chr1	2646501	2646550	8.4272e-99	9.37255e-96	93.1074
chr1	2650051	2650100	4.71398e-06	7.79051e-05	17.1735
chr1	2650951	2651000	0.000543394	0.00632299	13.8462
chr1	2653601	2653650	0.00131447	0.0135298	14.5995
chr1	2654701	2654750	3.08294e-13	8.29562e-12	26.8774
chr1	2655451	2655500	2.60515e-19	9.44452e-18	33.8028
chr1	2661251	2661300	1.55199e-12	4.01954e-11	24.8194
chr1	2663101	2663150	5.52582e-13	1.46628e-11	32.9833
chr1	2675751	2675800	1.27809e-20	4.92807e-19	86.6667
chr1	2676701	2676750	0.00476137	0.0381808	21.7949
chr1	2679701	2679750	7.5248e-08	1.45722e-06	14.1486
chr1	2698101	2698150	4.45911e-27	2.3215e-25	35.1195
chr1	2706651	2706700	2.06559e-47	2.87493e-45	89.3997
chr1	2710651	2710700	1.31858e-37	1.14784e-35	82.3529
chr1	2714251	2714300	1.97842e-27	1.04759e-25	45.473
chr1	2714301	2714350	4.42574e-19	1.58614e-17	39.7882
chr1	2715151	2715200	8.43385e-08	1.62626e-06	20.9785
chr1	2715501	2715550	3.61401e-59	8.63566e-57	91.5584
chr1	2725301	2725350	7.87184e-19	2.78767e-17	56.0349
chr1	2726051	2726100	4.00653e-05	0.000588055	12.6229
chr1	2726651	2726700	3.08896e-13	8.31156e-12	43.3571
chr1	2726801	2726850	7.86145e-29	4.43907e-27	52.8095
chr1	2727001	2727050	1.44024e-59	3.50451e-57	87.1629
chr1	2731951	2732000	1.50378e-26	7.63711e-25	45.45
chr1	2732151	2732200	9.50138e-18	3.19598e-16	30.0063
chr1	2735351	2735400	1.54449e-41	1.6069e-39	90.1235
chr1	2739701	2739750	0.0010745	0.0114136	15.2643
chr1	2740451	2740500	1.05703e-23	4.70168e-22	52.3495
chr1	2741151	2741200	2.06683e-11	5.02374e-10	18.273
chr1	2741251	2741300	3.97117e-21	1.56806e-19	55.8042
chr1	2746451	2746500	3.99499e-27	2.08524e-25	84.0125
chr1	2746501	2746550	1.90756e-11	4.64457e-10	31.1148
chr1	2748051	2748100	0.000167492	0.00220277	13.5105
chr1	2748451	2748500	3.31958e-20	1.25631e-18	41.3671
chr1	2751851	2751900	1.33729e-25	6.49425e-24	24.7547
chr1	2756001	2756050	1.49004e-49	2.29364e-47	92.2222
chr1	2756251	2756300	7.9879e-09	1.65824e-07	17.4047
chr1	2771901	2771950	1.24766e-51	2.10054e-49	94.9275
chr1	2772451	2772500	9.38777e-07	1.66205e-05	14.2122
chr1	2774101	2774150	3.49442e-10	7.88889e-09	53.6585
chr1	2774351	2774400	3.40871e-07	6.26831e-06	21.4661
chr1	2783751	2783800	2.56202e-49	3.89717e-47	85.5431
chr1	2788901	2788950	3.04683e-08	6.07653e-07	27.4025
chr1	2796951	2797000	4.06232e-24	1.84212e-22	43.5065
chr1	2797351	2797400	9.50406e-22	3.86746e-20	84.8485
chr1	2801801	2801850	9.46038e-07	1.67455e-05	23.2877
chr1	2802251	2802300	2.83562e-64	8.48396e-62	98.3333
chr1	2802501	2802550	1.02871e-43	1.20035e-41	85.0394
chr1	2803351	2803400	3.08143e-26	1.54191e-24	36.1483
chr1	2803401	2803450	2.83359e-07	5.24489e-06	18.1666
chr1	2809401	2809450	2.80078e-47	3.87911e-45	55.73
chr1	2829501	2829550	7.31795e-18	2.47526e-16	23.4001
chr1	2832001	2832050	1.38704e-37	1.20583e-35	78.7037
chr1	2835601	2835650	1.17579e-29	6.90015e-28	48.7952
chr1	2835651	2835700	1.44802e-34	1.08644e-32	69.2913
chr1	2839901	2839950	7.7377e-05	0.00108369	17.7536
chr1	2840301	2840350	1.69861e-05	0.000262622	18.5256
chr1	2845051	2845100	2.7946e-05	0.000419887	22.2222
chr1	2852151	2852200	6.52036e-22	2.6738e-20	87.9184
chr1	2853401	2853450	3.51303e-17	1.14982e-15	33.8624
chr1	2854551	2854600	1.41295e-07	2.67714e-06	30.7449
chr1	2854801	2854850	8.11313e-116	1.56321e-112	89.5797
chr1	2880301	2880350	3.20584e-30	1.93577e-28	33.3295
chr1	2880401	2880450	4.33876e-15	1.28581e-13	30.3704
chr1	2881801	2881850	1.96874e-64	5.93839e-62	40.9937
chr1	2881851	2881900	1.23967e-09	2.70611e-08	14.7952
chr1	2883401	2883450	1.32231e-07	2.51224e-06	24.9533
chr1	2883801	2883850	1.2799e-26	6.51768e-25	18.4739
chr1	2883851	2883900	3.58816e-33	2.51288e-31	35.2974
chr1	2883901	2883950	2.46922e-28	1.36329e-26	48.9655
chr1	2895651	2895700	9.49233e-17	3.04193e-15	38.9621
chr1	2896101	2896150	0.00271721	0.0246033	15.4557
chr1	2896551	2896600	0.00289373	0.0258912	20.9259
chr1	2901551	2901600	1.39373e-08	2.84534e-07	16.3121
chr1	2911101	2911150	1.66794e-09	3.61351e-08	16.7555
chr1	2912251	2912300	2.08407e-55	4.17947e-53	87.6712
chr1	2913301	2913350	5.36303e-34	3.91124e-32	27.2933
chr1	2916501	2916550	4.24003e-15	1.25694e-13	26.7678
chr1	2917901	2917950	1.01966e-06	1.79989e-05	17.0732
chr1	2920051	2920100	8.4851e-37	7.1159e-35	47.5512
chr1	2920601	2920650	0.000258369	0.00326212	13.7333
chr1	2920901	2920950	1.6879e-06	2.91631e-05	28.8636
chr1	2921101	2921150	3.80575e-21	1.50512e-19	50.4505
chr1	2921251	2921300	4.64789e-59	1.10347e-56	95.4955
chr1	2921851	2921900	3.57293e-10	8.06101e-09	19.9597
chr1	2922051	2922100	5.0431e-66	1.62686e-63	95.2612
chr1	2922101	2922150	2.84601e-40	2.79698e-38	32.063
chr1	2922751	2922800	1.69195e-113	3.00766e-110	94.3128
chr1	2923201	2923250	2.5732e-08	5.15615e-07	14.1744
chr1	2923551	2923600	1.28961e-39	1.22984e-37	67.1968
chr1	2928351	2928400	6.40176e-18	2.17115e-16	13.0354
chr1	2929901	2929950	0.00311867	0.0274739	13.0435
chr1	2935251	2935300	1.16389e-05	0.000183856	18.7609
chr1	2935851	2935900	3.49021e-33	2.44529e-31	88.8889
chr1	2942151	2942200	1.46158e-55	2.95342e-53	100
chr1	2946201	2946250	6.13927e-46	7.92912e-44	96.7742
chr1	2953551	2953600	7.66418e-10	1.69511e-08	24.9135
chr1	2957151	2957200	2.36432e-12	6.06026e-11	33.3703
chr1	2965851	2965900	8.87212e-18	2.98834e-16	56.2105
chr1	2966451	2966500	2.64588e-35	2.05956e-33	30.3473
chr1	2968251	2968300	0.00114489	0.0120465	16.2162
chr1	2968651	2968700	2.69922e-32	1.8095e-30	97.4684
chr1	2969651	2969700	6.56548e-13	1.73619e-11	42.679
chr1	2979501	2979550	7.89015e-28	4.26048e-26	93.1818
chr1	2980751	2980800	5.42853e-14	1.52202e-12	78.5714
chr1	2995201	2995250	7.67491e-05	0.00107566	16.0992
chr1	2995451	2995500	5.02641e-13	1.33689e-11	38.1127
chr1	2995651	2995700	2.49097e-37	2.14099e-35	98.4127
chr1	2996251	2996300	3.94072e-19	1.41506e-17	27.0374
chr1	2998801	2998850	1.3891e-42	1.52576e-40	57.4306
chr1	3006701	3006750	0.00348399	0.0299795	16.6046
chr1	3009201	3009250	1.66558e-11	4.0695e-10	28.0326
chr1	3010401	3010450	3.24857e-10	7.34598e-09	22.0737
chr1	3012301	3012350	2.79906e-14	7.97069e-13	59.2105
chr1	3012601	3012650	2.98729e-39	2.79765e-37	87.3799
chr1	3032001	3032050	1.2e-07	2.28687e-06	17.8392
chr1	3037801	3037850	4.87413e-12	1.22651e-10	60.8696
chr1	3037851	3037900	3.66883e-11	8.78567e-10	16.1137
chr1	3039651	3039700	6.77657e-13	1.79028e-11	25.419
chr1	3042151	3042200	5.64445e-42	6.00114e-40	87.2881
chr1	3043151	3043200	0.000652103	0.00742366	16.7647
chr1	3050001	3050050	4.4532e-28	2.43416e-26	82.5
chr1	3054301	3054350	1.8446e-10	4.23611e-09	33.6376
chr1	3055051	3055100	2.36731e-21	9.45351e-20	18.8642
chr1	3069001	3069050	1.14913e-32	7.84775e-31	48.3502
chr1	3076751	3076800	3.44815e-15	1.02721e-13	30.7772
chr1	3076951	3077000	6.16962e-37	5.2085e-35	50.1437
chr1	3094601	3094650	2.14197e-16	6.74989e-15	23.4809
chr1	3095201	3095250	3.50307e-59	8.37529e-57	90.7687
chr1	3095251	3095300	1.99313e-10	4.56747e-09	33.2568
chr1	3096201	3096250	2.91913e-21	1.16075e-19	37.0714
chr1	3097801	3097850	8.34287e-21	3.24408e-19	27.6756
chr1	3104451	3104500	5.80518e-39	5.37271e-37	76.4479
chr1	3108451	3108500	9.56771e-39	8.76615e-37	82.3869
chr1	3108851	3108900	6.7459e-44	7.92921e-42	86.5172
chr1	3113001	3113050	1.86693e-08	3.77619e-07	20.2703
chr1	3113401	3113450	2.20893e-09	4.75018e-08	31.0689
chr1	3113751	3113800	2.82474e-48	4.0952e-46	91.0988
chr1	3113851	3113900	2.48103e-21	9.89925e-20	48.3607
chr1	3117101	3117150	6.96777e-22	2.85273e-20	63.2099
chr1	3120901	3120950	5.88925e-09	1.23318e-07	14.2266
chr1	3126201	3126250	3.76593e-06	6.28966e-05	38.5918
chr1	3133651	3133700	8.08073e-25	3.78547e-23	46.0227
chr1	3137351	3137400	1.46247e-14	4.22172e-13	34.4538
chr1	3140851	3140900	8.4356e-06	0.000135512	20.1189
chr1	3141151	3141200	4.40453e-20	1.65761e-18	51.8064
chr1	3142351	3142400	7.05772e-05	0.000994904	16.9811
chr1	3142801	3142850	2.75195e-26	1.38012e-24	26.8828
chr1	3145551	3145600	1.03299e-12	2.70288e-11	26.1594
chr1	3147751	3147800	0.000421924	0.00505479	25
chr1	3148101	3148150	0.00187233	0.0181631	12.7512
chr1	3148201	3148250	0.000235839	0.00300471	18.3607
chr1	3149351	3149400	7.75416e-05	0.00108584	17.697
chr1	3160001	3160050	1.18765e-32	8.10564e-31	93.2432
chr1	3161851	3161900	1.44781e-08	2.95256e-07	18.6861
chr1	3162351	3162400	9.98138e-28	5.36528e-26	40.52
chr1	3162401	3162450	6.17886e-20	2.3089e-18	38.1004
chr1	3162451	3162500	1.18565e-57	2.65188e-55	87.8571
chr1	3165601	3165650	2.03587e-12	5.23779e-11	44.0476
chr1	3175251	3175300	0.000664645	0.00754956	15.3846
chr1	3175451	3175500	2.50437e-07	4.65507e-06	21.374
chr1	3176501	3176550	0.000196463	0.00254735	16.2739
chr1	3176551	3176600	2.15724e-22	9.05015e-21	34.104
chr1	3176801	3176850	9.94071e-13	2.60354e-11	27.2526
chr1	3181201	3181250	1.25159e-13	3.44246e-12	28.4456
chr1	3181351	3181400	1.09222e-16	3.49068e-15	31.6822
chr1	3190401	3190450	1.49845e-11	3.6696e-10	27.2965
chr1	3190451	3190500	7.83016e-49	1.16236e-46	91.9489
chr1	3190501	3190550	1.58933e-49	2.44427e-47	95.5056
chr1	3203901	3203950	5.16229e-05	0.000744344	16.3968
chr1	3204901	3204950	4.98998e-06	8.22663e-05	18.6825
chr1	3205251	3205300	0.000150747	0.00200236	15.8762
chr1	3205351	3205400	2.33428e-23	1.02335e-21	31.5315
chr1	3205401	3205450	2.91434e-15	8.71732e-14	22.9899
chr1	3207901	3207950	2.69001e-56	5.64512e-54	96.2963
chr1	3208651	3208700	5.06581e-20	1.90235e-18	56.605
chr1	3208701	3208750	5.93074e-26	2.92681e-24	84.6154
chr1	3211101	3211150	6.68978e-58	1.50858e-55	43.4835
chr1	3211151	3211200	1.34934e-12	3.5057e-11	22.3015
chr1	3219751	3219800	9.46645e-24	4.22064e-22	41.4282
chr1	3220101	3220150	2.37545e-17	7.84041e-16	57.3333
chr1	3220301	3220350	6.60333e-31	4.11476e-29	94.5946
chr1	3220451	3220500	2.86616e-18	9.88628e-17	30.2867
chr1	3220701	3220750	8.4526e-11	1.97933e-09	18.0361
chr1	3225251	3225300	6.65921e-11	1.56994e-09	18.9413
chr1	3226051	3226100	1.59769e-10	3.68394e-09	33.3081
chr1	3230701	3230750	5.57158e-05	0.000798967	26.087
chr1	3230751	3230800	7.20833e-07	1.29028e-05	35.7143
chr1	3237351	3237400	1.87449e-06	3.22467e-05	17.8523
chr1	3237651	3237700	5.24631e-20	1.96744e-18	30.9378
chr1	3237751	3237800	2.10573e-34	1.56744e-32	45.219
chr1	3245951	3246000	0.000485101	0.00571901	29.1497
chr1	3246901	3246950	8.40957e-07	1.49541e-05	20.9639
chr1	3256101	3256150	0.00400462	0.0334173	13.3174
chr1	3258251	3258300	7.68032e-07	1.37133e-05	33.4334
chr1	3263401	3263450	5.32648e-32	3.51556e-30	41.4819
chr1	3265401	3265450	6.89231e-08	1.33858e-06	28.75
chr1	3270801	3270850	7.21974e-11	1.6978e-09	43.6364
chr1	3271251	3271300	1.27715e-07	2.429e-06	36.0269
chr1	3271301	3271350	1.27581e-36	1.05927e-34	100
chr1	3272301	3272350	3.91295e-16	1.21838e-14	41.4286
chr1	3272901	3272950	1.57859e-10	3.64098e-09	32.6515
chr1	3276851	3276900	8.48769e-22	3.46333e-20	27.4983
chr1	3277701	3277750	6.62572e-22	2.7157e-20	85.7143
chr1	3277751	3277800	4.2225e-07	7.7066e-06	16.3462
chr1	3278001	3278050	1.12806e-38	1.03011e-36	42.8066
chr1	3278351	3278400	1.87638e-12	4.83758e-11	23.1759
chr1	3278401	3278450	2.59341e-05	0.000391353	19.457
chr1	3278751	3278800	2.24906e-43	2.57379e-41	81.4383
chr1	3287951	3288000	1.36199e-09	2.96626e-08	21.1864
chr1	3288901	3288950	6.2748e-08	1.22273e-06	36.7865
chr1	3291201	3291250	4.39282e-36	3.55181e-34	38.336
chr1	3294451	3294500	0.0021254	0.0201667	13.2576
chr1	3294601	3294650	6.66566e-09	1.39096e-07	27.3
chr1	3299701	3299750	7.91924e-32	5.17338e-30	62.7273
chr1	3300701	3300750	2.36022e-05	0.00035825	13.3929
chr1	3301451	3301500	1.21085e-34	9.12599e-33	22.3184
chr1	3310351	3310400	1.91431e-24	8.80955e-23	50.7353
chr1	3312351	3312400	0.000217386	0.00279168	25.154
chr1	3315351	3315400	0.00114258	0.0120255	15.7848
chr1	3315601	3315650	4.84385e-05	0.000701728	23.4587
chr1	3316801	3316850	1.7299e-06	2.98567e-05	41.2281
chr1	3320301	3320350	8.75203e-59	2.05149e-56	48.1623
chr1	3320651	3320700	3.49247e-14	9.89618e-13	34.9502
chr1	3322451	3322500	1.71434e-05	0.00026488	12.3894
chr1	3322551	3322600	7.55483e-19	2.67753e-17	55.1724
chr1	3323051	3323100	0.000501349	0.00588957	13.9716
chr1	3323551	3323600	4.05141e-49	6.10373e-47	88
chr1	3331401	3331450	0.0052405	0.0410733	17.3333
chr1	3337651	3337700	0.00437737	0.0358003	15.5944
chr1	3339701	3339750	9.62215e-18	3.23534e-16	42.8348
chr1	3340501	3340550	5.21222e-41	5.29134e-39	93.6709
chr1	3340551	3340600	2.24578e-14	6.42552e-13	15.2096
chr1	3340901	3340950	7.70501e-62	2.07446e-59	93.8462
chr1	3340951	3341000	1.77299e-05	0.00027345	13.5919
chr1	3348651	3348700	5.58823e-159	3.92425e-155	71.1357
chr1	3348701	3348750	5.79415e-94	5.44013e-91	66.7105
chr1	3348751	3348800	1.03839e-35	8.25144e-34	55.7256
chr1	3348801	3348850	2.33163e-22	9.76633e-21	45.2195
chr1	3348851	3348900	5.51774e-08	1.07914e-06	26.856
chr1	3349001	3349050	6.69462e-12	1.67175e-10	17.3846
chr1	3349201	3349250	0.00011521	0.00156558	17.6999
chr1	3350651	3350700	0.000858745	0.0094246	15.2822
chr1	3354351	3354400	1.12378e-25	5.47589e-24	54.1798
chr1	3355301	3355350	3.35927e-05	0.000499255	14.5923
chr1	3356401	3356450	0.00321244	0.0281253	13.5334
chr1	3356901	3356950	5.02971e-26	2.49025e-24	30.4511
chr1	3358251	3358300	2.04396e-06	3.50322e-05	17.9245
chr1	3358301	3358350	0.000201466	0.00260625	26.0182
chr1	3359851	3359900	5.08535e-22	2.09556e-20	61.4363
chr1	3360301	3360350	9.26589e-09	1.91461e-07	21.203
chr1	3369751	3369800	1.80463e-06	3.10955e-05	25.1324
chr1	3377001	3377050	6.35454e-14	1.77556e-12	69.4945
chr1	3377301	3377350	1.96778e-11	4.78899e-10	21.5116
chr1	3386751	3386800	1.36107e-20	5.24184e-19	16.2465
chr1	3391201	3391250	3.198e-42	3.44623e-40	80
chr1	3391651	3391700	0.00308738	0.0272625	13.3822
chr1	3393501	3393550	6.24473e-27	3.22976e-25	55.1471
chr1	3398601	3398650	5.93296e-24	2.67129e-22	68.4298
chr1	3399201	3399250	2.1137e-30	1.28729e-28	71.6418
chr1	3401851	3401900	9.20497e-14	2.55013e-12	49.5412
chr1	3404201	3404250	4.98577e-86	3.51279e-83	67.057
chr1	3404851	3404900	3.80982e-43	4.30482e-41	88.8974
chr1	3409401	3409450	2.76109e-44	3.31274e-42	41.7544
chr1	3409451	3409500	9.35009e-07	1.65569e-05	12.3354
chr1	3411451	3411500	4.90224e-20	1.84166e-18	31.3914
chr1	3412951	3413000	1.42678e-08	2.91086e-07	18.1753
chr1	3425251	3425300	9.58943e-16	2.93364e-14	12.6649
chr1	3427001	3427050	1.13715e-28	6.37406e-27	37.0818
chr1	3428801	3428850	4.13168e-21	1.63001e-19	30.0744
chr1	3429201	3429250	8.31652e-51	1.35531e-48	91.6667
chr1	3430701	3430750	1.01148e-23	4.50238e-22	35.4205
chr1	3432751	3432800	0.000205961	0.00265889	42.7083
chr1	3437501	3437550	8.75075e-07	1.55373e-05	16.5289
chr1	3455101	3455150	2.45077e-31	1.5628e-29	90.9091
chr1	3474401	3474450	0.00373231	0.0316254	15.9833
chr1	3475051	3475100	1.24254e-36	1.03276e-34	92.8571
chr1	3475751	3475800	4.43147e-05	0.000645807	17.589
chr1	3477051	3477100	2.19713e-08	4.42396e-07	13.1553
chr1	3478451	3478500	4.98071e-28	2.71586e-26	83.9638
chr1	3478751	3478800	0.000301697	0.00374868	18.4036
chr1	3482951	3483000	0.00023449	0.00298919	15.858
chr1	3484201	3484250	2.08865e-14	5.9848e-13	34.7134
chr1	3488351	3488400	4.95422e-07	8.98706e-06	20.0269
chr1	3490601	3490650	1.57446e-05	0.000244534	29.9949
chr1	3490651	3490700	2.71691e-06	4.60242e-05	22.6166
chr1	3490801	3490850	1.67193e-08	3.39414e-07	18.4
chr1	3508001	3508050	3.61778e-08	7.17346e-07	25.0331
chr1	3511001	3511050	6.63418e-26	3.2675e-24	48.5959
chr1	3511451	3511500	1.12534e-17	3.77158e-16	40.907
chr1	3511601	3511650	8.24969e-30	4.88148e-28	48.5002
chr1	3511751	3511800	1.57064e-37	1.36195e-35	84.9827
chr1	3512051	3512100	0.000186915	0.00243388	14.4053
chr1	3528951	3529000	6.48581e-46	8.36525e-44	36.8243
chr1	3529001	3529050	0.00020618	0.00266148	13.4855
chr1	3534801	3534850	3.96431e-07	7.25171e-06	18.6813
chr1	3534851	3534900	9.6993e-07	1.71502e-05	14.6552
chr1	3542901	3542950	9.2168e-48	1.30222e-45	92.1348
chr1	3551751	3551800	0.000363856	0.0044288	26.0604
chr1	3555851	3555900	2.60379e-45	3.27237e-43	94.1748
chr1	3556851	3556900	8.94125e-40	8.59631e-38	46.2632
chr1	3557551	3557600	2.17817e-51	3.63973e-49	34.6737
chr1	3557601	3557650	9.24201e-28	4.97276e-26	19.9799
chr1	3573751	3573800	4.16822e-11	9.94791e-10	25.0867
chr1	3573801	3573850	9.63252e-55	1.87768e-52	90.3509
chr1	3574551	3574600	4.1201e-06	6.85263e-05	20.9524
chr1	3579051	3579100	4.91475e-10	1.09955e-08	56.4103
chr1	3593351	3593400	1.23666e-09	2.69995e-08	17.6598
chr1	3600651	3600700	4.68608e-42	5.00601e-40	46.9412
chr1	3600701	3600750	1.85955e-12	4.79565e-11	23.1707
chr1	3602001	3602050	0.000162337	0.00214187	18.1818
chr1	3602651	3602700	1.39357e-71	5.71214e-69	93.3775
chr1	3611951	3612000	8.13993e-16	2.49731e-14	30.3066
chr1	3617051	3617100	2.236e-09	4.8068e-08	32.9655
chr1	3617251	3617300	4.34278e-26	2.15731e-24	19.4994
chr1	3617551	3617600	1.07498e-58	2.5087e-56	56.1379
chr1	3619151	3619200	2.35516e-10	5.37247e-09	37.3626
chr1	3619351	3619400	5.07837e-27	2.63728e-25	36.0526
chr1	3620101	3620150	1.68843e-05	0.000261143	17.5084
chr1	3621801	3621850	7.71475e-39	7.09905e-37	95.4545
chr1	3625251	3625300	1.28723e-14	3.72827e-13	39.629
chr1	3626851	3626900	2.5315e-26	1.27159e-24	58.2269
chr1	3627301	3627350	1.32959e-24	6.16544e-23	47.0588
chr1	3633501	3633550	1.32976e-12	3.45588e-11	34.9553
chr1	3633551	3633600	6.99994e-56	1.43703e-53	89.9506
chr1	3633651	3633700	8.04941e-34	5.82492e-32	49.1667
chr1	3634001	3634050	2.84279e-24	1.2986e-22	89.7436
chr1	3634201	3634250	1.30164e-14	3.76885e-13	61.5385
chr1	3635951	3636000	7.60986e-37	6.39641e-35	92.7536
chr1	3637851	3637900	0.00102719	0.0109846	16.5075
chr1	3643451	3643500	3.1649e-08	6.30357e-07	17.7966
chr1	3648451	3648500	6.82546e-39	6.29505e-37	75.5337
chr1	3648701	3648750	9.14958e-19	3.231e-17	25.194
chr1	3648851	3648900	2.26155e-19	8.22589e-18	63.9535
chr1	3651201	3651250	9.35853e-18	3.14918e-16	47.2727
chr1	3652001	3652050	0.00238914	0.0221945	26.3778
chr1	3652751	3652800	7.79059e-05	0.00109058	14.6799
chr1	3662501	3662550	1.61343e-05	0.000250235	12.8755
chr1	3664451	3664500	1.59783e-15	4.83817e-14	49.0741
chr1	3670101	3670150	0.000426998	0.00510758	15.5678
chr1	3671651	3671700	8.32315e-05	0.00115947	16.2623
chr1	3675551	3675600	3.12841e-46	4.0965e-44	100
chr1	3675801	3675850	4.88589e-05	0.000707443	23.6169
chr1	3684201	3684250	3.7194e-20	1.40468e-18	25.8466
chr1	3684651	3684700	4.53477e-19	1.62432e-17	41.7097
chr1	3684851	3684900	5.28669e-55	1.03984e-52	82.8571
chr1	3685101	3685150	4.40239e-05	0.0006418	24.6127
chr1	3706101	3706150	2.15637e-20	8.2342e-19	87.5
chr1	3706601	3706650	1.67274e-47	2.34157e-45	32.7315
chr1	3707351	3707400	2.4247e-43	2.77031e-41	34.6048
chr1	3707451	3707500	2.99356e-29	1.72275e-27	48.2213
chr1	3708101	3708150	2.46616e-13	6.67104e-12	26.0606
chr1	3710251	3710300	1.19069e-06	2.08805e-05	18.1818
chr1	3710301	3710350	8.19787e-28	4.42187e-26	32.8179
chr1	3711501	3711550	1.60116e-08	3.25513e-07	22.1988
chr1	3711551	3711600	1.16188e-11	2.86261e-10	59.4595
chr1	3722751	3722800	1.46238e-05	0.00022812	13.0028
chr1	3736401	3736450	9.94545e-10	2.18381e-08	38.2477
chr1	3745751	3745800	1.66582e-10	3.83697e-09	22.4644
chr1	3745801	3745850	9.55274e-10	2.10013e-08	23.5251
chr1	3753851	3753900	3.38466e-14	9.59837e-13	54.4612
chr1	3755401	3755450	3.23961e-14	9.19654e-13	43.0233
chr1	3761701	3761750	9.34025e-32	6.07506e-30	34.413
chr1	3772501	3772550	3.9139e-36	3.16971e-34	59.2916
chr1	3772601	3772650	5.95381e-46	7.69661e-44	93.5774
chr1	3783601	3783650	1.15823e-13	3.19139e-12	18.3673
chr1	3785701	3785750	0.000582307	0.00672213	13.8202
chr1	3797301	3797350	1.96435e-128	5.77549e-125	86.521
chr1	3804351	3804400	3.01835e-16	9.44817e-15	20.1447
chr1	3804651	3804700	0.000325953	0.00401676	20.8859
chr1	3810551	3810600	3.40914e-06	5.72245e-05	17.3554
chr1	3811401	3811450	1.84809e-28	1.02629e-26	50.5172
chr1	3812201	3812250	7.51405e-13	1.98001e-11	51.6129
chr1	3817701	3817750	0.000700783	0.00790572	17.9202
chr1	3828351	3828400	3.46899e-14	9.83228e-13	15.2542
chr1	3828451	3828500	3.23534e-07	5.95994e-06	19.573
chr1	3833051	3833100	8.0959e-06	0.000130323	13.7373
chr1	3833101	3833150	1.19319e-15	3.63457e-14	35.1964
chr1	3833701	3833750	6.92611e-55	1.35598e-52	90.4512
chr1	3834801	3834850	1.07498e-11	2.65452e-10	46.0278
chr1	3840851	3840900	0.000174931	0.00229127	15.449
chr1	3848651	3848700	2.48221e-05	0.000375747	26.4372
chr1	3848801	3848850	0.00422629	0.0348383	15.6576
chr1	3857601	3857650	2.35461e-17	7.77222e-16	41.3172
chr1	3857751	3857800	9.46214e-07	1.67483e-05	26.6261
chr1	3858601	3858650	1.5683e-39	1.4876e-37	83.3333
chr1	3859101	3859150	6.84184e-28	3.70691e-26	31.8182
chr1	3859801	3859850	9.75032e-06	0.000155506	30.5238
chr1	3871351	3871400	2.1328e-06	3.64954e-05	17.6929
chr1	3879751	3879800	0.000709873	0.00799426	15.7937
chr1	3879901	3879950	7.11441e-31	4.42803e-29	44.4378
chr1	3881451	3881500	0.00417549	0.0345213	14.2832
chr1	3887201	3887250	2.08331e-08	4.20116e-07	29.614
chr1	3908751	3908800	0.000196233	0.0025446	18.1362
chr1	3911601	3911650	2.09785e-54	4.02836e-52	61.674
chr1	3921801	3921850	1.17621e-10	2.7339e-09	26.9062
chr1	3928801	3928850	1.32135e-33	9.46689e-32	97.0149
chr1	3931451	3931500	8.89177e-23	3.80011e-21	76.8293
chr1	3931651	3931700	2.90254e-07	5.36748e-06	26.6132
chr1	3932351	3932400	8.25922e-47	1.11236e-44	91.453
chr1	3932601	3932650	1.85823e-41	1.92649e-39	94.1998
chr1	3938951	3939000	5.11966e-05	0.000738583	16.8433
chr1	3944051	3944100	7.8526e-05	0.00109855	31.8376
chr1	3944101	3944150	1.50698e-08	3.06962e-07	33.6634
chr1	3944201	3944250	0.000925775	0.0100517	18.4211
chr1	3955301	3955350	1.02051e-79	5.75023e-77	89.4905
chr1	3955501	3955550	1.71369e-27	9.10594e-26	26.8288
chr1	3955551	3955600	1.05608e-41	1.10894e-39	46.1902
chr1	3957101	3957150	2.12311e-46	2.80694e-44	50.1115
chr1	3968201	3968250	5.19955e-09	1.09269e-07	18.6102
chr1	3968251	3968300	0.00289801	0.0259236	15.8292
chr1	3973851	3973900	1.64082e-17	5.45211e-16	17.4973
chr1	3983751	3983800	1.23155e-43	1.42978e-41	91.6667
chr1	3983851	3983900	1.51372e-12	3.92259e-11	44.6346
chr1	3985851	3985900	6.63954e-49	9.89243e-47	100
chr1	3987751	3987800	2.53319e-47	3.51365e-45	41.2942
chr1	3994501	3994550	1.43053e-61	3.80924e-59	69.0846
chr1	3998751	3998800	1.12815e-10	2.62413e-09	34.9398
chr1	4000351	4000400	2.41918e-61	6.37391e-59	95.5357
chr1	4000801	4000850	1.77537e-21	7.13631e-20	43.5484
chr1	4000901	4000950	2.16583e-65	6.81095e-63	95.7765
chr1	4001051	4001100	0.000392603	0.00473912	19.0598
chr1	4001101	4001150	5.22754e-16	1.61805e-14	33.9744
chr1	4001451	4001500	1.46742e-22	6.21109e-21	86.7874
chr1	4002001	4002050	4.2959e-20	1.61794e-18	42.6152
chr1	4002151	4002200	2.51598e-13	6.80169e-12	23.4284
chr1	4009051	4009100	1.60801e-14	4.63305e-13	20.7513
chr1	4012901	4012950	9.47261e-21	3.67531e-19	74.6032
chr1	4013251	4013300	0.000647097	0.00737418	15.6585
chr1	4013351	4013400	0.00110975	0.011734	13.8814
chr1	4015951	4016000	1.40257e-25	6.80232e-24	15.5172
chr1	4019401	4019450	4.42518e-32	2.93436e-30	31.5309
chr1	4028751	4028800	9.46879e-05	0.00130607	13.7675
chr1	4032551	4032600	2.24153e-28	1.24016e-26	47.0385
chr1	4046151	4046200	4.65805e-07	8.47058e-06	42.6692
chr1	4048551	4048600	7.00684e-29	3.96678e-27	50.6579
chr1	4051451	4051500	0.000172364	0.00226027	13.4164
chr1	4052401	4052450	5.63988e-09	1.18207e-07	19.4175
chr1	4053351	4053400	2.69338e-47	3.7334e-45	83.4165
chr1	4053901	4053950	1.72323e-17	5.72129e-16	28.1081
chr1	4058101	4058150	3.42484e-18	1.17689e-16	40.7083
chr1	4058701	4058750	6.18314e-06	0.0001009	14.5455
chr1	4063001	4063050	5.3446e-15	1.57669e-13	24.0253
chr1	4064151	4064200	0.000139954	0.00187134	15.5998
chr1	4066601	4066650	9.31802e-22	3.79357e-20	59.2466
chr1	4066801	4066850	9.81938e-47	1.31685e-44	48.0433
chr1	4066851	4066900	4.23743e-58	9.64523e-56	85.3301
chr1	4077951	4078000	5.0633e-07	9.17708e-06	28.6493
chr1	4078051	4078100	6.27851e-07	1.12972e-05	33.8745
chr1	4078101	4078150	4.92259e-07	8.93081e-06	37.1929
chr1	4078151	4078200	1.78175e-23	7.84353e-22	34.49
chr1	4078201	4078250	5.83139e-05	0.000833396	29.3478
chr1	4078251	4078300	2.96933e-06	5.01173e-05	34.6415
chr1	4078301	4078350	4.06244e-63	1.15524e-60	33.5892
chr1	4078351	4078400	2.14266e-30	1.30483e-28	42.8359
chr1	4078401	4078450	4.91329e-26	2.43388e-24	44.376
chr1	4078451	4078500	1.94815e-51	3.2592e-49	37.2308
chr1	4085301	4085350	7.26181e-06	0.00011752	20.2899
chr1	4085551	4085600	7.89623e-25	3.70116e-23	47.1819
chr1	4085751	4085800	0.00053211	0.00620734	12.8571
chr1	4095951	4096000	5.89198e-13	1.56105e-11	18.9684
chr1	4131751	4131800	2.05471e-08	4.14555e-07	15.6585
chr1	4131801	4131850	1.45877e-12	3.78308e-11	38.7823
chr1	4132401	4132450	1.629e-26	8.26468e-25	37.9353
chr1	4132601	4132650	9.60788e-22	3.90877e-20	32.0755
chr1	4132651	4132700	2.39934e-33	1.69541e-31	70.9402
chr1	4140151	4140200	1.47428e-11	3.61166e-10	27.2644
chr1	4140651	4140700	4.93873e-45	6.13338e-43	57.0634
chr1	4157751	4157800	7.73796e-07	1.38095e-05	13.7714
chr1	4157801	4157850	1.65225e-56	3.50019e-54	90.8257
chr1	4164001	4164050	4.57358e-14	1.28737e-12	31.5228
chr1	4192701	4192750	9.83568e-26	4.80671e-24	45.1087
chr1	4193551	4193600	1.23212e-06	2.15731e-05	16.403
chr1	4195651	4195700	1.60569e-16	5.0913e-15	55.7377
chr1	4206901	4206950	0.00590999	0.0449635	12.5
chr1	4238101	4238150	2.6997e-48	3.91993e-46	65.8768
chr1	4251951	4252000	0.0013375	0.0137323	21.4912
chr1	4254151	4254200	2.22954e-07	4.15988e-06	25.7089
chr1	4265751	4265800	1.00586e-06	1.77596e-05	14.0429
chr1	4269351	4269400	0.00290482	0.0259733	15.3819
chr1	4273251	4273300	3.34167e-05	0.000496848	22.0017
chr1	4273751	4273800	2.4237e-11	5.86632e-10	22.1016
chr1	4274651	4274700	2.71356e-28	1.49606e-26	36.7907
chr1	4298301	4298350	8.53521e-80	4.83172e-77	80.2779
chr1	4298451	4298500	1.78207e-21	7.16286e-20	43.6965
chr1	4308351	4308400	1.42976e-07	2.70796e-06	52.7728
chr1	4308501	4308550	1.10988e-78	5.93875e-76	93.4561
chr1	4308801	4308850	2.4441e-08	4.90509e-07	39.0597
chr1	4309001	4309050	1.61504e-63	4.67567e-61	91.0714
chr1	4309551	4309600	1.14384e-43	1.33196e-41	51.7928
chr1	4310101	4310150	2.44216e-22	1.02172e-20	30.1826
chr1	4318701	4318750	2.57359e-20	9.79e-19	39.3365
chr1	4319551	4319600	1.82793e-07	3.43438e-06	39.2747
chr1	4321851	4321900	0.000726351	0.00815669	18.75
chr1	4338601	4338650	1.01673e-51	1.71754e-49	96.9485
chr1	4338751	4338800	1.48143e-60	3.77672e-58	91.7446
chr1	4341901	4341950	1.27002e-87	9.58387e-85	71.193
chr1	4342001	4342050	7.45339e-103	9.39641e-100	92.0334
chr1	4342151	4342200	8.87146e-05	0.00122941	16.306
chr1	4349601	4349650	0.00068229	0.00772513	13.5293
chr1	4350951	4351000	1.43429e-21	5.79184e-20	69.3182
chr1	4359201	4359250	1.30751e-09	2.85038e-08	20.628
chr1	4359401	4359450	1.62456e-26	8.24315e-25	37.9819
chr1	4359551	4359600	1.1233e-12	2.93385e-11	71.4894
chr1	4359601	4359650	5.49752e-22	2.26124e-20	28.8789
chr1	4361151	4361200	4.76229e-37	4.03726e-35	60.466
chr1	4365701	4365750	3.12321e-12	7.94982e-11	27.4551
chr1	4366001	4366050	1.89398e-170	1.89333e-166	96.4664
chr1	4366051	4366100	3.71257e-19	1.33494e-17	31.7365
chr1	4366401	4366450	7.7583e-49	1.15209e-46	39.6909
chr1	4366751	4366800	4.13399e-41	4.21588e-39	36.8172
chr1	4366851	4366900	3.30586e-15	9.8596e-14	20.456
chr1	4367001	4367050	4.46791e-28	2.44189e-26	36.7323
chr1	4368951	4369000	5.72993e-18	1.94758e-16	53.3333
chr1	4370451	4370500	5.97798e-10	1.33122e-08	18.4016
chr1	4372951	4373000	1.00505e-05	0.000159977	28
chr1	4377101	4377150	1.36429e-09	2.97112e-08	42.1128
chr1	4377801	4377850	1.1272e-13	3.10758e-12	48.2955
chr1	4382801	4382850	1.04661e-08	2.15491e-07	16.5031
chr1	4382901	4382950	1.71581e-23	7.55797e-22	28.2004
chr1	4390651	4390700	0.00147716	0.0149156	14.6667
chr1	4390901	4390950	8.07628e-18	2.72525e-16	83.551
chr1	4391101	4391150	1.38425e-08	2.82633e-07	29.1506
chr1	4393801	4393850	7.00562e-05	0.00098828	14.2856
chr1	4394001	4394050	0.00314285	0.027638	18.137
chr1	4394201	4394250	2.57997e-65	8.07148e-63	84.6154
chr1	4402151	4402200	1.26957e-07	2.41522e-06	21.9969
chr1	4412951	4413000	7.93027e-15	2.32102e-13	28.9977
chr1	4416001	4416050	5.75413e-19	2.05149e-17	54.0809
chr1	4433301	4433350	1.86606e-08	3.77462e-07	19.469
chr1	4433701	4433750	1.80278e-104	2.40476e-101	66.0194
chr1	4443401	4443450	2.7833e-09	5.94784e-08	20.3626
chr1	4443851	4443900	4.89026e-56	1.01126e-53	97.0874
chr1	4444151	4444200	1.49569e-19	5.48365e-18	51.2337
chr1	4445801	4445850	2.40709e-07	4.48016e-06	18.2474
chr1	4448451	4448500	0.00208346	0.0198322	20.7368
chr1	4448501	4448550	7.89175e-13	2.07689e-11	28.7526
chr1	4456951	4457000	1.56937e-37	1.36099e-35	93.9759
chr1	4457101	4457150	8.02745e-100	9.16796e-97	87.6543
chr1	4459301	4459350	1.64422e-24	7.59048e-23	36.0717
chr1	4463051	4463100	9.48769e-23	4.04848e-21	43.4331
chr1	4464501	4464550	3.53e-05	0.00052269	14.4278
chr1	4481351	4481400	4.57336e-23	1.97932e-21	17.3583
chr1	4482401	4482450	0.00309578	0.0273151	14.7059
chr1	4483201	4483250	6.74027e-33	4.65326e-31	52.2059
chr1	4491401	4491450	3.57595e-20	1.35165e-18	47.1688
chr1	4498651	4498700	0.0005249	0.00613282	13.2454
chr1	4502001	4502050	4.35126e-05	0.000634869	17.706
chr1	4502951	4503000	4.96746e-17	1.61423e-15	30.5207
chr1	4510151	4510200	1.02274e-43	1.19389e-41	97.0874
chr1	4510201	4510250	1.32353e-06	2.31116e-05	18.3616
chr1	4510301	4510350	1.90633e-28	1.05781e-26	68.6957
chr1	4510351	4510400	1.2594e-27	6.73706e-26	61.2069
chr1	4512101	4512150	2.59609e-07	4.81871e-06	27.7129
chr1	4512251	4512300	2.44972e-79	1.35341e-76	87.7119
chr1	4512401	4512450	6.9309e-17	2.23534e-15	36.036
chr1	4512451	4512500	1.25374e-08	2.56757e-07	17.2619
chr1	4514601	4514650	7.75116e-13	2.04059e-11	40.8163
chr1	4515051	4515100	4.51253e-07	8.21527e-06	21.6216
chr1	4521751	4521800	1.93158e-82	1.19976e-79	88.4211
chr1	4522051	4522100	2.47629e-15	7.43292e-14	25.1491
chr1	4522351	4522400	1.19087e-06	2.0883e-05	13.606
chr1	4522401	4522450	1.00801e-110	1.6535e-107	79.371
chr1	4522451	4522500	5.42103e-15	1.59885e-13	41.0366
chr1	4522501	4522550	1.56277e-88	1.21602e-85	90.4494
chr1	4522651	4522700	1.49258e-15	4.52592e-14	35.7559
chr1	4522701	4522750	1.38277e-13	3.79518e-12	41.4488
chr1	4529051	4529100	7.98165e-07	1.42235e-05	17.8373
chr1	4531701	4531750	1.53516e-66	5.03446e-64	88.1081
chr1	4578901	4578950	3.33953e-12	8.48615e-11	29.8186
chr1	4579601	4579650	0.00105177	0.0112085	13.8653
chr1	4581901	4581950	1.05193e-29	6.18608e-28	72.4065
chr1	4582001	4582050	1.78287e-10	4.09868e-09	28.6627
chr1	4582301	4582350	0.000632777	0.00722961	13.694
chr1	4615751	4615800	3.36751e-28	1.85023e-26	40.6383
chr1	4625551	4625600	6.64934e-18	2.25359e-16	45.2279
chr1	4625601	4625650	3.76496e-17	1.23028e-15	27.193
chr1	4625801	4625850	3.02258e-47	4.18086e-45	53.4562
chr1	4630101	4630150	7.31431e-12	1.82263e-10	35.6164
chr1	4630151	4630200	1.29257e-14	3.74324e-13	25.7103
chr1	4632001	4632050	2.93556e-12	7.4836e-11	27.2721
chr1	4635801	4635850	8.95459e-17	2.87329e-15	52.7833
chr1	4636101	4636150	0.000291047	0.00362914	21.7257
chr1	4640251	4640300	1.40761e-05	0.000220057	20.2703
chr1	4649901	4649950	1.26403e-15	3.84552e-14	27.3561
chr1	4651451	4651500	1.5456e-13	4.231e-12	32.9855
chr1	4652251	4652300	2.18425e-05	0.000332957	19.7674
chr1	4652401	4652450	3.83186e-12	9.69899e-11	63.8889
chr1	4655351	4655400	1.98325e-16	6.26019e-15	22.4806
chr1	4658051	4658100	1.92162e-35	1.5042e-33	100
chr1	4658301	4658350	0.00238846	0.0221894	21.89
chr1	4684001	4684050	2.01571e-25	9.70511e-24	36.6438
chr1	4684351	4684400	3.18538e-30	1.92382e-28	85.4839
chr1	4684751	4684800	6.08457e-11	1.43741e-09	27.013
chr1	4690501	4690550	7.97939e-26	3.91598e-24	40.1577
chr1	4690751	4690800	4.5914e-25	2.17417e-23	38.0561
chr1	4690901	4690950	2.52962e-25	1.21211e-23	36.1269
chr1	4691251	4691300	3.61097e-28	1.98195e-26	73.1092
chr1	4691351	4691400	7.59471e-37	6.38431e-35	36.3032
chr1	4696401	4696450	0.00026441	0.00333017	19.3284
chr1	4697151	4697200	0.00239392	0.0222323	20.3616
chr1	4697301	4697350	3.23471e-09	6.88583e-08	25.8
chr1	4697351	4697400	1.65875e-14	4.77601e-13	59.421
chr1	4697401	4697450	1.31265e-19	4.82507e-18	68.8226
chr1	4697501	4697550	1.94338e-10	4.4567e-09	44.821
chr1	4723651	4723700	6.77966e-19	2.40903e-17	38.7179
chr1	4724701	4724750	0.000122013	0.00165064	18.2894
chr1	4728601	4728650	3.46095e-21	1.37164e-19	57.2678
chr1	4728701	4728750	3.56749e-80	2.04129e-77	50.0829
chr1	4728751	4728800	9.46162e-08	1.81743e-06	13.1429
chr1	4729251	4729300	5.34346e-13	1.41913e-11	38.307
chr1	4737951	4738000	0.000860194	0.00943841	12.5502
chr1	4738201	4738250	2.7596e-14	7.86094e-13	39.8497
chr1	4741501	4741550	1.461e-48	2.1426e-46	93.75
chr1	4744001	4744050	7.34259e-32	4.80369e-30	47.4074
chr1	4744251	4744300	1.17768e-11	2.90052e-10	19.0476
chr1	4747251	4747300	1.57173e-25	7.60583e-24	24.8034
chr1	4747401	4747450	4.60953e-08	9.06715e-07	23.8583
chr1	4747451	4747500	3.17006e-15	9.46422e-14	31.6396
chr1	4747551	4747600	8.23219e-05	0.00114784	18.7695
chr1	4747801	4747850	2.10049e-22	8.8173e-21	77.551
chr1	4750201	4750250	1.15152e-06	2.02206e-05	15.3694
chr1	4751301	4751350	0.00317708	0.0278781	18.2993
chr1	4751851	4751900	0.00221961	0.0209011	14.2857
chr1	4755401	4755450	2.56691e-07	4.76642e-06	21.5441
chr1	4759601	4759650	1.89844e-09	4.10045e-08	34.1311
chr1	4761901	4761950	4.2463e-10	9.53994e-09	26.555
chr1	4762101	4762150	2.4124e-06	4.10812e-05	20.3591
chr1	4762451	4762500	7.48344e-24	3.35305e-22	49.4689
chr1	4777001	4777050	1.64126e-14	4.72693e-13	26.4178
chr1	4789101	4789150	5.49948e-49	8.22845e-47	96.9072
chr1	4791601	4791650	1.21522e-07	2.31452e-06	30.258
chr1	4807651	4807700	6.70738e-21	2.62096e-19	21.0236
chr1	4810751	4810800	1.86094e-30	1.13571e-28	86.5169
chr1	4811451	4811500	6.52869e-69	2.38703e-66	78.9437
chr1	4812051	4812100	7.20504e-08	1.3974e-06	22.9518
chr1	4812201	4812250	4.61969e-05	0.000671359	18.4463
chr1	4812601	4812650	6.11757e-08	1.19313e-06	30.7692
chr1	4816251	4816300	6.29771e-20	2.35258e-18	89.4737
chr1	4816301	4816350	1.81005e-12	4.67082e-11	41.5079
chr1	4817101	4817150	1.53859e-30	9.42502e-29	83.9548
chr1	4817301	4817350	1.81527e-11	4.42583e-10	18.9614
chr1	4824601	4824650	1.18523e-10	2.75419e-09	26.1502
chr1	4824851	4824900	9.59425e-05	0.00132224	18.6992
chr1	4825651	4825700	8.98383e-40	8.6353e-38	64.0244
chr1	4834301	4834350	8.39257e-14	2.33069e-12	20.6635
chr1	4834451	4834500	2.09751e-51	3.50632e-49	29.9194
chr1	4835051	4835100	3.18441e-25	1.5179e-23	24.6841
chr1	4836901	4836950	6.65571e-07	1.19491e-05	39.7275
chr1	4843301	4843350	4.55284e-06	7.53638e-05	14.0854
chr1	4847801	4847850	2.42304e-08	4.86408e-07	20.5193
chr1	4847851	4847900	0.000477987	0.00564455	25.3289
chr1	4847951	4848000	0.00490687	0.0390575	13.6332
chr1	4848001	4848050	0.000528245	0.00616674	17.669
chr1	4852351	4852400	1.79486e-22	7.55672e-21	19.544
chr1	4855201	4855250	2.04793e-11	4.97863e-10	41.9971
chr1	4855251	4855300	8.90248e-23	3.80449e-21	58.2536
chr1	4856301	4856350	5.19981e-11	1.23385e-09	31.574
chr1	4856551	4856600	2.01915e-07	3.78019e-06	20.5958
chr1	4859501	4859550	0.00041867	0.00501955	17.9445
chr1	4860101	4860150	3.0514e-25	1.45589e-23	29.1357
chr1	4860201	4860250	1.98007e-71	8.07331e-69	68.9394
chr1	4860501	4860550	1.09814e-15	3.35114e-14	28.9123
chr1	4862701	4862750	8.40616e-05	0.00117035	24.3547
chr1	4862751	4862800	4.3962e-31	2.76354e-29	28.4055
chr1	4865001	4865050	5.01492e-05	0.000724497	17.8675
chr1	4868551	4868600	3.05513e-14	8.68127e-13	29.0352
chr1	4872051	4872100	1.07716e-13	2.97213e-12	30.943
chr1	4873901	4873950	5.76535e-07	1.04014e-05	52.3077
chr1	4875051	4875100	5.57146e-13	1.47788e-11	68.8889
chr1	4880351	4880400	1.83343e-12	4.72985e-11	22.6073
chr1	4886701	4886750	1.19462e-12	3.11476e-11	36.9369
chr1	4891951	4892000	1.78141e-14	5.12222e-13	47.1563
chr1	4894351	4894400	6.67425e-11	1.57326e-09	17.5743
chr1	4895101	4895150	4.69802e-28	2.56386e-26	97.9167
chr1	4897451	4897500	3.15445e-06	5.31214e-05	23.1884
chr1	4897701	4897750	5.47152e-07	9.89e-06	16.4945
chr1	4897901	4897950	6.3397e-56	1.30401e-53	71.875
chr1	4897951	4898000	8.39369e-14	2.33092e-12	38.2367
chr1	4910101	4910150	9.14672e-07	1.62096e-05	20.1921
chr1	4910151	4910200	0.000159068	0.00210255	21.0929
chr1	4910201	4910250	0.000118301	0.00160456	19.5372
chr1	4912201	4912250	8.41318e-06	0.000135162	37.5
chr1	4912501	4912550	6.6085e-05	0.000936175	41.1111
chr1	4923351	4923400	4.13163e-15	1.22562e-13	40.2899
chr1	4931301	4931350	2.17267e-06	3.71551e-05	22.5806
chr1	4943351	4943400	1.63004e-23	7.18724e-22	16.6242
chr1	4943401	4943450	5.00554e-35	3.84525e-33	24.3802
chr1	4962201	4962250	4.61519e-24	2.08771e-22	38.8505
chr1	4962751	4962800	1.67361e-13	4.57317e-12	20.522
chr1	4962901	4962950	6.61518e-37	5.57966e-35	83.8297
chr1	4968101	4968150	1.07662e-24	5.01679e-23	39.3639
chr1	4968151	4968200	5.34852e-22	2.20113e-20	24.2938
chr1	4968901	4968950	0.00112951	0.0119108	26.2084
chr1	4969001	4969050	6.54726e-30	3.89092e-28	71.9055
chr1	4969101	4969150	5.41107e-06	8.88774e-05	31.0004
chr1	4972001	4972050	9.78584e-32	6.35466e-30	66.069
chr1	4972751	4972800	4.38302e-42	4.69229e-40	47.7907
chr1	4972851	4972900	2.30262e-30	1.40013e-28	38.998
chr1	4973801	4973850	3.05034e-19	1.10176e-17	35.9219
chr1	4977851	4977900	3.031e-08	6.04566e-07	37.2394
chr1	4977951	4978000	0.000207264	0.00267368	31.8905
chr1	4983401	4983450	0.00246303	0.0227454	12.9781
chr1	4983451	4983500	8.72287e-15	2.54747e-13	34.5478
chr1	4983501	4983550	4.58999e-16	1.42455e-14	43.8109
chr1	4993101	4993150	9.83566e-17	3.15029e-15	48.062
chr1	4993551	4993600	1.49535e-19	5.48266e-18	34.5029
chr1	4994101	4994150	0.00579173	0.0442834	13.0834
chr1	4994451	4994500	3.73432e-05	0.000550688	13.8085
chr1	4996201	4996250	7.55302e-101	8.98857e-98	89.6727
chr1	4996901	4996950	2.28495e-55	4.57046e-53	89.6
chr1	4998051	4998100	2.05055e-57	4.54807e-55	89.9689
chr1	5004401	5004450	0.0014043	0.0143001	12.3815
chr1	5010601	5010650	3.92942e-32	2.61276e-30	21.5548
chr1	5010751	5010800	8.07741e-16	2.47875e-14	37.3984
chr1	5020101	5020150	5.93582e-06	9.70744e-05	21.3218
chr1	5020151	5020200	3.12013e-26	1.56081e-24	83.2426
chr1	5021001	5021050	4.48751e-18	1.53387e-16	25.9822
chr1	5021351	5021400	1.01031e-22	4.30718e-21	54.5165
chr1	5021951	5022000	8.40919e-05	0.00117071	15.1921
chr1	5023651	5023700	3.5422e-08	7.02984e-07	51.2821
chr1	5024801	5024850	1.25207e-39	1.19538e-37	49.8338
chr1	5026651	5026700	2.2515e-41	2.32512e-39	46.5577
chr1	5026701	5026750	2.90751e-43	3.30815e-41	78.0778
chr1	5027001	5027050	7.33823e-07	1.3127e-05	21.8391
chr1	5027401	5027450	0.00142725	0.0144973	16.2784
chr1	5037001	5037050	2.20492e-171	2.34191e-167	84.6561
chr1	5037251	5037300	2.41973e-32	1.62611e-30	54.7221
chr1	5037401	5037450	0.00414833	0.0343519	12.6986
chr1	5038051	5038100	8.51276e-27	4.37324e-25	63.1579
chr1	5038351	5038400	2.80231e-39	2.62702e-37	69.5373
chr1	5040301	5040350	5.6203e-42	5.97622e-40	62.637
chr1	5041851	5041900	2.14821e-25	1.03261e-23	37.0513
chr1	5044901	5044950	1.78025e-17	5.90617e-16	62.8571
chr1	5045101	5045150	9.26233e-15	2.7013e-13	32.6361
chr1	5045301	5045350	0.00556621	0.0429698	13.7652
chr1	5045501	5045550	3.44963e-34	2.54154e-32	85.7668
chr1	5045951	5046000	0.00669742	0.0493383	13.9068
chr1	5051301	5051350	5.67422e-17	1.8389e-15	33.7773
chr1	5051401	5051450	3.86002e-42	4.14702e-40	46.61
chr1	5051651	5051700	1.97735e-25	9.52636e-24	23.6746
chr1	5066251	5066300	5.50082e-06	9.02784e-05	22.9701
chr1	5066401	5066450	3.35335e-16	1.04713e-14	24.4371
chr1	5066451	5066500	6.09963e-55	1.19587e-52	58.827
chr1	5066501	5066550	1.8013e-127	5.13616e-124	60.1456
chr1	5066551	5066600	4.15458e-16	1.29197e-14	32.7569
chr1	5072551	5072600	1.9082e-42	2.07979e-40	43.013
chr1	5073151	5073200	5.84088e-05	0.000834682	23.8726
chr1	5086051	5086100	1.1358e-11	2.79997e-10	17.8432
chr1	5097151	5097200	1.12635e-09	2.46507e-08	25.2946
chr1	5097751	5097800	0.00012575	0.00169692	20.099
chr1	5097801	5097850	6.89926e-18	2.3368e-16	39.8889
chr1	5106701	5106750	0.000132643	0.00178146	13.3734
chr1	5106901	5106950	1.55814e-100	1.82364e-97	82.6372
chr1	5115801	5115850	6.88735e-18	2.33295e-16	38.5093
chr1	5118401	5118450	2.84648e-14	8.10437e-13	23.2967
chr1	5123501	5123550	1.2278e-42	1.35296e-40	89.6552
chr1	5124001	5124050	0.000138848	0.00185765	22.2433
chr1	5127201	5127250	2.27783e-28	1.25967e-26	40.6471
chr1	5127351	5127400	3.14569e-14	8.93589e-13	38.4537
chr1	5127501	5127550	8.96248e-110	1.42879e-106	90.8297
chr1	5128551	5128600	1.95677e-42	2.13136e-40	90.3614
chr1	5131201	5131250	6.00893e-30	3.57951e-28	44.7629
chr1	5132501	5132550	0.00368746	0.0313263	13.9999
chr1	5150601	5150650	6.1657e-29	3.49945e-27	46.0869
chr1	5152401	5152450	2.97959e-12	7.59311e-11	41.117
chr1	5152751	5152800	9.42418e-05	0.00130036	16.2939
chr1	5173851	5173900	0.00133419	0.0137051	17.4208
chr1	5182851	5182900	9.77449e-25	4.56292e-23	41.4182
chr1	5185351	5185400	0.00300107	0.0266597	20.484
chr1	5185901	5185950	6.61295e-44	7.77616e-42	34.0143
chr1	5191701	5191750	9.10911e-20	3.37522e-18	45.4839
chr1	5193901	5193950	4.07257e-23	1.76669e-21	65.5172
chr1	5213601	5213650	1.94986e-15	5.88207e-14	31.0139
chr1	5219251	5219300	1.2865e-31	8.31227e-30	81.5217
chr1	5219351	5219400	2.51548e-34	1.86625e-32	47.7528
chr1	5223151	5223200	4.69701e-71	1.88169e-68	94.3351
chr1	5223351	5223400	2.69513e-12	6.88369e-11	18.1294
chr1	5229901	5229950	4.23689e-07	7.73203e-06	16.7598
chr1	5235651	5235700	2.80049e-07	5.18541e-06	16.5414
chr1	5245801	5245850	6.41438e-07	1.15302e-05	12.7389
chr1	5246351	5246400	1.74284e-28	9.68923e-27	67.0935
chr1	5247301	5247350	4.73752e-10	1.06082e-08	17.8333
chr1	5251651	5251700	3.6479e-52	6.28857e-50	43.2393
chr1	5252751	5252800	2.76799e-06	4.68577e-05	16.4835
chr1	5256851	5256900	1.11975e-05	0.000177249	14.1963
chr1	5257301	5257350	1.00934e-28	5.67488e-27	46.2366
chr1	5258901	5258950	9.63122e-32	6.25712e-30	100
chr1	5260101	5260150	6.00041e-57	1.29834e-54	64.8214
chr1	5266701	5266750	1.18626e-66	3.90535e-64	95
chr1	5267101	5267150	2.63197e-05	0.000396841	17.297
chr1	5279301	5279350	2.08885e-70	8.09349e-68	68.1434
chr1	5283051	5283100	0.000534376	0.00622992	16.6667
chr1	5288201	5288250	2.61228e-13	7.0553e-12	36.5902
chr1	5291351	5291400	3.40708e-05	0.000505812	13.0485
chr1	5300451	5300500	7.89909e-27	4.06511e-25	26.4368
chr1	5317451	5317500	1.54003e-30	9.43319e-29	35.2231
chr1	5317601	5317650	9.76028e-41	9.78452e-39	30.965
chr1	5318001	5318050	2.26833e-30	1.38007e-28	80.5556
chr1	5319501	5319550	2.87499e-13	7.74783e-12	21.9382
chr1	5320851	5320900	2.30646e-06	3.93528e-05	14.4578
chr1	5324601	5324650	3.71939e-11	8.90249e-10	38.9824
chr1	5324701	5324750	4.5843e-19	1.64179e-17	35.751
chr1	5324751	5324800	1.55343e-27	8.2756e-26	30.7699
chr1	5324951	5325000	7.69354e-19	2.72612e-17	43.0556
chr1	5329701	5329750	2.89517e-11	6.97468e-10	21.0151
chr1	5331701	5331750	6.4592e-12	1.61457e-10	27.5524
chr1	5331851	5331900	1.33505e-07	2.53519e-06	20.6846
chr1	5332351	5332400	1.13218e-07	2.16198e-06	13.6427
chr1	5333201	5333250	3.11409e-98	3.38804e-95	93.5
chr1	5342201	5342250	3.08569e-16	9.65506e-15	37.4633
chr1	5342601	5342650	4.32424e-17	1.40914e-15	38.4028
chr1	5343701	5343750	2.6197e-26	1.31535e-24	44.5515
chr1	5348551	5348600	3.0322e-13	8.16192e-12	16.8421
chr1	5349151	5349200	1.2504e-29	7.32989e-28	23.7805
chr1	5366451	5366500	0.00256852	0.0235238	29.3919
chr1	5371101	5371150	0.00119503	0.0124934	12.6316
chr1	5372201	5372250	8.93639e-10	1.96809e-08	14.5998
chr1	5372251	5372300	0.00231418	0.0216277	17.8078
chr1	5384901	5384950	0.000180079	0.00235233	33.6434
chr1	5384951	5385000	5.67316e-05	0.000812286	30.0139
chr1	5388701	5388750	9.50837e-05	0.00131115	13.0534
chr1	5389501	5389550	6.23553e-30	3.71138e-28	39.8601
chr1	5390001	5390050	4.62028e-25	2.18736e-23	41.5811
chr1	5390101	5390150	1.06342e-09	2.33144e-08	34.9956
chr1	5390551	5390600	5.82805e-23	2.51173e-21	56.3045
chr1	5391251	5391300	8.38902e-49	1.24358e-46	52.3364
chr1	5419351	5419400	4.86596e-21	1.91329e-19	28.0251
chr1	5419501	5419550	2.78622e-18	9.6168e-17	79.6518
chr1	5419651	5419700	0.000323599	0.00399065	13.3459
chr1	5419701	5419750	3.10194e-33	2.18063e-31	27.3183
chr1	5420451	5420500	1.80246e-09	3.89849e-08	12.976
chr1	5420751	5420800	1.11785e-06	1.96613e-05	20.6554
chr1	5421251	5421300	3.30611e-33	2.32071e-31	26.3158
chr1	5424851	5424900	2.53699e-09	5.4375e-08	38.1674
chr1	5425051	5425100	2.85362e-08	5.7003e-07	24.4898
chr1	5435651	5435700	3.21557e-09	6.84628e-08	18.8811
chr1	5435701	5435750	9.16135e-07	1.62352e-05	16.8729
chr1	5436151	5436200	2.12175e-61	5.60592e-59	95.3488
chr1	5436751	5436800	1.0591e-13	2.92373e-12	29.4508
chr1	5451201	5451250	3.8945e-25	1.84901e-23	28.5223
chr1	5464251	5464300	9.05425e-23	3.86702e-21	44.4444
chr1	5467951	5468000	3.84635e-14	1.08761e-12	27.0308
chr1	5468801	5468850	7.77746e-19	2.75517e-17	89.7701
chr1	5473351	5473400	3.68863e-06	6.16771e-05	22.4003
chr1	5473451	5473500	4.85142e-61	1.26218e-58	100
chr1	5474301	5474350	2.78225e-32	1.86413e-30	68.75
chr1	5482151	5482200	2.1278e-73	9.36474e-71	93.9189
chr1	5482501	5482550	1.62317e-10	3.74125e-09	37.6579
chr1	5482651	5482700	0.000701172	0.00790956	12.4145
chr1	5482801	5482850	4.34596e-23	1.88292e-21	88.8889
chr1	5489901	5489950	1.22377e-19	4.50559e-18	28.125
chr1	5490201	5490250	1.5105e-16	4.79717e-15	84.8485
chr1	5493401	5493450	1.5549e-07	2.93674e-06	25.3391
chr1	5496601	5496650	4.39205e-56	9.10674e-54	43.0351
chr1	5496801	5496850	2.13662e-11	5.18934e-10	43.4783
chr1	5497451	5497500	1.54326e-20	5.92819e-19	39.6794
chr1	5501951	5502000	4.83998e-07	8.78507e-06	12.4558
chr1	5502201	5502250	1.44827e-35	1.14145e-33	100
chr1	5502651	5502700	1.01451e-51	1.71412e-49	92.0974
chr1	5503201	5503250	6.09243e-33	4.21663e-31	75.4902
chr1	5505601	5505650	4.02706e-08	7.95586e-07	18.6207
chr1	5506901	5506950	4.9747e-34	3.63646e-32	86.5854
chr1	5507251	5507300	8.57624e-11	2.00757e-09	20.9302
chr1	5507801	5507850	4.97817e-23	2.1508e-21	18.5302
chr1	5507851	5507900	1.70435e-09	3.69042e-08	13.2254
chr1	5519101	5519150	0.00499446	0.0395842	16.4276
chr1	5521951	5522000	3.46103e-16	1.08013e-14	46.3854
chr1	5522901	5522950	1.24942e-18	4.38348e-17	31.9527
chr1	5526351	5526400	2.55846e-21	1.02015e-19	37.7775
chr1	5526401	5526450	1.9056e-07	3.57502e-06	15.1736
chr1	5529851	5529900	2.76419e-14	7.87352e-13	26.3736
chr1	5532651	5532700	8.78634e-09	1.81923e-07	12.5
chr1	5536901	5536950	1.60019e-31	1.02976e-29	32.8515
chr1	5544051	5544100	9.27276e-35	7.03618e-33	43.1873
chr1	5548401	5548450	0.0011906	0.0124556	12.8483
chr1	5550401	5550450	0.000311543	0.00385844	23.3128
chr1	5556051	5556100	2.28443e-23	1.0018e-21	54.4828
chr1	5556501	5556550	7.65299e-147	3.78069e-143	82.5146
chr1	5556601	5556650	1.80183e-77	9.25647e-75	90.2399
chr1	5559201	5559250	0.00150448	0.0151503	20
chr1	5566651	5566700	5.26198e-59	1.24613e-56	95.1456
chr1	5566701	5566750	1.77282e-47	2.47718e-45	89.3617
chr1	5571651	5571700	1.10877e-120	2.48944e-117	94.5306
chr1	5572451	5572500	1.58468e-05	0.000246014	12.8144
chr1	5575551	5575600	5.60584e-38	4.95868e-36	55.2718
chr1	5578451	5578500	4.36072e-40	4.25167e-38	45.4866
chr1	5578601	5578650	4.30604e-11	1.02688e-09	19.2766
chr1	5581451	5581500	2.60937e-12	6.66986e-11	37.3626
chr1	5582101	5582150	0.00628758	0.0470882	21.2644
chr1	5582201	5582250	0.000763376	0.00851653	27.0085
chr1	5585851	5585900	0.00162759	0.0161816	14.2281
chr1	5588601	5588650	9.26189e-16	2.83538e-14	35.2692
chr1	5590401	5590450	0.00103505	0.011058	16.236
chr1	5594251	5594300	1.79703e-38	1.62562e-36	85.7143
chr1	5594301	5594350	6.98291e-35	5.33005e-33	54.2725
chr1	5594401	5594450	7.40968e-72	3.07574e-69	96.2317
chr1	5594451	5594500	9.85781e-05	0.00135603	21.2326
chr1	5594701	5594750	6.97225e-06	0.000113064	14.3091
chr1	5595601	5595650	0.000274817	0.00344776	19.5663
chr1	5595751	5595800	1.25053e-11	3.07576e-10	23.3299
chr1	5598051	5598100	3.31596e-12	8.42907e-11	20.8861
chr1	5598351	5598400	0.000526531	0.00614868	19.6204
chr1	5606801	5606850	1.43348e-40	1.42527e-38	16.4751
chr1	5619451	5619500	6.88521e-19	2.44551e-17	23.0496
chr1	5619501	5619550	0.00672665	0.0495013	12.8737
chr1	5623551	5623600	4.77138e-17	1.55187e-15	19.7232
chr1	5627201	5627250	4.63618e-19	1.65974e-17	83.4586
chr1	5627301	5627350	6.07349e-09	1.27069e-07	21.199
chr1	5627651	5627700	1.70981e-36	1.40902e-34	93.9723
chr1	5630551	5630600	1.75683e-49	2.6936e-47	80
chr1	5663251	5663300	7.45955e-14	2.07742e-12	24.6939
chr1	5663301	5663350	1.21972e-14	3.5366e-13	60.7143
chr1	5663451	5663500	1.34437e-05	0.000210729	39.6825
chr1	5663651	5663700	0.000533222	0.00621817	16.062
chr1	5669801	5669850	1.12995e-40	1.12916e-38	91.9285
chr1	5671801	5671850	4.9533e-17	1.60968e-15	16.3987
chr1	5671901	5671950	3.02071e-09	6.44222e-08	17.7419
chr1	5672301	5672350	1.33762e-60	3.41727e-58	89.9639
chr1	5672651	5672700	7.7081e-07	1.37597e-05	15
chr1	5672951	5673000	3.79503e-50	5.99267e-48	82.8358
chr1	5673001	5673050	1.19059e-16	3.79935e-15	41.815
chr1	5674751	5674800	1.17583e-46	1.57167e-44	93.8776
chr1	5675501	5675550	1.6434e-25	7.94588e-24	28.4229
chr1	5676601	5676650	4.39158e-55	8.66995e-53	96.92
chr1	5682151	5682200	2.98049e-14	8.47485e-13	26.5419
chr1	5682451	5682500	1.87964e-52	3.28765e-50	45.1053
chr1	5682751	5682800	1.83895e-05	0.000283023	15.9292
chr1	5682801	5682850	2.15409e-13	5.84849e-12	61.1111
chr1	5692551	5692600	1.41135e-05	0.000220605	16.867
chr1	5695651	5695700	0.00071917	0.00808577	12.7731
chr1	5696601	5696650	7.56563e-06	0.00012216	36.6667
chr1	5696701	5696750	8.85604e-07	1.57167e-05	20.3725
chr1	5701251	5701300	3.3181e-23	1.44474e-21	40.9556
chr1	5701651	5701700	4.94047e-41	5.02086e-39	98.6667
chr1	5702051	5702100	1.9471e-07	3.64958e-06	38.6417
chr1	5705451	5705500	2.32563e-09	4.99532e-08	16.0305
chr1	5706351	5706400	1.37107e-07	2.60081e-06	56.7949
chr1	5709751	5709800	1.70276e-22	7.17894e-21	33.8249
chr1	5710051	5710100	3.86704e-27	2.01932e-25	93.0556
chr1	5710801	5710850	8.91252e-13	2.33952e-11	16.3478
chr1	5710851	5710900	1.3378e-20	5.15315e-19	15.4716
chr1	5713151	5713200	1.98773e-36	1.63156e-34	92.7711
chr1	5719051	5719100	2.94033e-11	7.08047e-10	19.5823
chr1	5730851	5730900	6.39555e-106	8.89416e-103	94.9153
chr1	5731051	5731100	1.41407e-61	3.76659e-59	71.688
chr1	5741451	5741500	1.95113e-25	9.40162e-24	90
chr1	5748051	5748100	1.07805e-09	2.36285e-08	17.3184
chr1	5748401	5748450	1.18941e-05	0.000187647	16.9335
chr1	5748551	5748600	8.51276e-09	1.7644e-07	29.4271
chr1	5750451	5750500	1.7271e-16	5.46625e-15	43.6905
chr1	5750951	5751000	6.26163e-05	0.000890633	15.9343
chr1	5752701	5752750	6.03972e-10	1.3444e-08	27.9545
chr1	5758051	5758100	1.17222e-15	3.57286e-14	28.6234
chr1	5763851	5763900	8.07953e-05	0.00112788	17.3155
chr1	5763901	5763950	3.56248e-20	1.34674e-18	26.1746
chr1	5764051	5764100	3.85242e-50	6.08216e-48	72.4417
chr1	5764101	5764150	6.74584e-123	1.62379e-119	84.9309
chr1	5781551	5781600	2.05744e-25	9.90043e-24	37.2184
chr1	5783001	5783050	8.2465e-21	3.20779e-19	27.5435
chr1	5794551	5794600	4.23823e-09	8.95677e-08	28.5685
chr1	5802051	5802100	5.62368e-05	0.000805676	12.6009
chr1	5803051	5803100	6.10264e-49	9.10846e-47	84.7434
chr1	5803351	5803400	7.36803e-05	0.00103569	20.104
chr1	5822751	5822800	7.12327e-48	1.01215e-45	84.5588
chr1	5827451	5827500	2.24832e-11	5.45271e-10	19.4572
chr1	5828001	5828050	1.57026e-38	1.42534e-36	56.8862
chr1	5828701	5828750	8.99874e-37	7.53402e-35	66.4865
chr1	5832401	5832450	1.08894e-39	1.0428e-37	58.1281
chr1	5832601	5832650	1.02985e-07	1.97288e-06	15.7185
chr1	5840151	5840200	2.93516e-12	7.4828e-11	57.3359
chr1	5840201	5840250	0.00183491	0.0178591	14.0345
chr1	5841501	5841550	4.98606e-13	1.32641e-11	18.9022
chr1	5847601	5847650	9.01548e-30	5.32067e-28	42.7663
chr1	5847651	5847700	2.14097e-08	4.31425e-07	16.4627
chr1	5847951	5848000	3.77478e-21	1.49309e-19	26.4231
chr1	5848201	5848250	2.4502e-39	2.30227e-37	69.3184
chr1	5854551	5854600	1.95171e-70	7.57596e-68	94.1558
chr1	5855201	5855250	1.76338e-10	4.05486e-09	29.4114
chr1	5862201	5862250	1.58626e-24	7.32847e-23	40.9888
chr1	5863151	5863200	7.31956e-45	9.02287e-43	72.9167
chr1	5868251	5868300	9.72678e-33	6.66631e-31	39.3939
chr1	5868301	5868350	1.53755e-72	6.57504e-70	67.4208
chr1	5868351	5868400	7.9857e-34	5.78029e-32	63.0435
chr1	5868701	5868750	0.000443635	0.00528487	17.3788
chr1	5869101	5869150	3.29249e-05	0.000489973	34.3932
chr1	5884151	5884200	2.40632e-05	0.000364877	12.381
chr1	5888901	5888950	8.28271e-07	1.47408e-05	18.2375
chr1	5889951	5890000	0.00411815	0.0341603	12.9542
chr1	5890301	5890350	0.000484316	0.00571111	13.6364
chr1	5892201	5892250	0.00425178	0.0349945	21.9621
chr1	5893001	5893050	1.4289e-45	1.8165e-43	51.691
chr1	5893051	5893100	2.27581e-07	4.2437e-06	22.6973
chr1	5893151	5893200	2.43353e-05	0.000368778	12.5
chr1	5896601	5896650	2.54459e-07	4.72694e-06	21.2207
chr1	5896751	5896800	3.50034e-09	7.43377e-08	12.4378
chr1	5897601	5897650	1.18187e-15	3.60135e-14	37.2549
chr1	5902801	5902850	2.1115e-45	2.66313e-43	86.8889
chr1	5909751	5909800	2.11865e-28	1.17363e-26	42.3026
chr1	5910301	5910350	5.28374e-05	0.000760489	14.2857
chr1	5911501	5911550	1.42279e-45	1.809e-43	76.1538
chr1	5911801	5911850	5.49816e-62	1.49021e-59	94.3548
chr1	5911851	5911900	5.82142e-14	1.62997e-12	25.4811
chr1	5913751	5913800	0.00443908	0.0361817	15.2177
chr1	5914001	5914050	1.1419e-07	2.17973e-06	12.3288
chr1	5914201	5914250	2.48978e-07	4.62927e-06	12.3432
chr1	5917201	5917250	0.000180424	0.00235648	27.6486
chr1	5919201	5919250	5.93381e-21	2.3235e-19	55.4224
chr1	5920201	5920250	0.00285168	0.0255923	12.9344
chr1	5928001	5928050	0.00303771	0.0269159	13.0287
chr1	5936751	5936800	1.19134e-05	0.00018792	25.9463
chr1	5939101	5939150	9.05337e-08	1.74141e-06	42.8571
chr1	5945601	5945650	4.83792e-30	2.89718e-28	90
chr1	5946151	5946200	0.00300393	0.0266809	17.8776
chr1	5949651	5949700	1.61577e-32	1.09484e-30	55.5934
chr1	5950801	5950850	7.7783e-40	7.50796e-38	76.2295
chr1	5951001	5951050	8.73544e-31	5.41199e-29	31.6208
chr1	5951751	5951800	3.27116e-12	8.31767e-11	23.3301
chr1	5952301	5952350	9.54336e-06	0.00015238	13.2062
chr1	5953751	5953800	2.83579e-15	8.48774e-14	27.3383
chr1	5954051	5954100	1.75056e-29	1.01832e-27	62.7451
chr1	5954151	5954200	4.33473e-73	1.88884e-70	96.8992
chr1	5954301	5954350	3.28195e-42	3.53446e-40	85.4369
chr1	5955101	5955150	9.98877e-162	7.6464e-158	93.2796
chr1	5961301	5961350	0.000117687	0.00159697	22.923
chr1	5963451	5963500	6.23273e-42	6.60758e-40	41.8057
chr1	5963651	5963700	1.03458e-33	7.44485e-32	26.2527
chr1	5996601	5996650	0.00143645	0.0145718	13.576
chr1	5996701	5996750	3.79715e-05	0.000559284	15.1472
chr1	5997201	5997250	0.00073708	0.00826232	15.7183
chr1	6001851	6001900	3.25864e-29	1.87188e-27	83.1291
chr1	6007701	6007750	2.29777e-09	4.93734e-08	25.1855
chr1	6008051	6008100	2.52226e-10	5.74377e-09	68.75
chr1	6008301	6008350	4.63492e-29	2.64494e-27	68.8889
chr1	6008401	6008450	1.69572e-06	2.92905e-05	19.3671
chr1	6008501	6008550	4.75122e-86	3.3531e-83	94.3038
chr1	6015851	6015900	1.60358e-05	0.000248803	22.079
chr1	6020651	6020700	0.00289419	0.0258943	13.326
chr1	6021651	6021700	2.27599e-69	8.48583e-67	87.6471
chr1	6022901	6022950	7.67109e-21	2.98889e-19	58.8671
chr1	6028051	6028100	2.42353e-94	2.30345e-91	96.0227
chr1	6031001	6031050	1.79607e-13	4.90039e-12	41.9662
chr1	6033401	6033450	2.28208e-19	8.29986e-18	31.25
chr1	6037351	6037400	7.63974e-06	0.000123289	32.9106
chr1	6038401	6038450	9.06877e-51	1.47423e-48	86.8181
chr1	6038501	6038550	1.79e-36	1.47295e-34	87.6404
chr1	6041701	6041750	8.72425e-07	1.54929e-05	12.6866
chr1	6043701	6043750	0.00491207	0.0390926	17.0153
chr1	6047401	6047450	7.53817e-43	8.37941e-41	95.4955
chr1	6048701	6048750	2.85286e-35	2.216e-33	93.0048
chr1	6049501	6049550	6.74262e-11	1.58898e-09	34.4086
chr1	6049851	6049900	2.01297e-41	2.08361e-39	98.6486
chr1	6050701	6050750	1.14416e-05	0.000180935	19.0826
chr1	6061701	6061750	2.09131e-59	5.03826e-57	61.8452
chr1	6067201	6067250	3.29e-05	0.000489628	15.6244
chr1	6068751	6068800	1.21555e-09	2.65474e-08	35.8209
chr1	6069451	6069500	2.01448e-43	2.31375e-41	40.6695
chr1	6071701	6071750	2.46255e-26	1.23798e-24	46.9405
chr1	6071851	6071900	4.50507e-23	1.95056e-21	47.1531
chr1	6072401	6072450	4.08502e-38	3.63614e-36	88.8889
chr1	6079851	6079900	0.00213854	0.0202698	25.0256
chr1	6083501	6083550	0.000650936	0.00741277	18.4422
chr1	6083551	6083600	2.91409e-55	5.80431e-53	66.6294
chr1	6084951	6085000	1.53573e-07	2.90143e-06	25.8772
chr1	6088251	6088300	0.00202674	0.019384	13.3842
chr1	6088301	6088350	1.82496e-06	3.14284e-05	23.1884
chr1	6088401	6088450	0.000204301	0.00263947	14.8053
chr1	6088701	6088750	2.17613e-17	7.19539e-16	70.1754
chr1	6095701	6095750	9.19037e-20	3.40429e-18	45.7834
chr1	6095851	6095900	7.65693e-35	5.833e-33	93.6332
chr1	6097851	6097900	3.27606e-28	1.80046e-26	50.8794
chr1	6098451	6098500	9.18917e-05	0.00127019	13.6364
chr1	6110801	6110850	5.11006e-18	1.74114e-16	25.7108
chr1	6111051	6111100	3.22576e-11	7.74869e-10	41.4481
chr1	6111301	6111350	1.02375e-26	5.23774e-25	64.2857
chr1	6117351	6117400	3.84847e-06	6.42133e-05	19.6385
chr1	6128151	6128200	2.07119e-07	3.8737e-06	32.9231
chr1	6135751	6135800	2.1024e-15	6.33124e-14	28.4377
chr1	6146701	6146750	4.95051e-09	1.0417e-07	31.2173
chr1	6169151	6169200	0.000235192	0.00299728	14.5113
chr1	6187951	6188000	1.22353e-38	1.11561e-36	41.8646
chr1	6188551	6188600	1.76787e-29	1.02811e-27	39.4336
chr1	6189001	6189050	9.97283e-21	3.86462e-19	42.4223
chr1	6202801	6202850	1.02713e-43	1.19884e-41	86.3193
chr1	6203201	6203250	0.00191295	0.0184873	22.3398
chr1	6203251	6203300	1.74573e-12	4.5091e-11	41.7304
chr1	6203301	6203350	1.05022e-20	4.06568e-19	50.0392
chr1	6208451	6208500	0.00207492	0.0197658	14.2783
chr1	6208501	6208550	1.8736e-08	3.78934e-07	13.5657
chr1	6208651	6208700	4.47938e-29	2.55755e-27	25.7785
chr1	6208701	6208750	2.43563e-25	1.16773e-23	18.0911
chr1	6208901	6208950	2.57755e-05	0.000389154	14.7353
chr1	6209501	6209550	2.76762e-08	5.53397e-07	28.0124
chr1	6209551	6209600	8.98759e-23	3.83971e-21	60
chr1	6212301	6212350	2.5647e-17	8.45322e-16	52.6747
chr1	6213451	6213500	2.62084e-50	4.17108e-48	94.7917
chr1	6242851	6242900	2.76956e-19	1.00286e-17	46.7792
chr1	6243051	6243100	4.83851e-46	6.27488e-44	98.8235
chr1	6243301	6243350	1.52017e-70	5.9252e-68	96.7105
chr1	6243351	6243400	3.68766e-06	6.16621e-05	19.6262
chr1	6243601	6243650	0.00120529	0.0125825	16.7205
chr1	6243651	6243700	4.93998e-42	5.26929e-40	91.6667
chr1	6243701	6243750	6.69254e-05	0.000947307	18.3913
chr1	6247651	6247700	8.65937e-05	0.00120249	20.9027
chr1	6248051	6248100	3.60045e-34	2.64899e-32	90.4762
chr1	6249401	6249450	1.26225e-32	8.60231e-31	92.5488
chr1	6249801	6249850	1.35634e-13	3.72442e-12	32.1573
chr1	6250051	6250100	3.55729e-22	1.47677e-20	50.4018
chr1	6250751	6250800	7.2808e-23	3.12435e-21	42.2557
chr1	6254751	6254800	1.795e-22	7.55696e-21	55.4228
chr1	6255651	6255700	3.79034e-06	6.32906e-05	23.6739
chr1	6256851	6256900	1.63675e-35	1.28607e-33	55.7553
chr1	6276151	6276200	2.2283e-12	5.71937e-11	22.2397
chr1	6276351	6276400	5.1288e-11	1.21727e-09	32.6309
chr1	6281251	6281300	0.000360324	0.00439052	25
chr1	6283901	6283950	2.72053e-22	1.13578e-20	73.7374
chr1	6286551	6286600	6.26785e-27	3.24116e-25	77.6471
chr1	6288801	6288850	9.75123e-34	7.03188e-32	87.4026
chr1	6299201	6299250	7.58052e-11	1.78007e-09	26.5983
chr1	6299251	6299300	9.19977e-11	2.15027e-09	16.5294
chr1	6299301	6299350	9.07005e-17	2.90935e-15	47.5971
chr1	6299401	6299450	0.00214091	0.020287	16.9231
chr1	6307101	6307150	0.000261023	0.00329234	13.9747
chr1	6308701	6308750	4.54252e-21	1.78819e-19	30.4957
chr1	6313951	6314000	2.4916e-24	1.14149e-22	29.9579
chr1	6314051	6314100	1.41636e-16	4.50339e-15	32.8954
chr1	6314401	6314450	1.01826e-21	4.13841e-20	45.0468
chr1	6317451	6317500	1.46569e-34	1.0995e-32	50.2392
chr1	6337651	6337700	1.03783e-15	3.16973e-14	40.7407
chr1	6340951	6341000	1.05246e-11	2.60011e-10	25.7185
chr1	6341001	6341050	1.39201e-33	9.96205e-32	54.166
chr1	6346901	6346950	0.00151525	0.0152399	12.5
chr1	6347101	6347150	0.00611001	0.0460899	14.4484
chr1	6347801	6347850	7.87529e-51	1.28488e-48	91.082
chr1	6347951	6348000	6.5591e-26	3.23127e-24	41.017
chr1	6348151	6348200	0.00092264	0.0100233	14.8012
chr1	6350251	6350300	3.55978e-21	1.40982e-19	42.6726
chr1	6350601	6350650	3.62874e-41	3.71221e-39	46.8465
chr1	6350951	6351000	5.13907e-22	2.11739e-20	37.5389
chr1	6351801	6351850	3.82648e-26	1.90518e-24	75.4902
chr1	6358901	6358950	2.24036e-09	4.81593e-08	15.4362
chr1	6358951	6359000	2.00276e-08	4.04343e-07	21.9764
chr1	6359301	6359350	8.84956e-14	2.45439e-12	39.7644
chr1	6361601	6361650	9.35262e-45	1.14874e-42	93.2967
chr1	6361851	6361900	6.13984e-31	3.83071e-29	96.2963
chr1	6368301	6368350	6.35001e-10	1.41136e-08	47.619
chr1	6378251	6378300	0.00241742	0.022406	17.2123
chr1	6378501	6378550	2.90995e-35	2.2589e-33	90.099
chr1	6383051	6383100	2.35417e-19	8.55399e-18	40.3277
chr1	6383251	6383300	1.26692e-09	2.76374e-08	14.9263
chr1	6398351	6398400	2.11434e-50	3.38081e-48	65.285
chr1	6405001	6405050	5.84416e-41	5.91661e-39	91.7488
chr1	6408601	6408650	0.00416917	0.0344825	15.7265
chr1	6413751	6413800	6.58305e-55	1.29005e-52	95.4128
chr1	6420201	6420250	2.279e-36	1.86397e-34	79.661
chr1	6420251	6420300	9.56026e-09	1.97385e-07	29.0698
chr1	6423251	6423300	0.000911516	0.0099183	20.4174
chr1	6435751	6435800	3.46649e-41	3.54921e-39	54.1667
chr1	6438201	6438250	0.0015456	0.0155008	18.4592
chr1	6439051	6439100	1.8088e-05	0.000278624	18.9189
chr1	6441251	6441300	0.000473982	0.00560176	12.9132
chr1	6453301	6453350	1.16113e-17	3.88892e-16	42.242
chr1	6454701	6454750	7.14912e-08	1.38681e-06	19.8124
chr1	6465851	6465900	1.76676e-42	1.9286e-40	47.6845
chr1	6468951	6469000	7.44873e-05	0.00104613	21.1973
chr1	6469901	6469950	3.5832e-08	7.10789e-07	30.3571
chr1	6471751	6471800	0.000147011	0.00195683	17.1875
chr1	6477851	6477900	3.38539e-31	2.14127e-29	73.6842
chr1	6480701	6480750	3.99543e-37	3.39766e-35	93.9394
chr1	6480851	6480900	5.35813e-18	1.82405e-16	75.5556
chr1	6499351	6499400	5.73963e-07	1.03563e-05	38.8462
chr1	6499551	6499600	3.55785e-06	5.95995e-05	16.4455
chr1	6499851	6499900	6.10029e-12	1.52719e-10	29.0698
chr1	6500201	6500250	7.42043e-45	9.14588e-43	39.3671
chr1	6500301	6500350	6.26791e-27	3.24116e-25	42.5753
chr1	6512251	6512300	5.12143e-05	0.000738803	20.2059
chr1	6516301	6516350	4.08088e-85	2.78966e-82	57.2152
chr1	6520901	6520950	4.08147e-17	1.33161e-15	30.6417
chr1	6521051	6521100	6.33486e-131	1.97977e-127	59.5355
chr1	6521901	6521950	7.46253e-05	0.001048	12.8571
chr1	6522101	6522150	6.74233e-47	9.12987e-45	85.9813
chr1	6528351	6528400	1.68658e-12	4.35977e-11	26.9565
chr1	6529101	6529150	4.19352e-25	1.98909e-23	36.554
chr1	6529401	6529450	1.69452e-21	6.81841e-20	43.4874
chr1	6541951	6542000	1.72415e-06	2.97604e-05	26.7379
chr1	6542501	6542550	9.55349e-24	4.259e-22	93.75
chr1	6544951	6545000	3.68348e-64	1.09589e-61	55.5986
chr1	6550251	6550300	1.09349e-05	0.0001733	31.0745
chr1	6560301	6560350	1.04798e-17	3.51728e-16	25.7984
chr1	6585101	6585150	0.00227361	0.0213165	13.764
chr1	6597251	6597300	0.000202652	0.0026202	24.1167
chr1	6598051	6598100	1.20303e-30	7.40419e-29	80.6452
chr1	6599151	6599200	1.76834e-26	8.94918e-25	46.6794
chr1	6611301	6611350	3.20797e-36	2.61044e-34	55.0562
chr1	6622251	6622300	2.17262e-20	8.29441e-19	31.6426
chr1	6622401	6622450	3.0858e-18	1.06279e-16	37.5125
chr1	6624101	6624150	2.7103e-22	1.13167e-20	45.741
chr1	6624551	6624600	7.09646e-07	1.27082e-05	18.5567
chr1	6640801	6640850	0.00187899	0.0182148	12.3758
chr1	6640901	6640950	5.72688e-26	2.82784e-24	41.6748
chr1	6653901	6653950	7.52066e-05	0.00105556	17.6471
chr1	6657201	6657250	3.11379e-15	9.29917e-14	44.8033
chr1	6660651	6660700	2.39196e-31	1.52621e-29	48.5294
chr1	6661201	6661250	0.000153873	0.00203973	14.7544
chr1	6670301	6670350	3.54081e-53	6.42598e-51	42.2485
chr1	6680101	6680150	1.47082e-13	4.03111e-12	30.8594
chr1	6680201	6680250	5.21218e-19	1.86139e-17	19.0442
chr1	6684301	6684350	0.00458274	0.0370774	16.4428
chr1	6684551	6684600	5.73463e-08	1.1204e-06	17.6471
chr1	6686551	6686600	1.0428e-40	1.04366e-38	31.6049
chr1	6686601	6686650	2.84879e-54	5.44573e-52	39.7181
chr1	6686751	6686800	9.40439e-56	1.9186e-53	52.4425
chr1	6687351	6687400	6.46512e-20	2.41406e-18	34.2705
chr1	6714301	6714350	4.74782e-20	1.78412e-18	45.808
chr1	6718901	6718950	1.33515e-08	2.72895e-07	27.0759
chr1	6719001	6719050	5.14762e-06	8.47388e-05	13.8314
chr1	6719701	6719750	1.38654e-11	3.40221e-10	32.3077
chr1	6721601	6721650	1.82585e-26	9.23362e-25	84.9548
chr1	6721801	6721850	2.18867e-44	2.63641e-42	65.1023
chr1	6722101	6722150	1.92085e-11	4.67613e-10	51.0256
chr1	6734901	6734950	7.60574e-16	2.33738e-14	25.4559
chr1	6737051	6737100	1.34148e-07	2.54695e-06	25.5878
chr1	6737201	6737250	1.05697e-06	1.86284e-05	16.7346
chr1	6737301	6737350	3.21467e-30	1.94096e-28	58.749
chr1	6737501	6737550	1.38811e-27	7.41067e-26	40.2731
chr1	6737601	6737650	7.18165e-24	3.22054e-22	31.2088
chr1	6737651	6737700	5.23078e-09	1.09909e-07	25.7761
chr1	6737951	6738000	2.4533e-08	4.92273e-07	15.2174
chr1	6738151	6738200	8.05144e-21	3.13363e-19	35.8566
chr1	6742901	6742950	0.00488655	0.0389403	33.3075
chr1	6745201	6745250	0.000113673	0.00154614	25
chr1	6747751	6747800	2.83785e-09	6.06197e-08	22
chr1	6748351	6748400	2.43512e-48	3.5388e-46	95.0495
chr1	6763151	6763200	2.33751e-36	1.9109e-34	56.7018
chr1	6763251	6763300	1.87575e-48	2.73714e-46	95.9596
chr1	6776601	6776650	7.86997e-16	2.41675e-14	13.4293
chr1	6782901	6782950	1.10702e-35	8.78121e-34	38.7677
chr1	6786551	6786600	2.97554e-24	1.3583e-22	55.2
chr1	6793201	6793250	4.14084e-09	8.75791e-08	14.568
chr1	6793301	6793350	4.16055e-09	8.79807e-08	17.3379
chr1	6793351	6793400	0.000725939	0.00815281	14.158
chr1	6797201	6797250	3.26172e-10	7.37531e-09	57.6292
chr1	6797351	6797400	5.40656e-25	2.55264e-23	83.317
chr1	6798051	6798100	0.00428266	0.0351933	18.3559
chr1	6803401	6803450	3.3321e-08	6.62526e-07	23.1139
chr1	6803551	6803600	0.00316892	0.0278206	13.7931
chr1	6803951	6804000	2.51036e-23	1.09952e-21	31.913
chr1	6804201	6804250	9.87679e-26	4.82597e-24	69.0722
chr1	6804551	6804600	9.82902e-31	6.07445e-29	82.716
chr1	6804701	6804750	2.08615e-24	9.58685e-23	47.4166
[truncated: 33,633 more rows]

## Sheet: 4. CG_c_dme_hypo
chromosome	start	end	pvalue	qvalue	methylation_difference
chr1	6501	6550	7.8418e-27	4.0366e-25	-48.1481
chr1	20851	20900	1.32686e-05	0.00020808	-17.8157
chr1	22901	22950	1.0417e-26	5.32892e-25	-24.5671
chr1	23351	23400	1.99238e-25	9.59552e-24	-58.1627
chr1	23601	23650	8.21876e-37	6.89594e-35	-100
chr1	24151	24200	1.25849e-46	1.68004e-44	-92.7451
chr1	25451	25500	2.48074e-07	4.61336e-06	-18.087
chr1	28201	28250	1.09291e-63	3.19343e-61	-96.6387
chr1	28351	28400	3.41931e-21	1.35532e-19	-22.369
chr1	29501	29550	7.63294e-23	3.27133e-21	-24.9452
chr1	34801	34850	4.23119e-12	1.06818e-10	-34.6948
chr1	44251	44300	0.00299473	0.0266149	-21.4286
chr1	46701	46750	9.3957e-06	0.000150121	-15.7558
chr1	46751	46800	6.13186e-08	1.19584e-06	-18.0225
chr1	70801	70850	1.47745e-06	2.56744e-05	-27.8122
chr1	92651	92700	8.30312e-38	7.28542e-36	-58.4254
chr1	109451	109500	8.84277e-29	4.98292e-27	-36.7309
chr1	122501	122550	3.62567e-40	3.54272e-38	-83.0986
chr1	122901	122950	0.000125134	0.00168922	-18.8889
chr1	125001	125050	4.86961e-45	6.05197e-43	-89.4118
chr1	126451	126500	3.15141e-07	5.81137e-06	-23.3548
chr1	133651	133700	0.00101689	0.0108899	-14.2857
chr1	136101	136150	2.43375e-10	5.54742e-09	-29.3391
chr1	136551	136600	6.89458e-19	2.44853e-17	-60.9792
chr1	136601	136650	9.59886e-14	2.65631e-12	-64.2045
chr1	159151	159200	7.3372e-33	5.05756e-31	-34.5367
chr1	159601	159650	9.57813e-17	3.06885e-15	-35.4681
chr1	160051	160100	6.24926e-54	1.17245e-51	-46.5026
chr1	160351	160400	3.77203e-31	2.38051e-29	-48.6209
chr1	160751	160800	5.96906e-34	4.34688e-32	-40.267
chr1	163351	163400	1.91522e-08	3.87101e-07	-17.0316
chr1	163551	163600	1.01359e-18	3.57232e-17	-28.0893
chr1	164001	164050	4.26977e-18	1.46074e-16	-30.1891
chr1	164051	164100	9.64322e-07	1.70564e-05	-22.8111
chr1	196151	196200	2.42337e-05	0.000367299	-21.2159
chr1	196201	196250	1.16263e-09	2.54212e-08	-20.2703
chr1	196701	196750	0.000532108	0.00620734	-16.5972
chr1	197251	197300	2.37503e-25	1.13913e-23	-26.5328
chr1	199951	200000	7.67398e-13	2.02089e-11	-29.0089
chr1	200251	200300	0.0023326	0.0217692	-17.6091
chr1	211451	211500	4.85604e-24	2.1942e-22	-18.5102
chr1	215151	215200	2.29154e-11	5.55465e-10	-28.0944
chr1	233451	233500	5.20742e-19	1.85977e-17	-50
chr1	233501	233550	2.97822e-53	5.42235e-51	-96.5281
chr1	233901	233950	1.4354e-08	2.92802e-07	-24.2805
chr1	235901	235950	4.93744e-32	3.26386e-30	-49.5311
chr1	235951	236000	6.82496e-10	1.51431e-08	-20.4185
chr1	240101	240150	2.71581e-14	7.73855e-13	-33.8165
chr1	240251	240300	4.98953e-16	1.54629e-14	-44.7356
chr1	240601	240650	6.52878e-27	3.37257e-25	-51.5931
chr1	240801	240850	0.000342023	0.00419308	-11.886
chr1	241351	241400	1.52333e-32	1.03311e-30	-80.597
chr1	241901	241950	1.99186e-10	4.56468e-09	-33.9385
chr1	242401	242450	4.59506e-60	1.14735e-57	-44.1779
chr1	243451	243500	3.14921e-17	1.03293e-15	-45.5696
chr1	263651	263700	3.49028e-12	8.85974e-11	-42.5055
chr1	264251	264300	8.43733e-06	0.000135537	-29.6875
chr1	272701	272750	0.000158097	0.00209099	-19.9457
chr1	274251	274300	0.00395599	0.0331022	-13.3333
chr1	275201	275250	3.6475e-14	1.03238e-12	-41.5584
chr1	276051	276100	1.01252e-36	8.45544e-35	-46.4912
chr1	279651	279700	9.61789e-27	4.92667e-25	-81.2216
chr1	285451	285500	3.54669e-26	1.76857e-24	-74.8881
chr1	287351	287400	9.64731e-29	5.42836e-27	-24.9201
chr1	288901	288950	8.55944e-24	3.82266e-22	-44.8551
chr1	295201	295250	6.80703e-36	5.45811e-34	-54.8674
chr1	298601	298650	1.54634e-34	1.15846e-32	-23.0068
chr1	306051	306100	6.56183e-09	1.3698e-07	-30.1029
chr1	306201	306250	1.08515e-35	8.61337e-34	-82.4176
chr1	306251	306300	1.51659e-46	2.01635e-44	-72.1375
chr1	313801	313850	0.00025283	0.00319826	-17.87
chr1	317101	317150	8.2914e-32	5.40901e-30	-47.8873
chr1	319151	319200	1.5079e-53	2.78477e-51	-85.5172
chr1	319451	319500	2.2307e-39	2.10044e-37	-86.3439
chr1	319501	319550	2.93891e-31	1.86484e-29	-50.6349
chr1	319701	319750	0.00119994	0.0125373	-12.5827
chr1	325601	325650	1.09773e-09	2.4046e-08	-23.4733
chr1	325751	325800	3.70211e-06	6.18941e-05	-13.3439
chr1	326001	326050	3.7756e-05	0.000556371	-16.1509
chr1	327251	327300	0.000126332	0.00170416	-17.9099
chr1	327551	327600	0.00538402	0.0419086	-18.2176
chr1	329601	329650	8.06037e-15	2.35804e-13	-37.0787
chr1	330101	330150	2.77432e-17	9.12676e-16	-22.4767
chr1	330201	330250	0.00011956	0.00162014	-13.0749
chr1	330451	330500	2.52876e-19	9.17266e-18	-20.7161
chr1	331351	331400	2.58019e-23	1.12917e-21	-33.4072
chr1	331551	331600	7.05778e-15	2.07087e-13	-27.2917
chr1	332251	332300	3.16268e-65	9.85096e-63	-93.3155
chr1	332301	332350	9.82537e-55	1.9122e-52	-85.3211
chr1	333451	333500	2.89495e-25	1.38303e-23	-90.9091
chr1	333501	333550	0.000106295	0.00145269	-24.328
chr1	333951	334000	1.94223e-24	8.93561e-23	-66.1278
chr1	334451	334500	6.42012e-64	1.89286e-61	-86.0427
chr1	334951	335000	8.78621e-25	4.1088e-23	-45.5686
chr1	338001	338050	3.23457e-45	4.05015e-43	-87.1739
chr1	338201	338250	8.75145e-77	4.39489e-74	-96.2963
chr1	338451	338500	3.0483e-14	8.66242e-13	-29.0885
chr1	348651	348700	4.25839e-11	1.01574e-09	-31.5816
chr1	350451	350500	1.08264e-17	3.63074e-16	-53.8485
chr1	358851	358900	2.85181e-106	4.01857e-103	-63.6103
chr1	376101	376150	9.03182e-33	6.20102e-31	-36.3594
chr1	376151	376200	1.11588e-25	5.43862e-24	-50.5001
chr1	376651	376700	1.8396e-19	6.71816e-18	-84.6154
chr1	377651	377700	9.38645e-32	6.10417e-30	-88.8819
chr1	380651	380700	3.09588e-19	1.11768e-17	-39.5027
chr1	381501	381550	3.90863e-58	8.90397e-56	-97.8261
chr1	382901	382950	4.69736e-21	1.84786e-19	-47.1424
chr1	384951	385000	6.58091e-20	2.45536e-18	-39.2361
chr1	390251	390300	1.03488e-10	2.41194e-09	-30.077
chr1	392851	392900	3.6646e-31	2.31391e-29	-43.6464
chr1	395501	395550	9.37958e-35	7.11532e-33	-79.2754
chr1	395551	395600	1.30524e-31	8.43012e-30	-48.8909
chr1	395601	395650	1.29418e-32	8.815e-31	-64.9913
chr1	395701	395750	2.38535e-38	2.14435e-36	-76.9231
chr1	395851	395900	9.13456e-08	1.75619e-06	-14.5962
chr1	397151	397200	3.77411e-05	0.00055619	-25
chr1	399501	399550	0.000286097	0.0035744	-23.749
chr1	405101	405150	3.72605e-05	0.000549554	-14.6794
chr1	406301	406350	5.21727e-40	5.06819e-38	-92.6704
chr1	407051	407100	6.61293e-40	6.39835e-38	-80.2632
chr1	436901	436950	4.86765e-15	1.43883e-13	-31.4354
chr1	443751	443800	2.30844e-33	1.63294e-31	-79.5918
chr1	450001	450050	8.53843e-06	0.00013707	-15.8597
chr1	450051	450100	7.231e-31	4.49697e-29	-57.8743
chr1	450801	450850	3.88653e-19	1.39613e-17	-60.4793
chr1	455401	455450	8.66838e-18	2.9211e-16	-52.381
chr1	460851	460900	8.79167e-05	0.00121936	-28.3626
chr1	461451	461500	2.2536e-07	4.20338e-06	-21.4198
chr1	491051	491100	6.78207e-75	3.15767e-72	-87.7479
chr1	491251	491300	8.03167e-46	1.03277e-43	-87.8432
chr1	493051	493100	1.22442e-10	2.84246e-09	-29.9679
chr1	493501	493550	5.22158e-29	2.97353e-27	-51.5262
chr1	493601	493650	7.52082e-08	1.45649e-06	-15.5242
chr1	518501	518550	3.2263e-10	7.29718e-09	-12.6554
chr1	518651	518700	1.21592e-11	2.99288e-10	-18.3699
chr1	524451	524500	0.00126312	0.013086	-13.6049
chr1	524501	524550	2.72412e-11	6.57285e-10	-37.7551
chr1	524701	524750	1.27377e-55	2.58744e-53	-36.7542
chr1	524751	524800	5.76077e-05	0.000824038	-18.7333
chr1	524801	524850	2.83545e-08	5.6656e-07	-26.3882
chr1	525201	525250	7.80655e-05	0.00109267	-13.5183
chr1	526651	526700	3.5681e-21	1.41298e-19	-23.1307
chr1	526701	526750	1.50689e-45	1.91335e-43	-75.1885
chr1	530651	530700	4.95729e-07	8.99242e-06	-21.8749
chr1	530751	530800	2.16885e-65	6.81791e-63	-65.6377
chr1	530801	530850	4.60785e-10	1.03279e-08	-26.1628
chr1	530851	530900	4.91368e-69	1.80744e-66	-79.7658
chr1	530901	530950	3.66819e-23	1.59447e-21	-35.3796
chr1	531001	531050	8.09377e-12	2.01174e-10	-23.9087
chr1	531051	531100	2.71468e-11	6.55082e-10	-18.0214
chr1	571301	571350	3.54026e-20	1.33851e-18	-41.2026
chr1	576551	576600	7.82441e-12	1.94649e-10	-23.2155
chr1	577351	577400	1.11885e-28	6.27436e-27	-58.9455
chr1	577701	577750	0.00291052	0.0260133	-18.204
chr1	584451	584500	1.12996e-41	1.18374e-39	-71.2963
chr1	603401	603450	7.78628e-31	4.83416e-29	-35.3883
chr1	627801	627850	6.29392e-27	3.25441e-25	-33.5512
chr1	627851	627900	3.85166e-07	7.05249e-06	-23.7143
chr1	627951	628000	3.47701e-06	5.83119e-05	-30.4843
chr1	628301	628350	6.70127e-26	3.29959e-24	-52.8736
chr1	645801	645850	0.00127832	0.0132183	-18.9435
chr1	648151	648200	1.22219e-21	4.95137e-20	-42.4779
chr1	648301	648350	4.72749e-06	7.81192e-05	-22.8749
chr1	650501	650550	1.499e-09	3.2564e-08	-20.215
chr1	656901	656950	8.22647e-19	2.91144e-17	-47.9675
chr1	662901	662950	4.15444e-31	2.61543e-29	-49.4533
chr1	673951	674000	1.49101e-06	2.58988e-05	-17.1329
chr1	674201	674250	8.18356e-18	2.76057e-16	-39.0077
chr1	674301	674350	3.43958e-18	1.18182e-16	-34.9054
chr1	675251	675300	2.36044e-34	1.75275e-32	-86.4865
chr1	681851	681900	0.00536989	0.0418212	-11.8644
chr1	684251	684300	3.58175e-37	3.0532e-35	-95.5224
chr1	685101	685150	0.00176471	0.0173013	-14.8366
chr1	688151	688200	4.88963e-37	4.14273e-35	-33.3564
chr1	690851	690900	7.61481e-06	0.000122903	-28.517
chr1	694651	694700	2.63143e-10	5.98548e-09	-14.1892
chr1	702451	702500	2.49053e-10	5.6732e-09	-41.482
chr1	702651	702700	2.15151e-25	1.03414e-23	-68.3374
chr1	704651	704700	4.05285e-44	4.81438e-42	-36.2595
chr1	708251	708300	9.71131e-36	7.72853e-34	-75.2712
chr1	712951	713000	1.52794e-24	7.06442e-23	-39.777
chr1	713501	713550	2.20941e-27	1.16779e-25	-91.6344
chr1	714301	714350	9.13056e-32	5.9414e-30	-93.8961
chr1	715151	715200	1.82932e-113	3.2383e-110	-97.3208
chr1	715951	716000	2.17958e-31	1.39332e-29	-44.8289
chr1	719051	719100	9.27804e-20	3.43586e-18	-55.877
chr1	719801	719850	2.9389e-17	9.65734e-16	-33.2642
chr1	721451	721500	1.25808e-72	5.40169e-70	-100
chr1	721751	721800	0.00589733	0.0448885	-14.014
chr1	722951	723000	2.8866e-11	6.95503e-10	-29.4468
chr1	723201	723250	1.29767e-08	2.65447e-07	-22.1251
chr1	731351	731400	2.82751e-57	6.22099e-55	-87.4126
chr1	731901	731950	2.20094e-23	9.65838e-22	-35.3887
chr1	731951	732000	2.90299e-16	9.09175e-15	-56
chr1	732701	732750	6.36572e-45	7.86417e-43	-49.6557
chr1	733501	733550	9.09702e-08	1.74933e-06	-16.697
chr1	735351	735400	5.73509e-57	1.2422e-54	-80.433
chr1	742951	743000	5.23739e-47	7.14324e-45	-58.3333
chr1	743501	743550	1.35162e-24	6.26455e-23	-54.7368
chr1	744351	744400	0.000573504	0.00663393	-19.8434
chr1	745101	745150	5.15242e-30	3.08117e-28	-35.6146
chr1	753901	753950	9.21568e-35	6.99474e-33	-25.9682
chr1	754151	754200	1.1151e-34	8.41927e-33	-29.7376
chr1	763601	763650	1.8701e-37	1.61733e-35	-37.0293
chr1	763651	763700	1.66524e-15	5.03904e-14	-74.0741
chr1	763801	763850	1.65797e-13	4.53189e-12	-22.1604
chr1	764101	764150	1.6221e-15	4.91077e-14	-71.0288
chr1	764751	764800	1.33611e-10	3.09523e-09	-31.2415
chr1	776901	776950	5.79225e-94	5.44013e-91	-84.5285
chr1	776951	777000	8.91903e-35	6.77684e-33	-41.4286
chr1	777901	777950	0.00589468	0.0448739	-13.2107
chr1	779201	779250	4.624e-18	1.579e-16	-43.6057
chr1	779301	779350	2.73921e-06	4.6389e-05	-19.1011
chr1	779451	779500	7.47809e-06	0.000120834	-13.1405
chr1	780051	780100	0.000746119	0.00834922	-12.5
chr1	783951	784000	1.80025e-05	0.000277392	-20.4077
chr1	796001	796050	0.000240756	0.00306157	-13.6583
chr1	814451	814500	7.22138e-44	8.47519e-42	-56.7568
chr1	815051	815100	4.49844e-07	8.19059e-06	-20.6367
chr1	815251	815300	6.24833e-38	5.51781e-36	-71.0892
chr1	815601	815650	0.0063954	0.0476803	-13.3054
chr1	826451	826500	1.57753e-09	3.42305e-08	-39.7424
chr1	827751	827800	3.06542e-24	1.39835e-22	-39.6498
chr1	829051	829100	1.26803e-54	2.45545e-52	-91.7702
chr1	832651	832700	5.24138e-09	1.10121e-07	-35.0877
chr1	834651	834700	5.7899e-28	3.1474e-26	-85.2778
chr1	834951	835000	1.53614e-30	9.41137e-29	-48.2346
chr1	838901	838950	6.36794e-18	2.16003e-16	-28.4298
chr1	845251	845300	3.26406e-08	6.49362e-07	-27.1186
chr1	847151	847200	4.5345e-18	1.54925e-16	-19.1667
chr1	847201	847250	1.72696e-35	1.35495e-33	-36.3636
chr1	847251	847300	1.23739e-20	4.77437e-19	-44.8303
chr1	847351	847400	3.24314e-40	3.17845e-38	-67.5325
chr1	847401	847450	4.62958e-122	1.0748e-118	-64.9542
chr1	847451	847500	1.8822e-77	9.65014e-75	-57.8246
chr1	847501	847550	3.88982e-24	1.76512e-22	-40.1869
chr1	847551	847600	6.96121e-18	2.35722e-16	-38.806
chr1	847651	847700	3.25915e-25	1.55248e-23	-68.5178
chr1	847751	847800	2.65975e-168	2.43011e-164	-60.2088
chr1	847801	847850	1.03049e-64	3.14065e-62	-49.5157
chr1	847851	847900	5.84496e-48	8.33863e-46	-39.0332
chr1	847901	847950	2.18548e-66	7.13687e-64	-44.8123
chr1	847951	848000	7.27145e-56	1.49061e-53	-46.8134
chr1	848001	848050	4.18953e-46	5.45155e-44	-53.2016
chr1	848051	848100	2.49638e-30	1.51546e-28	-51.875
chr1	849251	849300	3.62679e-20	1.37062e-18	-50.714
chr1	855951	856000	1.29947e-24	6.02876e-23	-78.0822
chr1	861851	861900	0.000266877	0.00335837	-13.4515
chr1	862501	862550	9.23559e-71	3.64662e-68	-91.453
chr1	863301	863350	1.11421e-19	4.11095e-18	-37.1429
chr1	867001	867050	8.63923e-30	5.10416e-28	-38.034
chr1	867051	867100	9.39207e-19	3.31526e-17	-31.6367
chr1	870251	870300	3.06236e-48	4.42986e-46	-82.3009
chr1	882051	882100	0.000974785	0.0105044	-12.4162
chr1	882201	882250	2.66914e-75	1.26491e-72	-86.6242
chr1	885601	885650	2.6539e-06	4.50088e-05	-19.7065
chr1	885751	885800	1.40317e-36	1.16264e-34	-46.0801
chr1	886551	886600	0.000902482	0.00983536	-14.8313
chr1	891251	891300	3.91852e-20	1.47863e-18	-40.0731
chr1	891401	891450	4.53057e-06	7.5017e-05	-19.2207
chr1	891551	891600	8.18146e-11	1.91769e-09	-26.8704
chr1	891801	891850	8.60399e-37	7.21418e-35	-88.2353
chr1	891851	891900	4.61276e-38	4.09517e-36	-89.8551
chr1	895101	895150	2.5625e-40	2.52185e-38	-27.1235
chr1	895251	895300	4.67367e-75	2.19285e-72	-49.2559
chr1	910801	910850	1.23812e-08	2.53655e-07	-27.0355
chr1	910851	910900	2.95009e-18	1.017e-16	-66.6667
chr1	919901	919950	0.0052571	0.0411734	-13.1455
chr1	935501	935550	1.61805e-40	1.60409e-38	-98.3607
chr1	935551	935600	1.40229e-16	4.46016e-15	-53.8462
chr1	939201	939250	1.5e-21	6.05259e-20	-24.6862
chr1	939301	939350	3.23061e-11	7.75968e-10	-26.0831
chr1	939451	939500	0.000215148	0.00276518	-17.451
chr1	939601	939650	1.60542e-09	3.48185e-08	-18.1102
chr1	940251	940300	0.0003575	0.00436012	-15.2174
chr1	946401	946450	1.12025e-07	2.14021e-06	-24.4363
chr1	946751	946800	0.00309085	0.0272829	-12.0804
chr1	962801	962850	1.95299e-09	4.21441e-08	-12.7569
chr1	962901	962950	1.36976e-19	5.03042e-18	-27.3883
chr1	964251	964300	3.08439e-15	9.21365e-14	-38.7262
chr1	965251	965300	9.25667e-17	2.96809e-15	-44.9425
chr1	980401	980450	4.88177e-32	3.22756e-30	-25.4648
chr1	981151	981200	0.00111396	0.0117714	-16.6667
chr1	995251	995300	1.70016e-21	6.83981e-20	-28.6517
chr1	997651	997700	9.66249e-11	2.25557e-09	-23.7707
chr1	998201	998250	2.92673e-10	6.63532e-09	-16.9684
chr1	998251	998300	1.8871e-15	5.69778e-14	-40.1408
chr1	998851	998900	7.60207e-09	1.5805e-07	-17.6392
chr1	1015901	1015950	6.32149e-05	0.000898558	-18.5897
chr1	1017201	1017250	3.7799e-19	1.35869e-17	-36.624
chr1	1026751	1026800	7.99516e-93	7.12109e-90	-71.4801
chr1	1035451	1035500	1.11958e-28	6.27761e-27	-71.6216
chr1	1042101	1042150	1.81394e-08	3.67298e-07	-22.7368
chr1	1046501	1046550	1.40905e-32	9.57359e-31	-39.4101
chr1	1047601	1047650	1.01347e-20	3.92644e-19	-40.8015
chr1	1048651	1048700	2.83366e-15	8.48166e-14	-52.0289
chr1	1054801	1054850	2.48805e-05	0.000376544	-28.6523
chr1	1055701	1055750	5.1831e-35	3.97733e-33	-83.5821
chr1	1056901	1056950	0.000110326	0.00150347	-14.1137
chr1	1058801	1058850	6.54475e-19	2.3275e-17	-26.7606
chr1	1063301	1063350	2.04196e-21	8.18234e-20	-26.6934
chr1	1064051	1064100	5.53077e-12	1.38797e-10	-17.6939
chr1	1066151	1066200	3.90171e-08	7.71431e-07	-19.4568
chr1	1066701	1066750	5.33747e-38	4.7272e-36	-57.9079
chr1	1067601	1067650	3.81798e-06	6.37295e-05	-26.2964
chr1	1069101	1069150	3.22268e-19	1.16267e-17	-39.609
chr1	1070301	1070350	1.90049e-28	1.05464e-26	-29.6125
chr1	1074901	1074950	1.61631e-05	0.000250646	-27.1709
chr1	1074951	1075000	9.05039e-07	1.60446e-05	-27.6562
chr1	1075151	1075200	4.00031e-20	1.50889e-18	-87.234
chr1	1076201	1076250	1.43256e-44	1.74441e-42	-49.0543
chr1	1076601	1076650	8.81442e-33	6.0542e-31	-84.4367
chr1	1076651	1076700	1.68545e-35	1.32335e-33	-58.1595
chr1	1087801	1087850	3.88003e-05	0.00057077	-20.2226
chr1	1088151	1088200	1.7824e-34	1.33179e-32	-85.3933
chr1	1089551	1089600	9.44002e-29	5.31313e-27	-57.6471
chr1	1091301	1091350	7.09926e-20	2.64434e-18	-86.4865
chr1	1095001	1095050	1.57503e-05	0.000244614	-15.0574
chr1	1098601	1098650	8.57152e-14	2.37875e-12	-40.6029
chr1	1099351	1099400	0.000486757	0.00573624	-15.7262
chr1	1111901	1111950	0.0039539	0.0330895	-13.6523
chr1	1112501	1112550	0.000190399	0.00247553	-22.3613
chr1	1116551	1116600	7.72112e-09	1.60466e-07	-19.3612
chr1	1117101	1117150	1.57079e-30	9.61741e-29	-51.912
chr1	1118401	1118450	1.1467e-18	4.02993e-17	-51.1364
chr1	1126601	1126650	1.18302e-19	4.35874e-18	-31.7399
chr1	1126651	1126700	2.15717e-08	4.34628e-07	-24.6935
chr1	1150251	1150300	1.60386e-49	2.46484e-47	-79.0835
chr1	1150751	1150800	7.0969e-10	1.57301e-08	-25.9345
chr1	1150851	1150900	5.8045e-14	1.6254e-12	-33.1489
chr1	1151651	1151700	8.06981e-21	3.14064e-19	-39.5788
chr1	1152551	1152600	1.99122e-46	2.63503e-44	-51.3636
chr1	1163701	1163750	1.89956e-14	5.45403e-13	-48.2477
chr1	1180851	1180900	1.73526e-23	7.64245e-22	-46.2264
chr1	1180951	1181000	8.39727e-20	3.1173e-18	-48.4604
chr1	1184101	1184150	1.48929e-27	7.94035e-26	-53.8698
chr1	1184151	1184200	3.03787e-55	6.04517e-53	-43.0595
chr1	1184201	1184250	1.71156e-27	9.0952e-26	-40.4325
chr1	1184251	1184300	4.09809e-57	8.94929e-55	-39.4955
chr1	1184301	1184350	2.67178e-06	4.5294e-05	-37.0948
chr1	1185701	1185750	4.01485e-09	8.49828e-08	-23.6679
chr1	1190351	1190400	3.28156e-43	3.72277e-41	-34.384
chr1	1192801	1192850	9.30181e-09	1.92194e-07	-18.6871
chr1	1200401	1200450	3.49116e-13	9.36795e-12	-29.0295
chr1	1200651	1200700	1.29858e-19	4.77459e-18	-51.5523
chr1	1205551	1205600	4.06034e-13	1.08555e-11	-40.4762
chr1	1205951	1206000	5.94057e-36	4.77583e-34	-51.3217
chr1	1230551	1230600	0.00414384	0.0343225	-20.9808
chr1	1231001	1231050	2.7457e-22	1.14612e-20	-30.1075
chr1	1236001	1236050	1.59226e-20	6.11115e-19	-39.1667
chr1	1248501	1248550	7.80614e-08	1.50933e-06	-21.7934
chr1	1260001	1260050	7.59005e-08	1.46939e-06	-24.5547
chr1	1260351	1260400	4.06355e-09	8.59829e-08	-23.8134
chr1	1264651	1264700	6.12641e-56	1.26136e-53	-88.6179
chr1	1264701	1264750	1.60748e-23	7.08923e-22	-46.7335
chr1	1265201	1265250	8.15088e-05	0.00113714	-17.6981
chr1	1268251	1268300	1.62528e-05	0.000251968	-17.3913
chr1	1268801	1268850	1.0473e-12	2.73957e-11	-31.6448
chr1	1270401	1270450	3.69299e-13	9.89921e-12	-16.8619
chr1	1271451	1271500	0.000142955	0.00190792	-18.4374
chr1	1271851	1271900	3.09218e-64	9.22555e-62	-73.4953
chr1	1297101	1297150	4.57732e-25	2.16762e-23	-66.6667
chr1	1297501	1297550	5.04413e-55	9.93053e-53	-79.967
chr1	1297551	1297600	0.00306861	0.0271314	-12.5
chr1	1297951	1298000	5.00124e-09	1.05203e-07	-18.3899
chr1	1298001	1298050	7.66743e-35	5.84047e-33	-96
chr1	1298351	1298400	4.35527e-13	1.16217e-11	-55.0649
chr1	1318201	1318250	8.94147e-05	0.00123836	-16.7018
chr1	1318501	1318550	3.80296e-13	1.01856e-11	-22.9572
chr1	1319001	1319050	3.39247e-37	2.89621e-35	-40.9537
chr1	1319051	1319100	1.53818e-05	0.000239233	-13.725
chr1	1319351	1319400	7.99676e-32	5.22202e-30	-40.6852
chr1	1319901	1319950	1.89784e-15	5.7288e-14	-17.2897
chr1	1320001	1320050	1.40071e-40	1.39416e-38	-45.4579
chr1	1320351	1320400	0.00248468	0.0229104	-16.4829
chr1	1327051	1327100	4.2425e-39	3.94968e-37	-79.7831
chr1	1327101	1327150	0.000216293	0.0027789	-18.2504
chr1	1328401	1328450	1.81125e-48	2.64574e-46	-92.9184
chr1	1330451	1330500	1.10256e-18	3.8788e-17	-31.8691
chr1	1342201	1342250	1.10383e-13	3.04482e-12	-18.2857
chr1	1342701	1342750	1.70936e-09	3.70099e-08	-14.6946
chr1	1342801	1342850	1.69966e-26	8.61338e-25	-28.5584
chr1	1346351	1346400	0.00125343	0.013002	-16.9857
chr1	1346501	1346550	5.29784e-25	2.50228e-23	-35.8934
chr1	1347851	1347900	1.9173e-05	0.000294419	-17.3344
chr1	1348101	1348150	2.30245e-08	4.62944e-07	-14.4604
chr1	1348201	1348250	4.57046e-14	1.28662e-12	-17.8066
chr1	1352951	1353000	1.43572e-19	5.26698e-18	-79.443
chr1	1355551	1355600	1.57409e-58	3.64048e-56	-96.0784
chr1	1355901	1355950	3.49719e-14	9.9089e-13	-29.815
chr1	1360051	1360100	8.94587e-91	7.49639e-88	-85.8673
chr1	1360151	1360200	1.75738e-29	1.02208e-27	-68.341
chr1	1360651	1360700	0.000251743	0.00318599	-15.4013
chr1	1363651	1363700	0.00453806	0.0367968	-11.8953
chr1	1367551	1367600	1.43061e-31	9.2244e-30	-94.3396
chr1	1370851	1370900	1.09993e-50	1.7792e-48	-90.4758
chr1	1370951	1371000	1.88089e-19	6.86571e-18	-36.4486
chr1	1371001	1371050	1.21282e-06	2.12495e-05	-23.4511
chr1	1372151	1372200	1.93335e-14	5.54731e-13	-16.3671
chr1	1374751	1374800	5.88552e-14	1.64749e-12	-45.7661
chr1	1386101	1386150	4.42142e-13	1.17956e-11	-64.8148
chr1	1389101	1389150	3.18316e-14	9.03873e-13	-33.7481
chr1	1389151	1389200	5.97655e-18	2.02978e-16	-36.4636
chr1	1389451	1389500	1.71714e-16	5.43594e-15	-28.8455
chr1	1389551	1389600	2.90589e-10	6.59055e-09	-27.1304
chr1	1390501	1390550	1.17632e-22	5.00164e-21	-97.5
chr1	1393301	1393350	1.60128e-13	4.38032e-12	-23.5277
chr1	1394051	1394100	1.07234e-09	2.35068e-08	-37.0948
chr1	1398401	1398450	6.86285e-38	6.04415e-36	-47.196
chr1	1407501	1407550	4.35344e-11	1.03774e-09	-50.8772
chr1	1410451	1410500	6.06668e-08	1.18356e-06	-51.2353
chr1	1413301	1413350	3.04482e-26	1.52403e-24	-56.0976
chr1	1417601	1417650	1.08986e-102	1.36789e-99	-95.0203
chr1	1429051	1429100	3.51198e-115	6.61674e-112	-54.3894
chr1	1441201	1441250	9.30502e-05	0.00128486	-28.3333
chr1	1448851	1448900	3.89843e-05	0.000573308	-24.3136
chr1	1448951	1449000	2.82739e-28	1.5574e-26	-69.757
chr1	1469751	1469800	0.000118549	0.0016076	-13.295
chr1	1480551	1480600	3.10176e-05	0.000463186	-13.5119
chr1	1480801	1480850	7.51624e-08	1.4557e-06	-13.2999
chr1	1480901	1480950	2.60104e-86	1.84947e-83	-68.1915
chr1	1482601	1482650	4.91856e-16	1.52475e-14	-49.7846
chr1	1482651	1482700	4.75582e-05	0.00068988	-14.5688
chr1	1482751	1482800	1.2032e-40	1.20109e-38	-42.5783
chr1	1485351	1485400	4.6066e-58	1.04743e-55	-100
chr1	1489201	1489250	5.31786e-40	5.16413e-38	-82.3988
chr1	1489251	1489300	1.8482e-33	1.31461e-31	-80.5195
chr1	1489401	1489450	8.50032e-06	0.00013649	-28.1776
chr1	1505101	1505150	2.93338e-06	4.95439e-05	-20.4956
chr1	1511251	1511300	3.87415e-53	7.00848e-51	-74.6377
chr1	1511451	1511500	1.94015e-21	7.78356e-20	-24.1171
chr1	1527051	1527100	2.32434e-58	5.33928e-56	-98.9011
chr1	1528051	1528100	1.19967e-06	2.10308e-05	-24.2135
chr1	1557251	1557300	1.74053e-20	6.67241e-19	-83.3333
chr1	1562401	1562450	3.98717e-05	0.000585385	-15.3211
chr1	1562951	1563000	1.45926e-06	2.53773e-05	-21.5909
chr1	1578151	1578200	1.41858e-79	7.93531e-77	-92.7553
chr1	1582251	1582300	9.98038e-64	2.92024e-61	-47.9094
chr1	1582401	1582450	1.11455e-28	6.25148e-27	-28.7334
chr1	1582901	1582950	6.1413e-12	1.53714e-10	-40.9238
chr1	1583251	1583300	3.99187e-05	0.000586034	-20.0052
chr1	1583651	1583700	1.76112e-05	0.000271718	-28.9474
chr1	1583701	1583750	6.95567e-39	6.41096e-37	-26.4033
chr1	1599501	1599550	0.000716086	0.00805483	-15.0972
chr1	1600551	1600600	2.37034e-14	6.77279e-13	-49.7597
chr1	1600951	1601000	2.70067e-08	5.40429e-07	-21.4392
chr1	1607551	1607600	1.09791e-23	4.87917e-22	-41.9044
chr1	1607701	1607750	2.38402e-80	1.37336e-77	-78.9413
chr1	1607801	1607850	1.49334e-09	3.24443e-08	-26.6461
chr1	1612351	1612400	0.000346439	0.00424012	-16.4364
chr1	1626251	1626300	7.85151e-17	2.52496e-15	-35.514
chr1	1626551	1626600	4.41865e-10	9.91718e-09	-13.6646
chr1	1632251	1632300	0.00586537	0.0447	-17.7963
chr1	1643901	1643950	1.6987e-21	6.83456e-20	-17.1429
chr1	1653951	1654000	0.00368644	0.0313211	-15.1139
chr1	1655051	1655100	0.00296721	0.0264171	-11.8961
chr1	1656551	1656600	1.18802e-26	6.06033e-25	-92.5926
chr1	1657751	1657800	8.64396e-10	1.90537e-08	-28.8214
chr1	1657951	1658000	2.84865e-84	1.89398e-81	-89.172
chr1	1658701	1658750	3.28652e-27	1.72274e-25	-92.4528
chr1	1660401	1660450	0.000338531	0.00415531	-15.1653
chr1	1661251	1661300	5.05153e-47	6.89638e-45	-80.3564
chr1	1675001	1675050	8.99234e-72	3.71094e-69	-72.093
chr1	1676701	1676750	1.02824e-50	1.66515e-48	-92.3913
chr1	1676851	1676900	2.07703e-43	2.38334e-41	-91.1392
chr1	1689551	1689600	5.61155e-87	4.11403e-84	-92
chr1	1690001	1690050	1.31325e-53	2.43163e-51	-88.1818
chr1	1690251	1690300	4.35171e-34	3.18709e-32	-77.2152
chr1	1691201	1691250	1.60675e-92	1.40749e-89	-80.9683
chr1	1691801	1691850	2.29775e-15	6.90702e-14	-20.3435
chr1	1702851	1702900	9.42588e-15	2.74759e-13	-39.3617
chr1	1703901	1703950	5.35299e-32	3.53169e-30	-43.0898
chr1	1703951	1704000	2.02284e-10	4.63343e-09	-18.9142
chr1	1704001	1704050	1.70435e-41	1.76933e-39	-41.9875
chr1	1714401	1714450	5.79878e-45	7.17631e-43	-79.798
chr1	1720851	1720900	1.45601e-12	3.77603e-11	-41.2733
chr1	1720901	1720950	2.83206e-47	3.9218e-45	-70.3648
chr1	1722801	1722850	1.12893e-61	3.01653e-59	-94.5695
chr1	1722851	1722900	8.72822e-21	3.39098e-19	-26.9974
chr1	1722901	1722950	1.39445e-56	2.96662e-54	-93.4066
chr1	1725001	1725050	0.00267721	0.0243082	-14.7647
chr1	1725151	1725200	5.47537e-10	1.22166e-08	-43.314
chr1	1726701	1726750	1.1681e-32	7.97542e-31	-36.242
chr1	1730751	1730800	1.56056e-10	3.60067e-09	-16.8653
chr1	1734551	1734600	5.99675e-12	1.50202e-10	-37.9025
chr1	1739201	1739250	1.19136e-24	5.53745e-23	-56.6433
chr1	1739951	1740000	7.02304e-11	1.65268e-09	-16.3944
chr1	1740001	1740050	1.10885e-52	1.96167e-50	-88.1188
chr1	1761751	1761800	9.02902e-10	1.98808e-08	-27.2416
chr1	1763851	1763900	1.82788e-10	4.19875e-09	-42.7961
chr1	1770001	1770050	8.04552e-10	1.777e-08	-21.6268
chr1	1782901	1782950	2.22724e-10	5.08872e-09	-30.8112
chr1	1787851	1787900	3.16754e-08	6.30839e-07	-38.3187
chr1	1794301	1794350	1.57712e-23	6.95609e-22	-22.1893
chr1	1794851	1794900	1.13028e-11	2.78685e-10	-25.4614
chr1	1795201	1795250	4.2772e-06	7.09919e-05	-13.0407
chr1	1795401	1795450	5.86393e-12	1.46958e-10	-14.8674
chr1	1795501	1795550	1.47249e-40	1.46285e-38	-28.6362
chr1	1801201	1801250	4.73923e-05	0.000687627	-14.1056
chr1	1805451	1805500	3.4759e-36	2.82198e-34	-54.8763
chr1	1805551	1805600	4.27221e-47	5.86157e-45	-54.3822
chr1	1811451	1811500	7.51899e-08	1.45619e-06	-33.5031
chr1	1834001	1834050	2.41645e-49	3.68035e-47	-87.4278
chr1	1834101	1834150	1.67038e-48	2.44333e-46	-73.8806
chr1	1834151	1834200	1.34991e-13	3.70713e-12	-39.5785
chr1	1850851	1850900	3.62337e-36	2.93974e-34	-36.956
chr1	1856501	1856550	3.3258e-06	5.58897e-05	-12.9092
chr1	1856551	1856600	6.04484e-13	1.6008e-11	-21.9002
chr1	1868501	1868550	2.23922e-34	1.66478e-32	-27.1795
chr1	1869351	1869400	5.46658e-31	3.4202e-29	-80.7229
chr1	1870251	1870300	4.35487e-71	1.74875e-68	-98.1982
chr1	1871951	1872000	1.82035e-05	0.000280301	-25.2733
chr1	1872001	1872050	6.67591e-07	1.19841e-05	-42.5551
chr1	1872351	1872400	3.37644e-26	1.68575e-24	-83.9734
chr1	1875601	1875650	1.75656e-53	3.23275e-51	-47.5324
chr1	1901501	1901550	4.68148e-20	1.75997e-18	-21.0084
chr1	1905801	1905850	2.88309e-10	6.54041e-09	-22.8261
chr1	1906451	1906500	0.00102594	0.0109724	-13.9706
chr1	1911801	1911850	0.000121674	0.00164645	-13.0952
chr1	1912751	1912800	1.56383e-52	2.74998e-50	-97.7273
chr1	1916601	1916650	7.76443e-30	4.59918e-28	-29.5699
chr1	1916651	1916700	5.39781e-57	1.17033e-54	-91.6033
chr1	1917201	1917250	4.00581e-27	2.09076e-25	-48.7603
chr1	1920801	1920850	2.4777e-18	8.57001e-17	-77.619
chr1	1927301	1927350	2.64634e-07	4.90897e-06	-36.019
chr1	1928601	1928650	5.98398e-18	2.03214e-16	-28.8571
chr1	1952901	1952950	6.67117e-15	1.95966e-13	-36.1218
chr1	1954101	1954150	6.67551e-40	6.4567e-38	-39.6605
chr1	1960601	1960650	2.91024e-10	6.5997e-09	-41.9459
chr1	1963251	1963300	0.000245811	0.00311934	-16.165
chr1	1963351	1963400	4.64487e-16	1.44143e-14	-24.8396
chr1	1970901	1970950	4.40177e-22	1.81793e-20	-37.7485
chr1	1971451	1971500	2.71549e-38	2.43599e-36	-72.6913
chr1	1971651	1971700	0.000317917	0.00392824	-28.7423
chr1	1984801	1984850	4.77244e-19	1.7078e-17	-74.1457
chr1	1987001	1987050	0.000190075	0.00247169	-12.7801
chr1	1990701	1990750	0.000206423	0.00266421	-14.3654
chr1	1991051	1991100	2.67985e-07	4.96919e-06	-23.1423
chr1	1991101	1991150	1.58403e-08	3.22169e-07	-20.1358
chr1	1991551	1991600	1.99452e-67	6.80079e-65	-41.0262
chr1	1993051	1993100	2.80775e-24	1.28294e-22	-37.6985
chr1	1993101	1993150	1.18541e-59	2.89772e-57	-66.4596
chr1	1997401	1997450	1.00039e-27	5.37621e-26	-50.8333
chr1	1997751	1997800	2.15903e-15	6.49785e-14	-30.2792
chr1	2020201	2020250	0.00277379	0.0250239	-12.6006
chr1	2023401	2023450	2.60292e-32	1.74632e-30	-96.1039
chr1	2023451	2023500	2.21046e-12	5.67494e-11	-50
chr1	2024251	2024300	0.00197144	0.0189476	-13.1416
chr1	2026701	2026750	0.000168843	0.0022184	-25.0847
chr1	2031601	2031650	1.86467e-44	2.25252e-42	-38.6764
chr1	2031751	2031800	2.35516e-13	6.37911e-12	-36.6342
chr1	2031801	2031850	6.51334e-11	1.53636e-09	-46.4187
chr1	2032101	2032150	1.34489e-15	4.08522e-14	-30.8929
chr1	2032151	2032200	4.34513e-28	2.37662e-26	-71.2919
chr1	2032251	2032300	5.22603e-07	9.46194e-06	-29.805
chr1	2042551	2042600	7.16127e-16	2.20318e-14	-55.6252
chr1	2045301	2045350	2.40644e-06	4.0983e-05	-13.5609
chr1	2047001	2047050	2.29826e-31	1.46731e-29	-34.5359
chr1	2054601	2054650	5.42847e-41	5.50692e-39	-45.9719
chr1	2055101	2055150	5.51832e-39	5.11446e-37	-87.3284
chr1	2056501	2056550	0.00178706	0.0174801	-17.3913
chr1	2058151	2058200	1.87483e-24	8.63255e-23	-44.7514
chr1	2062251	2062300	3.61206e-31	2.28192e-29	-87.7856
chr1	2073301	2073350	8.43746e-73	3.64325e-70	-48.6648
chr1	2073401	2073450	7.19545e-20	2.67912e-18	-35.5093
chr1	2073551	2073600	0.00190554	0.0184266	-14.9099
chr1	2073601	2073650	1.04555e-43	1.21941e-41	-53.3875
chr1	2075751	2075800	1.01716e-11	2.51465e-10	-30.4226
chr1	2080901	2080950	6.64534e-11	1.5668e-09	-34.5295
chr1	2086501	2086550	7.75294e-23	3.32176e-21	-48.062
chr1	2089301	2089350	4.7993e-05	0.000695748	-20.7547
chr1	2096401	2096450	6.93088e-07	1.24258e-05	-16.1975
chr1	2096451	2096500	1.44288e-12	3.74313e-11	-21.0144
chr1	2098801	2098850	5.51806e-33	3.82815e-31	-41.5849
chr1	2098851	2098900	3.27969e-47	4.52985e-45	-39.1304
chr1	2098951	2099000	2.05859e-21	8.24704e-20	-33.1626
chr1	2099051	2099100	5.50661e-13	1.46132e-11	-38.661
chr1	2100251	2100300	0.00123674	0.0128581	-22.1014
chr1	2101751	2101800	7.96565e-25	3.73308e-23	-39.6342
chr1	2102551	2102600	0.000478817	0.00565356	-15.9398
chr1	2118701	2118750	9.68329e-69	3.52525e-66	-88.0943
chr1	2120451	2120500	1.21956e-16	3.89047e-15	-45.0329
chr1	2125801	2125850	3.15609e-12	8.03157e-11	-56.4554
chr1	2126151	2126200	2.58293e-13	6.97825e-12	-35.302
chr1	2133951	2134000	1.77422e-13	4.84218e-12	-24.7371
chr1	2134051	2134100	3.76317e-26	1.8741e-24	-32.282
chr1	2135851	2135900	2.06662e-21	8.278e-20	-34.7554
chr1	2136801	2136850	8.38647e-09	1.73886e-07	-21.7297
chr1	2140651	2140700	6.56278e-31	4.08978e-29	-28.8408
chr1	2141751	2141800	6.06792e-25	2.85838e-23	-24.8252
chr1	2160301	2160350	8.6161e-30	5.09084e-28	-59.2151
chr1	2161201	2161250	1.27848e-24	5.93394e-23	-31.6642
chr1	2162601	2162650	3.47773e-18	1.19453e-16	-29.0069
chr1	2162651	2162700	7.11913e-51	1.1642e-48	-93.4211
chr1	2164701	2164750	1.66456e-40	1.64924e-38	-43.049
chr1	2164751	2164800	6.5006e-137	2.42263e-133	-85.6235
chr1	2165001	2165050	4.2534e-10	9.55563e-09	-41.1765
chr1	2165351	2165400	1.40697e-07	2.66617e-06	-31.5789
chr1	2165451	2165500	5.21415e-20	1.95589e-18	-49.6062
chr1	2172501	2172550	0.00468467	0.0377144	-12.1118
chr1	2182051	2182100	6.02514e-18	2.04587e-16	-25.0888
chr1	2182651	2182700	3.21864e-24	1.46643e-22	-39.5928
chr1	2183551	2183600	7.3179e-34	5.30687e-32	-89.4077
chr1	2184001	2184050	1.64123e-07	3.09496e-06	-28.8208
chr1	2184401	2184450	1.2826e-13	3.52606e-12	-38.5315
chr1	2185001	2185050	6.31237e-10	1.40321e-08	-30.2418
chr1	2189251	2189300	5.50531e-25	2.59767e-23	-53.4483
chr1	2195551	2195600	0.000854634	0.00938601	-12.024
chr1	2195701	2195750	3.06201e-24	1.39687e-22	-46.0493
chr1	2195751	2195800	4.75004e-30	2.84535e-28	-48.9502
chr1	2211901	2211950	7.06395e-16	2.17395e-14	-37.446
chr1	2213051	2213100	1.34261e-10	3.10986e-09	-29.0551
chr1	2213301	2213350	9.10374e-23	3.88699e-21	-20.471
chr1	2220551	2220600	2.34179e-63	6.73834e-61	-61.0915
chr1	2246301	2246350	0.000161339	0.00212986	-15.1899
chr1	2246501	2246550	4.17489e-07	7.62281e-06	-18.6985
chr1	2261501	2261550	2.47341e-50	3.94014e-48	-51.4371
chr1	2264251	2264300	7.73539e-39	7.11727e-37	-41.2873
chr1	2265001	2265050	2.01423e-30	1.22767e-28	-41.9229
chr1	2276251	2276300	1.06086e-62	2.97204e-60	-94.7368
chr1	2292051	2292100	4.49262e-18	1.53554e-16	-23.8544
chr1	2293651	2293700	1.01729e-36	8.49359e-35	-55.9129
chr1	2295701	2295750	0.000212436	0.00273356	-37.9442
chr1	2296301	2296350	0.00612953	0.0462002	-12.7385
chr1	2296901	2296950	8.68419e-32	5.65961e-30	-43.3551
chr1	2299651	2299700	5.44459e-38	4.81856e-36	-53.1542
chr1	2299701	2299750	0.00288194	0.0258091	-14.5577
chr1	2313901	2313950	4.32538e-09	9.13548e-08	-16.9224
chr1	2314201	2314250	2.13278e-12	5.48148e-11	-20.7547
chr1	2317051	2317100	5.52332e-19	1.97052e-17	-22.1154
chr1	2317201	2317250	1.55061e-08	3.15599e-07	-20.4463
chr1	2317251	2317300	2.40114e-28	1.32648e-26	-22.4896
chr1	2317401	2317450	1.49094e-20	5.73104e-19	-35.7372
chr1	2317701	2317750	1.336e-05	0.000209455	-14.4906
chr1	2317751	2317800	9.93364e-07	1.75485e-05	-24.6597
chr1	2317851	2317900	2.05655e-10	4.70772e-09	-22.2147
chr1	2317901	2317950	3.57282e-05	0.000528524	-15.4559
chr1	2318251	2318300	1.87324e-59	4.52444e-57	-33.7778
chr1	2318351	2318400	8.80752e-30	5.20105e-28	-58.5586
chr1	2321751	2321800	2.06133e-19	7.51146e-18	-20.355
chr1	2334601	2334650	4.56139e-10	1.0227e-08	-20.7735
chr1	2340501	2340550	2.61252e-43	2.98049e-41	-89.3951
chr1	2340601	2340650	1.03767e-17	3.48325e-16	-35.7648
chr1	2340651	2340700	1.88802e-59	4.55625e-57	-51.2065
chr1	2343551	2343600	0.000254345	0.00321561	-23.3712
chr1	2345751	2345800	9.08243e-12	2.2518e-10	-17.1861
chr1	2345951	2346000	7.31986e-16	2.25083e-14	-25.2916
chr1	2365651	2365700	1.6809e-12	4.34559e-11	-47.3627
chr1	2373401	2373450	3.8808e-21	1.53331e-19	-31.5588
chr1	2373551	2373600	7.20532e-269	7.653e-264	-91.8727
chr1	2373601	2373650	1.29085e-71	5.3013e-69	-100
chr1	2373651	2373700	2.50598e-95	2.46737e-92	-96.825
chr1	2373701	2373750	3.3117e-21	1.31346e-19	-20.6037
chr1	2376101	2376150	2.31862e-75	1.10187e-72	-92.3797
chr1	2376201	2376250	1.63122e-49	2.50552e-47	-88.8889
chr1	2383951	2384000	1.42363e-37	1.23713e-35	-75.641
chr1	2385251	2385300	1.05906e-11	2.61596e-10	-44.6519
chr1	2385501	2385550	0.00135761	0.0139016	-12.8069
chr1	2390301	2390350	1.32544e-42	1.45753e-40	-44.7693
chr1	2390701	2390750	1.16418e-28	6.52171e-27	-38.6791
chr1	2400101	2400150	3.11839e-30	1.88404e-28	-34.0283
chr1	2401301	2401350	9.2715e-66	2.96055e-63	-55.9454
chr1	2402551	2402600	7.08667e-30	4.2056e-28	-65.4762
chr1	2402601	2402650	8.12109e-57	1.74619e-54	-75.702
chr1	2413751	2413800	2.78804e-13	7.51876e-12	-47.9379
chr1	2421551	2421600	0.0005468	0.00635767	-12.5
chr1	2422201	2422250	4.04013e-08	7.98112e-07	-32.9221
chr1	2427901	2427950	4.38201e-19	1.57093e-17	-74.1935
chr1	2451101	2451150	0.000981249	0.010565	-19.4444
chr1	2457001	2457050	2.95009e-18	1.017e-16	-66.6667
chr1	2457251	2457300	1.62984e-36	1.34494e-34	-31.6957
chr1	2457401	2457450	3.7519e-12	9.50254e-11	-21.8539
chr1	2463551	2463600	6.94581e-05	0.000980413	-16.9492
chr1	2466951	2467000	3.83895e-23	1.66734e-21	-50
chr1	2473751	2473800	5.44383e-05	0.000781888	-19.5442
chr1	2474651	2474700	0.000795498	0.00882368	-11.9211
chr1	2482801	2482850	4.51745e-08	8.89262e-07	-23.9668
chr1	2485601	2485650	5.90817e-11	1.39706e-09	-32.4081
chr1	2485651	2485700	1.54092e-16	4.89067e-15	-20.8828
chr1	2485801	2485850	9.75097e-10	2.14221e-08	-20.8286
chr1	2486651	2486700	4.76177e-32	3.1497e-30	-33.1947
chr1	2486751	2486800	1.80555e-07	3.39376e-06	-15.2299
chr1	2487001	2487050	3.42998e-10	7.74507e-09	-23.136
chr1	2489801	2489850	2.52689e-55	5.04847e-53	-41.3903
chr1	2495001	2495050	0.00170872	0.0168408	-19.2434
chr1	2505051	2505100	1.93992e-44	2.34142e-42	-42.9577
chr1	2505901	2505950	2.08436e-26	1.05078e-24	-100
chr1	2505951	2506000	1.35364e-43	1.56809e-41	-100
chr1	2507551	2507600	1.11359e-33	8.00394e-32	-89.9456
chr1	2508301	2508350	1.042e-68	3.7886e-66	-95.3271
chr1	2509801	2509850	1.46171e-09	3.17726e-08	-31.1884
chr1	2510051	2510100	1.53487e-08	3.12477e-07	-20.7665
chr1	2510151	2510200	1.66733e-08	3.38504e-07	-16.2534
chr1	2510251	2510300	0.00109756	0.0116251	-13.0435
chr1	2510351	2510400	3.83043e-12	9.69593e-11	-38.9133
chr1	2510401	2510450	4.48493e-38	3.98376e-36	-96.1538
chr1	2512451	2512500	0.000295831	0.00368382	-15.4791
chr1	2513101	2513150	1.49646e-29	8.73739e-28	-28.4655
chr1	2517501	2517550	5.70474e-17	1.84858e-15	-32.1101
chr1	2527851	2527900	6.9603e-10	1.54365e-08	-19.2965
chr1	2540501	2540550	2.97373e-37	2.54589e-35	-52.6316
chr1	2542651	2542700	2.84197e-11	6.84944e-10	-15.9545
chr1	2542951	2543000	1.03171e-10	2.40488e-09	-37.156
chr1	2545801	2545850	5.68892e-12	1.42673e-10	-44.6809
chr1	2548601	2548650	3.40891e-23	1.48336e-21	-63.1696
chr1	2549201	2549250	1.91986e-32	1.29603e-30	-78.8732
chr1	2549551	2549600	0.000155665	0.00206136	-25.1626
chr1	2571051	2571100	4.83116e-46	6.2663e-44	-86.2745
chr1	2571351	2571400	6.60022e-17	2.13144e-15	-29.9498
chr1	2571551	2571600	4.93698e-09	1.03893e-07	-43.8608
chr1	2575701	2575750	5.99801e-14	1.67804e-12	-27.2464
chr1	2575751	2575800	1.72285e-19	6.29884e-18	-24.627
chr1	2577201	2577250	5.2416e-06	8.62155e-05	-19.5882
chr1	2577651	2577700	0.000653351	0.00743608	-13.9612
chr1	2577951	2578000	3.88855e-06	6.48415e-05	-35.8903
chr1	2578301	2578350	5.2719e-20	1.97686e-18	-88.3333
chr1	2579551	2579600	0.000913626	0.00993731	-14.2857
chr1	2584751	2584800	2.40014e-17	7.92004e-16	-76.4706
chr1	2585051	2585100	2.88965e-36	2.35502e-34	-52.7836
chr1	2598101	2598150	2.40883e-05	0.000365225	-19.1755
chr1	2598701	2598750	0.000403438	0.00485605	-13.3941
chr1	2599901	2599950	2.4201e-21	9.65932e-20	-56.3741
chr1	2600401	2600450	4.38189e-20	1.64946e-18	-35.6323
chr1	2600601	2600650	1.89582e-12	4.88665e-11	-51.1025
chr1	2603251	2603300	9.89619e-05	0.00136092	-36.5497
chr1	2605951	2606000	1.66796e-29	9.718e-28	-87.5
chr1	2608551	2608600	1.04632e-13	2.88951e-12	-41.9032
chr1	2611251	2611300	8.93168e-10	1.96711e-08	-28.175
chr1	2613601	2613650	1.54806e-29	9.03369e-28	-15.1131
chr1	2615651	2615700	1.81999e-12	4.69605e-11	-23.8033
chr1	2615751	2615800	4.1117e-13	1.09897e-11	-22.7391
chr1	2615801	2615850	1.21083e-32	8.26187e-31	-44.1624
chr1	2617151	2617200	6.97416e-13	1.8414e-11	-12.1429
chr1	2622201	2622250	2.92401e-10	6.62952e-09	-15.412
chr1	2622851	2622900	5.18559e-17	1.68369e-15	-32.3903
chr1	2623001	2623050	5.1392e-21	2.01812e-19	-87.2765
chr1	2624251	2624300	4.26915e-06	7.08652e-05	-16.7472
chr1	2624351	2624400	8.11302e-06	0.000130582	-16.0744
chr1	2624401	2624450	9.74708e-05	0.00134174	-18.6136
chr1	2624551	2624600	0.00287462	0.0257567	-11.8768
chr1	2638801	2638850	1.61046e-34	1.20544e-32	-42.7173
chr1	2641201	2641250	0.00321671	0.0281566	-16.6667
chr1	2643251	2643300	5.86164e-20	2.19325e-18	-27.8348
chr1	2646551	2646600	1.14796e-17	3.84573e-16	-27.6618
chr1	2649651	2649700	8.62089e-07	1.53151e-05	-26.5306
chr1	2649901	2649950	1.81556e-10	4.17124e-09	-31.7117
chr1	2651351	2651400	1.3897e-13	3.81406e-12	-42.1563
chr1	2654601	2654650	9.8957e-16	3.02603e-14	-39.714
chr1	2657951	2658000	8.09399e-06	0.000130298	-16.4394
chr1	2658151	2658200	6.95899e-51	1.13823e-48	-52.1931
chr1	2662451	2662500	6.46885e-07	1.16257e-05	-18.8807
chr1	2662751	2662800	3.84073e-05	0.000565272	-13.3581
chr1	2679901	2679950	4.0552e-06	6.74917e-05	-17.7498
chr1	2693401	2693450	7.20848e-27	3.71622e-25	-100
chr1	2698851	2698900	7.16795e-08	1.39037e-06	-22.5885
chr1	2712651	2712700	2.09426e-28	1.16034e-26	-57.5028
chr1	2714901	2714950	0.000395124	0.00476683	-23.3222
chr1	2720551	2720600	5.17579e-05	0.000746159	-18.9061
chr1	2726851	2726900	1.83912e-32	1.24261e-30	-80.1657
chr1	2729551	2729600	2.79805e-10	6.35393e-09	-57.4468
chr1	2729601	2729650	4.4664e-09	9.42606e-08	-41.7752
chr1	2734951	2735000	1.08154e-42	1.19473e-40	-91.8423
chr1	2737701	2737750	2.28094e-06	3.8933e-05	-13.7229
chr1	2741501	2741550	0.000167952	0.00220807	-27.5792
chr1	2744701	2744750	2.59657e-05	0.000391796	-13.7405
chr1	2749151	2749200	1.35817e-09	2.95818e-08	-26.2418
chr1	2754301	2754350	0.000983118	0.0105817	-32.6708
chr1	2764151	2764200	3.00619e-29	1.7299e-27	-90.1176
chr1	2764201	2764250	0.00212511	0.0201643	-13.4286
chr1	2765151	2765200	2.05635e-05	0.000314453	-14.3295
chr1	2782801	2782850	2.47304e-75	1.17328e-72	-96.2406
chr1	2784101	2784150	1.87365e-50	3.00104e-48	-95.0246
chr1	2784201	2784250	1.38193e-45	1.75809e-43	-94.8052
chr1	2788801	2788850	4.03198e-48	5.80382e-46	-91.233
chr1	2789101	2789150	4.35553e-36	3.52233e-34	-92.3077
chr1	2791351	2791400	3.11481e-05	0.000464997	-18.9358
chr1	2802101	2802150	1.22378e-17	4.09359e-16	-26.4656
chr1	2803051	2803100	2.3215e-11	5.62599e-10	-30.1908
chr1	2809201	2809250	9.08351e-22	3.70129e-20	-19.4611
chr1	2811151	2811200	1.77491e-29	1.03213e-27	-65.5867
chr1	2811201	2811250	2.01365e-19	7.34276e-18	-37.0393
chr1	2811251	2811300	3.12991e-23	1.36434e-21	-44.4531
chr1	2817901	2817950	3.2066e-31	2.03106e-29	-49.011
chr1	2823601	2823650	1.61257e-09	3.49677e-08	-22.1622
chr1	2825751	2825800	0.00147325	0.0148831	-15.625
chr1	2831001	2831050	9.17115e-05	0.00126798	-23.9773
chr1	2835351	2835400	8.43543e-09	1.74863e-07	-26.4521
chr1	2840001	2840050	0.00360055	0.0307519	-20.1778
chr1	2840351	2840400	3.65421e-37	3.11309e-35	-75.1597
chr1	2840451	2840500	6.64084e-22	2.72163e-20	-32.5231
chr1	2840501	2840550	0.000712933	0.00802318	-14.7212
chr1	2852451	2852500	0.00506922	0.0400347	-14.9988
chr1	2853801	2853850	3.00731e-06	5.07362e-05	-20.6875
chr1	2854451	2854500	5.26664e-14	1.478e-12	-38.6669
chr1	2868151	2868200	0.000849776	0.00933978	-29.2638
chr1	2879951	2880000	5.48053e-113	9.54268e-110	-74.2634
chr1	2880151	2880200	3.40734e-37	2.90803e-35	-86.25
chr1	2883351	2883400	0.00120738	0.0126	-19.2552
chr1	2890251	2890300	0.000115647	0.00157117	-25.6862
chr1	2899001	2899050	6.85581e-40	6.62807e-38	-78.9153
chr1	2902301	2902350	0.00142627	0.0144894	-14.8162
chr1	2905551	2905600	0.00260163	0.0237635	-19.7948
chr1	2917601	2917650	0.00194553	0.018741	-13.5071
chr1	2917851	2917900	1.14005e-46	1.52529e-44	-82.9144
chr1	2918051	2918100	1.73152e-12	4.47292e-11	-23.7287
chr1	2920701	2920750	1.20008e-09	2.62178e-08	-15.9954
chr1	2920801	2920850	1.22738e-59	2.99688e-57	-93.1104
chr1	2921301	2921350	1.28548e-24	5.96546e-23	-31.819
chr1	2921551	2921600	2.57591e-23	1.12735e-21	-27.617
chr1	2922301	2922350	2.83505e-09	6.05615e-08	-17.0692
chr1	2923051	2923100	1.87342e-25	9.03947e-24	-91.8367
chr1	2923101	2923150	4.88751e-49	7.32699e-47	-83.5174
chr1	2923301	2923350	2.76195e-16	8.6593e-15	-45.9913
chr1	2928251	2928300	1.32446e-63	3.84751e-61	-21.147
chr1	2932901	2932950	2.25345e-32	1.51713e-30	-58.1197
chr1	2934501	2934550	4.76932e-23	2.06203e-21	-40.2153
chr1	2934551	2934600	2.26642e-17	7.48693e-16	-19.3291
chr1	2939601	2939650	4.28497e-38	3.80973e-36	-90.9091
chr1	2943101	2943150	3.83106e-51	6.33937e-49	-100
chr1	2943251	2943300	2.17686e-06	3.72216e-05	-23.4041
chr1	2943301	2943350	5.17226e-22	2.13065e-20	-69.1279
chr1	2943351	2943400	0.000129149	0.00173843	-27.1785
chr1	2946651	2946700	4.21098e-19	1.51051e-17	-40.528
chr1	2954051	2954100	5.0512e-21	1.98448e-19	-59.8822
chr1	2965901	2965950	2.7112e-10	6.16133e-09	-26.5075
chr1	2966201	2966250	1.0498e-20	4.06423e-19	-38.7871
chr1	2970001	2970050	3.68636e-08	7.304e-07	-17.6424
chr1	2979651	2979700	1.41157e-24	6.53563e-23	-76.1352
chr1	2979801	2979850	4.42371e-35	3.40629e-33	-94.5455
chr1	2986751	2986800	1.00536e-06	1.77512e-05	-21.5385
chr1	2993001	2993050	8.90731e-07	1.58041e-05	-34.6627
chr1	2996301	2996350	7.7169e-08	1.49289e-06	-20.7838
chr1	2996451	2996500	2.31378e-32	1.55651e-30	-92.3395
chr1	2999151	2999200	1.03039e-52	1.82592e-50	-100
chr1	3000251	3000300	1.83815e-44	2.22174e-42	-53.9773
chr1	3001751	3001800	7.2529e-33	5.00107e-31	-95
chr1	3002251	3002300	0.000224604	0.00287442	-14.917
chr1	3005601	3005650	0.00620866	0.0466427	-19.2863
chr1	3006301	3006350	8.96763e-12	2.22425e-10	-34.2857
chr1	3012651	3012700	4.48063e-06	7.42178e-05	-17.4668
chr1	3017151	3017200	1.98377e-23	8.71887e-22	-40.4288
chr1	3017301	3017350	1.66778e-65	5.28381e-63	-84.7333
chr1	3021551	3021600	1.16521e-09	2.54744e-08	-18.1818
chr1	3025401	3025450	5.78558e-12	1.45037e-10	-27.9119
chr1	3025451	3025500	1.18004e-18	4.14539e-17	-22.19
chr1	3031601	3031650	6.10268e-17	1.97414e-15	-24.0708
chr1	3031901	3031950	1.05997e-17	3.55682e-16	-25.2484
chr1	3035401	3035450	1.18672e-17	3.97165e-16	-58.1582
chr1	3035701	3035750	1.26962e-36	1.05454e-34	-30.8337
chr1	3037601	3037650	5.21458e-21	2.04687e-19	-65.0075
chr1	3037651	3037700	2.92177e-27	1.5361e-25	-68.428
chr1	3038051	3038100	2.69915e-22	1.12707e-20	-48.6149
chr1	3038101	3038150	6.96103e-23	2.99106e-21	-37.2261
chr1	3038151	3038200	3.64021e-05	0.000537731	-20.9547
chr1	3041451	3041500	9.97496e-31	6.16285e-29	-43.1953
chr1	3041551	3041600	2.58995e-31	1.64834e-29	-81.6667
chr1	3043401	3043450	1.04605e-14	3.04144e-13	-46.4447
chr1	3053501	3053550	1.22706e-37	1.06948e-35	-53.383
chr1	3054901	3054950	9.36126e-28	5.03597e-26	-54.2127
chr1	3077101	3077150	0.000151677	0.00201345	-19.2147
chr1	3097101	3097150	3.67353e-31	2.3192e-29	-45.6425
chr1	3097251	3097300	2.14957e-78	1.13801e-75	-92.4986
chr1	3097501	3097550	7.77155e-78	4.0438e-75	-95.6437
chr1	3097651	3097700	1.03188e-82	6.447e-80	-91.4894
chr1	3108301	3108350	3.65368e-07	6.70326e-06	-29.1467
chr1	3109501	3109550	5.50317e-20	2.06212e-18	-26.8162
chr1	3109901	3109950	0.000210196	0.00270761	-16.1765
chr1	3109951	3110000	8.12228e-22	3.31629e-20	-42.9623
chr1	3112951	3113000	0.00175418	0.0172127	-15.0091
chr1	3113251	3113300	3.17387e-27	1.66493e-25	-26.378
chr1	3119451	3119500	7.90837e-47	1.06596e-44	-49.7653
chr1	3133451	3133500	4.37227e-21	1.72244e-19	-40.6539
chr1	3133601	3133650	5.4277e-29	3.08884e-27	-70.8861
chr1	3137601	3137650	2.17282e-56	4.57561e-54	-88.8063
chr1	3138551	3138600	1.20577e-05	0.000190038	-21.8935
chr1	3141451	3141500	3.94645e-13	1.05593e-11	-20.2766
chr1	3141751	3141800	1.86427e-30	1.13766e-28	-68.5728
chr1	3142701	3142750	8.18248e-49	1.21349e-46	-88.6598
chr1	3147251	3147300	1.94446e-37	1.68062e-35	-85.2123
chr1	3148751	3148800	6.62572e-22	2.7157e-20	-85.7143
chr1	3149501	3149550	0.000548609	0.006376	-12.3463
chr1	3150251	3150300	2.99216e-37	2.56141e-35	-100
chr1	3151601	3151650	3.49499e-14	9.903e-13	-44.4444
chr1	3152151	3152200	0.00142842	0.0145061	-14.5697
chr1	3152551	3152600	0.00252825	0.0232242	-15.8699
chr1	3152801	3152850	7.45149e-51	1.21761e-48	-64.7543
chr1	3155001	3155050	1.9421e-09	4.19154e-08	-39.5833
chr1	3161751	3161800	0.0024337	0.0225303	-15.9384
chr1	3162651	3162700	8.52697e-10	1.8806e-08	-23.6557
chr1	3163301	3163350	1.2826e-18	4.49637e-17	-46.6069
chr1	3174201	3174250	2.78814e-08	5.57369e-07	-44.8923
chr1	3174601	3174650	5.68389e-05	0.000813779	-25.9814
chr1	3177151	3177200	1.20148e-24	5.5839e-23	-100
chr1	3185901	3185950	0.000261593	0.00329875	-12.6316
chr1	3197901	3197950	0.00328017	0.0285908	-13.83
chr1	3203451	3203500	6.82362e-21	2.66553e-19	-45.1142
chr1	3209451	3209500	1.38648e-06	2.41587e-05	-22.2818
chr1	3209701	3209750	1.21238e-11	2.98426e-10	-26.3435
chr1	3209751	3209800	1.92664e-52	3.36778e-50	-84.2437
chr1	3219851	3219900	1.45449e-92	1.27542e-89	-86.7494
chr1	3221151	3221200	3.11474e-19	1.1244e-17	-25.1093
chr1	3221201	3221250	3.62963e-07	6.66087e-06	-21.5216
chr1	3221601	3221650	3.28008e-09	6.97891e-08	-25.7576
chr1	3223201	3223250	4.09645e-22	1.69521e-20	-80.0338
chr1	3223351	3223400	1.34875e-33	9.65896e-32	-87.4619
chr1	3225451	3225500	1.59692e-08	3.2469e-07	-18.8894
chr1	3235151	3235200	7.56012e-08	1.4638e-06	-24.1935
chr1	3235201	3235250	6.63803e-30	3.94404e-28	-22.3427
chr1	3238151	3238200	2.44548e-09	5.24598e-08	-14.3423
chr1	3238351	3238400	5.29526e-22	2.17952e-20	-41.2782
chr1	3245601	3245650	0.000144256	0.0019241	-15.3274
chr1	3245651	3245700	2.89642e-10	6.56977e-09	-56.0295
chr1	3245801	3245850	8.01063e-15	2.34373e-13	-41.1765
chr1	3256801	3256850	0.00183129	0.0178293	-12
chr1	3257251	3257300	6.71931e-25	3.15857e-23	-92.9519
chr1	3278301	3278350	1.07272e-31	6.95583e-30	-73.9583
chr1	3279001	3279050	3.80371e-23	1.65237e-21	-31.2141
chr1	3279101	3279150	9.66176e-10	2.12316e-08	-23.4823
chr1	3286901	3286950	5.1845e-33	3.59998e-31	-42.5743
chr1	3289301	3289350	1.32371e-39	1.26137e-37	-82.2773
chr1	3293701	3293750	3.50942e-06	5.883e-05	-17.417
chr1	3299051	3299100	4.30276e-19	1.54291e-17	-27.8302
chr1	3300251	3300300	1.25993e-22	5.35069e-21	-79.158
chr1	3300301	3300350	6.50186e-15	1.91072e-13	-17.6067
chr1	3310551	3310600	2.45313e-45	3.08668e-43	-77.4001
chr1	3312751	3312800	0.0011461	0.0120579	-16.8583
chr1	3313351	3313400	7.24028e-23	3.10775e-21	-58.9022
chr1	3317551	3317600	5.99689e-08	1.17024e-06	-31.7777
chr1	3320451	3320500	1.02048e-05	0.000162273	-16.3859
chr1	3322701	3322750	1.57592e-20	6.05036e-19	-21.2245
chr1	3324901	3324950	1.15977e-08	2.38057e-07	-26.2558
chr1	3335201	3335250	9.29254e-10	2.04446e-08	-42.4856
chr1	3337451	3337500	4.49645e-19	1.61107e-17	-86.6667
chr1	3338951	3339000	1.18757e-08	2.43582e-07	-21.652
chr1	3340251	3340300	4.90575e-05	0.000710078	-16.4345
chr1	3341351	3341400	0.000601192	0.00691178	-24.2713
chr1	3350001	3350050	0.000716663	0.00806057	-21.5244
chr1	3350201	3350250	0.000142906	0.00190729	-16.1765
chr1	3350751	3350800	0.00240065	0.0222842	-12.4955
chr1	3355251	3355300	8.98154e-08	1.72807e-06	-14.4119
chr1	3355601	3355650	1.2732e-30	7.82868e-29	-50.7182
chr1	3355901	3355950	3.44606e-32	2.29766e-30	-40.0144
chr1	3369901	3369950	2.51013e-12	6.42429e-11	-31.0358
chr1	3376751	3376800	3.74535e-28	2.05372e-26	-43.6261
chr1	3376851	3376900	8.7267e-16	2.67491e-14	-26.0447
chr1	3380001	3380050	5.61338e-07	1.01365e-05	-37.4404
chr1	3384801	3384850	1.10377e-05	0.000174856	-18.0271
chr1	3385401	3385450	1.37853e-08	2.81526e-07	-33.3333
chr1	3393651	3393700	0.000441245	0.00525963	-14.4737
chr1	3396501	3396550	5.02249e-13	1.33593e-11	-12.5427
chr1	3398401	3398450	3.77923e-06	6.31101e-05	-34.5679
chr1	3399401	3399450	3.42102e-25	1.62858e-23	-67.4699
chr1	3401551	3401600	7.31512e-24	3.27918e-22	-73.4827
chr1	3402151	3402200	1.51282e-14	4.36396e-13	-32.9012
chr1	3402251	3402300	1.67622e-10	3.85997e-09	-19.8663
chr1	3404001	3404050	4.5416e-08	8.93871e-07	-19.4989
chr1	3405151	3405200	9.43176e-17	3.02332e-15	-45.4186
chr1	3405301	3405350	7.75758e-57	1.67004e-54	-50.9664
chr1	3405751	3405800	0.00500435	0.0396388	-13.7694
chr1	3406851	3406900	1.71299e-56	3.62433e-54	-79.5775
chr1	3410101	3410150	7.67412e-49	1.13979e-46	-44.1536
chr1	3413301	3413350	2.11144e-05	0.000322488	-11.9847
chr1	3426851	3426900	1.28677e-13	3.53729e-12	-30.0909
chr1	3427501	3427550	1.01926e-39	9.77067e-38	-44.0634
chr1	3427551	3427600	1.70284e-46	2.26045e-44	-94.3662
chr1	3427951	3428000	7.98245e-05	0.00111525	-13.6867
chr1	3429551	3429600	2.24881e-24	1.03238e-22	-27.893
chr1	3436451	3436500	2.61855e-11	6.32532e-10	-38.906
chr1	3437351	3437400	4.00896e-11	9.57885e-10	-28.2381
chr1	3437401	3437450	1.72876e-07	3.25432e-06	-52.5482
chr1	3437601	3437650	2.43342e-61	6.40946e-59	-75.9472
chr1	3437651	3437700	4.37892e-26	2.17463e-24	-26.178
chr1	3447801	3447850	1.14949e-31	7.44453e-30	-72.0874
chr1	3452451	3452500	2.3544e-13	6.37727e-12	-24.142
chr1	3456901	3456950	3.35438e-17	1.09886e-15	-45.6177
chr1	3474601	3474650	0.00098739	0.0106221	-13.2579
chr1	3477201	3477250	2.68926e-49	4.0856e-47	-95.7447
chr1	3478201	3478250	0.000123227	0.00166577	-13.7612
chr1	3490751	3490800	1.57038e-06	2.72145e-05	-19.2132
chr1	3491051	3491100	0.000160593	0.00212098	-38.018
chr1	3509901	3509950	3.06071e-10	6.93132e-09	-30.729
chr1	3511501	3511550	1.86567e-07	3.50242e-06	-24.6443
chr1	3512101	3512150	0.000695956	0.00785689	-19.379
chr1	3520651	3520700	2.04207e-34	1.52127e-32	-26.5714
chr1	3523401	3523450	7.05757e-39	6.50206e-37	-82.8035
chr1	3543051	3543100	5.71392e-31	3.57232e-29	-48.9573
chr1	3543151	3543200	1.11863e-10	2.60254e-09	-13.7931
chr1	3552951	3553000	4.56443e-39	4.24428e-37	-89.344
chr1	3553001	3553050	4.35978e-26	2.16538e-24	-46.1569
chr1	3556251	3556300	9.73562e-23	4.15323e-21	-26.359
chr1	3556901	3556950	8.49e-29	4.78762e-27	-51.8647
chr1	3558601	3558650	1.13371e-24	5.27645e-23	-44.0534
chr1	3558901	3558950	1.10168e-10	2.56411e-09	-17.2957
chr1	3573251	3573300	2.19142e-19	7.97489e-18	-46.5649
chr1	3573701	3573750	1.83996e-26	9.30333e-25	-44.4819
chr1	3574351	3574400	1.12583e-06	1.97947e-05	-16.0273
chr1	3574501	3574550	1.68312e-05	0.000260369	-16.3265
chr1	3587001	3587050	1.79648e-25	8.67515e-24	-31.9564
chr1	3587501	3587550	5.64955e-16	1.74657e-14	-27.7516
chr1	3601751	3601800	2.96702e-07	5.48171e-06	-19.7569
chr1	3602551	3602600	6.70997e-05	0.000949568	-20.6548
chr1	3603051	3603100	0.000121559	0.0016451	-14.0104
chr1	3605051	3605100	3.26816e-05	0.000486534	-18.8904
chr1	3605101	3605150	5.23148e-30	3.12713e-28	-37.2465
chr1	3606801	3606850	8.98802e-51	1.46166e-48	-80.1937
chr1	3612351	3612400	3.54351e-68	1.25823e-65	-77.2722
chr1	3618801	3618850	4.969e-14	1.39599e-12	-29.7063
chr1	3618951	3619000	6.11769e-60	1.51552e-57	-94.6622
chr1	3620201	3620250	4.43025e-36	3.58174e-34	-89.2205
chr1	3627351	3627400	8.98461e-29	5.06117e-27	-68.8682
chr1	3633001	3633050	1.50304e-08	3.06189e-07	-12.8471
chr1	3637151	3637200	1.66336e-10	3.8316e-09	-28.9806
chr1	3637601	3637650	3.52637e-05	0.000522206	-27.7241
chr1	3650801	3650850	8.11534e-38	7.12287e-36	-40.5807
chr1	3652451	3652500	1.86965e-05	0.000287512	-33.6752
chr1	3653051	3653100	7.8053e-16	2.39741e-14	-25.6107
chr1	3653551	3653600	2.2787e-06	3.88971e-05	-11.8988
chr1	3653601	3653650	1.42527e-33	1.01949e-31	-48.1549
chr1	3659751	3659800	5.97514e-14	1.67181e-12	-40.1864
chr1	3662451	3662500	0.00326124	0.0284579	-12.7758
chr1	3664651	3664700	3.14851e-102	3.90556e-99	-90.7329
chr1	3671251	3671300	2.57418e-25	1.23311e-23	-71
chr1	3672051	3672100	1.75452e-05	0.000270773	-27.7108
chr1	3675351	3675400	2.46578e-06	4.19599e-05	-20.5491
chr1	3675651	3675700	2.29262e-40	2.25965e-38	-88.4615
chr1	3678551	3678600	2.73762e-08	5.47514e-07	-23.6335
chr1	3678751	3678800	3.07179e-08	6.12472e-07	-24.2559
chr1	3680251	3680300	1.02097e-28	5.73909e-27	-83.6066
chr1	3680901	3680950	1.6507e-18	5.7564e-17	-38.9403
chr1	3681451	3681500	0.000614562	0.00704605	-14.7428
chr1	3684751	3684800	1.54629e-15	4.68543e-14	-43.0288
chr1	3685051	3685100	5.93899e-80	3.37325e-77	-71.3721
chr1	3691351	3691400	0.00533492	0.0416222	-18.3452
chr1	3697101	3697150	2.89122e-26	1.44877e-24	-41.0632
chr1	3698351	3698400	1.23437e-34	9.29998e-33	-21.145
chr1	3698501	3698550	8.28769e-31	5.13984e-29	-36.9248
chr1	3723701	3723750	1.61225e-05	0.000250066	-16.1453
chr1	3745451	3745500	2.92541e-11	7.04593e-10	-27.7334
chr1	3752601	3752650	0.00010926	0.00149016	-19.9586
chr1	3756251	3756300	1.25448e-33	8.99523e-32	-77.9769
chr1	3760851	3760900	4.13469e-13	1.10478e-11	-40.9771
chr1	3764451	3764500	3.55793e-42	3.82586e-40	-84.3373
chr1	3795651	3795700	1.97638e-47	2.75527e-45	-55.2941
chr1	3798001	3798050	5.45267e-21	2.13835e-19	-65.9541
chr1	3801901	3801950	6.71588e-54	1.25749e-51	-87.7049
chr1	3804501	3804550	5.22162e-09	1.0972e-07	-26.5157
chr1	3806401	3806450	3.68035e-13	9.86752e-12	-43.5484
chr1	3807851	3807900	3.22265e-08	6.41514e-07	-24.5621
chr1	3808151	3808200	0.000511951	0.00599919	-20.2583
chr1	3811801	3811850	1.11029e-23	4.93341e-22	-46.2963
chr1	3811851	3811900	2.64171e-08	5.28929e-07	-40.4762
chr1	3817151	3817200	8.52152e-05	0.00118497	-13.499
chr1	3817651	3817700	0.00253509	0.0232765	-12.5436
chr1	3818551	3818600	1.87545e-05	0.000288357	-16.4447
chr1	3819001	3819050	0.000342484	0.00419826	-12.1531
chr1	3819901	3819950	0.00147883	0.01493	-19.6244
chr1	3820351	3820400	4.32868e-06	7.17975e-05	-29.3383
chr1	3826701	3826750	6.37879e-11	1.50546e-09	-19.8113
chr1	3830401	3830450	4.14792e-05	0.000607349	-12.4958
chr1	3830451	3830500	1.80397e-11	4.39879e-10	-21.5595
chr1	3830701	3830750	2.23155e-67	7.5907e-65	-37.1153
chr1	3834701	3834750	1.60622e-05	0.000249199	-12.4197
chr1	3841851	3841900	2.33609e-12	5.98952e-11	-34.4797
chr1	3849601	3849650	0.000434494	0.00518783	-19.189
chr1	3850401	3850450	0.00407011	0.0338484	-13.4855
chr1	3851101	3851150	1.19032e-06	2.08751e-05	-15.3071
chr1	3851551	3851600	1.46135e-44	1.77871e-42	-45.4128
chr1	3854201	3854250	3.83349e-59	9.13953e-57	-96.1191
chr1	3854401	3854450	3.43078e-08	6.81572e-07	-19.6022
chr1	3854501	3854550	3.36066e-06	5.64475e-05	-18.378
chr1	3854701	3854750	1.28126e-31	8.28031e-30	-49.9193
chr1	3857301	3857350	1.4273e-18	4.99293e-17	-36.5672
chr1	3857801	3857850	1.29803e-24	6.02238e-23	-43.0579
chr1	3859551	3859600	5.12678e-08	1.00509e-06	-29.6748
chr1	3874501	3874550	3.75281e-06	6.26922e-05	-30.3515
chr1	3875301	3875350	6.97604e-06	0.000113122	-34.0556
chr1	3881251	3881300	9.8766e-29	5.55444e-27	-49.4843
chr1	3884701	3884750	6.29986e-22	2.58525e-20	-46.281
chr1	3909301	3909350	0.00244309	0.0226	-21.2121
chr1	3910851	3910900	2.86402e-06	4.84139e-05	-43.531
chr1	3911001	3911050	5.94607e-05	0.000848488	-19.3506
chr1	3911051	3911100	9.34945e-06	0.000149416	-23.4375
chr1	3911351	3911400	3.13021e-07	5.77391e-06	-36.2254
chr1	3911401	3911450	7.9441e-18	2.6815e-16	-65.7164
chr1	3911851	3911900	7.60975e-63	2.14178e-60	-84.2767
chr1	3911901	3911950	7.56412e-52	1.28571e-49	-61.1477
chr1	3915501	3915550	0.000830427	0.00915899	-20.9302
chr1	3922051	3922100	2.44591e-23	1.0715e-21	-50.4202
chr1	3922101	3922150	9.28723e-05	0.00128261	-17.6981
chr1	3924051	3924100	7.39346e-08	1.4327e-06	-16.6449
chr1	3924551	3924600	7.87501e-24	3.52403e-22	-25.5586
chr1	3933401	3933450	1.88901e-53	3.46898e-51	-67.6454
chr1	3937201	3937250	5.37379e-43	6.02154e-41	-47.3628
chr1	3938451	3938500	1.04515e-18	3.67959e-17	-42.4882
chr1	3939101	3939150	3.67306e-05	0.000542267	-20.3074
chr1	3954951	3955000	7.79415e-09	1.61941e-07	-38.5988
chr1	3955401	3955450	3.39171e-16	1.05892e-14	-43.7274
chr1	3967651	3967700	6.46916e-41	6.54157e-39	-84.7059
chr1	3968001	3968050	0.000209757	0.00270245	-15.9832
chr1	3971751	3971800	1.43778e-12	3.73023e-11	-18.3585
chr1	3971901	3971950	8.92634e-06	0.000142963	-17.1071
chr1	3972051	3972100	1.50114e-05	0.000233779	-21.5841
chr1	3983701	3983750	5.16782e-14	1.45093e-12	-26.3461
chr1	3993901	3993950	5.46694e-12	1.37252e-10	-24.4275
chr1	3999651	3999700	0.00500134	0.0396253	-15.3469
chr1	4000101	4000150	3.10886e-24	1.41778e-22	-63.9881
chr1	4002051	4002100	8.19248e-27	4.21226e-25	-75.2416
chr1	4008851	4008900	0.00105306	0.0112203	-15.2275
chr1	4008951	4009000	2.057e-30	1.25338e-28	-38.8298
chr1	4009001	4009050	0.000458801	0.00544264	-16.5265
chr1	4013051	4013100	8.1243e-05	0.00113361	-17.4406
chr1	4021751	4021800	1.55641e-48	2.27976e-46	-96.1117
chr1	4024301	4024350	2.36271e-21	9.43603e-20	-81.3333
chr1	4046051	4046100	1.89452e-13	5.16153e-12	-23.8558
chr1	4046101	4046150	1.52555e-08	3.10662e-07	-32.1764
chr1	4046501	4046550	4.55238e-35	3.50252e-33	-48.8889
chr1	4051701	4051750	6.22538e-16	1.92054e-14	-34.4662
chr1	4053051	4053100	3.54254e-06	5.93593e-05	-18.0542
chr1	4053101	4053150	4.85058e-10	1.08556e-08	-15.035
chr1	4053301	4053350	0.00236192	0.0219943	-17.5672
chr1	4053651	4053700	0.00322239	0.0281965	-12.1622
chr1	4053701	4053750	2.52196e-06	4.28729e-05	-20.7968
chr1	4057151	4057200	4.73711e-20	1.78025e-18	-32.0896
chr1	4057451	4057500	9.24116e-21	3.58632e-19	-38.4601
chr1	4059401	4059450	0.00181835	0.0177269	-12.7581
chr1	4065301	4065350	3.54432e-11	8.49565e-10	-11.8898
chr1	4068401	4068450	6.56136e-05	0.000930112	-18.4524
chr1	4085501	4085550	2.13454e-31	1.36525e-29	-77.7338
chr1	4090351	4090400	0.000230737	0.0029455	-12.2012
chr1	4090401	4090450	1.23669e-11	3.04294e-10	-34.7308
chr1	4131601	4131650	4.28018e-10	9.61429e-09	-28.8616
chr1	4132351	4132400	1.19965e-23	5.32046e-22	-36.6226
chr1	4139301	4139350	1.5941e-252	1.12876e-247	-86.4094
chr1	4140351	4140400	0.000550587	0.00639706	-16.4449
chr1	4140701	4140750	5.46379e-42	5.81708e-40	-46.8927
chr1	4155851	4155900	2.63812e-88	2.03969e-85	-81.847
chr1	4158451	4158500	0.00103235	0.0110326	-26.8254
chr1	4170201	4170250	3.35271e-30	2.02201e-28	-14.7329
chr1	4174501	4174550	8.13202e-32	5.30871e-30	-19.5716
chr1	4190401	4190450	3.95063e-09	8.36665e-08	-16.5318
chr1	4192901	4192950	5.6171e-11	1.32982e-09	-68.5714
chr1	4198751	4198800	1.40286e-56	2.98376e-54	-51.2229
chr1	4199551	4199600	5.595e-24	2.521e-22	-96.6667
chr1	4218551	4218600	0.000468449	0.00554347	-13.2059
chr1	4218901	4218950	0.000268985	0.00338138	-25.5784
chr1	4222701	4222750	4.50098e-20	1.69323e-18	-27.7539
chr1	4231401	4231450	1.05011e-16	3.35874e-15	-21.3099
chr1	4231601	4231650	3.97571e-76	1.95384e-73	-57.6547
chr1	4231651	4231700	9.64945e-45	1.184e-42	-41.4634
chr1	4251101	4251150	3.31979e-30	2.00301e-28	-88.3333
chr1	4254351	4254400	6.20695e-06	0.000101273	-17.7876
chr1	4254401	4254450	3.68156e-06	6.1565e-05	-15.9216
chr1	4265201	4265250	4.25606e-05	0.000622046	-19.8351
chr1	4265401	4265450	6.47591e-62	1.74964e-59	-88.5496
chr1	4266751	4266800	9.9835e-29	5.61344e-27	-44.3706
chr1	4268501	4268550	3.95612e-05	0.000581157	-13.4795
chr1	4287401	4287450	2.96323e-37	2.53766e-35	-80.8772
chr1	4298001	4298050	2.64636e-09	5.66433e-08	-31.6907
chr1	4299051	4299100	2.35473e-46	3.10688e-44	-85.0224
chr1	4299101	4299150	1.47845e-15	4.48371e-14	-26.8293
chr1	4309501	4309550	0.000636957	0.007272	-15.1706
chr1	4309651	4309700	3.08401e-33	2.16821e-31	-42.7903
chr1	4322501	4322550	1.41144e-27	7.5343e-26	-60.3781
chr1	4331301	4331350	1.66579e-06	2.87958e-05	-30.4581
chr1	4331351	4331400	0.00017991	0.0023504	-17.0374
chr1	4332051	4332100	5.04543e-05	0.000728703	-12.1951
chr1	4338351	4338400	3.60322e-11	8.63391e-10	-24.4094
chr1	4350451	4350500	1.88969e-15	5.70524e-14	-33.1639
chr1	4356751	4356800	6.5526e-42	6.93804e-40	-69.7674
chr1	4365551	4365600	0.000472731	0.00558885	-20.7331
chr1	4365651	4365700	7.6097e-06	0.000122827	-17.1651
chr1	4368101	4368150	7.59996e-26	3.73279e-24	-40.4412
chr1	4368751	4368800	1.22187e-06	2.1402e-05	-40.9623
chr1	4373951	4374000	0.000458083	0.00543481	-15.845
chr1	4382751	4382800	3.51435e-19	1.2657e-17	-26.2227
chr1	4383001	4383050	4.64376e-19	1.66238e-17	-27.4694
chr1	4391351	4391400	0.00142063	0.0144408	-17.953
chr1	4391601	4391650	1.05914e-20	4.09929e-19	-43.3639
chr1	4394151	4394200	4.64505e-17	1.51142e-15	-52.4158
chr1	4396751	4396800	4.31215e-06	7.15426e-05	-15.9252
chr1	4402201	4402250	1.34317e-09	2.92634e-08	-18.6159
chr1	4402251	4402300	8.52682e-14	2.36666e-12	-35.9006
chr1	4412601	4412650	8.57748e-09	1.77742e-07	-27.0161
chr1	4413801	4413850	3.20477e-31	2.03005e-29	-83.3775
chr1	4415151	4415200	1.03072e-11	2.54736e-10	-46.7226
chr1	4426451	4426500	7.77689e-14	2.16353e-12	-36
chr1	4430601	4430650	0.00020469	0.00264393	-14.0351
chr1	4430651	4430700	7.00457e-25	3.28975e-23	-72.598
chr1	4431351	4431400	4.54796e-14	1.28042e-12	-14.5963
chr1	4433501	4433550	4.43865e-14	1.25051e-12	-28.4726
chr1	4443351	4443400	1.54852e-11	3.78817e-10	-27.4259
chr1	4443501	4443550	1.33126e-08	2.72134e-07	-19.7917
chr1	4445551	4445600	4.15438e-30	2.49417e-28	-43.876
chr1	4447001	4447050	3.27347e-22	1.36167e-20	-81.6384
chr1	4449801	4449850	1.23992e-18	4.35053e-17	-41.2798
chr1	4450951	4451000	6.09854e-18	2.0703e-16	-14.8026
chr1	4457351	4457400	2.08525e-14	5.97548e-13	-23.2309
chr1	4459151	4459200	2.07373e-12	5.33262e-11	-19.015
chr1	4459251	4459300	2.65836e-39	2.49483e-37	-46.6695
chr1	4459351	4459400	6.30299e-49	9.40418e-47	-75.2137
chr1	4459501	4459550	1.27454e-08	2.60866e-07	-12.1021
chr1	4461851	4461900	9.56716e-33	6.56062e-31	-77.9221
chr1	4463001	4463050	1.19181e-16	3.80279e-15	-30.1807
chr1	4481451	4481500	1.45753e-47	2.04639e-45	-81.6775
chr1	4491451	4491500	5.62114e-07	1.01496e-05	-15.0543
chr1	4491551	4491600	3.52652e-28	1.93622e-26	-30.3371
chr1	4492101	4492150	2.10238e-43	2.41048e-41	-46.9147
chr1	4495251	4495300	1.30245e-14	3.77083e-13	-41.4031
chr1	4495551	4495600	6.98038e-09	1.45467e-07	-18.0029
chr1	4495851	4495900	5.43295e-34	3.96088e-32	-34.5455
chr1	4497851	4497900	1.12634e-12	2.94163e-11	-66.3802
chr1	4498151	4498200	0.00338977	0.0293495	-27.0202
chr1	4499051	4499100	8.98404e-19	3.17334e-17	-49.3565
chr1	4499201	4499250	7.9206e-06	0.000127639	-12.4769
chr1	4499651	4499700	5.25385e-10	1.17368e-08	-14.8882
chr1	4501351	4501400	3.19019e-32	2.1314e-30	-82.5452
chr1	4509451	4509500	5.37123e-07	9.71428e-06	-28.9751
chr1	4512301	4512350	9.01918e-49	1.33466e-46	-78.0989
chr1	4514551	4514600	0.00150732	0.0151742	-20.1714
chr1	4519051	4519100	0.00633317	0.0473437	-26.8472
chr1	4523051	4523100	1.05243e-10	2.4517e-09	-16.9035
chr1	4524201	4524250	2.76295e-24	1.26274e-22	-77.4548
chr1	4524501	4524550	5.50445e-39	5.10272e-37	-79.3478
chr1	4529101	4529150	3.97083e-27	2.07276e-25	-41.6531
chr1	4531801	4531850	0.000358887	0.00437484	-14.125
chr1	4533901	4533950	0.00342797	0.0296094	-16.1209
chr1	4573601	4573650	2.63107e-09	5.63316e-08	-18.6567
chr1	4578951	4579000	7.57029e-25	3.55054e-23	-53.5433
chr1	4582851	4582900	0.00313186	0.027563	-11.8999
chr1	4582901	4582950	6.81998e-07	1.22339e-05	-13.8879
chr1	4629501	4629550	3.70961e-12	9.39851e-11	-22.0894
chr1	4632851	4632900	0.00612769	0.04619	-13.7931
chr1	4641051	4641100	6.09981e-08	1.18983e-06	-17.4638
chr1	4652351	4652400	6.26815e-31	3.90905e-29	-79.1045
chr1	4652451	4652500	1.56627e-06	2.71462e-05	-31.694
chr1	4653901	4653950	5.70683e-17	1.84912e-15	-47.8095
chr1	4655601	4655650	4.52467e-16	1.40453e-14	-21.7105
chr1	4655951	4656000	9.09258e-16	2.78425e-14	-13.0494
chr1	4657751	4657800	3.01728e-20	1.14419e-18	-44.2952
chr1	4683101	4683150	2.89327e-07	5.35148e-06	-18.6162
chr1	4690551	4690600	4.59784e-32	3.04577e-30	-47.9552
chr1	4707151	4707200	2.45886e-31	1.56764e-29	-63.1789
chr1	4707201	4707250	1.63642e-16	5.1864e-15	-46.0657
chr1	4707301	4707350	1.93817e-48	2.82724e-46	-37.6341
chr1	4707501	4707550	3.37587e-97	3.50672e-94	-55.7263
chr1	4723501	4723550	8.7501e-07	1.55366e-05	-26.5615
chr1	4725001	4725050	1.77779e-08	3.60249e-07	-20.7317
chr1	4728851	4728900	2.95011e-66	9.58592e-64	-47.5056
chr1	4729401	4729450	2.3981e-24	1.09925e-22	-72.1566
chr1	4738551	4738600	8.89401e-71	3.51338e-68	-97.1963
chr1	4738751	4738800	3.40024e-14	9.64127e-13	-32.076
chr1	4738801	4738850	2.34842e-08	4.7183e-07	-32.1648
chr1	4742101	4742150	2.72366e-33	1.92059e-31	-40.6062
chr1	4742151	4742200	9.98803e-68	3.46686e-65	-81.3527
chr1	4742351	4742400	1.10601e-06	1.94618e-05	-15.3617
chr1	4743501	4743550	1.73183e-13	4.72815e-12	-24.974
chr1	4743651	4743700	2.56541e-40	2.52442e-38	-74.3192
chr1	4743701	4743750	0.00343086	0.0296298	-14.538
chr1	4743951	4744000	1.06681e-34	8.06327e-33	-79.4029
chr1	4747751	4747800	8.90384e-22	3.6293e-20	-35.5736
chr1	4749251	4749300	1.89724e-25	9.14974e-24	-36.6157
chr1	4756251	4756300	2.34465e-10	5.34879e-09	-46.1659
chr1	4757001	4757050	1.42308e-06	2.47721e-05	-13.2811
chr1	4757201	4757250	1.16051e-19	4.27769e-18	-43.0675
chr1	4757501	4757550	7.4987e-21	2.92346e-19	-44.2188
chr1	4759501	4759550	0.000368478	0.00447865	-29.1779
chr1	4765951	4766000	9.22406e-11	2.15562e-09	-25.2481
chr1	4775851	4775900	1.59912e-51	2.68321e-49	-93
chr1	4776551	4776600	1.34384e-05	0.000210649	-12.911
chr1	4789601	4789650	1.92806e-34	1.43759e-32	-37.987
chr1	4790301	4790350	2.11155e-65	6.64987e-63	-95.4408
chr1	4802801	4802850	3.81768e-08	7.55274e-07	-14.6423
chr1	4803551	4803600	9.36209e-28	5.03609e-26	-41.0628
chr1	4805351	4805400	1.29484e-55	2.62835e-53	-84.064
chr1	4810301	4810350	1.42707e-68	5.15994e-66	-94.3923
chr1	4812251	4812300	2.90205e-18	1.00089e-16	-43.9667
chr1	4816651	4816700	4.81185e-31	3.02013e-29	-44.4402
chr1	4825301	4825350	8.72754e-22	3.55863e-20	-72.8534
chr1	4830701	4830750	1.01944e-05	0.000162125	-14.5906
chr1	4835001	4835050	3.18849e-47	4.40533e-45	-28.1211
chr1	4836301	4836350	6.4528e-05	0.000915676	-25.299
chr1	4837851	4837900	5.85157e-22	2.40419e-20	-46.178
chr1	4838301	4838350	8.67947e-05	0.00120508	-29.1667
chr1	4840401	4840450	1.81249e-08	3.67027e-07	-11.8838
chr1	4841901	4841950	3.88005e-12	9.81658e-11	-19.9454
chr1	4852751	4852800	6.54333e-16	2.01679e-14	-47.3684
chr1	4855601	4855650	3.21965e-18	1.10791e-16	-26.526
chr1	4859651	4859700	2.19379e-58	5.0435e-56	-89.1481
chr1	4859851	4859900	3.46684e-35	2.68214e-33	-43.0235
chr1	4860051	4860100	1.64939e-14	4.74971e-13	-41.2944
chr1	4865051	4865100	4.13475e-05	0.000605514	-19.4831
chr1	4868101	4868150	1.05334e-09	2.30981e-08	-58.3036
chr1	4876901	4876950	1.70679e-27	9.0704e-26	-16.0416
chr1	4886451	4886500	9.12573e-24	4.07086e-22	-72.7273
chr1	4890201	4890250	1.39865e-12	3.63149e-11	-18.2917
chr1	4890251	4890300	5.055e-15	1.49291e-13	-23.5102
chr1	4894701	4894750	1.72103e-44	2.08552e-42	-76.5745
chr1	4909651	4909700	1.27462e-14	3.69264e-13	-40.312
chr1	4921101	4921150	1.04959e-05	0.000166674	-21.2017
chr1	4921901	4921950	1.54701e-42	1.69526e-40	-38.0251
chr1	4922901	4922950	3.48477e-09	7.40108e-08	-15.274
chr1	4929001	4929050	0.000113504	0.00154393	-14.3609
chr1	4930001	4930050	1.94779e-18	6.76964e-17	-25.5138
chr1	4931401	4931450	5.39446e-14	1.51287e-12	-37.7273
chr1	4947801	4947850	0.00124097	0.0128927	-14.2015
chr1	4961201	4961250	0.00350465	0.0301165	-18.2749
chr1	4962051	4962100	1.95467e-27	1.03566e-25	-33.0625
chr1	4962251	4962300	1.03429e-11	2.5561e-10	-27.5404
chr1	4962401	4962450	0.00464346	0.0374612	-16.5962
chr1	4966551	4966600	0.000154143	0.00204286	-22.9834
chr1	4966651	4966700	6.51066e-20	2.43021e-18	-46.9915
chr1	4966701	4966750	5.82194e-30	3.47275e-28	-44.3786
chr1	4966801	4966850	2.46273e-08	4.94107e-07	-25
chr1	4967051	4967100	4.36654e-05	0.000636924	-28.0941
chr1	4968351	4968400	2.93647e-05	0.000440028	-16.8841
chr1	4968801	4968850	2.71448e-25	1.29856e-23	-63.7255
chr1	4968851	4968900	7.9693e-07	1.42024e-05	-11.9203
chr1	4968951	4969000	2.22803e-12	5.71884e-11	-16.0322
chr1	4972051	4972100	1.62447e-05	0.00025186	-22.2222
chr1	4978651	4978700	0.00325985	0.0284496	-14.9186
chr1	4996101	4996150	9.47251e-20	3.50696e-18	-32.1245
chr1	4997351	4997400	3.08073e-30	1.86208e-28	-42.6523
chr1	5010851	5010900	2.77947e-05	0.000417739	-15.75
chr1	5011051	5011100	2.22321e-10	5.07978e-09	-32.1625
chr1	5011251	5011300	7.23744e-35	5.51887e-33	-45.4074
chr1	5020251	5020300	9.72852e-51	1.57785e-48	-84.215
chr1	5020801	5020850	4.06361e-10	9.13772e-09	-13.7299
chr1	5036701	5036750	1.69813e-41	1.7633e-39	-42.9658
chr1	5037801	5037850	3.67236e-37	3.12818e-35	-68.2692
chr1	5040351	5040400	1.55378e-15	4.70763e-14	-40.8638
chr1	5044251	5044300	1.05988e-26	5.41899e-25	-82.1501
chr1	5044451	5044500	2.25108e-14	6.44002e-13	-58.0033
chr1	5044501	5044550	2.94264e-07	5.43856e-06	-16.9204
chr1	5046051	5046100	6.45631e-06	0.000105133	-27.4456
chr1	5046201	5046250	1.30615e-05	0.000205011	-35.5446
chr1	5046801	5046850	1.13178e-05	0.000179059	-22.1858
chr1	5050601	5050650	6.26275e-42	6.63776e-40	-88.3117
chr1	5051501	5051550	3.015e-23	1.31505e-21	-32.1582
chr1	5051701	5051750	4.68754e-21	1.84416e-19	-25.361
chr1	5062901	5062950	0.00116347	0.0122125	-13.3134
chr1	5072601	5072650	1.86259e-24	8.57803e-23	-27.7508
chr1	5073451	5073500	6.62661e-16	2.04231e-14	-42.1053
chr1	5097301	5097350	0.00249498	0.0229858	-12.8523
chr1	5105201	5105250	5.51079e-11	1.3056e-09	-16.5566
chr1	5105601	5105650	3.39664e-18	1.16748e-16	-27.0949
chr1	5105751	5105800	0.00134843	0.0138237	-12.0579
chr1	5110151	5110200	5.51696e-12	1.3846e-10	-18.8235
chr1	5110201	5110250	0.00142782	0.0145019	-16.3399
chr1	5113101	5113150	1.19615e-09	2.61345e-08	-20.9525
chr1	5113551	5113600	2.48871e-05	0.000376637	-15.2413
chr1	5113951	5114000	2.21596e-07	4.13527e-06	-30.1545
chr1	5115551	5115600	1.31842e-12	3.428e-11	-28.111
chr1	5115601	5115650	0.000111762	0.0015215	-21.1189
chr1	5119101	5119150	1.25553e-12	3.26898e-11	-34.4442
chr1	5119251	5119300	0.000926352	0.0100573	-21.6869
chr1	5119401	5119450	1.44304e-25	6.99464e-24	-51.8293
chr1	5127601	5127650	3.76837e-07	6.90533e-06	-17.8031
chr1	5131651	5131700	3.93141e-12	9.94238e-11	-32.6565
chr1	5133051	5133100	5.0212e-11	1.1925e-09	-12.142
chr1	5150451	5150500	1.62885e-35	1.27998e-33	-18.655
chr1	5150801	5150850	3.52379e-64	1.04912e-61	-46.087
chr1	5152001	5152050	5.71095e-20	2.13791e-18	-78.458
chr1	5162701	5162750	1.47351e-20	5.66588e-19	-20.0124
chr1	5172551	5172600	2.48519e-63	7.1437e-61	-92.1459
chr1	5172701	5172750	3.00155e-47	4.1538e-45	-72.6111
chr1	5173451	5173500	4.60372e-12	1.15981e-10	-32.6946
chr1	5173551	5173600	0.00010588	0.00144741	-18.7485
chr1	5183301	5183350	0.000236884	0.00301644	-15.1313
chr1	5184201	5184250	6.57143e-05	0.000931389	-13.4225
chr1	5184751	5184800	8.79472e-23	3.7592e-21	-59.2917
chr1	5184851	5184900	3.80506e-07	6.96986e-06	-31.1111
chr1	5192201	5192250	2.97059e-42	3.20645e-40	-31.9022
chr1	5194401	5194450	9.29613e-06	0.000148588	-19.3361
chr1	5195451	5195500	7.43622e-14	2.07106e-12	-33.3652
chr1	5196801	5196850	4.29979e-07	7.84192e-06	-22.9365
chr1	5197251	5197300	1.19431e-09	2.60963e-08	-27.8252
chr1	5214201	5214250	5.10147e-13	1.35639e-11	-24.7975
chr1	5217051	5217100	3.20224e-06	5.38867e-05	-14.4518
chr1	5217101	5217150	1.12761e-07	2.15375e-06	-17.5469
chr1	5219051	5219100	1.61855e-63	4.68422e-61	-53.0534
chr1	5220751	5220800	2.34792e-81	1.39807e-78	-86.3008
chr1	5229351	5229400	1.02907e-15	3.14388e-14	-21.831
chr1	5229751	5229800	4.02542e-08	7.95298e-07	-28.614
chr1	5230051	5230100	2.13741e-29	1.23827e-27	-66.1972
chr1	5246551	5246600	1.19822e-07	2.28352e-06	-22.2519
chr1	5246851	5246900	3.01901e-20	1.14475e-18	-38.8438
chr1	5247001	5247050	1.47154e-19	5.39676e-18	-45.098
chr1	5247151	5247200	5.53135e-05	0.000793519	-25
chr1	5247201	5247250	1.31005e-40	1.30545e-38	-90.9091
chr1	5257201	5257250	8.29865e-07	1.47676e-05	-19.0458
chr1	5258001	5258050	3.2594e-12	8.28827e-11	-37.8908
chr1	5259601	5259650	1.04254e-36	8.69678e-35	-83.609
chr1	5269801	5269850	1.78921e-51	2.99922e-49	-46.6105
chr1	5269951	5270000	3.97757e-16	1.2381e-14	-23.7589
chr1	5271601	5271650	0.00244637	0.0226227	-17.5097
chr1	5272401	5272450	2.09086e-43	2.39791e-41	-97.8495
chr1	5273051	5273100	1.42879e-22	6.05149e-21	-39.0943
chr1	5279101	5279150	4.98624e-53	8.96684e-51	-75.2407
chr1	5279201	5279250	1.11663e-27	5.98727e-26	-27.8402
chr1	5291101	5291150	3.17352e-14	9.01225e-13	-27.64
chr1	5291151	5291200	5.30237e-41	5.38156e-39	-78.7809
chr1	5291201	5291250	2.40591e-29	1.39069e-27	-87.2727
chr1	5312551	5312600	9.04233e-29	5.093e-27	-45.549
chr1	5312701	5312750	2.26221e-05	0.000344211	-15.4357
chr1	5314351	5314400	2.13603e-08	4.30472e-07	-42.1667
chr1	5314401	5314450	0.00112944	0.0119102	-12.4645
chr1	5314501	5314550	6.73581e-24	3.02428e-22	-79.1101
chr1	5317901	5317950	3.83916e-06	6.40668e-05	-16.0614
chr1	5318801	5318850	1.9662e-29	1.14071e-27	-54.3629
chr1	5319051	5319100	3.12497e-54	5.95493e-52	-80.4387
chr1	5320101	5320150	2.18302e-35	1.70568e-33	-41.9043
chr1	5322851	5322900	2.77307e-11	6.68888e-10	-19.0564
chr1	5329301	5329350	2.23631e-43	2.56023e-41	-92.8694
chr1	5331001	5331050	3.90861e-26	1.94504e-24	-41.8519
chr1	5332001	5332050	0.00476702	0.0382177	-15.9295
chr1	5332301	5332350	3.63258e-31	2.29454e-29	-63.8946
chr1	5334101	5334150	2.22443e-37	1.91695e-35	-93.9394
chr1	5340251	5340300	1.95525e-05	0.000299846	-19.253
chr1	5340751	5340800	3.84407e-96	3.87465e-93	-91.9388
chr1	5342801	5342850	2.18596e-09	4.70256e-08	-29.5821
chr1	5343201	5343250	6.7347e-42	7.12818e-40	-90.7895
chr1	5348201	5348250	3.39586e-05	0.000504321	-14.2593
chr1	5371651	5371700	5.58193e-41	5.66057e-39	-88.1311
chr1	5388951	5389000	4.02558e-11	9.61694e-10	-26.1905
chr1	5389601	5389650	4.82579e-05	0.000699362	-22.5908
chr1	5406751	5406800	2.23417e-36	1.828e-34	-49.1753
chr1	5406901	5406950	9.84678e-12	2.43612e-10	-24.5798
chr1	5417401	5417450	1.03391e-09	2.26802e-08	-21.1584
chr1	5418901	5418950	8.89398e-06	0.000142463	-20
chr1	5419301	5419350	2.47016e-50	3.93569e-48	-88.0012
chr1	5420651	5420700	6.85805e-14	1.91329e-12	-33.3289
chr1	5421701	5421750	0.00168924	0.0166837	-21.3597
chr1	5423851	5423900	0.000639682	0.00729948	-21.2836
chr1	5438651	5438700	3.10546e-13	8.35303e-12	-47.4747
chr1	5438751	5438800	1.23676e-09	2.70008e-08	-31.3156
chr1	5439601	5439650	4.1268e-87	3.05184e-84	-94.2521
chr1	5440051	5440100	3.02782e-17	9.94147e-16	-24.537
chr1	5440501	5440550	0.000186459	0.00242834	-31.6873
chr1	5462551	5462600	1.63731e-25	7.91823e-24	-87.5
chr1	5462701	5462750	3.16563e-09	6.74284e-08	-32.0513
chr1	5465151	5465200	0.000229662	0.00293301	-25.574
chr1	5469001	5469050	4.14195e-20	1.56135e-18	-43.1193
chr1	5469151	5469200	3.73998e-40	3.65357e-38	-48.5801
chr1	5480901	5480950	4.31244e-05	0.000629573	-22.7536
chr1	5482351	5482400	0.00672704	0.0495032	-12.8692
chr1	5493601	5493650	1.14487e-16	3.6555e-15	-39.5019
chr1	5507151	5507200	0.00364616	0.0310564	-12.7511
chr1	5523901	5523950	0.00367288	0.0312306	-18.0773
chr1	5525501	5525550	1.18522e-05	0.000187025	-24.3742
chr1	5532901	5532950	9.3525e-19	3.3017e-17	-20.9677
chr1	5535851	5535900	1.21256e-12	3.16077e-11	-11.9231
chr1	5543001	5543050	3.20972e-05	0.000478333	-18.4127
chr1	5543701	5543750	7.76152e-17	2.49707e-15	-65.2174
chr1	5543751	5543800	7.198e-29	4.07229e-27	-70.5835
chr1	5543951	5544000	1.85438e-42	2.02217e-40	-29.3352
chr1	5544401	5544450	3.35328e-21	1.32971e-19	-29.4367
chr1	5548201	5548250	8.73105e-13	2.29287e-11	-32.7731
chr1	5550001	5550050	4.19608e-11	1.0013e-09	-38.9442
chr1	5550251	5550300	3.12217e-27	1.63831e-25	-94
chr1	5550851	5550900	2.60892e-07	4.84137e-06	-17.4171
chr1	5555351	5555400	1.47947e-06	2.57079e-05	-35.3257
chr1	5556401	5556450	3.69147e-08	7.31344e-07	-14.7478
chr1	5564051	5564100	3.10577e-60	7.8169e-58	-48.3444
chr1	5565551	5565600	1.26414e-09	2.75789e-08	-44.5132
chr1	5566001	5566050	5.05597e-11	1.20046e-09	-19.1273
chr1	5566201	5566250	1.00822e-82	6.30382e-80	-55.2961
chr1	5566251	5566300	9.19532e-134	3.17614e-130	-92.2956
chr1	5567751	5567800	3.98168e-25	1.88966e-23	-22.3485
chr1	5570151	5570200	1.07379e-07	2.05396e-06	-18.6244
chr1	5570451	5570500	0.0016327	0.0162215	-12.3151
chr1	5573701	5573750	2.79413e-71	1.13057e-68	-82.3944
chr1	5573901	5573950	1.16123e-43	1.35146e-41	-53.2847
chr1	5579051	5579100	7.81672e-23	3.34807e-21	-66.0276
chr1	5583001	5583050	8.19575e-11	1.92083e-09	-26.5823
chr1	5583051	5583100	3.57909e-27	1.87287e-25	-40.9722
chr1	5588401	5588450	4.67899e-13	1.24644e-11	-42.1053
chr1	5590851	5590900	0.00128338	0.0132604	-15.4697
chr1	5590901	5590950	0.000323784	0.00399258	-12.5501
chr1	5594651	5594700	1.97148e-68	7.08318e-66	-88.3929
chr1	5595301	5595350	1.69161e-26	8.57415e-25	-53.7736
chr1	5598851	5598900	1.70874e-15	5.16735e-14	-35.3779
chr1	5600201	5600250	4.8484e-11	1.1524e-09	-32.3944
chr1	5603551	5603600	1.67203e-59	4.04882e-57	-58.3333
chr1	5603951	5604000	1.54348e-09	3.35071e-08	-14.4489
chr1	5604001	5604050	7.07619e-15	2.0762e-13	-33.3333
chr1	5604251	5604300	5.87416e-28	3.19178e-26	-21.6531
chr1	5605801	5605850	3.31294e-24	1.5085e-22	-16.6752
chr1	5606351	5606400	6.80069e-30	4.03814e-28	-19.187
chr1	5606401	5606450	1.18376e-22	5.03299e-21	-17.9834
chr1	5630601	5630650	2.39544e-20	9.12948e-19	-54.6491
chr1	5633701	5633750	9.26122e-10	2.03789e-08	-22.6891
chr1	5633801	5633850	0.00561349	0.0432537	-20.2459
chr1	5656651	5656700	1.15905e-50	1.87198e-48	-94.0006
chr1	5657001	5657050	1.61228e-17	5.35896e-16	-46.0731
chr1	5657051	5657100	1.46373e-06	2.54483e-05	-18.9876
chr1	5657301	5657350	0.000203199	0.00262659	-24.2617
chr1	5657351	5657400	1.74947e-14	5.03228e-13	-46.7391
chr1	5657501	5657550	3.53266e-06	5.92032e-05	-20.0308
chr1	5663201	5663250	1.24221e-05	0.000195436	-24.5895
chr1	5665551	5665600	0.000766266	0.00854439	-34.9747
chr1	5666851	5666900	4.24825e-15	1.25934e-13	-61.5837
chr1	5668201	5668250	0.00364255	0.0310325	-12.2449
chr1	5669151	5669200	3.45438e-17	1.13101e-15	-41.4783
chr1	5669901	5669950	2.99791e-05	0.000448704	-16.4943
chr1	5669951	5670000	4.24324e-20	1.59875e-18	-53.7341
chr1	5676751	5676800	3.80592e-07	6.97129e-06	-22.6963
chr1	5692051	5692100	0.00113681	0.0119753	-16.0081
chr1	5692751	5692800	7.31447e-20	2.72259e-18	-41.2759
chr1	5692801	5692850	6.21561e-75	2.90029e-72	-96
chr1	5693351	5693400	5.49848e-32	3.62486e-30	-84.6154
chr1	5697601	5697650	3.32237e-12	8.44461e-11	-31.9368
chr1	5698751	5698800	1.91023e-17	6.32849e-16	-53.2568
chr1	5705651	5705700	3.71985e-10	8.38602e-09	-39.6465
chr1	5705901	5705950	3.93407e-09	8.33242e-08	-33.8811
chr1	5708201	5708250	2.8362e-10	6.43781e-09	-34.1939
chr1	5712351	5712400	6.32227e-33	4.37144e-31	-42.0666
chr1	5712601	5712650	6.41306e-05	0.000910569	-14.5801
chr1	5717201	5717250	8.47204e-49	1.25545e-46	-93.1726
[truncated: 32,036 more rows]

## Sheet: 5. CG_s_dme_hyper
chromosome	start	end	pvalue	qvalue	methylation_difference
[truncated: 42,253 more rows]

[truncated: 25 more sheets: 6. CG_s_dme_hypo, 7. CG_c_stage_hyper, 8. CG_c_stage_hypo, 9. CG_s_stage_hyper, 10. CG_s_stage_hypo, 11. CHG_l_dme_hyper, 12. CHG_l_dme_hypo, 13. CHG_c_dme_hyper, 14. CHG_c_dme_hypo, 15. CHG_s_dme_hyper, 16. CHG_s_dme_hypo, 17. CHG_c_stage_hyper, 18. CHG_c_stage_hypo, 19. CHG_s_stage_hyper, 20. CHG_s_stage_hypo, 21. CHH_l_dme_hyper, 22. CHH_l_dme_hypo, 23. CHH_c_dme_hyper, 24. CHH_c_dme_hypo, 25. CHH_s_dme_hyper …]
